# Supplementary material for: Transcriptional profiling reveals potential involvement of microvillous TRPM5-expressing cells in viral infection of the olfactory epithelium
Source: BMC Genomics. 2021 Mar 30;22:224. doi: 10.1186/s12864-021-07528-y (PMC8007386; doi:10.1186/s12864-021-07528-y)
Supplement: Supplementary file 1 — Additional file 1. [file 12864_2021_7528_MOESM1_ESM.zip]

Archive with 15 entries (15 files):
- Fig 3 fig sup 1 MVCvOSN_GFP-_inflam.pdf
- Fig 3 fig sup 2 MVCvOSN_GFP-_immune.pdf
- Fig 4 fig sup 4 boxplot_withOSNGFP.pdf
- Fig 4 fig supp 6 GOnet analysis.png
- Fig1_supp1_FACSadded_V2.png
- Fig4_fig sup 2 OSNS_V6.png
- Fig4_fig_sup_5_OSN_GFP_higher_than_others.xlsx
- Figure 2 - fig supp 1 MVC_v_OSN_GFP-.xlsx
- Figure 2 - fig supp 4 MVCcomparisons_V2.png
- Figure 2 figure Sup 2 MVC_v_OSN_GFP-_reducedsal121topGO.xlsx
- Figure 2 figure supp 3 TableSX_sample_metadata.xlsx
- Figure 4 fig sup 1 OSN_GFP+_v_OSN_GFP-.xlsx
- Figure 4 Sup 3 MVC_v_OSN_GFP+.xlsx
- Figure 4-fig sup 7_sexdiff.png
- Figure 4-fig sup 8_sexdiff_olfrs.png
