# Supplementary material for: Transcriptional profiling reveals potential involvement of microvillous TRPM5-expressing cells in viral infection of the olfactory epithelium
Source: BMC Genomics. 2021 Mar 30;22:224. doi: 10.1186/s12864-021-07528-y (PMC8007386; doi:10.1186/s12864-021-07528-y)
Supplement: Supplementary file 1 — Additional file 1. [file 12864_2021_7528_MOESM1_ESM.zip › Fig4_fig_sup_5_OSN_GFP_higher_than_others.xlsx]

## Sheet: all
gene	1_S1	2_S2	3_S3	4_S4	5_S5	6_S6	7_S7	8_S8	9_S9	10_S10	11_S11	12_S12	13_S13	14_S14	15_S15	16_S16	1_S22	2_S23	3_S24	4_S25	5_S26		33_S17	35_S18	38_S19	39_S20	11_S32	12_S33	13_S34		40_S21	43_S22	44_S23	45_S24	46_S25	14_S35	15_S36	16_S37
0610009B22Rik	354	493	473	347	572	403	410	367	360	464	404	412	395	464	428	425	570	783	767	700	564		0	95.5	216	104	220	297	0		402	0	316	207	421	380	518	219
0610010F05Rik	562	594	940	718	451	755	400	619	635	470	857	1130	606	635	1000	956	721	787	989	434	934		109	547	410	707	0	1020	556		272	835	756	420	455	595	1120	982
0610010K14Rik	953	944	891	813	880	742	901	945	802	960	746	943	781	1080	880	662	1130	984	1150	814	1080		348	165	417	402	388	282	0		1170	215	820	674	758	507	625	889
0610012G03Rik	728	538	666	513	841	643	631	546	635	735	658	1060	476	760	774	660	898	827	979	904	901		107	383	249	309	322	702	0		517	522	710	396	594	375	392	375
0610030E20Rik	349	371	311	702	723	1170	188	476	699	237	224	340	186	253	660	373	215	181	204	192	166		410	632	305	312	1270	636	0		561	513	284	545	310	128	229	219
0610040J01Rik	0	0	1.99	7.25	29.7	0	9.46	0	2.74	8.39	4.25	0	6.35	0	0	38.7	31.5	0	0	0	4.64		131	378	157	146	90.2	2.05	0		0	0	0	10.7	4.63	48	41.2	0
1110004F10Rik	2360	1910	2470	1760	1910	2200	2170	1930	2190	2310	2270	2520	2270	2110	2320	2670	3030	2690	3170	2500	2190		485	912	1350	1590	1530	1060	1660		2020	1740	2480	1670	1800	2070	2330	2130
1110008P14Rik	1750	1500	1420	980	1530	990	1410	1710	1510	1690	1560	1400	1280	1580	1120	1520	2260	2120	2250	2010	1660		560	333	241	364	346	0	372		1620	1290	1870	1230	1190	1840	1250	2030
1110012L19Rik	235	354	289	139	268	190	280	290	264	299	290	79	270	336	289	400	497	300	435	388	337		97.6	161	394	292	247	384	0		244	287	338	174	297	308	294	296
1110017D15Rik	1860	1440	1900	1190	1600	1640	1900	1760	1720	1720	1660	1550	1450	1650	1690	1590	2410	2140	2710	1900	2130		60.6	4.55	6.53	71.6	0	0	0		1280	986	1480	795	942	1370	1010	1790
1110032A03Rik	2940	2630	2730	2090	2140	1750	2650	2650	2140	2980	2620	3320	2590	2820	2340	2990	3880	3590	4220	3630	3020		328	848	723	734	796	1320	656		1940	2240	2980	1700	2110	2820	2500	3960
1110038F14Rik	616	467	502	405	486	588	437	504	507	560	525	528	653	532	438	479	613	520	416	472	698		0	145	408	440	169	875	0		427	597	647	485	364	730	536	1070
1110051M20Rik	3120	2290	2620	2610	2950	2420	2670	2930	2570	2520	2940	2620	3030	2780	2530	2380	4300	3850	3640	3460	3160		400	883	863	1010	1030	275	1670		1980	1900	2140	1740	1670	1600	1750	2150
1110059E24Rik	225	181	153	125	288	557	238	205	306	81.1	111	0	163	157	260	137	272	159	124	202	207		537	460	413	486	335	2140	113		352	331	37.3	144	174	139	342	412
1110059G10Rik	220	306	303	182	171	184	224	316	347	326	234	440	154	276	238	502	468	499	275	345	347		95.8	587	282	326	388	697	909		187	172	343	244	71.4	235	44.5	33.4
1110065P20Rik	217	253	325	146	318	256	220	297	222	169	142	555	133	325	195	232	403	183	229	337	226		0	153	74.5	123	228	275	0		120	0	190	109	266	319	75.8	436
1190005I06Rik	36	30	19.6	34.5	0	55.4	18.4	24.4	28.1	20.8	28.2	0	15.4	17.9	25.6	11.3	56.1	51.9	21.6	16.7	0		0	0	0	0	0	322	0		0	0	0	45.1	82.2	149	38.2	0
1190007I07Rik	47.9	50.9	51.8	45.7	88.5	72.4	30	90.4	97.5	34.4	48.7	0	27.8	53.6	30.7	68.1	69.7	31.3	10.9	154	74.9		0	71.8	74.7	54.8	0	0	0		53.4	0	0	0	27.8	0	0	131
1500009L16Rik	0	0	0	0	0	0	0	0	0	0	0	0	0	0	0	0	0	0	0	0	0		35.6	113	359	210	0	235	216		0	0	0	61.8	0	0	0	0
1500011B03Rik	4390	3650	4500	2730	3560	3800	4280	4440	4580	3820	4080	4540	3270	4230	3640	4160	6250	5790	7070	4110	5300		406	617	600	666	702	554	1620		3870	1900	2610	2240	2510	3430	2930	4030
1600012H06Rik	798	832	928	802	868	930	939	1050	967	957	867	692	868	992	925	939	1140	1410	1180	1120	956		423	175	504	377	142	829	0		680	1390	750	786	589	662	374	959
1600014C10Rik	284	256	378	243	256	248	277	389	223	336	312	386	327	426	215	494	393	311	505	455	317		0	69.4	330	173	136	0	0		209	0	543	231	436	595	382	682
1700001L19Rik	1670	1250	1210	1000	1710	1160	1440	1610	1550	1550	1500	1200	1430	1530	1380	1980	1700	1780	1700	1690	1390		0	0	27	38.4	0	0	0		948	653	1520	1390	884	1590	817	1150
1700001O22Rik	369	236	375	299	207	456	224	277	397	214	308	225	278	273	280	248	405	376	480	323	225		0	0	49.5	56.7	0	0	0		256	429	250	101	251	367	213	352
1700003E16Rik	4920	4420	4390	4520	3330	3360	4580	4220	3440	4260	3880	4420	4550	4740	3600	3220	4760	4430	4280	4780	4960		97.4	117	177	147	0	0	136		2480	2230	4340	2200	2310	2090	2680	2650
1700007E05Rik	7.45	0	8.07	7.41	8.27	16.8	7.41	0	4.18	0	14.7	0	0	0	11.1	0	0	0	0	0.812	6.63		0	76.6	0	0	0	0	0		0	0	1	0	18.9	0	0	0
1700007K13Rik	303	358	314	386	370	317	354	441	337	270	375	353	561	312	267	743	281	405	485	397	436		66.8	0	39.2	103	0	0	0		348	458	204	147	209	311	91.3	315
1700010I14Rik	204	323	234	244	367	463	173	149	240	174	226	219	220	267	197	251	177	221	184	183	174		0	56.6	0	26.2	0	0	0		61.9	404	123	76	137	59.2	68	256
1700012B09Rik	7640	6120	7010	5150	5980	5750	6760	7160	7750	6200	6960	7120	5510	7330	6920	7260	7210	6830	8130	6730	7000		174	151	225	247	0	0	0		6500	3790	6110	4370	4760	6460	5360	4930
1700012P22Rik	4.71	0	0	0	0	0	0	0	0	0	0	0	0	0	0	0	9.14	0	0	0	0		0	0	0	0	0	0	0		0	0	22	0	24.5	0	0	0
1700013F07Rik	197	137	268	201	291	280	260	77.6	211	171	128	3.26	152	188	212	213	199	286	241	280	103		177	0	0	0	0	0	0		188	0	226	107	143	98.3	36.6	203
1700014D04Rik	10.7	1.25	64	0.868	0	78.5	1.93	10.3	7.55	0	6.88	0	0	0	23.4	0	0	0	0	0	0		0	0	48.4	0	0	0	0		0	0	6.58	0	0	0	0	0
1700016D06Rik	119	14.5	25.3	38.8	139	113	28.4	17.9	29	16	124	0	97.4	7.04	133	4.07	64.5	7.98	61.4	8.31	28.2		0	0	5.43	0	0	0	0		120	0	12.8	180	5.28	66.4	0	37.6
1700016K19Rik	2580	2170	2390	1840	1900	1560	2150	1860	2000	1870	2210	2150	1950	2240	1780	1690	2320	2330	2560	2040	2290		0	0	59.8	177	195	0	0		1720	1170	1820	1060	1360	1450	1220	919
1700017B05Rik	8870	10300	10200	11200	8870	10700	9310	10800	8940	10100	9650	7240	10400	8090	7060	5710	8870	9520	7180	9390	8280		1150	572	1010	750	2640	0	126		9210	7820	8290	7260	6900	6980	8770	6480
1700019D03Rik	0	0	0	1.48	0	6.39	49.3	5.96	4.77	0	6.33	0	3.95	6.1	0	0	0	0	0	4.55	0		54.9	104	166	380	213	329	1930		0	0	17.2	26.3	28.4	0.714	0	0
1700020D05Rik	16.3	11.6	0	52	22.9	103	5.77	6.27	28.5	1.71	25.9	0	0	7.54	35.2	25	0	21.1	0	0	0		0	42.3	0	0	0	0	0		7.69	0	0	43.3	0	0	0	0
1700024G13Rik	41.1	87.9	40.1	64.6	43.9	34.9	27.8	26	69.2	29.8	31.8	96.1	39.6	30.7	30.8	62.7	193	56.9	88	34.1	79.6		136	0	47.3	41.2	117	0	0		0	0	52	13	15.2	0	0	0
1700025G04Rik	332	275	188	412	930	415	368	285	540	325	719	620	264	604	385	503	520	295	498	443	440		2360	1400	2770	2720	3700	2980	1630		251	411	1310	207	438	1070	1220	931
1700028J19Rik	0	0	13.9	0	4.36	0	3.51	16.6	0	0	16.5	0	0	0	9.35	0	17.6	0	4.21	1.72	18.4		2.8	0	15.2	46.7	0	0	0		0	0	0	0	14.1	0	0	0
1700028K03Rik	0	16.1	22.4	5.74	0	2.36	0	2.52	2.02	33.5	23.4	0	35	0	2.36	23.4	0	0	0	0	0		0	0	0	0	0	0	0		0	0	7.6	0	0	0	0	0
1700028P14Rik	1260	1160	1260	836	1180	911	1140	1160	1140	1330	1030	1210	1130	1220	1090	1400	1900	1980	1680	1500	1380		129	88	17.3	62	0	0	0		853	1290	930	980	907	1050	1020	994
1700029I15Rik	38.5	39.7	51.2	118	158	75.2	62.2	32.7	27.2	51.6	20.6	439	29.6	54	60.7	34.1	6.8	60.8	53.5	15.3	60.6		57.7	0	46.9	54.2	0	0	0		49.2	0	43	32.3	28.1	0	0	0
1700029J07Rik	206	160	232	241	544	261	203	73.7	308	183	291	161	197	141	208	493	141	214	339	107	104		116	117	155	109	161	0	0		224	0	140	95.9	72.2	128	95.9	84.3
1700030J22Rik	568	841	703	844	749	951	809	856	749	778	802	865	822	901	706	558	570	411	539	837	732		462	705	286	270	770	0	275		885	1380	560	896	679	386	537	1270
1700030K09Rik	348	174	257	117	183	231	151	123	203	241	215	164	249	344	207	247	143	211	136	305	220		149	174	217	424	134	0	214		293	0	195	74	130	1170	222	215
1700034E13Rik	4.66	8.8	3.17	0	0	12.3	0	4.11	0	0	10.2	0	8.61	17.1	0	0	0	14.9	0	0	5.9		0	0	0	0	0	0	0		0	0	0	0	0	0	0	56
1700034I23Rik	0	2.68	15.4	0.928	0	34.3	0	0	2.51	0	10.4	0	11.6	0	0	0	0	0	0	0	9.43		0	0	7.91	0	4.78	0	0		0	0	0	14	60.3	0	0	0
1700037C18Rik	222	333	220	210	282	276	239	332	221	246	287	698	135	301	218	105	518	247	326	255	409		117	234	152	141	22.2	0	409		376	95.1	434	215	136	0.588	169	754
1700037H04Rik	1600	1540	1600	1650	1640	1020	1550	1460	1390	1800	1710	1490	1700	1660	1340	1600	1740	1880	2310	1890	1800		529	1090	1510	1580	960	1700	1810		731	2280	1120	740	899	1290	966	1760
1700056E22Rik	0	19.7	0	19.3	7.86	16.1	0	7.52	6.46	0	23.8	0	0	0	1.89	0	0	0	14	0	8.37		0	93.2	100	118	0	0	0		0	0	0	28.9	0	80.5	46.8	0
1700064H15Rik	0	3.53	9.53	8.27	0	0	11.3	0	16.6	0	0	0	0	0	0	13.6	14.2	0	0	19.1	0		0	0	0	0	0	0	0		52.8	0	0	11.1	0	0	0	0
1700066M21Rik	37.2	93.7	103	63.1	269	62	36.7	129	158	56.3	44.4	45.5	80.2	90.2	114	73.1	33.2	50	55.1	48.9	120		135	887	140	111	0	276	141		93.4	0	16.7	59.2	269	0	0	81.2
1700086L19Rik	447	370	454	339	385	356	397	342	392	346	438	728	574	502	448	642	520	442	620	365	353		73.1	0	17.3	6.74	0	0	0		358	632	521	422	420	468	688	969
1700088E04Rik	2300	2060	1870	1730	1890	2060	2220	2000	2080	1840	2030	2210	1790	2200	2020	2040	2790	2310	2220	2190	2040		295	249	247	287	454	810	0		1080	560	1570	1400	1310	2380	1970	1110
1700093K21Rik	0	3.08	0	0	0	19.1	0	5.41	3.62	0	0	0	0	0	0	12.7	0	0	0	0	0		0	0	0	0	0	0	0		59.8	0	0	0	0	0	0	0
1700094D03Rik	30.4	32.2	0	44.3	6.21	11.3	3.67	18.6	51.8	4.93	63	0	57.2	90.6	33.5	0	6.42	128	9.02	84.5	2.51		0	11.9	127	18.1	0	0	0		214	477	0	0	0	0	0	11
1700102P08Rik	30.7	63.3	43	47.7	46.5	47.7	23.4	42	24.5	58.5	75.6	168	48.2	44.3	24.3	72	9.41	41	23.9	7.9	50		0	30.7	34.4	7.83	0	0	0		0	0	39.2	53.6	0	118	0	0
1700109H08Rik	16	54.7	29.6	191	236	278	55.2	47	129	20.2	43.9	0	29.3	52.2	125	197	0	0	0	0	0		228	398	86	218	134	0	0		0	0	22.2	62	201	0.662	29.6	0
1700123O20Rik	1580	1630	1360	1200	1120	1200	1340	1080	1400	1600	1790	728	1330	2100	1370	1290	2080	1670	2840	1490	1360		437	278	272	326	186	861	617		906	1450	1720	1120	1230	923	1480	895
1810009A15Rik	278	266	305	156	300	137	343	406	359	264	333	534	400	374	172	320	316	397	317	511	376		124	215	291	334	0	182	273		263	329	557	293	220	189	236	61.1
1810010H24Rik	42	27.6	31.2	16.5	26.9	2.52	42.4	50.1	16.7	49.6	21.4	0	60.3	33.2	36.2	19.3	38.5	39.2	55	41.7	71.2		261	520	176	130	37.6	264	194		0	0	73.8	148	172	155	0.447	102
1810013L24Rik	794	1030	945	1130	807	1360	1000	905	1040	828	945	628	992	870	1040	1120	869	846	853	612	833		2810	2390	1850	1440	2260	2270	675		1490	990	911	841	1010	898	1470	1360
1810014B01Rik	311	358	197	262	293	343	272	114	333	115	84.3	0	106	47.4	174	29.2	195	206	246	246	154		0	31.6	29.8	51.8	123	0	0		450	0	229	74	142	66.7	644	66.1
1810020O05Rik	452	407	468	606	548	631	365	372	449	228	321	83.1	382	408	654	633	188	113	154	237	287		0	0	39.6	25.5	0	0	0		396	0	703	261	365	344	467	125
1810024B03Rik	68.3	68.7	63.9	18.3	98.1	104	39.9	83.5	35.6	75.9	47.8	0	38.3	45.8	45.7	31.5	10.7	41.1	33.2	17.4	54		0	0	24.2	55.7	0	0	0		0	0	41.7	43.6	0	16.9	83.8	0
1810030O07Rik	425	355	351	451	448	430	239	322	445	467	391	447	440	371	395	404	418	458	498	391	533		846	548	651	786	1320	619	288		358	198	555	357	256	499	471	481
1810037I17Rik	1160	1190	1330	846	1260	1190	1140	1320	1530	1360	1210	1220	1140	1410	1330	1490	2190	1740	2710	1480	1620		85.4	405	841	880	503	417	654		1120	2650	1050	1190	1030	1750	1400	1470
1810046K07Rik	18.8	0	2.35	4.75	0	0	0	1.07	4.3	0	14.2	0	0.954	7.71	0	0	0	0	17.8	2.48	0		6330	5740	6920	7960	5300	4760	6380		66.2	310	155	680	658	752	470	320
1810049J17Rik	21.4	21.2	58.9	39.5	13.6	38.1	33.2	22.7	25.7	31.5	27.4	92	57.6	22.6	41.8	28.2	75.4	54.9	96.2	121	16.7		86.4	0	8.64	0	0	0	0		92.8	0	2.99	41.2	5.74	0	0	0
1810055G02Rik	404	316	421	348	338	284	360	529	426	396	444	764	352	535	357	513	180	246	202	329	369		2210	827	1060	925	1050	940	569		71.8	184	297	740	1100	491	834	660
1810058I24Rik	314	349	454	316	248	68.2	341	297	370	386	413	263	358	205	360	328	233	358	549	258	449		124	290	297	408	62.4	16.1	98.3		31.8	411	234	254	269	421	92.9	601
1810062G17Rik	100	69.2	83.5	111	129	65	53.2	55.1	104	81.7	68.8	57.3	84.9	55.9	85.4	82.4	89.9	77.1	19	80.1	53.6		0	0	53.6	46.6	0	0	0		0	0	58	87.2	62.4	0	62.6	30.7
2010109A12Rik	0	5.1	4.61	3.79	15.4	21.4	11.7	0	12.1	10.5	0	0	0	13.2	0	18.3	0	0	0	0	53.2		0	0	0.646	0	0	0	0		0	0	0	21.2	0	0	0	0
2010300C02Rik	346	570	394	266	339	350	417	215	547	462	436	274	376	426	244	395	79	238	70.2	410	408		388	383	673	567	740	198	288		282	587	575	1250	704	131	409	547
2010315B03Rik	52.7	127	83.1	130	146	93.8	97.3	126	111	91.1	129	428	222	129	146	119	250	156	181	154	156		255	480	481	344	643	180	0		207	0	271	253	127	345	30.4	242
2200002D01Rik	22.3	21.6	14.2	26.4	30.8	166	0	37.7	12.2	50.3	38	0	24.2	0	25.7	37.8	20.5	0	43.5	39.5	2.3		42.5	32.6	0	0	0	0	0		30.5	0.986	81.4	20.1	54.7	0	153	0
2210016F16Rik	779	753	692	443	263	495	734	846	719	743	542	421	604	786	524	458	1070	864	1110	990	975		518	670	678	589	562	309	562		479	1320	857	582	612	877	581	284
2210016L21Rik	4060	2600	2170	2880	3560	4230	4510	2810	3660	3380	2870	2800	3350	3460	3460	3490	4130	3800	1970	2300	2640		595	789	794	1090	459	532	397		1830	3290	3960	3040	2840	1770	2020	880
2210408I21Rik	627	1010	810	806	761	924	740	850	643	764	858	1400	926	673	892	783	713	669	663	634	901		1440	709	565	295	75.3	0	0		875	1840	575	655	542	1110	460	661
2210418O10Rik	36.4	24.3	26.6	70.5	38.4	30.5	29.6	25	39.1	75	16.2	0	3.99	9.19	28.1	17.7	195	10.4	46.7	2.34	18.7		0	8.99	124	208	0	0	0		60.5	0	106	71.4	26.5	254	8.49	68.5
2300009A05Rik	306	159	223	102	101	140	201	217	238	235	147	0	193	180	219	137	128	164	433	195	269		0	79.5	217	119	0	0	0		149	173	58.1	138	107	440	73.7	138
2310003L06Rik	0	0	1.61	0	0	0	4.93	22.9	0	0	0	0	0	0	0	0	0	0	75.9	21.6	0		0	0	29.9	13.5	0	413	199		0	0	0	0	0	0	0	37.4
2310009B15Rik	224	335	309	215	268	220	149	257	290	334	239	93.7	256	189	273	249	195	587	581	193	419		164	131	91.9	102	313	715	0		73.5	352	230	178	69.5	520	266	349
2310011J03Rik	1090	1030	896	753	807	675	1180	996	922	1050	900	1300	1040	1250	1030	1070	1500	1400	1340	1360	1130		295	410	643	638	811	1890	742		579	743	1110	819	729	590	667	1050
2310022A10Rik	437	553	487	488	471	797	422	352	623	715	425	2430	519	555	418	505	845	465	942	515	512		817	310	678	553	1050	1410	1150		234	70.4	550	356	780	1680	2230	538
2310022B05Rik	731	620	622	506	346	489	587	780	610	706	527	448	581	573	653	447	703	717	770	585	707		718	99.6	617	406	214	0	524		735	368	961	958	887	823	802	411
2310030G06Rik	10.1	13.2	32	5.51	0	0	10.6	9.31	23.2	11.8	7.7	0	5.76	56.2	0	0	11.8	0	14.1	17.6	2.83		317	768	496	510	513	0	368		49	0	94.5	251	140	80.8	0	0
2310033P09Rik	228	287	324	286	442	413	246	390	207	231	321	195	244	289	191	131	228	194	257	243	131		619	252	427	522	371	383	297		352	113	230	399	311	520	302	560
2310034G01Rik	195	124	230	126	177	178	127	199	219	143	141	115	208	179	164	244	237	323	244	175	121		0	0	46.6	94.8	0	0	204		131	0	190	228	243	199	212	141
2310039H08Rik	179	156	197	174	236	153	265	234	174	239	158	243	182	141	179	181	308	222	335	161	213		0	0	92.7	130	177	0	0		238	267	154	149	234	34.7	255	81.7
2310040G07Rik	33.8	26.6	29.4	6.24	0	39.8	6.3	35.1	12.1	13.2	9.13	123	42.2	0	9.92	33.1	21.8	0	7.79	20.7	8.52		0	0	0	0	0	0	0		0	0	0	72	5.54	0	0	68.2
2310057J18Rik	0	0	35.4	0	0	0	0	0	2.64	0	0	0	0	0	10.8	0	0	0	58.1	0	0		0	0	0	0	0	0	0		0	0	0	0	0	0	0	0
2310057M21Rik	351	554	519	635	169	257	549	788	364	419	501	1620	337	203	607	608	1260	381	795	532	220		53.5	991	299	434	6.61	0	43.4		156	44.2	450	547	629	634	169	43
2310061I04Rik	1500	1570	1630	2120	1730	2050	1650	1560	1400	1800	1800	1680	1820	1560	1600	1450	1440	1290	1030	1560	1850		209	460	532	411	593	165	1220		1250	1230	1600	1600	1310	1720	865	632
2410002F23Rik	399	360	252	535	668	390	368	257	424	334	262	797	305	392	430	440	316	381	433	347	257		1390	1920	1570	1130	882	1620	875		546	418	255	917	441	675	270	458
2410004B18Rik	260	201	195	195	230	388	214	193	184	275	223	210	207	277	206	235	277	321	195	163	259		167	513	364	411	154	1460	653		140	0	211	370	117	28.1	0	268
2410004P03Rik	4840	5030	4640	4040	3410	2790	4720	4630	4070	4900	4320	3360	3480	5340	4110	2870	4970	5020	4790	5790	5150		184	156	108	59.1	61.3	0	0		4210	3420	5270	3250	2620	3410	4340	3550
2410131K14Rik	760	736	766	974	861	556	653	986	720	915	863	510	1010	881	705	621	964	661	935	686	975		356	360	545	495	318	991	16.5		597	1520	1090	1270	1190	998	1270	606
2510002D24Rik	479	406	322	345	285	596	507	372	443	475	273	705	275	276	448	485	320	219	293	228	254		442	557	388	273	215	0	787		448	0	296	488	349	191	204	203
2510009E07Rik	4910	5650	5170	3300	4050	3640	4210	4580	4530	4440	4370	4490	6060	4330	3290	5850	4570	4460	5180	4780	4540		435	326	725	783	1350	308	0		6810	3810	5980	5530	5650	5260	6630	5250
2510039O18Rik	2760	2540	2800	2610	2070	2020	2430	2680	2260	3300	2650	1490	2500	2530	1950	1660	3040	3220	3330	2990	3560		955	1200	1660	1660	1510	1860	997		2440	2380	2870	1740	2010	2760	2710	2740
2610001J05Rik	249	207	295	214	158	262	240	223	252	343	187	290	218	192	145	86.9	392	292	360	444	287		24.4	205	159	285	133	0	417		165	458	237	379	216	578	102	382
2610002M06Rik	917	1160	838	741	704	1110	906	957	1040	1090	1130	549	891	1050	838	1110	1370	1240	1380	1600	1020		1410	1190	1140	977	592	909	1120		814	1070	1070	751	877	1030	1360	729
2610005L07Rik	1190	1350	902	1390	1730	1640	595	852	911	857	1380	171	852	1130	1060	1870	565	491	668	421	694		1720	1590	1350	978	1150	0	833		1200	1740	1120	1730	1980	1260	160	1080
2610008E11Rik	438	645	465	663	685	566	420	430	855	531	557	592	563	641	541	1170	647	511	521	374	302		631	474	424	433	755	0	363		365	0	295	503	443	465	293	447
2610021A01Rik	200	499	391	395	525	280	435	640	443	515	499	407	277	456	507	872	282	444	311	228	378		509	273	393	195	76.6	0	0		540	0	318	418	316	847	245	434
2610028H24Rik	0	3.62	0	0	0	0	0	0	21.7	0	20.8	0	0	9	0	5.25	0	8.99	0	24.5	0		180	58.4	24.9	49.6	112	0	0		25.9	0	9.17	7.13	94.8	0	0	0
2610044O15Rik8	59.2	123	66.4	117	101	81.9	93.7	75.6	201	142	66.3	134	529	247	131	136	169	110	113	40.6	89.1		0	68.2	346	444	68.6	136	132		358	0	134	283	728	1270	93.7	111
2610301B20Rik	728	664	596	651	720	750	840	566	654	544	696	222	822	633	821	760	723	743	961	628	988		815	277	218	398	103	474	0		461	832	535	598	581	858	811	474
2610507B11Rik	3590	4360	4060	4420	2680	5600	3860	3460	3380	3400	3510	3420	6040	3180	3280	3990	2520	2700	2990	3310	3270		6780	7570	7150	5750	5050	6780	4380		3830	7960	3980	8300	6250	4740	4460	3800
2610528J11Rik	7.97	2.42	0	9.23	0	0	0	0	7.35	0	4.69	0	0	17.4	0	22.6	0	22.1	21.1	20.5	0		137	41.7	93.2	110	0	0	0		0	0	29.1	78.3	43.8	156	56.8	82.8
2700049A03Rik	432	647	555	612	434	567	540	453	518	502	545	268	556	399	439	282	388	453	314	616	483		1390	750	713	465	653	452	573		701	355	410	297	500	303	387	382
2700062C07Rik	321	259	183	200	372	268	232	181	348	286	184	801	218	263	220	309	183	181	301	231	533		0	427	118	257	0	0	4.16		357	0	365	284	361	316	242	629
2700081O15Rik	33	40.3	80.2	69.8	56.3	136	106	36.2	66.2	68.2	95.3	61.2	63.1	59.9	75.7	77.2	84	37.2	31.3	56.8	56.9		1650	569	471	360	973	290	732		244	461	226	260	221	1170	412	111
2700097O09Rik	114	130	119	104	224	310	91.4	98	197	117	79.8	53.9	97.6	162	192	115	153	120	111	84.4	182		214	336	59.3	137	0	0	0		224	0	19.6	148	94.2	0	74.8	0
2700099C18Rik	6.38	0	0	0	0	11	0	0	4.74	3.22	0	0	0	0	0	9.75	18.8	0	0	0	0		0	0	24.6	6.39	0	0	0		0	0	0	0	0	0	0	0
2810004N23Rik	237	210	336	196	250	192	287	290	274	242	211	281	185	156	254	249	245	153	210	256	191		527	472	360	307	265	0	533		155	648	258	278	401	207	175	176
2810006K23Rik	409	274	230	230	205	128	217	183	249	201	225	261	348	328	230	301	209	277	179	267	284		82.9	42	225	174	93.5	283	0		209	0	261	261	402	481	166	231
2810021J22Rik	169	326	214	436	499	1170	211	323	256	286	422	216	441	250	410	394	154	227	258	246	272		277	425	170	174	343	0	143		200	0	147	647	178	45.1	136	215
2810025M15Rik	203	209	242	235	210	460	299	258	194	386	374	211	282	249	206	222	338	412	389	216	592		80.5	566	386	371	123	993	1630		324	112	194	437	285	395	235	318
2810039B14Rik	123	201	103	169	135	53.3	93.7	117	163	130	89.7	334	167	69	143	42	109	177	125	76.9	116		30.4	0	28.8	80.1	0	0	0		55.5	782	174	107	158	186	118	253
2810408A11Rik	8.49	36.5	29.4	81.7	123	60.3	39.8	8.42	121	77.1	19.7	0	81.2	2.12	26.7	0	31.1	36.1	92.9	30.3	59.4		0	45.9	165	5.35	0	0	0		44.4	0	36.9	43.6	71.6	0	34.5	74.8
2810459M11Rik	0	24.9	3.59	10.2	0	0	0	10.8	38.9	5.05	2.56	0	4.31	0	7.6	23.6	0	0	0	5.32	0		0	0	35.7	14.6	169	0	0		109	0	0	29.7	50.1	47.8	104	121
2900026A02Rik	18.1	34	19.2	42.7	77.6	12.7	48.3	85.2	48.2	38	31.8	0	50.4	38.2	77	29.4	0	8.11	15.9	27.4	44.1		2600	2530	3120	2170	3270	312	1610		170	345	183	1000	975	215	195	195
3000002C10Rik	32	38.5	30.1	58.8	108	111	91.2	35.6	114	43.2	17.9	0	42.7	72.2	77.1	103	14.3	42	74.4	40.5	56.3		0	112	37.9	18	378	0	0		213	0	84.7	81	26.3	89.8	75.3	0
3110001I22Rik	23.5	31.7	20.1	25.3	30.8	36.8	50.3	15.5	58.5	16.6	27.8	0	37.8	30.3	25.7	77.9	29.3	35.3	78	13.1	42.2		335	56.1	139	112	0	1280	590		47.1	133	0.735	95	0	0	83.8	94.7
3110009E18Rik	52.9	38.3	81.4	41.8	71.2	28.8	42.6	96.8	65.2	85.2	96.6	0	38	57.9	62.9	13.5	22.1	98.5	126	100	97		0	79.5	36.3	10.3	0	0	0		195	0	38.5	0	2.1	35.5	63.9	0
3110021N24Rik	30.5	25	29.9	12.1	32	36.2	23.9	16.7	17.6	18.8	25.1	43.7	14.6	22.5	7.71	18.1	0	10.4	14.1	9.63	7.57		0	0	0	0	0	0	0		0	0	38.2	19.1	0	0	34.1	0
3110040N11Rik	137	126	169	106	200	99.6	121	151	128	131	135	289	106	106	135	160	163	79.2	293	66	82.8		206	353	282	62	265	0	374		228	140	164	116	132	133	110	36.8
3110053B16Rik	0	0	0	19.6	0	6.19	0	0	2.9	6.54	0	204	0	7.76	29.1	0	0	47.9	0	17.2	22.2		0	110	7.85	25	0	0	0		0	0	15.4	6.34	92.1	85.5	0	2.97
3110067C02Rik	27.1	22.3	4.85	21.3	61.6	2.94	31.4	5.22	20.9	16.2	17.3	0	0	9.55	29.1	107	7.25	14.4	38.4	6.41	38.7		92	0	0	0	0	0	0		0	0	16.1	28.1	51.8	0	150	0
3110082I17Rik	371	382	300	308	593	309	392	246	448	278	362	211	253	414	374	299	420	311	484	306	232		59.8	24.7	119	148	0	0	0		411	485	417	333	192	378	153	395
3300002I08Rik	4.79	14.1	0	3.93	0	9.06	26.9	0	11.6	0	6.59	0	25.5	17.1	12.2	47.6	0	0	4.07	13.2	11.1		0	11.7	16.9	0	0	0	0		31.9	0	0	0	38.8	43.1	48.8	0
3425401B19Rik	0	0	0	0	0	0	0	0	0	0	0	0	0	8.41	0	18	0	0	0	0	0		2850	4730	4230	4860	2010	232	3490		110	664	48.7	265	324	237	144	381
3830406C13Rik	184	265	199	216	499	297	272	492	366	272	356	184	236	262	384	315	334	225	229	408	461		681	488	435	705	528	1520	37.5		369	59.2	107	418	467	210	911	341
4430402I18Rik	1380	1320	1120	1490	1360	1720	1250	1190	1480	1330	1480	723	1350	1380	1490	1980	1370	1450	1560	1130	1250		0	59.6	40.1	97.7	0	0	0		912	1160	1650	1430	1560	648	926	1070
4632415L05Rik	1090	870	795	741	878	667	910	904	572	858	978	702	1080	874	751	575	786	1020	731	986	843		151	76.8	451	477	161	0	185		754	636	531	898	568	142	265	1270
4632433K11Rik	0	0	0	0	6.51	0	0	16.6	0	0	0	0	4.82	0	11.9	0	5.46	0	0	0	0		0	0	0	0	169	0	0		0	0	0	14	13.2	9.94	0	0
4833420G17Rik	180	222	160	295	690	559	296	166	439	96.2	148	68.8	349	163	327	230	159	139	220	113	106		555	801	192	503	637	686	0		158	122	195	317	226	78.2	257	581
4833439L19Rik	5500	5770	6070	4730	4990	4540	6310	5530	4990	5930	5940	6020	5930	5510	4920	4350	7840	7040	8000	6900	7260		1750	3160	2700	3230	3070	2000	1950		5050	5000	5630	5430	6140	4480	6370	4080
4921507P07Rik	0	0	0	8.34	0	0	0	0	0	0	4.32	0	11.6	0	4.28	0	0	0	0	0	20.7		0	0	22.9	23.1	115	0	0		0	0	0	0	0	0	0	0
4921524J17Rik	171	134	225	162	140	498	191	300	286	254	224	30.8	111	152	188	197	193	86.1	214	185	179		0	124	443	172	250	290	0		218	0	108	135	116	75.7	184	236
4921536K21Rik	48.9	59.7	11.3	54.7	58.3	91.2	66	70	78.8	72.6	89.1	0	75.7	45.7	37.7	50.1	187	68	56.3	40	52.8		39.4	46	7.12	34	0	0	0		71.6	0	87.4	30.1	63.1	79.1	56.3	24.9
4930402H24Rik	872	1530	1040	1650	1160	1900	928	1730	1820	811	1150	1560	1080	1370	1430	1750	1180	1720	1250	1460	737		879	3940	383	466	2840	0	0		1550	1350	1420	1410	1640	1160	2260	2000
4930407I10Rik	0	0	0	0	0	18.7	0	0	0	0	4.33	0	0	0	0	0	0	0	0	0	0		0	0	0	0	0	0	0		0	0	0	0	37.7	0	0	0
4930430F08Rik	442	307	294	259	634	395	390	221	303	437	427	793	540	523	348	340	265	454	329	403	196		302	215	135	74.8	0	0	0		234	376	234	524	336	419	265	166
4930431P19Rik	90.3	50.9	82.6	43.6	92.9	64.8	48.8	49.2	81.4	52.1	50.2	0.84	106	43.6	77.1	69.1	91.3	103	167	47.2	67.8		45.6	0	9.5	0.68	0	0	0		45.2	0	33.2	0	50.8	0	47.4	0
4930432K21Rik	22.2	6.86	15	20.3	9.84	61.1	77.5	11.1	15.4	20.5	15.8	0	15.1	62	8.46	42.6	16.6	91.9	7.73	0	24.6		0	27	111	0	0	0	0		0	0	0	3.54	0	0	0	0
4930444P10Rik	25.8	34.9	27.2	28	56.1	57.4	7.32	45.3	42.8	8.73	21.6	0	20	26.8	11.3	25.7	39.9	92.9	11.1	47.5	0		0	0	0	16.2	0	0	0		31.5	0	61.8	22.1	6.18	0	45.4	0
4930451G09Rik	770	792	710	775	601	583	617	646	683	688	724	505	868	647	518	495	519	336	529	533	428		408	412	129	140	236	0	0		855	0	990	768	663	848	183	216
4930452B06Rik	1070	902	1010	883	681	881	1020	962	1110	1040	1140	682	886	1090	923	1150	764	705	513	681	937		712	503	576	635	247	0	1620		595	734	927	1200	1070	640	619	531
4930453N24Rik	754	813	607	528	582	492	757	894	893	824	896	1250	1030	1140	1010	995	1300	958	2070	1310	1290		646	1130	314	567	598	293	765		885	1790	894	515	810	860	466	370
4930469K13Rik	14.7	0	4.73	0	0	4.54	6.26	4.9	13.1	0	7.61	0	0	31.5	9.1	0	60.6	74.4	0	0	0		39.8	0	24.6	47.1	32.7	0	0		0	0	0	0	46.5	0	17	24.2
4930471M09Rik	5.52	8.86	4.38	7.54	16.3	0	14.9	0	2.91	0	0	0	0	7.39	0	12.5	9.01	7.25	37.5	26.7	0		0	0	0	0	0	0	0		0	0	0	0	0	0	0	0
4930503L19Rik	51.2	33.8	42.8	82.5	97	65.7	29.7	64.2	59.3	24.9	66.2	84.6	60.3	88.1	102	127	31.3	22.5	58.8	93.5	29.1		0	0	26.1	0	0	0	228		88.2	165	63.7	35.7	50.7	228	43.9	0
4930505A04Rik	121	140	183	155	197	133	133	164	205	129	175	0	108	221	228	194	187	144	116	195	173		0	0	0	14.5	0	0	0		177	273	126	337	260	630	126	70.2
4930516K23Rik	26.1	55.7	57.3	32.1	30	0	157	46.9	94.2	30.6	31.8	0	18.8	246	85.3	85.8	95.6	98.5	6.63	9.95	27		0	0	0	0	0	0	0		0	0	0	0	0	0	0	0
4930522L14Rik	40.6	4.52	10.3	1.76	0	2.58	0	0	3.72	15.9	2.74	0	0	4.33	1.63	6.57	0	19.9	4.97	0	5.99		0	31.6	91	57.4	267	0	0		0	115	0	2.69	104	71.4	50	0
4930523C07Rik	0	0	0	0	0	0	0	0	0	0	0	0	0	0	4.5	47.9	0	0	0	0	0		79.1	36.9	63.1	71.5	0	0	167		0	0	0	38.6	12.3	0	0	0
4930526A20Rik	56.9	76.5	171	245	252	501	221	145	206	47.2	75.6	43	51	135	126	212	29.6	32.2	71.5	28.9	103		155	90.8	35.1	16.8	0	1.75	0		116	0	214	119	90.2	0	0	0
4930550C14Rik	22.7	20.5	0.664	10.9	0	38.3	0	25.9	21.8	59.6	18.4	127	0	7.27	5.89	52	21.4	0	60.8	17.2	29.4		0	0	0	0	0	0	0		13.1	0	0	0	21.3	0	54.6	102
4930562C15Rik	0	0	0	5.63	0	14.3	0	0	0	0	0	0	0	0	0	0	0	0	0	0	0		62.5	0	0	0	0	0	0		0	0	0	0	0	0	0	0
4930563E22Rik	11.7	18.5	19.6	21	68.9	47.9	16.3	15.5	37.8	34.5	93.1	0	21.9	29.3	22.9	26	7.81	25.7	20.2	6.59	18.6		0	0	0	24.9	0	0	0		41.8	153	138	33.3	48.6	0	0	0
4930579F01Rik	0	0	0	0	0	0	0	0	0	11.9	0	0	0	0	0	0	0	0	0	0	0		32	0	0	0	0	0	0		0	0	0	0	0	0	0	0
4930579G24Rik	121	153	60.6	89.9	76.3	61.7	102	149	115	98.1	76	213	145	70.2	104	44.8	139	144	179	100	92.5		82.3	84.3	17.4	7.46	0	318	0		34.1	198	22.1	44.1	53.7	96.4	53.1	55.2
4930590J08Rik	1.39	22.9	12.4	24.7	0	18.1	8.46	8.57	3.44	7.88	7.98	0	0	4.9	7.03	2.92	0	0	0	15.6	0		0	0	14.6	0	0	0	0		24.5	0	0	0	0	0	0	75
4931406C07Rik	312	297	202	377	274	445	507	318	500	404	458	333	394	489	330	360	360	444	390	370	388		767	782	1240	1270	872	1520	251		706	697	526	1300	1940	1480	1030	1510
4931406P16Rik	602	955	1000	915	1250	1290	1230	850	783	607	602	835	851	663	816	963	454	1090	454	593	436		978	3240	1640	896	1430	0	955		590	163	667	1270	556	1020	705	527
4931414P19Rik	69.1	53.9	107	101	80.5	97.3	53.1	47.2	30.8	97.4	52.3	97.8	112	82.5	70.2	43.6	148	106	44.3	57	44		1210	312	275	336	161	0	105		303	0	18.5	84.5	120	224	35	158
4931428F04Rik	118	137	87.6	205	162	308	191	145	145	136	114	50.7	145	122	118	180	148	99	50	112	99.3		417	776	327	195	148	570	0		14.3	128	119	256	77	209	114	0
4931428L18Rik	0	0	0	0	0	0	0	8.43	0	0	0	0	0	0	0	0	0	0	0	0	0		0	0	15.5	0	0	0	99.7		0	0	0	0	0	0	0	0
4931440P22Rik	45.5	81.2	45.6	54.4	115	95.7	147	35.9	53.6	37	52.8	29	59.4	85.2	37.7	119	41.8	18.3	39.8	97.7	68		77.6	0	46	145	0	0	0		33.6	0	94.7	62	97.1	0	54.2	95
4932438A13Rik	3080	4090	3890	3910	3860	4340	2890	2680	3910	2390	3380	6020	3690	2340	3500	2730	1330	1310	1000	1830	2230		4690	10300	3060	2670	3140	393	3540		5890	5770	4750	3900	4370	2390	3020	3870
4932438H23Rik	0	0	0	0	0	0	6.57	4.19	0	0	0	0	0	0	3.57	0	0	0	0	7.07	0		0	0	0	8.18	0	0	0		0	0	0	14.5	18.1	0	0	0
4933407L21Rik	76.7	44.5	65	72.9	88.9	246	92.3	112	85.6	115	72.9	102	119	110	96.4	89	118	127	57.9	111	90.7		0	0	0	0	0	0	0		197	53.6	159	124	106	0	49	0
4933409K07Rik	5.41	0	0	0	0	0	0	0	0	11.1	6.9	0	32.9	0	11.1	0	0	0	0	0	42.5		0	0	0	0	0	0	0		0	0	0	0	19.8	0	0	94.4
4933411K16Rik	5.42	0	0	3.71	0	0	0	2.09	2.51	4.27	5.18	0	0	5.47	4.28	0.863	0	0	0	0	0		0	0	0	0	0	0	0		38.4	0	0	0	0	0	0	39.4
4933416E14Rik	21.1	22.1	56.8	32.4	65.2	39.5	26.2	34.9	46.2	52.1	67.9	0	48.6	72	61.1	152	36.6	57.2	31	13.7	0		0	0	0	0	0	0	0		201	0	68.6	24.9	25.6	76.2	40.8	0
4933424G06Rik	5.59	17.8	8.56	10.8	1.54	0	30	0	0	5.69	16.5	0	9.69	13.1	3.05	11.5	0	0	0	0	12.7		0	0	0	6.43	0	0	0		0	0	0	25.7	18.9	0	0	0
4933427D14Rik	405	413	475	655	973	976	430	352	397	265	332	598	633	563	540	435	179	210	142	219	246		2060	911	22.6	260	863	2040	0		45.1	162	381	445	160	86.8	103	115
4933428G20Rik	0	0	0	0	0	0	0	0	0	3.41	6.89	0	0	0	0	0	0	0	0	0	0		117	0	0	0	120	0	0		0	0	0	0	0	0	0	0
4933430I17Rik	13.5	0	0	9.25	0	0	0	0	30.1	0	12.1	112	0	5.44	0	0	0	9.61	0	10.4	0		0	0	0	0	0	0	0		47.6	0	0	0	24.4	0	58.6	62.3
4933434E20Rik	1020	872	776	726	1260	704	1050	989	874	886	990	1490	904	1130	869	1070	1600	1250	1900	1310	1510		1210	803	740	803	1240	626	1040		980	1630	963	1120	900	1600	1240	1570
5031439G07Rik	3440	4100	4680	4020	3170	3080	3860	3690	3750	4540	3360	3760	3780	4030	3160	2710	2600	3540	3300	3600	3490		909	409	967	1140	1180	615	1250		5080	7440	5390	4840	4460	3370	4020	4810
5330417C22Rik	6380	6850	5850	7480	4840	6100	6590	7660	4810	6560	6390	8950	7730	5860	5030	4760	6070	6860	5160	6030	5830		512	457	378	366	514	580	619		6660	5440	5750	5430	4510	4690	6680	4710
5430401F13Rik	0	0	0	3.73	0	0	0	228	0	0	0	0	0	0	0	0	0	0	0	0	0		0	15.5	0	0	0	0	0		0	0	0	0	0	0	0	0
5430402E10Rik	12.1	0	159	9.24	0	0	59.8	119	2.5	0	0	0	0	0	55.6	0	0	0	1290	88.7	0		208	95.8	4.73	0	0	0	0		0	0	0	0	0	0	51.6	0
5430403G16Rik	0	0	0	0	13.2	0	19	0	0	0	4.32	0	0	0	0	15.5	0	0	18	26.4	0.94		93.8	0	36.4	17	0	0	0		6.81	0	0	0	19.7	72.7	27.3	0
5530401A14Rik	3.87	31.3	0	15	0	39.1	11.8	0	11.1	38.1	20.5	0	26.7	21.7	0.813	59	32.5	59.1	0	60.8	22.3		0	0	15.8	0	0	0	0		0	0	0	0	0	0	0	0
5730409E04Rik	357	235	200	187	143	77.6	337	212	242	179	109	175	255	209	142	68.3	277	244	210	259	265		142	119	113	133	66.8	0	114		92.7	219	342	190	243	532	155	119
5730455P16Rik	1300	1530	1180	1180	1350	830	952	888	1080	794	953	867	1030	1130	932	932	687	770	606	1140	840		262	692	290	323	540	0	1470		1440	230	1140	821	973	635	755	957
5730480H06Rik	506	454	463	447	661	591	487	709	604	597	779	886	600	612	572	675	576	575	765	621	664		290	364	155	229	673	0	0		1130	574	622	655	502	764	792	751
5730522E02Rik	0	16.1	0	0	0	0	0	0	0	0	2.1	0	0	6.56	0	0	0	0	0	0	0		0	0	0	0	0	0	0		0	0	0	0	17.2	0	104	0
5830417I10Rik	788	1050	1070	688	862	1430	966	425	762	427	712	166	781	776	763	989	532	548	376	797	579		1330	1400	1650	1050	1140	678	884		883	370	443	1150	921	402	702	903
6030458C11Rik	1230	1380	1330	1540	1430	1290	1440	1410	1260	1290	1210	878	1150	1200	1410	1100	1270	1540	1390	1460	1250		405	800	618	810	648	0	431		1460	1470	961	1680	878	1010	986	1600
6330403K07Rik	197	189	102	93.8	111	191	155	120	88.1	153	139	221	117	94.3	105	163	298	236	395	142	352		10.5	3.84	24.6	32	0	0	0		41	0	87.5	120	71.9	133	95.5	0
6330409D20Rik	92.1	77.5	91.2	65.7	51	93.9	88.7	63.1	74.4	94.8	46.5	172	73.1	80.1	80.2	13	121	75	83.6	56.5	58.6		0	0	0	0	0	0	0		0	0	49.4	42.8	31.3	107	0	0
6330549D23Rik	5.47	8.12	5.53	20	33.7	12.6	28.4	21.2	7.63	13.8	5.57	0	29.8	4.94	5.52	32	10.2	27.8	25.3	30.2	15.2		0	0	0	9.31	0	0	0		51.5	0	102	30.7	0	195	97.9	0
6430548M08Rik	6180	5880	6000	4810	4040	5140	5100	5960	5040	6520	5110	6700	4610	5170	4290	3480	3550	4140	3520	5770	4570		1640	144	216	288	131	0	0		4660	2960	5280	3740	3710	3670	5710	2960
6430550D23Rik	2.51	3.49	0	2.29	0	4.61	3.88	27.5	2.62	4.68	0	0	0	0	119	11.5	0	0	0	0	0		2.16	0	0	0	0	0	0		0	0	0	12.6	0	0	28.4	0
6430571L13Rik	29.2	24.1	33.2	34.3	27.1	19.6	42.9	43.9	64.6	10.2	33.7	68.9	51.5	36.1	12	70.8	14.5	20	28.9	25.6	51.8		0	0	12.7	0	0	0	0		77.5	0	1	19.1	28.2	0	66.9	0
6720489N17Rik	0	0	0	0	0	0	0	0	0	0	0	0	2.2	0	0	0	0	0	0	0	0		0	54	41.5	130	224	0	0		0	0	10.2	0	0	27.5	0	0
6820408C15Rik	97.4	142	82.5	138	130	172	86	87.9	75.9	76.6	160	0	136	89.7	87.8	183	87.3	89	66.2	108	110		0	0	0	49.4	0	0	317		74.9	0	141	25.7	38.4	0	203	266
6820431F20Rik	1680	1830	1210	1850	2420	2400	1210	1620	1770	1040	1460	946	1680	1750	1810	3080	869	833	721	1170	828		1960	1880	1790	1170	1440	1470	1620		1790	1490	1520	2400	1660	1430	880	1370
8030462N17Rik	718	1060	1010	777	1110	753	900	849	830	805	673	1420	827	1130	667	1090	710	970	953	832	607		1540	399	989	1530	408	499	425		619	1340	717	795	694	951	465	290
9030025P20Rik	805	787	823	938	909	945	883	866	742	589	596	410	716	683	725	850	780	648	694	805	606		539	144	180	344	0	0	0		779	1490	909	413	626	544	461	782
9030624G23Rik	4.76	10.7	0	0	1.64	10.8	12.4	0	9.23	5.13	13	0	12.6	0	0	14.7	0	0.803	0	0	0		187	69.1	61	41.5	0	0	0		0	0	0	0	16	1.8	0	0
9130008F23Rik	9.81	4.15	26.2	10.1	0	19.6	7.56	16.2	13	13.2	10.7	0	18.1	0	2.48	6.24	34.6	0	0	24.1	3		179	83.2	32.8	0	0	0	4.57		0	0	0	0	0	103	90.1	150
9130019O22Rik	132	67	51.1	84.5	88.4	4.84	134	180	92.8	104	73.6	0	82	65.6	75.1	121	77	53.8	73.5	75	116		208	216	61.3	110	11.8	0	0		77.8	0	64.4	32.1	99.7	0	100	0
9130023H24Rik	155	203	188	131	159	162	121	199	137	189	143	116	142	142	164	151	146	155	220	158	160		391	552	218	215	457	540	0		227	0	185	55.2	134	53.9	89.1	86.8
9130208D14Rik	0	0	0	0	0	0	0	0	0	0	0	0	0	0	4.28	0	0	0	0	0	0		0	0	0	0	185	0	0		0	0	0	0	0	0	0	0
9130230L23Rik	0	0	0	0	0	0	0	0	0	0	0	0	0	0	0	0	0	0	0	0	0		123	87.2	49.2	0	0	0	0		0	297	43.5	45.5	34.9	0	0	0
9130401M01Rik	728	576	709	577	581	522	522	700	738	663	680	503	704	706	519	780	696	834	652	749	658		288	411	254	253	0	0	129		560	180	625	389	766	1090	627	836
9330159F19Rik	754	787	758	855	933	752	619	739	607	587	757	695	914	730	745	620	54	199	53.1	553	426		131	22.2	129	145	0	0	175		431	3.14	479	818	350	335	350	513
9330182L06Rik	4010	4230	3820	3980	3370	2930	3860	3480	3270	4300	4490	3350	5300	3240	3800	2990	4250	4020	3870	3620	3750		119	101	185	160	175	443	0		3330	2870	3380	2640	3110	2520	2820	1780
9430015G10Rik	159	276	179	415	500	768	150	306	332	148	255	123	228	292	416	358	136	119	133	226	192		515	544	420	300	113	1600	339		174	295	154	237	290	116	92.9	200
9430025C20Rik	0	11.6	2.43	7.43	19.7	38.3	1.65	6.28	14.3	0	6.06	0	0	7.51	12.9	0	12.7	15.3	0	8.83	0		0	0	0.792	2.04	0	0	0		0	0	0	15.1	0	0	0	0
9430038I01Rik	11.7	16	19.2	16.7	40.7	25.2	9.64	26.1	8.58	14	22.8	114	0	15.1	16.1	39	8.25	29.8	25.9	21.2	9.31		64.2	0	47.3	149	0	277	0		50.5	0	0	50.4	0	92.5	0	0
9530068E07Rik	7070	6410	7970	5780	6070	5330	6790	7960	6600	7810	7470	7700	6590	7030	6620	7060	10300	9830	10800	8830	9290		2480	2600	3810	4320	3230	3450	4040		6780	4830	7060	4960	5370	6150	6390	5250
9530077C05Rik	1440	1060	1460	1110	970	1310	919	960	1130	1140	1080	1070	1260	1350	1430	1280	1000	1520	1060	980	1060		0	45.3	81.5	77.9	0	0	0		1860	1030	1580	843	925	1000	710	863
9930012K11Rik	57.5	99	59.7	76.3	109	90.9	179	55.9	29.4	47.3	54.2	0	32.3	24.2	63.9	57.8	125	64.5	67.3	36.3	68		0	0	0	0	0	0	0		0	0	0	30.6	97.5	55.8	0	125
9930021J03Rik	2640	2920	2930	2690	1840	2250	2270	2480	2800	2990	2700	2910	3450	2510	2600	2430	1270	1570	1230	1880	2230		2810	1710	2320	1440	5790	1070	1200		3550	1740	3690	3030	3230	3420	3540	2560
9930104L06Rik	317	246	358	231	667	652	355	200	287	191	228	156	410	202	327	236	355	473	191	260	823		290	263	128	323	3020	0	1340		265	1500	99.8	179	514	800	115	256
9930111J21Rik1	0	1.79	0	1.86	0	0	0	0	0	0	0	0	3.89	0	4.29	0	0	0	0	0	0		0	0	0	0	0	0	0		0	0	0	45.2	0	0	0	0
9930111J21Rik2	0	4.46	0	0	0	0	0	11.5	11.7	0	0.866	0	0	0	0	0	0	5.58	0	0	0		0	0	0	0	0	0	0		0	0	0	0	0	0	43.9	0
A030005L19Rik	6.78	13.4	19.4	25.1	18.8	52.6	4.94	17.8	8.39	9.43	6.92	0	0	5.5	10.3	24.2	0	0	12	0	0		0	0	0	0	0	0	0		0	0	23.2	15.1	0	0	0	0
A130006I12Rik	20.6	16.7	17.4	23.8	35	22.7	24.1	49.2	28.9	18.6	34	0.851	20.1	0	21.2	0	64.9	9.97	20.2	2.47	23.6		0	49.5	0	0	0	0	0		72	158	0	0	18.1	63.3	0.575	0
A130010J15Rik	70.9	61.5	40.9	47.5	83	24.5	87.1	85.5	141	111	50	109	68.5	42.1	54.5	17	135	134	123	107	35.1		1250	486	246	282	147	154	0		89	759	222	80.3	81.2	113	45.3	0
A26c3	10.4	14.5	0	15	9.4	0	13.4	3.99	6.4	37.5	24.7	0	0	0	12.3	0	19.1	37.6	12	18.4	9.93		0	0	0	0	0	0	0		0	305	24.9	56.5	107	80.9	0	0
A2m	0	0	0	0	0	0	0	0	0	0	0	0	0	0	9.41	0	0	0	0	0	0		0	0	0	0	175	0	0		0	0	0	0	0	0	0	0
A2ml1	167	170	127	854	190	66	878	218	728	579	587	0	194	489	645	160	594	992	346	208	640		0	109	295	184	268	119	245		606	1190	167	962	716	1080	3300	651
A3galt2	41.9	79.2	25.8	157	98.2	180	51.2	47.2	58.6	30.1	49	0	13.8	77.1	66.7	185	0	11.3	19.6	23.5	30		766	1210	1000	984	413	348	608		68.6	60.3	36.5	200	141	269	61.1	232
A430005L14Rik	210	197	210	195	286	134	187	191	243	221	223	485	118	293	211	286	323	215	290	200	230		266	294	137	150	140	1610	208		291	441	98.9	235	201	2.62	175	222
A430033K04Rik	302	334	431	398	429	567	291	489	270	346	345	0	395	304	381	417	198	252	168	292	187		359	223	371	397	163	0	520		398	553	165	215	229	143	179	290
A4galt	0	0	0	7.34	8.87	0	0	0	4.82	0	1.87	0	3.49	0	4.31	0	0	0	0	13.3	0		1270	849	281	477	204	2660	448		288	0	11.6	30.3	383	49.3	40.2	41
A530084C06Rik	7.46	0	0	0	0	0	0	0	5.03	0	0	0	0	0	0	0	0	0	0	0	0		124	0	34.8	58.4	171	0	151		0	0	0	15	25.4	0	0	47.8
A630001G21Rik	0	0.613	0	5.1	0	0	13.6	0	0	14.2	0	0	0	0	3.33	0	0	0	0	0	0		0	0	38.1	87.8	0	0	0		0	0	0	0	0	0	24.3	54.4
A630023A22Rik	0	0	0	0	0	0	0	0	0	0	0	0	7.09	6.51	0	10.8	0	0	0	0	0		0	0	0	0	0	0	0		0	0	0	39.8	15.1	0	0	0
A630089N07Rik	21.4	10.1	8.14	6.33	19.7	25.4	48.1	9.65	25.7	26.3	19.2	0	28.1	22.9	9.63	44.8	22.2	13.8	9.57	24.4	13.7		3.28	65.7	107	11.6	0	0	0		83.2	793	0	27.1	88.9	130	3.68	0
A730046J19Rik	4070	4640	4470	3850	3540	3370	4880	5760	5910	4740	4860	3270	4730	4630	4560	4270	6590	5740	7580	5900	5540		206	115	180	105	0	0	0		6470	5620	6370	5340	5810	5610	6690	4300
A730071L15Rik	19.6	17.8	13.7	21.3	19.7	53.8	12.4	24	24.3	29	15.5	0	19.4	43.7	32.5	22.4	31.8	18.5	14.1	20.9	42.6		0	0	0	0	0	0	0		0	0	0	0	0	63.2	0	0
A830018L16Rik	1770	1430	1670	1880	2090	1860	1970	1940	1710	1710	1500	2220	1650	1510	2040	2230	2130	1560	1770	1480	1700		401	17	120	120	160	214	0		1440	2730	2300	1330	1690	686	1170	2310
A830031A19Rik	0	12.4	0.804	0	0	0	0	0	5.85	10.2	0	0	5.8	0	9.41	28.4	16.7	0	0	0	0		0	0	0	0	0	0	0		0	0	32.1	20.1	31.4	0	0	0
A930002H24Rik	9.34	6.17	11.9	4.58	15.2	8.57	6.47	7.2	33.1	22	1.7	0	7.66	5.46	5.1	0	12.2	39.7	99.7	27.9	49.9		0	30.5	0	19.4	0	0	0		0	0	20.9	19	15.2	0	33.2	68.6
A930004D18Rik	24.6	59	24	99.5	28.5	36.4	30	8.63	35.3	68.3	124	0	31.2	50	72.8	23.5	27.6	66.6	63.8	23.1	151		0	72.7	0	23	43.2	0	0		0	0	11.6	27.3	67.5	0	0	123
A930007A09Rik	109	231	161	237	324	372	198	212	257	191	119	124	114	186	254	219	276	133	112	173	242		107	149	152	217	76.1	290	184		244	198	134	179	116	149	95.2	140
A930017K11Rik	44.2	20.5	13.8	7.43	36.2	14.7	0	9.43	5.88	1.71	6.06	0	12.6	6.83	0	0	16.3	0	0	0	0		0	0	0	0	0	0	0		0	0	0	0	0	0	0	0
A930017M01Rik	165	162	102	93.6	66.8	295	129	84.5	67.7	138	65	70.6	190	220	75.6	34	106	98.6	203	127	131		0	0	5.47	0	0	0	0		48.5	0	75	61.6	397	198	61.4	0
A930035D04Rik	55.5	41.5	0.796	13.8	12	6.69	8.1	33	29	11.9	35	125	66.1	17.1	14.5	9.37	58.8	14	24.9	0	36.1		3.45	0	0	0	0	0	0		29.7	0	38.8	11	31.4	136	34.3	59.1
AA413626	8.16	2.69	11.3	15.9	48.1	9.7	0	0	6.75	5.18	6.95	0	0	0	0	0	0	0	0	0	0		0	0	0	0	0	0	0		0	0	39.5	0	0	0	0	0
AA414768	36.6	57.9	12.1	8.34	37.7	50.8	33	40.7	7.54	26.5	42.3	0	5.82	10.9	24	17.3	0	18.6	26.8	8.88	40.9		76.2	61.4	0.791	17	0	0	0		0	0	0	44.2	0	0	0	0
AA986860	27	6.05	18	45.8	11.5	18.1	1.6	23.3	48.3	27.3	3.35	0	21.6	23.8	23.2	16.7	13.1	19.4	0	0	19.1		0	0	7.66	19.1	0	2.42	0		0	104	25.7	53.5	55.6	0	98.8	79
Aaas	193	216	224	246	222	289	165	277	177	251	161	675	275	184	151	497	300	236	214	171	216		412	633	338	124	470	451	290		326	0	198	83.5	79.9	288	288	837
Aacs	1660	1430	1690	2240	1560	1820	1490	1550	1530	1660	1560	2250	1840	1670	1590	1540	1380	1580	1200	1680	1380		2510	1940	1740	2660	1900	1150	607		2870	1030	1260	1210	1070	1610	1330	1010
Aadacl3	0	0	0	0	0	0	0	0	0	0	0	0	0	0	0	0	0	0	0	0	0		0	0	0	29.3	0	0	0		0	0	0	0	0	0	0	0
Aagab	1840	2000	1850	1720	1620	1460	1520	1520	1850	2230	1670	1810	1630	2270	2050	2300	1280	1370	1840	1410	1350		1420	1870	1350	1820	2610	1310	2790		1610	1540	1510	1080	1770	2570	1630	997
Aak1	1940	2650	1400	2270	3080	3930	2120	2540	2210	3040	1610	1740	2640	1960	2560	2210	1960	1950	774	1520	1610		2020	3780	2380	1600	2460	0	1430		4210	4130	1380	3160	1130	987	1040	3060
Aamdc	115	238	194	142	304	135	152	285	202	194	231	404	126	157	193	230	229	172	236	172	233		180	258	279	325	76.8	424	557		245	517	314	407	375	205	356	302
Aamp	2370	1990	2110	1980	1980	1710	2390	2240	1770	2290	2320	1510	2140	2130	1900	2120	2030	2420	2320	2380	2320		2870	2370	3030	2930	1710	3280	2230		1330	1750	2140	2080	2200	1900	1620	2930
Aanat	29.7	9.84	24.3	65.3	28.4	41.8	3.84	0	11	3.99	2.38	0	0	18.6	7.1	19.9	142	0	23.9	3.77	16.3		0	0	0	0	0	0	0		0	0	0	21.1	0	116	0	0
Aar2	774	1020	963	776	945	909	755	1210	852	1050	934	877	804	999	718	720	1320	1160	1300	1120	1670		266	404	1080	740	568	996	142		796	667	628	653	653	775	410	875
Aars	8510	8320	8040	8600	7020	7210	8770	8710	7120	9040	8080	7180	8130	8150	8060	6610	11100	10600	7500	9650	9920		3740	2020	1950	2140	3390	910	3220		7090	6970	8480	5850	6900	4850	6950	7280
Aars2	512	625	473	1010	965	1110	524	400	592	388	550	266	406	483	488	371	456	312	333	486	479		126	315	148	277	5.26	878	300		539	563	593	663	364	485	307	247
Aarsd1	1140	999	1020	982	1150	1080	1190	1070	1210	954	1160	680	954	1010	1210	1110	1610	1440	1690	1230	1390		495	198	315	449	388	275	1100		818	1590	1070	936	1000	812	689	749
Aasdh	127	251	88.5	328	380	611	90.3	223	239	188	183	356	104	237	203	289	160	112	428	150	202		1440	540	151	160	126	0	1040		261	756	45.9	231	204	226	101	20.3
Aasdhppt	374	286	369	310	274	396	402	276	331	458	426	244	305	390	305	287	451	524	456	389	364		358	229	373	186	426	0	0		349	642	315	352	363	463	323	330
Aass	27.7	17.3	5.77	14.7	23	0	22.2	78.5	48.3	38.8	39.4	0	23.3	88.4	20.1	13.6	105	53.5	118	27.3	79.9		466	68.3	110	112	1160	12.7	38.5		230	0	45.6	169	301	296	153	57.7
Aatf	444	512	432	421	535	533	547	437	350	405	459	531	579	419	408	365	372	395	359	402	407		582	221	297	454	603	0	158		221	130	386	580	368	580	489	96.7
Aatk	3980	4540	4420	5520	3730	4630	4050	3730	3880	3140	3270	4860	3320	3670	3180	2930	3050	2880	2100	3140	3260		52.4	93.4	175	250	0	0	0		4750	4490	3890	3140	3150	3970	2810	3450
AB124611	0	6.65	5.02	8.89	22.6	16.7	0	0	5.21	8.2	6.58	0	9.3	0	0	17.3	14.8	0	0	15.5	0		108	0	0	0	0	0	0		0	0	0	0	0	0	0	0
Abat	51.1	6.9	0	0	10.6	13.8	8	63.1	5.95	27.1	1.12	0	27.4	7.86	1.1	0	22	7.72	0	17.5	9.68		340	0	69	93.9	147	0	0		0	0	2.59	13.6	11.5	30.1	60.1	0
Abca1	19.7	59.3	17.9	53.7	38.6	98	74.6	53.5	45.7	127	43.5	0.714	242	25.5	104	99.3	18.4	15.6	51	49.5	64.6		19400	11300	10500	9730	22700	7510	13200		83.4	618	242	1110	1570	758	1390	845
Abca13	430	694	251	381	404	227	388	663	666	509	830	551	1310	864	820	987	358	358	894	456	572		5020	7480	6360	7260	7470	2660	6410		825	6840	1670	14100	11400	3100	10500	7910
Abca14	15.7	17.4	61.8	0.786	18.3	0	169	44.8	18.8	5.06	0	0	25	10.1	3.63	14.6	32.1	64.8	122	142	66.9		0	0	0	0	0	0	0		0	0	0	0	15.5	0	0	39.4
Abca2	5890	7160	6060	12400	8630	15900	5100	5970	7830	6800	8450	8610	5200	4800	5750	11000	3970	3480	2630	4940	4540		1510	2300	4260	2050	3180	292	1090		7750	7830	5080	5780	5260	7760	3770	6200
Abca3	14000	16600	15500	19600	12600	14600	14300	14300	12200	14900	14600	13900	16000	13100	12600	11800	11700	12800	9330	13300	14500		15100	11900	12800	12100	11300	6510	10100		16800	12600	17100	13800	14000	12400	14800	14200
Abca4	0	5.8	9.15	0	0	0	4.3	18.2	21.9	0.308	0	0	0	0	4.85	11.6	0	0	7.58	8.32	102		0	0	18	18.6	348	0	0		0	0	0	14.9	13.3	178	48.9	0
Abca5	6250	8460	7630	7130	3650	5280	6920	8420	8400	9020	8310	6100	9370	6240	7990	5330	7610	7830	9100	7990	8370		1360	1910	1890	2570	2260	1830	1810		13600	8110	13800	9520	9120	9220	11300	11700
Abca6	14.2	3.72	25.7	10.8	0	0	0	9.6	0	4.27	0	0	0	23.2	0	11.5	0	0	0	6.66	0		0	0	0	0	0	0	0		0	0	0	0	21.2	0	0	0
Abca7	4110	4520	4480	7090	4140	6270	3920	3930	4350	4130	4620	3650	4670	3660	4270	3460	3830	3740	3360	4010	3860		1640	1740	1960	1920	1220	1370	1510		7030	4050	5610	4940	5160	4490	4440	5070
Abca8a	0	0	0	2.1	0	0	0	27	0	0	0	0	0	1.8	1.29	0	0	0	0	68.2	0		0	318	0	0	0	0	0		0	0	0	0	0	0	13.8	0
Abca8b	12.6	7.91	15.8	17.3	44.4	13.9	20.5	41.8	12.6	34	5.37	0	8.95	9.66	12.4	17.1	15.4	14.7	49	4.95	26.6		0	0	0	11.6	0	0	0		77	0	118	34.7	31.6	113	84.1	0
Abca9	0	6.85	9.33	26.7	2.14	25.5	7.14	17.1	32.2	28.7	24.9	0	6.53	4.58	62.5	34	32.8	28.3	13.5	10.7	34.2		0	55.2	0	13.7	0	0	0		0	171	0	0	0	0	168	47.5
Abcb10	311	341	322	429	272	373	284	399	347	276	330	359	478	462	264	337	366	307	469	485	343		330	1150	545	830	409	1080	467		333	541	377	468	637	262	490	294
Abcb1a	0	0	0	0	0	0	0	0	0	0	12.8	0	0	7.76	0	0	0	0	0	5.46	0		0	0	20.4	27.1	0	0	0		0	0	0	0	0	0	0	0
Abcb6	484	492	468	504	387	268	454	501	476	498	435	393	404	509	404	431	591	704	957	460	803		219	506	376	442	743	334	315		1110	1830	563	774	924	855	667	805
Abcb7	916	854	586	494	591	582	557	590	885	858	742	1280	685	775	572	663	851	950	1320	983	793		492	852	532	1150	61.3	707	396		580	369	658	1150	657	842	1850	1070
Abcb8	1050	823	886	1180	770	800	785	923	804	934	1110	1510	905	895	853	680	1070	1160	916	1020	996		2180	2320	948	1120	3880	1530	2200		1040	1110	820	1880	782	2040	999	1230
Abcb9	460	653	421	568	446	478	555	385	426	433	271	940	385	371	379	453	337	473	204	572	476		197	103	568	575	714	0	209		662	614	437	298	199	576	133	485
Abcc1	8490	8670	9600	9960	8140	7900	9240	11900	9240	9840	9480	6620	9600	9420	9380	8650	11500	11300	11000	10400	10400		4820	1490	1310	1560	2290	499	873		11300	9840	9420	7920	7670	7680	8380	7990
Abcc10	341	483	345	973	1130	2000	340	295	521	214	451	1640	374	399	487	531	268	326	186	398	250		2660	618	362	482	165	746	739		305	219	227	633	482	356	367	721
Abcc12	0	5.11	8.79	4.26	0	9	0	0	4.81	6.54	6.94	12.8	0	0	0	15.8	0	0	17	0	0		0	0	0	0	0	0	0		0	0	0	0	0	0	0	0
Abcc2	0	11.1	0	21.1	0	0	0	0	3.62	6.75	3.73	0	9.08	0.49	2.75	0	11	10.3	0	0	0		0	0	0	0	0	0	0		0	0	0	0	0	56	0	0
Abcc3	194	105	139	363	200	48.1	314	190	242	238	180	1260	270	274	148	214	109	208	249	113	460		1150	2720	1930	1690	1360	2300	2850		348	1410	272	2340	2510	591	3190	1050
Abcc4	4650	4790	4070	5160	3220	4210	4150	4820	4080	5330	4650	6420	5290	4610	3900	4010	4320	4520	4080	4750	4950		1630	2340	1930	1700	1850	1380	2300		5320	3230	5360	4180	4180	3810	6140	3290
Abcc5	1940	2110	1890	3380	4990	3130	2070	2440	2190	2410	1760	2700	2700	2340	3070	1620	2900	1800	2760	1230	1780		1630	1700	1350	1940	464	420	2850		2310	5020	2260	4150	4030	2360	3590	2290
Abcc8	0	0	11.9	0	0	0	0	0	0	0	0	0	0	0	0	0	0	0	0	0	0		901	370	388	181	132	167	209		0	0	63.2	117	0	69.1	38.4	0
Abcd1	328	423	340	718	735	1130	526	432	535	345	324	399	344	325	649	519	268	265	407	259	310		637	731	431	519	1330	0	564		179	567	332	487	417	60.8	221	428
Abcd2	7080	8370	10100	7780	8660	5240	8570	8880	8260	6280	8580	4660	11500	5680	7260	8170	8270	7230	7190	7160	6890		669	286	159	1000	430	0	0		8640	12600	9850	5700	6630	9600	6790	15500
Abcd3	292	342	262	335	382	262	217	159	353	286	295	540	231	357	280	310	526	511	418	333	330		3040	951	2010	2190	1710	1890	2310		463	721	836	1130	1250	1250	1770	1090
Abcd4	171	120	145	212	237	173	82.9	107	125	173	110	131	87.9	61.4	102	218	81.1	78.7	206	81.6	66.3		99.3	137	78.4	134	0	0	0		102	824	87.4	56.1	150	260	173	488
Abce1	1120	1120	957	940	776	1020	1010	997	1040	1180	1140	1140	1160	1180	1110	939	1250	1460	1440	1350	1250		864	1120	1010	1150	343	1630	3260		825	815	884	974	1150	676	824	926
Abcf1	2850	2770	2750	2900	2090	2340	3040	2540	2530	2920	3570	3120	2990	3010	2390	2620	2020	2230	1790	2610	2710		2750	2530	3150	3240	3500	2780	3300		2410	3650	3010	4420	2540	2800	3860	2850
Abcf2	2230	1940	2280	1850	1760	1640	2150	2140	1770	2240	2080	2460	1840	2250	1950	1900	2140	2550	2090	2530	2540		915	1220	1240	1210	721	631	1690		1940	969	1770	1510	2110	1320	1450	1780
Abcf3	978	1000	1540	1350	1530	1550	1330	1670	1110	1070	921	2270	612	1080	894	1050	1490	1880	1430	1080	883		3450	2390	1300	1010	415	3940	512		1400	1470	1260	1440	1050	2640	1750	1340
Abcg1	5190	4920	5740	6430	5210	4030	5860	4910	3740	7340	5630	7760	4590	7200	5000	5100	4900	6190	5110	5660	6530		2890	3830	4580	4200	4050	2110	3650		2120	6270	1150	3190	1860	1550	3580	2890
Abcg2	7.63	0	4.71	1.35	0	0	59.8	5.07	0.738	1.66	0	0	58.4	45	7.07	28.8	6.92	49	56.6	13.2	3.61		0	0	0	8.57	0	0	0		0	0	0	0	0	0	235	97.2
Abcg4	58.7	143	125	312	269	240	129	143	87.8	118	113	0	149	178	150	219	94.8	105	117	117	256		0	0	15.5	15.1	0	0	0		0	68.4	49.9	121	22.4	0	25.3	161
Abcg8	0	0	0	0	0	0	0	0	0	0	0	0	0	0	0	0	0	0	0	0	0		0	0	0	0	0	0	0		0	0	0	0	0	0	0	91.6
Abhd1	198	131	195	78	82.4	38.7	96.2	292	167	251	130	0	99.5	124	61.9	56.3	331	239	101	175	160		201	75.9	134	160	296	0	484		221	0	73.5	101	172	259	0	333
Abhd10	468	391	475	383	400	565	524	349	286	377	376	615	367	444	433	379	335	496	310	427	454		291	892	409	194	269	904	329		440	0	275	598	270	281	256	488
Abhd11	214	172	192	241	277	258	264	161	180	167	140	620	120	218	250	221	202	224	138	81.8	116		922	944	503	602	70.8	684	410		119	220	264	317	413	306	206	113
Abhd12	8590	6700	7670	7300	6160	5380	7240	8160	6880	8230	7190	6860	7050	7990	7160	7730	11600	11200	11900	9970	10100		489	867	1390	1530	1130	1110	4610		6090	5900	6400	4660	5480	6100	5620	5450
Abhd13	751	737	751	835	897	576	844	825	720	874	740	853	806	913	728	731	949	1120	1470	870	897		350	501	602	602	744	0	341		673	630	721	473	713	327	1110	421
Abhd14a	1080	758	675	752	1410	700	1390	1230	1290	917	887	1020	1150	1400	993	1140	1700	1460	1300	1290	1300		180	287	81.1	131	0	723	0		734	168	877	643	851	1220	1030	1150
Abhd14b	158	143	167	143	533	250	243	299	327	156	156	500	359	325	178	491	344	150	561	133	425		663	1260	1390	1680	1530	1080	1900		273	205	573	1060	1050	899	1140	1450
Abhd15	0	1.78	0	10.2	0	0	0	6.28	0	10.3	5.19	0	8.74	0	8.57	0	0	0	0	0	11.3		90.4	0	0	0	0	0	0		0	0	28.2	17.1	0	0	110	0
Abhd16a	13900	13000	14300	14800	13700	14500	13900	14100	15400	13800	15300	13600	11900	15400	13800	12700	15100	14200	15900	15000	15600		5240	2830	4240	4940	2900	8390	6000		13400	15600	11700	9130	10400	10200	9630	9350
Abhd16b	0	3.56	0	0	0	11.7	0	10.4	0.837	0	0	0	0	0	2.57	0	16.3	0	0	4.81	24.6		0	0	0	0	0	0	0		0	178	0	0	0	0	0	0
Abhd17a	4360	3620	4090	3600	4090	3180	4450	4160	4400	4940	4340	4670	3780	4690	3850	3340	5900	5150	6810	5280	5460		754	381	918	1190	525	1010	627		4410	5660	6370	3490	4590	5190	5070	5670
Abhd17b	281	296	381	284	348	271	443	327	360	445	337	153	290	435	400	349	397	427	377	410	364		40.2	442	306	392	604	771	189		380	9.71	564	573	446	254	435	442
Abhd17c	536	446	481	429	376	214	526	419	384	465	380	106	476	461	347	238	464	541	332	534	490		573	537	482	539	651	649	1040		607	158	600	507	574	468	261	316
Abhd18	86.7	200	78.6	207	193	667	31.5	193	184	71.5	70.3	517	54.3	171	185	287	133	60	117	156	26		86.4	121	65.4	185	0	0	322		84.9	147	156	88.5	61.9	213	180	0
Abhd2	4990	4950	4560	4920	3900	4310	4870	6300	5110	5600	4940	4860	5120	4720	4740	4360	6860	5710	7280	5550	5460		25200	26100	25300	27800	28200	11900	25000		5130	6090	6430	7660	6660	7510	7290	7790
Abhd3	2920	2830	3300	2860	3020	2630	2880	3450	3630	3220	3290	2790	2820	3410	3360	3010	3370	3520	3470	3650	3620		538	503	286	438	592	0	0		2830	1680	3270	2670	2290	2910	2400	2050
Abhd4	390	353	445	710	469	555	503	579	675	577	734	727	352	746	592	557	404	355	308	480	302		1120	1060	970	1160	349	0	1140		358	1330	895	799	816	1730	883	1030
Abhd5	391	284	381	462	486	618	632	269	372	478	457	474	583	415	580	812	297	399	582	492	489		541	149	360	285	268	1300	1320		550	388	292	386	708	454	704	287
Abhd6	1770	1320	1790	1410	1410	1050	1910	1570	1620	1530	1700	1690	1350	1870	1630	2120	1740	1610	1550	1810	1820		157	342	201	514	290	0	579		1120	1750	1720	1180	1400	1250	1380	1960
Abhd8	2820	2400	2630	1990	1860	2200	1930	2380	1860	2260	2110	2270	2150	2290	2190	1730	2840	3000	3220	3090	2940		323	445	629	653	168	1950	829		2550	995	1830	1580	1880	1770	1910	2090
Abi1	1650	1660	1690	1600	1850	1700	1710	1720	1160	1960	1530	1740	2120	2090	1560	1180	1870	1820	1510	1120	1330		1740	2700	3000	2240	1560	3220	2160		1580	479	2200	1670	1640	1210	1280	1040
Abi2	338	683	468	456	427	593	529	295	559	879	623	1500	350	306	757	320	281	390	382	301	1050		184	879	1010	402	562	6230	530		457	628	508	553	631	473	496	458
Abi3	128	95.1	59.2	209	60.9	66.5	74.6	75.6	62.1	111	80.5	83.4	41.2	77.5	65	130	99.4	171	166	125	150		0	3.46	0.714	8.6	0	0	0		135	0	11.8	15.4	34	65.6	83.2	136
Abi3bp	7.72	8.97	0	0	0	0	14.2	7.41	8.48	0	0	0	0	11	0	0	0	0	0	0	12.6		0	0	0	28.9	0	0	0		0	0	0	13.2	19	72.2	0	0
Abitram	162	189	320	206	230	163	145	180	182	181	157	249	179	230	243	215	93.9	86.6	168	171	122		290	167	239	322	169	0	191		158	328	101	145	202	124	147	382
Abl1	723	918	978	1480	1430	1950	1030	806	1220	767	853	1180	800	803	1100	1250	401	330	244	489	465		2750	3360	1950	1490	2920	5460	975		1470	1190	973	1410	1030	813	687	1100
Abl2	741	1100	835	1190	1600	1230	1120	823	1270	1050	1530	979	1070	951	855	1030	227	388	745	647	309		1770	3340	1320	930	1180	656	509		1410	912	1650	1190	1320	616	601	497
Ablim1	90.2	62.6	37.3	82.8	140	181	74.4	141	98.6	149	150	179	163	68.7	304	252	170	72.7	126	13.8	234		697	1050	897	625	230	177	1760		70.8	1000	212	520	443	94.9	620	145
Ablim2	1090	1790	1320	2040	1760	2930	1640	1160	1820	1020	914	1740	1680	1430	1720	1480	1170	793	633	583	794		156	130	263	140	598	0	0		2970	2390	1570	2240	1420	771	1390	896
Ablim3	0	0	0	0	0	0	0	0	0	5.19	0	0	0	10.4	5.21	0	0	0	9.49	9.71	11.4		918	991	937	1090	1250	1080	1440		0	0	19.4	185	171	115	50.7	80.7
Abo	35.3	25.8	32.3	35.2	13.9	14.7	29.7	9.4	10.1	17.1	6.05	0	11.6	9.55	9.42	66.4	61.7	137	74.5	74.7	27.4		0	0	0	0	0	0	0		0	0	32.1	70.2	0	0	42.5	0
Abr	11400	15000	12500	15100	12700	17000	12800	12500	13400	12300	11700	13900	11800	11700	12200	11700	9520	10100	8440	11600	10600		7360	8940	6760	6240	6290	4640	2650		10700	8690	10300	10700	11100	8220	8860	7320
Abracl	2.94	3.52	0	0	20.7	0	32	0	15.6	0	2.44	0	32.4	0	1.94	7.3	17.4	0	36.3	0	49		58.3	193	209	87.3	69.4	72.3	6.45		116	0	0	25.6	55.8	165	88.8	0
Abraxas1	240	205	270	290	322	203	363	181	255	224	184	1170	332	239	258	364	374	186	309	366	373		74.9	237	96.8	121	94.2	0	0		279	751	403	225	230	135	59.7	111
Abraxas2	848	766	973	1110	1120	1200	1050	1000	1170	860	1090	964	1490	857	994	1080	856	882	1190	766	1210		551	676	501	682	489	100	0		777	198	1290	973	995	1030	877	312
Abt1	215	183	168	147	264	89.5	146	245	207	176	101	0	128	172	151	157	273	164	312	263	276		282	372	287	221	0	0	382		106	281	216	169	114	390	106	149
Abtb1	625	655	561	892	741	899	743	787	770	649	670	1310	876	1210	794	468	1130	558	601	836	736		588	469	333	662	1970	2240	171		668	1060	670	955	364	383	951	961
Abtb2	3.12	0	0	1.75	0	0	0	9.89	9.51	0	10.6	0	20.2	4.51	0	5.72	0	0	0	0	0		349	590	482	399	71.8	0	606		0	0	24.7	0	48	71.2	12	0
AC020971.1	0	3.56	0	13.9	19.7	0	13.2	10.4	2.51	3.41	0	0	6.78	10.2	3.42	0	0	8.85	0	20.1	0		0	38.3	19	0	327	0	0		0	365	24.1	0	0	0	7.84	0
AC087559.1	0	0	0	0	0	0	0	0	0	0	0	0	1.93	0	0	0	0	0	0	0	0		0	0	0	0	0	0	0		0	0	0	0	0	39.7	0	0
AC099860.1	0	8.92	4.85	2.78	9.02	6.85	0	7.32	0	0	0	0	8.74	0	0	0	0	0	22	0	0		0	0	0	0	0	0	0		47.8	0	0	20.1	0	0.905	0	0
AC109138.2	8.05	8	8.77	13.9	31.2	10.4	0	12.4	5.85	6	18	0	24.3	34	10.3	0	0	0	1.64	0	11		0	0	18.2	0	0	0	0		0	0	0	0	0	0	0	0
AC119928.2	38	103	48.5	208	348	248	51.9	111	87.1	79.4	182	0	91.1	38.9	82.2	104	2.73	64.3	107	65.8	89.9		0	76.6	104	59.7	0	0	0		108	0	116	213	31.1	69.5	81.1	0
AC122821.1	119	37.1	83.8	87.4	75.9	81.7	55.3	48.6	110	71.4	89	50.7	52.9	93.6	81	48.7	77.2	69	35.2	94.8	69.8		0	0	90.3	14.8	0	0	0		0	0	43.9	58.1	138	58.9	185	0
AC139209.1	0	0	0	0	0	39	0	16.7	29.3	16.2	0	0	37.7	0	0	0	0	0	29.9	0	11.4		0	19.1	17.4	0	0	427	0		40	198	0	0	0	0	0	0
AC140267.1	0	0	0	0	0	0	0	0	0	0	0	0	0	0	0	0.848	0	0	0	0	0		0	0	0	0	0	0	0		0	0	21.4	0	0	0	0	74.3
AC142112.1	0	7.13	0	0	0	0	0	0	0	0	0.864	0	12.6	0	1.71	0	0	0	0	16.2	0		8.75	0	20.6	9.49	0	0	0		0	0	0	0	0.946	0	0	0
AC149090.1	3740	4380	2810	9810	9870	16600	4080	2640	5610	2210	4400	2200	3170	2840	6810	5560	2050	2210	2510	2790	2890		4670	5950	2070	1610	2820	4030	1690		3980	4050	2900	5590	2900	3350	2550	2930
AC150312.1	12.9	25.9	15.4	29.7	50.1	62.7	63.5	47	49.5	28.2	38.9	0	34.9	32.8	40.3	24.2	0	59.5	63.6	15.3	15.1		0	0	23.7	0	0	0	0		119	0	113	136	21.7	0	0	0
AC151602.1	2.98	17.7	0	0	0	0	7.24	0	1.84	0	0.632	0	0	8.24	5.01	16.4	0	0	0	0	0		71.7	0	17.9	10.9	0	0	220		0	0	0	0	0	0	0	0
AC154013.1	8.16	7.15	2.43	13	9.05	19.6	0	7.33	6.72	3.42	0	0	9.73	0	6.87	23.4	0	0	0	17.7	0		0	0	0	0	0	0	0		0	0	0	0	0	0	0	0
AC166256.1	0	0	0	0	0	7.54	0	0	6.66	10.2	0	0	0	0	0	6.2	0	0	0	0	0		108	0	0	0	0	445	0		0	0	20.6	0	11.3	0	0	0
AC169509.1	93.9	55.4	0	54.8	84.2	13.9	71.3	54.3	72.6	0	61.6	501	157	0	31.5	54.5	0	151	49.4	2.48	0		82.1	0	42.8	72.6	0	0	0		165	0	128	26.7	0	83.3	0	3.7
AC183097.1	38	68.8	69.6	80.8	114	92.9	46.6	59.5	104	45.1	27.2	0	68.6	36.5	85.1	18.7	55.9	73.1	31.8	55.7	0		0	38.2	0	7.99	0	0	0		94.3	90.8	72.3	33.2	10.5	42.5	36	0
AC225888.1	27.1	10.7	0	33.4	62.4	88.1	59.4	7.31	26.8	0	14.7	0	13.6	31.4	19.7	63.9	0.909	0	0	0	0.947		0.876	61.4	1.58	0	4.81	0	0		0	0	0	46.2	21.7	0	0	0
Acaa1a	1380	1320	1350	1570	1560	1650	1270	1270	1280	1110	1420	1870	1100	1270	1670	1360	1250	1540	1380	1520	1420		614	883	1400	1490	1470	1840	2140		1020	1130	955	1720	1170	719	1100	1530
Acaa2	334	305	253	245	158	205	306	545	291	281	326	420	161	160	259	317	449	406	249	213	289		877	495	789	928	206	0	1150		204	320	251	285	349	508	316	408
Acaca	544	577	799	520	603	1040	907	1090	930	777	685	834	1140	722	552	387	526	673	276	706	821		2510	3850	1150	2140	1430	406	1590		901	3570	781	1410	1510	868	564	147
Acacb	27.7	2.42	0	10.9	7.46	1.78	0	83.7	3.04	3.87	9.4	0	0	0	1.55	0	0	0	14.1	2.17	0		99.3	52	41.5	38.1	133	0	0		0	0	0	0	0	0	72.1	0
Acad10	159	282	137	218	156	262	148	232	153	106	147	1140	133	226	137	217	148	70.4	119	131	137		1260	113	141	215	1290	545	97.5		155	0	355	461	388	469	228	45.9
Acad11	2700	2280	1930	2430	2110	2160	2500	2480	1880	2670	2360	2120	2450	2460	2270	2470	2950	2520	2970	3120	3970		1080	1380	1680	1570	1370	2770	3230		1940	1810	2170	2590	3090	1910	4320	5110
Acad12	249	212	238	304	327	336	360	220	155	233	276	61.2	285	233	243	249	299	219	549	188	319		903	1570	666	1090	1170	226	2330		348	0	235	628	220	478	246	418
Acad8	647	462	446	580	485	1060	480	491	552	516	540	549	476	428	538	521	607	394	774	388	361		124	244	492	367	312	215	1310		459	245	313	462	398	331	757	321
Acad9	1070	555	796	950	898	1470	1260	1020	1010	1180	798	1440	1120	811	1080	1240	1340	936	700	854	947		802	824	365	718	1920	0	1900		1350	881	1010	894	460	516	2230	1730
Acadl	10.1	28	35.7	15.3	25.5	8.9	47.7	21.5	25.6	48.4	65.7	0	52.9	35	76.3	88.4	9	66.3	42.1	34.5	45.3		1660	930	1100	1090	757	1870	775		90.8	562	104	728	458	214	340	449
Acadm	587	355	466	338	438	397	716	409	571	579	548	232	198	767	405	836	408	676	564	361	538		2640	516	2580	1850	1160	2000	1220		306	3730	528	1900	1970	872	2440	1660
Acads	14.6	17.8	14.2	85.9	19.5	63.1	86.4	21.6	35.4	48.5	25.2	0	37.2	33	14.5	18.5	10.4	38.8	13.8	63.7	66.9		580	527	355	592	741	0	683		114	115	85.9	84.7	356	207	98.7	340
Acadsb	522	322	493	218	432	306	560	789	537	431	382	1610	625	456	458	678	262	603	345	641	321		475	669	979	1350	328	304	2280		657	301	601	1040	790	692	517	863
Acadvl	2020	1870	2080	2100	2320	2500	2060	2010	2160	2130	2030	2440	2080	1880	2120	2130	2410	2310	2250	2260	2210		1230	514	1820	1540	638	4240	1820		2160	1410	1880	1820	1730	1870	1390	2340
Acap1	0	0	0	4.88	6.05	0	0	6.61	6.18	0	0	0	0	0	24	25.6	0	19.4	0	0	0		0	0	0	0	0	0	0		0	0	1.06	10.1	0	0	0	0
Acap2	1070	1420	1380	1430	1320	1390	1410	1730	1230	1410	1220	1010	1630	1310	1640	1070	1070	1030	1050	1100	1030		3930	2230	1330	1300	1140	552	880		878	1370	932	1660	1200	1250	916	831
Acap3	1030	1100	1060	1580	1090	2040	1060	864	1070	1220	1070	2510	945	1020	882	1120	535	701	663	627	840		2070	812	1450	1070	1470	875	1440		1590	779	1180	979	1880	810	553	1060
Acat1	1220	1140	1090	1010	1420	1310	1390	1260	1330	1230	1080	3620	1190	1300	1320	1430	1630	1440	1610	1730	1390		150	1840	1520	690	1130	0	476		1370	1580	715	769	854	2060	1120	3180
Acat2	370	259	222	220	145	156	290	449	358	236	250	204	188	199	174	274	293	359	359	301	245		802	656	866	1070	659	1760	1110		261	900	337	334	291	523	481	444
Acat3	0	0	10.5	9.27	0	0.98	0	0	14.2	4.27	0	0	0	0	0	0.863	0	14.4	21.1	29.6	0.943		0.876	0	0	0.679	0	0	0		0	0	0	0	4.71	0	0	0
Acbd3	1410	1450	1490	1260	1370	1340	1500	1350	1240	1530	1300	700	1340	1570	1290	1290	1780	1450	1540	1300	1410		1210	990	1570	1140	1130	635	411		1190	1310	1150	1100	1420	1640	983	907
Acbd4	610	667	682	533	683	493	671	365	442	492	544	678	641	425	463	305	435	509	505	675	549		677	639	749	764	1220	2690	778		752	600	311	402	336	703	263	1070
Acbd5	3320	4100	4080	3290	3540	3330	3900	2950	3900	3620	4100	3390	3770	4270	4000	3900	3290	3550	3610	3820	3680		1160	1400	1260	1150	1420	3740	2370		3260	1820	4560	3610	3890	3180	3340	2660
Acbd6	1680	1540	1710	1270	1380	1260	1540	1590	1660	1670	1610	1530	1510	1670	1700	1740	1860	1870	1710	1950	1690		606	1300	1190	1400	1030	1550	1070		1230	356	2470	1270	1200	1820	2160	1590
Acbd7	2560	1940	2440	1690	2370	2810	2250	2290	2950	2600	2240	2060	1990	2170	2590	3500	4180	2970	3250	2640	2870		96.3	0	58	96.2	0	0	184		1600	1630	2270	1860	1590	1800	2040	1710
Accs	78.3	116	25.2	102	117	212	91.4	28.9	107	51.8	58.2	348	32.2	75.3	79.9	214	107	47.2	69.3	93.9	104		0	146	14.3	64.5	254	0	0		16.5	448	106	240	134	0	52	0
Accsl	0	1.79	0	0	0	0	0	0	0	0	0	0	0	0	0	0	0	0	0	0	0		71.9	0	0	0	0	0	0		0	0	0	0	0	0	0	0
Acd	472	473	444	569	481	751	417	345	402	357	419	349	395	407	297	414	368	375	300	247	324		370	580	423	321	693	345	914		599	166	427	344	358	733	271	354
Ace	0	10.4	2.62	0	78.2	0	5.87	14.2	1.08	0	15.7	0	0	4.84	11.1	14.4	16.7	0	0	13.5	21.8		110	104	39.8	89.2	0	0	0		0	0	0	23.2	42.1	0	213	3.11
Acer2	108	82.6	37.6	42.1	89.3	110	75.7	40.3	52.6	50.4	107	0	36.5	105	59.9	116	107	88.7	33.9	77.4	108		247	120	87.4	56.7	237	0	0		88.4	6.36	29.4	53.1	55.3	69.2	19.5	0
Acer3	129	166	381	360	283	190	126	542	238	170	139	251	168	256	204	531	234	198	252	272	313		316	1290	817	804	1620	2290	2950		169	0.351	68.4	295	490	36.3	200	51.2
Ache	130	26.1	121	74	99.2	132	30.6	38.9	68.2	57.1	61.8	66.6	131	66.3	120	66.1	15.3	12.4	0	45	18.7		206	274	62.7	27.6	0	0	0		15.9	0	26.5	80	119	118	0	0
Acin1	5700	6420	6900	11000	8550	13700	5970	4520	7570	4860	5950	6490	6380	5900	7910	8070	2300	3270	1240	3220	3850		6730	9440	6920	5560	6470	4890	6020		6570	4300	7020	6890	6360	3990	5050	6310
Ackr1	71.8	110	62.4	122	138	143	127	125	171	52.2	140	28.5	121	146	102	136	53.5	72.2	32.1	84.9	109		0	19	6.47	0	0	0	0		282	0	110	80.7	128	107	62.5	0
Ackr3	19.9	36.6	24.5	30.8	20.9	12.5	39.5	58.2	74.5	45	43.1	23.8	28.5	65.9	13.4	84.4	22.9	46.1	118	47.6	30.3		166	298	196	185	275	0	219		24.1	0	39.3	712	594	247	297	227
Ackr4	0	2.86	9.73	8.88	50.5	0	0	16.3	5.01	5.91	2.99	111	4.65	31.3	9.64	0	0	0.963	0	9.62	10.2		1900	3460	4110	4080	4100	3710	3920		98.1	193	93.9	319	382	1060	469	580
Acly	3180	3430	3530	3980	2790	2980	3020	3270	2880	4080	3410	1980	3620	2760	2490	3790	3430	3820	2920	3300	3730		7480	4900	7970	6840	8860	12700	7870		3550	2650	3970	3830	3060	4480	3070	4290
Acnat1	10.1	7.48	0	0	22.9	0	11.8	8.76	3.12	3.18	14.7	0	39.8	32.6	35.3	16.9	0	0	0	9.76	18.7		1590	1720	1270	1300	556	0	1760		46.9	339	62	429	418	62.4	285	54.5
Aco1	232	288	191	360	313	513	256	279	322	214	335	139	234	296	183	166	172	171	236	180	276		266	1600	517	641	323	296	810		349	1500	42.5	407	413	110	485	210
Aco2	13700	11200	13400	12600	12300	9930	13900	12600	11800	15300	13400	12400	12900	12200	12300	12300	14500	14900	13100	13600	14800		3870	3380	5380	4980	2240	4070	10500		15700	13000	13700	9780	10400	13000	14000	12100
Acot1	0	5.09	0	0	0	0	0	0	0	0	0	0	0	0	0	0	0	0	0	10.9	3.82		0	0	0	0	0	0	0		42.8	0	0	0	0	52.9	0	0
Acot11	6.31	101	0	49.4	43.1	34.6	6.03	15.6	19.5	15.9	20.7	0	11	8.58	0	23.2	10.8	0	36.1	34.6	8.43		0	143	73.4	52	97.6	0	0		32.2	0	439	36.6	242	0	140	0
Acot12	3.35	3.3	0	14.8	0	0	0	24.7	40.9	0	0	0	0	13.5	15.9	0	5.58	2.47	0	0	1.16		0	0	2.93	97.7	0	0	0		0	0	0	258	46.5	75.4	0	19.7
Acot13	1060	1020	1140	568	901	965	1160	1250	1260	1170	1090	1200	1150	1430	1070	1240	1380	1510	1790	1210	1300		268	353	616	317	366	348	270		746	942	1120	532	777	709	1110	800
Acot2	167	172	204	166	141	126	207	158	175	183	135	0	190	223	165	138	226	183	234	169	252		445	146	260	244	344	0	267		146	323	102	102	79.1	104	376	126
Acot6	77.9	180	153	177	176	126	226	103	138	133	158	394	190	126	109	172	308	183	253	231	239		0	119	157	133	0	0	0		317	0	106	123	49.8	251	65.6	234
Acot7	23.4	5.1	13.9	0	0	10.3	0	15.9	12.8	64.1	4.12	0	0	11.8	6.54	15.6	0	0	9.99	11.5	6.34		133	304	254	213	4.6	0	434		0	0	23	22.8	57.7	44.9	0	0
Acot8	300	299	308	271	508	576	316	280	300	355	187	464	228	284	308	611	457	468	370	431	328		499	118	193	366	0	0	0		279	686	277	234	186	163	217	152
Acot9	175	197	256	209	232	168	263	148	311	225	186	328	176	200	199	224	217	243	296	187	253		0	121	123	109	0	0	559		238	118	277	183	234	176	287	217
Acox1	1990	2200	1760	2170	1360	1850	2000	2590	2000	1950	1940	2010	2150	1660	1560	1520	2150	2570	2560	2690	1990		3980	2570	2830	3130	1860	1550	2790		2260	2140	2360	3600	2640	1550	2880	2490
Acox2	5.56	9.03	33.9	6.57	4.75	44.6	0	0	2.02	1.23	12.5	0	83.8	5.59	13.7	0	45.6	0	66.3	9.65	0		0	37	6.86	60.3	0	204	0		0	619	23.7	136	55.5	0	306	0
Acox3	578	909	665	1310	940	1470	643	697	832	818	814	877	485	766	785	488	485	659	744	1020	504		620	1370	606	339	460	0	2860		456	1650	650	714	496	830	332	448
Acp1	1070	1100	1080	952	1000	562	916	911	1070	1360	1410	2700	959	766	1490	1050	1320	1540	1490	1630	1090		378	1030	661	1030	645	603	484		1060	578	1070	1170	1060	2370	1890	1450
Acp2	7070	7590	7360	7710	6600	6440	7220	7480	7300	9240	7600	6610	7530	8150	7680	5870	7990	7580	6190	6700	7760		2060	998	1320	2170	1060	1150	3180		8260	7850	8450	8300	6600	6360	9970	9500
Acp5	0	0	0	3.74	0	0	0	31.6	24.2	1.72	0	0	0	0	4.32	0	12.9	0	38.9	6	5.75		0	0	29.5	0	0	0	0		0	0	0	16.2	58.7	0	176	0
Acp6	12.3	15.1	12	22.9	27.7	44.6	16.3	7.42	18.1	0	15.8	0	7.57	12.4	11.5	12.3	26.5	0	32.8	0	15.7		669	491	370	386	565	411	425		0	0	44.7	60	86.3	59.1	0	0
Acpp	282	329	404	284	109	275	251	209	172	201	370	0	151	227	272	205	314	413	518	366	201		9040	5400	7450	7460	9330	5630	12400		712	685	311	1380	1020	1400	1450	1020
Acr	14.5	23.4	11	27.7	67.8	92.3	6.41	32.5	54.6	0.831	19.3	0	2.83	7.97	26.7	26.9	0	0	0	16.5	5.55		0	0	16.9	0	0	0	0		0	0	0	28.3	0	0	0	0
Acrbp	52.9	49.8	52.2	160	108	250	97.1	16.8	86.2	18.4	29.7	0	6.25	16	97.9	177	6.29	5.22	15.4	59.5	9.46		40.1	124	52	25.4	0	0	0		60.3	0	0	57.2	78	30.9	109	0
Acsbg1	0	0	6.48	0	27.2	7.86	37.2	13.6	16	2.57	2.6	0	0	7.51	18.9	0	0	0	0	0	18.9		0	0	12.7	0	0	0	0		0	0	0	15.1	0	0	0	0
Acsf2	90.7	71.8	69.6	94.1	131	82	58.4	136	96.6	48.3	71.3	114	43.6	72.9	170	199	65.2	27	49	34.4	89		238	1150	821	767	448	963	427		77.5	1900	416	266	720	201	263	83.9
Acsf3	329	445	274	999	978	1120	393	297	678	330	624	360	684	551	459	542	319	163	232	306	475		232	407	330	434	335	168	0		332	608	338	392	483	629	349	166
Acsl1	482	476	491	596	543	434	464	614	732	757	788	809	679	617	378	446	531	432	1020	565	415		1240	2230	2330	1910	1890	1430	1760		1630	1080	750	1190	1070	887	985	1100
Acsl3	435	361	642	417	349	479	405	529	457	406	523	307	585	396	544	562	398	302	940	671	413		6200	6480	5180	5140	5940	4300	5430		1430	374	575	1590	901	2580	1640	623
Acsl4	700	640	746	757	530	487	640	953	607	999	886	834	693	555	739	801	667	843	899	751	759		4240	4280	5090	6410	6300	3520	5420		791	156	949	1190	1060	1010	962	2650
Acsl5	74.9	149	30.9	46.1	120	20.6	205	90.9	203	146	66.1	0	326	63.8	62.5	82.5	85	76.7	111	42	164		215	667	915	997	709	4380	1150		0	0	371	527	606	662	1440	131
Acsl6	35900	32000	37100	35100	30100	31200	35200	41600	36800	34100	35700	32700	35200	34900	34500	34200	37500	38500	36600	37700	43800		967	1350	1120	1090	559	179	1020		37200	30400	44800	28500	31200	35300	32800	30900
Acsm1	0	0	3.59	0	0	0	0	0	5.7	0	19.2	0	0	0	0	0	0	0	0	0	0		0	4.19	0	0	0	0	0		0	0	0	0	0	0	30.8	0
Acsm3	27	28.3	0	6.11	23.1	8.81	26.7	51.9	38.8	32	43.3	0	29.1	29.8	28.2	183	82.9	12.5	37.5	42	30.5		315	75.7	278	721	735	5600	249		79.9	809	135	748	412	347	829	591
Acsm4	3490	1750	2650	1930	2010	1680	2650	2580	2930	2380	2050	3480	1290	3710	2300	3000	4430	3550	1930	2780	1970		375	743	690	894	755	719	1280		292	266	89.3	754	1060	821	2960	1330
Acss1	5930	5570	5930	6660	4820	5910	5580	5360	5820	5880	5950	4910	5670	5630	5470	4610	6070	6220	6190	6970	6630		3870	2260	3950	2580	1530	5350	294		4450	3270	3940	3170	3660	4170	3390	3330
Acss2	6250	4730	6230	4950	4730	4680	5000	5860	5290	5580	5380	5970	5300	6210	5380	4880	8180	7330	5990	6680	6520		1600	1710	2130	2170	836	2640	4620		5670	2690	3690	3660	4210	3240	5250	3020
Acss3	350	326	574	291	159	249	447	586	451	315	357	269	433	316	357	548	453	200	528	336	303		855	436	502	863	495	344	846		517	930	291	918	859	181	488	949
Acta1	0	4.75	0	12.4	13.1	6.95	5.12	17.6	5.95	0.759	4.6	0	0	0	14.5	0	46.9	0	0	7.87	0		164	0	3.51	0	12.6	344	2.11		0	0	26.8	0	0	0	0	0
Acta2	6.95	2.81	0	4.39	48.8	60.7	41.5	36.3	34.4	18.9	6.13	0	18.4	7.62	2.7	0	23.6	54.2	0	36.7	33.5		0	3.02	29.9	0	0	0	0		0	0	15.8	82.8	32.7	0	0	0
Actb	24100	21500	24600	22500	21600	19600	25200	26900	22100	29400	24700	23700	25100	25300	23800	21700	27700	28700	26800	26600	28700		161000	87300	172000	178000	181000	215000	195000		23500	34800	29000	35100	39800	46400	48900	43900
Actg-ps1	3.38	0	5.63	1.85	0	23.4	0	9.37	4.17	11.9	5.17	1.68	3.87	10.9	3.42	2.58	3.65	0	6.3	2.42	0		16.6	3.83	14.2	14.2	14.5	12.6	7.14		7.66	4.86	5.01	1	2.83	1.81	0	0
Actg1	17200	16100	16800	16300	15200	13600	17500	21300	17100	22000	20600	17700	20800	15900	16600	14900	27400	25900	35600	21600	23900		153000	61300	134000	139000	169000	241000	143000		28100	28600	29300	31500	36200	44000	49100	39500
Actl6a	996	818	1100	934	963	881	905	902	870	1250	1160	1690	995	1100	922	1020	1540	1210	1280	1050	1080		482	832	716	847	1010	293	624		1330	1960	1270	835	1270	933	996	1390
Actl6b	56.1	78	103	115	17.8	151	107	28.5	75.2	81.3	71	27.1	92.9	42.8	76.3	47.2	44.6	111	88.9	77.7	37.2		46.2	36	11.1	49.7	0	0	0		101	0	14.5	4.79	54.2	0	10.2	0
Actn1	2250	2360	2070	2730	2310	2570	2300	2580	2240	2310	2520	1190	2590	2590	2300	2010	1930	2540	1520	2220	2300		5980	4700	5900	5300	5080	4260	4180		1880	2620	2060	2780	3020	2820	2330	2380
Actn3	29.1	0	0	13.5	0	0	33.6	0	6.7	0	12.3	0	10.7	0	0	0	0	0	0	8.86	0		0	0	0	10	0	0	0		0	0	0	0	0	0	0	0
Actn4	5600	5270	5210	6030	4610	4010	5540	5200	4520	5810	5490	6120	5830	5510	5280	4260	4850	4800	3640	5230	5680		8490	9110	10700	9690	6780	7350	7690		5500	4650	4910	5880	6800	5900	4910	4730
Actr10	2750	2570	2620	2270	2190	2480	2900	2070	2910	3060	2800	3900	3170	2490	2990	2730	4070	3110	4170	3400	3050		839	1170	1410	1810	2280	0	2480		3550	1660	4620	1520	1770	2980	2010	1920
Actr1a	1500	1530	1330	1710	1560	1490	1780	1670	1750	1650	1530	2250	1430	1490	1440	1220	1720	1910	1900	1850	1550		2850	2400	3020	2380	1280	4010	1240		1650	2040	1770	1370	1500	2460	931	1310
Actr1b	14000	13500	14600	16000	15100	15200	13700	14700	14900	13800	13800	14600	14100	15900	13200	13100	13500	13300	12200	13000	14000		2800	2550	2280	3010	2520	1600	1590		17200	10800	19100	12700	13500	13400	12400	14300
Actr2	2400	2170	2610	2330	2550	1730	2400	2220	2030	2570	2280	2530	2530	2380	2020	2900	2590	2600	2990	2660	2230		3630	4000	4490	4480	4360	2330	3090		1850	2300	1740	2700	2220	2470	2280	1950
Actr3	2290	2740	2390	2380	2160	1690	2110	2630	2760	2750	2350	1410	2620	2530	2650	2610	3460	4000	4140	3040	3230		1990	3920	3490	4440	4620	4960	2150		2160	2460	2780	2690	2230	1970	2590	3900
Actr3b	3080	2450	2650	1790	1700	2360	1980	2550	2830	2980	2790	1900	2780	1990	2070	2110	4540	4510	3870	3570	3580		0	38	180	120	280	390	162		3270	2500	2480	1550	1630	1630	3150	3350
Actr5	189	304	126	245	456	663	187	214	244	143	302	94.9	153	265	246	360	170	134	94.3	136	140		397	344	262	382	163	1960	131		117	125	310	251	176	119	230	152
Actr6	205	141	197	183	169	185	218	252	239	183	257	31.3	204	302	192	226	590	306	325	500	267		0	0	173	266	593	0	0		105	311	320	282	191	469	69.7	198
Actr8	1120	1270	916	1570	1020	963	1060	1160	1180	1180	1030	1710	1210	996	1190	924	1260	1270	880	1270	1190		1440	1710	1300	871	968	4430	953		1710	665	888	1130	1000	953	1340	1560
Acvr1	520	532	497	585	392	401	752	655	565	411	506	532	600	494	517	441	517	453	545	654	456		395	551	526	416	1580	0	797		190	508	577	415	621	833	499	745
Acvr1b	2200	2320	2190	2820	2230	2850	2300	2350	2190	2080	2310	2630	2560	1960	2170	2090	1690	1470	1360	1740	1810		940	1410	1490	1470	1610	400	1620		1980	2740	1970	2050	1830	1640	1800	2490
Acvr2a	238	338	222	418	171	374	209	218	243	270	182	263	207	402	391	639	215	333	389	160	396		1020	497	351	619	1480	316	546		519	0	436	844	858	327	443	412
Acvr2b	297	276	188	392	439	500	431	206	365	179	298	653	266	225	330	371	49	248	126	127	132		1040	747	155	211	274	0	0		326	0	206	487	238	78.5	123	64.5
Acvrl1	0	5.5	0	3.85	13.4	0	0	5.91	2.15	0	16.5	0	55.5	4.9	15.1	16.1	0	9.12	11.4	0	8.83		0	0	0	15.5	147	0	0		0	0	0	0	0	0	0	0
Acy1	71.2	73.6	63.1	61.3	36.5	77.3	48.7	95.2	46.9	69.1	57.8	89	86.1	53.7	44.8	83.3	82.5	83.1	82.5	34	39.7		13.4	217	86.4	45	165	162	221		163	144	36.5	111	71	117	72.9	201
Acy3	20.7	10.4	2.01	23	21.5	20.3	0	3.47	20.9	19	17.3	111	10.5	15.3	3.94	13.6	0	7.55	0	15.5	22.3		0	57.4	60.2	44	0	0	0		0	0	74.9	79.4	62.5	111	50.2	58.4
Acyp1	607	398	455	267	443	344	328	397	522	397	363	208	351	402	389	570	692	496	694	508	650		177	273	255	356	208	348	250		92.2	420	382	255	353	519	445	550
Acyp2	375	365	373	227	444	228	317	270	353	319	332	222	337	336	346	505	557	344	440	424	287		0	138	105	182	0	0	0		271	209	291	108	302	127	156	282
Ada	8.11	5.33	0	6.47	6.54	20.5	20.5	13.5	5.84	6.81	0	0	25.1	7.48	12.8	15.5	0	0	14.9	0	9.43		190	80.2	48.1	92.7	0	0	903		0	0	0	44	0	0	0	64
Adal	240	274	290	269	221	217	262	213	274	211	305	158	374	230	338	317	255	352	183	307	340		628	77.6	225	288	314	0	0		283	276	252	152	150	148	285	361
Adam10	379	527	512	533	373	330	930	352	707	535	621	308	450	511	558	659	411	453	832	495	562		1420	1890	1130	1180	1650	520	2690		606	1740	733	597	1280	624	709	1400
Adam11	0	0	0	0	0	0	0	0	0	0	16	0	0	0	0	0	4.42	0	0	0	0		0	206	34.9	12.2	104	0	0		0	0	0	0	6.15	0	0	0
Adam12	0	0	0	0	0	0	0	0	2.82	0	0	0	0	0	0	0	0	0	0	0	0		140	1.91	53.1	27	538	203	289		0	0	0	0	33.8	0	0	0
Adam15	1240	915	1110	1720	1000	1690	984	982	1370	1180	851	1650	1050	821	1340	788	651	827	1280	515	720		1320	943	566	429	574	222	477		1440	2960	1580	1160	1120	707	1390	1350
Adam17	189	348	357	300	364	684	355	227	230	262	372	1680	173	278	298	507	245	467	204	299	264		680	832	560	379	1080	1090	0		277	1730	159	304	228	101	226	39.4
Adam19	826	1230	691	1640	1260	1910	1340	1250	1310	932	974	954	940	1020	1040	1240	462	654	398	997	835		153	67.5	165	110	96.1	0	0		1030	606	617	589	480	799	486	375
Adam1a	102	124	88.9	570	247	622	156	105	273	113	161	126	201	78.3	317	222	38	59.2	0	24.8	19.8		557	201	125	35.8	194	0	157		47.7	0	57.8	171	310	0	92.5	0
Adam1b	0	3.58	0	0	17.3	0	0	0	0	0	0	0	0	0	0	0	0	0	0	0	0		0	0	0	0	0	0	0		34.1	0	0	0	0	0	0	0
Adam22	3440	4230	4280	3940	3610	4720	3910	4830	4540	3920	4210	2620	5360	4100	4120	4210	2400	2960	3320	2620	3090		5020	6380	4320	4270	8150	2850	2480		6000	12400	6780	4920	5730	2320	3980	4890
Adam23	2610	2510	2320	2760	3680	2680	2710	3080	2970	2520	2360	1500	2840	2410	2310	3110	2120	1850	1220	1540	2350		167	211	68.1	93.1	905	0	0		5080	3010	3490	3180	3060	1980	1990	3710
Adam28	1320	1530	1740	2610	1580	2640	1570	1310	2550	2970	3080	2720	1570	3230	3400	3890	1250	1450	958	1440	1560		398	801	573	717	615	461	238		308	1010	569	2300	2250	1140	1140	1480
Adam30	0	0	0	0	0	0	0	0	0	0	0	0	0	0	0	0	0	0	0	0	0		38.8	0	0	29.2	0	0	0		0	0	0	0	0	0	0	0
Adam4	29.2	3.57	10.5	23.2	52.6	19.6	19	13.6	18.5	10.3	35.5	0	26.2	5.46	35.2	64	0	0	0	13.6	0		0	95.9	7.92	0	0	0	234		55.4	398	19.1	32.1	27.3	89.1	0	0
Adam8	2.73	39.5	37.7	90.8	84.2	146	34.9	21.7	98.4	14.9	18.7	0	116	57.3	28.8	12.2	18.7	21.8	20.1	0	12.3		88.6	157	61.1	126	0	0	0		53.7	0	415	70.6	29.4	0	29.1	0
Adam9	1590	1630	1690	1710	1470	1300	1720	1610	1610	1540	1640	1950	1680	1750	1600	1850	1490	1260	1350	1600	1550		1820	1250	1030	1060	952	1950	598		2670	2110	1870	1860	2360	2320	1710	1640
Adamdec1	435	447	505	435	204	360	464	220	254	322	462	505	379	451	446	454	586	567	432	589	514		71.8	180	123	130	0	735	265		69	77.9	45.2	244	224	102	153	170
Adamts1	25.9	23.8	27.8	28.4	78.7	0	0	14.7	26.7	9.92	25.9	112	27.9	9.58	15.9	9.51	51.8	30.7	6.67	13.8	58.8		469	251	60.4	41.6	677	24.4	0		0	0	36.3	0	28.2	0	82.2	0
Adamts13	89.8	67.9	78.6	147	73.6	197	87.3	57.7	51.1	24.4	49.4	89.5	63.8	62.3	59.5	117	13.8	66.9	84.7	89.8	56.4		359	62	69.3	47.2	0	1.19	11.2		128	4.64	74.6	0	0	6.84	113	0
Adamts14	2.54	18.9	3.5	42.4	17.1	36.5	15.7	11.7	31.6	2.13	17.3	0	0	20	23.7	12.9	17.1	0	0	18.6	19.5		0	0	0	0	0	0	0		0	0	0	0	29.2	0	0	0
Adamts15	461	513	380	685	442	783	605	420	372	689	560	305	583	612	540	469	420	357	481	520	372		0	42	97	0	128	0	0		178	152	117	147	298	240	68.7	79.3
Adamts17	3.87	11.1	5.45	30.7	48.5	36.7	3.43	172	12.7	109	115	0	54.6	155	20.8	8.95	22.5	4.54	6.86	9.51	12.6		45.9	0	98.6	0	0	0	0		0	0	0.521	0	49.7	0	0	0
Adamts18	28.6	22.2	6.23	41.2	19.5	13	30.8	36	32.8	18.1	22.8	0	7.12	77.8	12.7	16.9	0	0	103	60.1	13.6		0	0	0	0	0	0	0		0	110	0	174	68.5	0	3.22	40.9
Adamts3	0	1.08	0	4.48	0	0	0	0	2.53	10.5	43.9	0	0	0	5.68	0	0	0	0	0	5.1		72.8	372	159	61.5	0	424	0		0	0	0	154	0	0	0	0
Adamts6	29.3	17.7	9.07	43.2	16.9	65.9	4.99	21.9	13	0	7.46	0	14.4	7.04	0.738	55.1	0	0	0	0	5.66		0	0	6.68	15.9	0	0	0		64.6	0	0	39.9	0	0	0	0
Adamts8	0	0	0	0	0	0	0	0	0	0	0	0	0	0	0	0	0	0	0	0	0		0	0	115	58	0	0	0		0	0	0	0	20.8	0	54.4	0
Adamts9	13.2	2.55	0	6.63	0	0	0	4.49	3.58	12	10.8	0	8.41	0	0	0	0	0	1.67	0	0		164	90.4	14.2	23.3	270	0	0		0	0	7.18	30.5	41	0	0	265
Adamtsl1	0	0	40.3	0	0	0	0	4.86	1.95	0	0	0	6.02	2.64	1.99	0	0	0	0	0	0		0	120	42.5	10	0	0	235		0	0	0	0	19.6	0	0	0
Adamtsl4	0	1.79	6.48	0	0	8.85	0	0	0	0	2.6	0	7.77	0	2.57	0	0	0	0	0	0		179	72.9	38.8	81.6	257	0	0		0	0	0	16.1	0	76.3	55.7	0
Adamtsl5	27.4	1.87	4.43	7.26	0	11.6	0	0	7.87	0	1.09	0	10.6	10.6	0	0	6.39	0	8.08	52.6	0		0	38.5	9.91	0	0	0	0		0	0	0	101	87	21.4	14.7	0
Adap1	189	197	270	254	339	215	138	218	249	195	203	0	239	217	229	236	105	116	177	306	198		731	447	465	329	566	388	0		141	178	85.9	169	178	0	149	244
Adap2	0	2.03	9.22	0.529	36.1	55	34.7	0	11.9	5.84	0.986	454	0	14.5	16.4	18.1	0	10.5	0	0	0		0	0	0	0	0	0	0		0	0	0	0	0	0	28.4	0
Adar	1120	1530	1140	1770	1550	2300	1240	846	1310	1130	1050	1290	1470	1070	1120	1800	806	727	885	1120	924		2260	2130	1980	2100	5180	1240	695		1310	2020	1770	1070	1720	1290	926	625
Adarb1	1090	1360	1200	1430	1880	2130	1130	918	1320	859	1180	1230	1370	1100	1300	1120	723	679	286	798	699		0	388	52.7	169	94.9	0	182		879	552	864	848	544	277	696	629
Adarb2	9.71	23	17.8	14.2	0.784	0.937	25.2	17	25.6	11.4	7.42	0	11.1	0	0	0.824	0	0	0	0.761	0		217	395	387	255	515	0	2590		0	0	64.2	304	29	66.6	0.53	0
Adat1	75.2	110	54	126	140	243	83	125	118	96.7	68.8	181	97.2	33.3	110	60.3	51.7	66.8	17.6	98.4	30		202	173	136	44.2	145	0	0		56	0	93.4	95.6	37.4	0	142	153
Adat2	111	110	77.3	104	144	131	75.6	134	86.9	120	109	202	98.7	153	77.8	163	80.9	125	149	66.6	166		101	149	134	143	476	361	66.4		0	180	156	134	121	143	44.8	200
Adat3	212	176	173	199	191	238	185	236	290	155	168	12.7	150	236	134	190	75.4	110	190	132	184		0	61.4	69.7	0	0	0	178		294	320	287	221	186	4.03	204	97.3
Adck1	120	129	119	148	118	208	102	154	187	81.9	143	212	186	108	54.9	90.8	88.5	62.3	104	163	123		757	873	834	553	910	507	448		172	305	199	326	239	67.3	168	203
Adck2	1170	818	907	1100	719	872	1120	1360	864	975	811	510	785	1130	964	983	1740	1230	1320	1430	1320		652	226	522	605	881	0	326		1640	3770	1000	953	484	1130	1310	1710
Adck5	135	186	151	397	319	593	179	90.6	184	114	190	151	256	119	291	225	102	192	262	161	160		306	706	265	135	0	4720	216		154	725	321	144	147	440	218	94.7
Adcy1	0	2.38	0	0	0	25.3	2.94	0	12.7	7.59	8.46	0	16.4	3.03	21.3	0	29.6	0	0	0	0		0	0	58.4	30.9	0	0	144		0	0	13.4	11.6	81.8	124	0	242
Adcy10	6.66	9.62	0	10.3	5.32	0	22	7.52	0	0	46.7	0	14.3	0	24.6	0	0	0	0	4.59	0		0	0	0	0	0	0	0		5.01	0	0	0	0	0	0	0
Adcy2	0	11.6	0	5.57	15.6	0	0	8.37	14.3	2.56	2.6	0	8.75	4.09	0	9.51	0	13.6	8.59	4.8	0		0	84.4	63.3	36.7	0	0	0		46	0	0	31.1	77.1	0	0	0
Adcy3	119000	117000	119000	121000	77600	85300	116000	123000	100000	121000	109000	113000	113000	110000	94400	82300	143000	140000	120000	142000	148000		8980	5590	4340	3290	4050	1950	2730		134000	96000	148000	96200	101000	104000	121000	106000
Adcy4	0	0	0	0.85	0	0	0	0	0	0	0	0	0	0	0	0	0	6.59	0	0	0		98.1	228	330	596	0	251	0		0	0	0	14.7	111	0	44.4	0
Adcy5	45.7	45.9	35.6	156	67.8	79.1	105	60.7	43.9	60.7	61.5	94.9	21.8	91.1	44.9	17	39.6	34.3	0	50	324		955	1600	1150	1280	1130	313	2380		89.2	0	45.1	246	111	184	80	134
Adcy6	22.6	25.9	6.78	20.9	22.9	262	87.7	15.5	100	2.67	18.8	0	24.5	89.2	14.3	193	6.8	0	13.1	101	0		1540	924	609	579	307	0	83.3		38.5	184	78.5	408	228	163	217	267
Adcy7	6.56	2.51	10.3	32.1	7.51	21.5	49.7	23.5	25.7	2.75	4.18	0	36.2	17.1	10.8	89.6	0	8.99	22.8	0	12.8		0	0	0	11.5	0	0	1.9		79.5	0	0	17	78.5	112	225	0
Adcy9	57.3	89.1	77.5	113	67.6	150	75.5	45.2	73.5	24.4	34.3	97.7	30	77.2	70	109	36.2	37.8	19.9	35.1	31.9		954	1370	793	896	1290	15.3	777		86.9	0	80.7	208	204	52.6	103	0
Add1	8400	8860	8770	8750	7780	6560	9640	8420	8260	8470	8220	7600	9190	8390	7390	7560	8170	8490	9040	7800	7620		5320	4660	5290	5000	3490	8830	10400		7140	7140	8240	7260	6530	7680	9220	9260
Add2	8010	11800	11400	11300	8250	10600	10600	9270	9660	10200	11000	10200	11600	9300	9370	8740	6550	6460	6350	8720	7710		567	750	894	834	1170	0	141		11400	5240	9500	8120	9100	8090	9390	6080
Add3	42.4	53.3	33.6	57.4	79.9	47.8	53.4	28.8	81.2	39.2	75.9	117	117	76.4	104	80.8	60.8	22.9	90.2	49.1	79.2		511	525	562	613	110	0	482		323	0	49.4	320	341	271	1050	196
Adgb	215	54.2	40.8	124	207	146	54.3	32.2	116	49.7	191	320	59.4	154	58.1	436	65	70.5	147	214	244		294	114	45.4	20.2	0	0	0		151	0	131	77.6	104	85.1	0	58.7
Adgra2	3.06	45.5	25.4	10.6	58.1	55.7	44.1	9.43	35.1	14.1	36.4	0	42.9	8.33	7.72	0	13.9	4.1	68.9	48.1	0		0	39.5	0.509	42.8	0	0	0		78.9	0	103	78.7	81	0	42.6	329
Adgra3	1570	1610	818	1190	1420	856	792	758	1350	735	691	789	643	1260	557	474	2290	791	616	1100	1510		424	2710	723	1210	4970	0	269		562	483	1880	638	2500	751	444	540
Adgrb1	49.1	18.3	19.6	24.7	18.5	29	84.3	15.1	17.5	46.9	51.1	97.3	44.8	1.73	20.8	8.02	43.8	17.7	0	33.2	14.3		66.1	110	82.9	295	116	0	0		36.7	0	15.3	39.8	28.2	51	0	63.1
Adgrb2	600	266	257	1240	813	533	598	710	165	146	1320	468	1820	977	217	303	617	97.6	331	649	414		0	0	210	169	0	0	0		1100	1180	1590	2020	955	2590	2270	913
Adgrb3	309	354	250	394	340	273	399	295	305	262	321	223	283	388	312	355	322	234	321	381	312		0	8.38	19	0	0	0	0		222	52.1	144	143	163	164	83	214
Adgre1	28.5	34.8	21.1	31.5	319	30.5	40.8	182	53.1	87.4	45	0	204	20.4	83.6	145	123	164	134	30.6	161		0	0	7.44	28.8	0	0	0		0	0	0	13.1	58.5	0	504	59
Adgre4	0	0	0	0	0	0	0	0	0	0	0	0	0	0	0	0	0	0	0	0	0		0	0	0	0	0	420	0		0	0	0	0	0	0	0	0
Adgre5	11.4	16.1	0	34.1	16	16.5	11.2	4.53	26.3	8.33	6.78	913	48.3	12.3	74.2	8.89	0	0	16.5	20.8	7.83		238	156	96	124	473	0	0		0	0	9.25	42.3	0	0	0	0
Adgrf1	42.1	45.5	20.2	16.7	46.9	64.8	66.1	19.9	15.9	11.1	19.9	0	60.2	46.3	18	0	51.4	18.4	45.3	43.9	33.8		94.7	57.5	157	63.9	176	0	0		0	0	0	32.1	35.7	0	24.5	63.7
Adgrf2	0	0	0	5.71	0	0	0	0	0	0	0	0	8.96	0	0	10.6	0	0	0	0	0		931	923	585	813	485	451	658		0	0	0	25.7	114	77.5	0	78.3
Adgrf3	0	0	0	0	0	0	0	0	0	0	0	0	0	0	0	0	0	0	0	0	0		0	23.4	0	36	0	0	0		0	0	0	0	0	0	0	0
Adgrf4	0	0	0	0	0	0	0	0	0	0	0	0	0	0	0	0	0	0	0	0	8.58		474	513	209	192	145	451	246		0	122	0	0	67.6	69.2	34.7	0
Adgrf5	7.29	0	0	14.2	6.43	93.6	0	9.19	4.91	9.17	3.38	0	11.7	11.3	0	7.59	0	0	10.7	0	0		0	2.1	6.08	11.1	0	0	168		0	0	0	17.6	0	0	326	0
Adgrg1	79.4	142	41.7	171	113	127	87.4	164	96.7	313	78.4	566	118	112	130	220	170	39.5	125	78	186		2400	545	1020	812	494	374	799		73.3	0	40.1	416	306	459	450	957
Adgrg2	17.3	7.82	7.09	2.01	0	0	16.1	5.83	0	10.1	0	0	11.5	17.9	29.8	295	26.5	6.36	24.8	20.8	4.08		9620	6790	8650	8480	5020	8740	11100		256	278	248	973	724	872	742	587
Adgrg6	20.9	19.1	4.11	12.4	42.5	22.9	47.2	21.2	31.2	21.6	14.6	0	34.8	18.1	12.2	30.6	16	14.6	12.3	11.9	35.7		114000	118000	132000	133000	96600	66300	100000		2550	7590	3440	11000	11500	12600	7440	9560
Adgrl1	5700	6300	6070	9210	6300	7820	4510	5590	6090	5460	5880	17500	6310	5860	5400	6370	1670	2390	1190	2580	2690		4890	1050	1580	1050	361	0	11.5		5950	7510	6300	4990	4080	11400	2820	3330
Adgrl2	1100	1350	1180	1660	1590	1610	840	1390	1290	906	1170	858	1190	897	1130	1470	629	853	527	508	859		419	1210	920	941	771	555	0		1920	487	1520	1300	1090	1270	1520	1860
Adgrl3	5830	6820	5290	7240	3960	4560	5190	6970	4270	5700	5330	4180	7770	4740	5190	6220	3620	3670	4710	3960	5140		3790	4500	3820	3350	4500	1300	3960		4450	3140	4100	4950	3560	3290	3250	4650
Adgrl4	0	6.6	0	5.88	0	0	4.32	0	11.5	0	10.9	0	26.6	0.732	4.55	16.4	0	0	22.4	8.81	0		0	0	0	0	0	0	0		0	0	0	0	9.45	0	0	0
Adgrv1	60.6	53.4	109	36.6	70.9	7.43	94.6	87	143	21.7	85.7	136	62.6	153	102	100	169	103	79.9	55	68.5		0	4.68	109	54.1	331	0	0		79.7	0	0	125	341	134	283	82.1
Adh1	27.6	24.8	12.6	22.4	55	19.2	57.1	46.8	28.5	29.1	23.7	0	53.3	44.8	54.4	20	42.5	12	33.3	26.1	46.6		1580	793	2210	2970	2660	2390	3940		116	0	256	167	324	380	199	441
Adh5	5250	4800	4970	3660	4010	3100	4880	4720	4250	4680	5240	4990	4360	4690	4590	4880	6900	7820	6960	6210	6700		1060	1230	1500	1570	1550	2510	3270		4950	3560	4570	3250	4810	4980	3430	4720
Adh7	3.08	12.2	6.74	4.21	0	0	8.76	0	8.89	5.82	12.4	0	8.82	48.2	41.3	112	15	0	5.91	5.45	0		39.2	55.1	140	254	0	0	0		0	0	0	0	42.7	0	64.1	0
Adhfe1	0	16.8	0	2.4	0	5.08	0	18	1.45	5.9	5.97	0	17.6	37.1	31.6	14	0	0	17.6	0	0		24.2	53	87.1	60.2	0	0	221		0	0	0	9.42	18.6	0	35.1	0
Adi1	1260	1340	1290	881	757	449	1010	1130	1160	918	1030	1180	841	1110	828	1010	1320	1500	1610	1120	1300		1260	968	1500	1190	2330	1550	1450		1570	1290	1330	1900	2310	1760	3030	1990
Adig	9.86	0	0	2.39	12	0	0	0	4.13	5.14	6.37	0	0	0	0	7.39	0	39.2	0	0	0		0	0	0	15.7	0	0	0		0	0	50.9	20	15.6	0	0	0
Adipoq	5.83	0	0	7.94	19.5	0	0	0	11.4	0	0	68.1	0	0	0	2.97	0	0	0	12.8	0		0	0	0	0	0	0	0		0	0	0	0	0	0	0	0
Adipor1	36200	31700	37900	26000	23700	25100	34200	34900	31000	33300	31600	31500	29200	33100	30000	29200	49200	47700	51100	41800	38800		3840	3390	3860	5330	3940	4210	5110		30200	21300	31200	20700	24800	27800	26300	26900
Adipor2	767	854	796	794	564	618	697	870	729	633	687	863	860	671	836	651	863	800	1060	745	661		1850	2070	2120	2390	1790	1280	1250		617	901	1080	1270	1040	1150	1260	1090
Adk	519	408	232	495	474	746	447	439	553	324	564	353	338	567	597	297	1180	1300	409	531	626		378	313	308	518	735	0	1800		647	819	240	203	170	884	207	621
Adm	14.2	10.7	18.5	5.55	41.7	18.5	21.4	49	56	29	28.5	0	22.3	9.54	17.1	22.4	52.8	5.63	7.86	0	4.74		117	0	0	31.8	193	386	0		0	0	20.1	0	9.43	0	0	89.4
Adnp	1040	1820	1610	1610	1320	1320	1150	968	911	2150	1770	1990	2370	1510	1420	1470	1470	772	901	813	1430		2990	5350	3510	3930	4650	2490	4370		1200	1680	1000	2310	2730	1240	810	1230
Adnp2	749	1020	914	951	608	747	824	854	766	945	862	692	932	713	918	742	981	804	1070	841	518		1950	943	753	701	1250	3.74	1220		997	453	784	858	852	724	574	789
Ado	1450	1480	1270	1070	880	881	1440	1250	1070	1460	1360	1520	1330	1370	1080	920	1910	1900	1900	1790	1800		583	621	647	857	694	316	14.2		1470	1090	1430	1150	1350	1410	1260	1140
Adora1	0	0	0	0	0	0	0	0.819	0	0	0	36.9	12.9	0	8.55	0	2.7	0	68.9	0	0		1090	1670	1200	1410	1590	3260	720		19.3	0	45.6	243	130	441	300	108
Adora2a	22.9	32	11.2	68.4	19.3	0	44.6	17.4	34.7	12.3	16.7	0	22.8	18.5	50.1	33.6	9.83	7.25	0	17.9	8.53		37	20.6	0	20.1	0	0	0		170	0	37	0	12.5	0	0	0
Adora3	0	0	0	0	0	0	0	0	0	0	0	0	0	0	0	0	0	0	0	0	0		0	0	45.2	0	0	0	0		0	0	0	0	0	0	0	0
Adpgk	635	520	697	666	413	527	799	499	602	683	597	481	511	567	582	742	601	538	540	503	435		19.7	295	383	264	510	844	511		396	468	912	393	367	427	306	975
Adprh	2820	2940	2650	2010	2960	1590	3430	3140	2950	3750	3020	1800	2600	3340	2190	3090	5150	3540	3700	4250	4470		940	450	1820	1220	238	1060	1180		1810	1470	2070	1480	1740	1560	1810	2520
Adprhl2	670	526	540	525	729	706	545	543	512	635	625	249	395	496	508	511	525	636	655	620	585		404	460	422	381	838	1020	956		394	781	461	383	427	543	187	399
Adprm	190	234	188	252	238	406	194	350	349	289	290	187	229	325	354	256	408	311	217	304	198		314	219	210	377	391	333	45.1		78.8	525	142	348	190	548	69.6	148
Adra1a	0	0	0	0	0	0	0	0	0	0	0	0	0	0.619	0	0	0	0	0	0	0		0	0	19.1	0	0	0	210		0	0	0	0	0	0	34.9	0
Adra2a	0	0	7.58	14.5	8.8	0	0	0	0	0	0	0	0	6.38	10.7	0	0	0	0	0	0		3190	4580	4060	3550	3070	1830	1650		0	193	16.7	436	296	440	169	613
Adrb1	0	2.68	8.1	18.6	0	0	0	0	10.9	12.8	5.19	0	15.5	19.8	5.14	15.6	0	0	20.3	0	22.6		172	230	136	109	0	0	0		0	0	8.04	65.2	43.3	88.1	0	0
Adrb2	4.74	0	6.46	0	13.1	16.6	0	12.5	0	0	13.8	0	24.2	12.9	18	0	0	5.61	0	4.8	14.1		782	643	564	606	1180	221	676		0	182	26.1	146	104	76.5	0	58.6
Adrm1	2130	1790	1690	1770	1880	1720	1640	1900	1610	1900	1620	1950	1430	1880	1640	1510	1610	1650	1680	1730	1870		833	1280	1370	1570	875	3950	1740		1150	1170	1760	1730	1510	2160	1210	1660
Adsl	1440	1410	1680	1560	1510	1300	1510	1070	1170	1090	1520	1790	1000	1580	1230	1190	1670	1850	1100	1590	1440		621	973	565	520	425	327	1380		1040	1480	951	627	899	985	1010	1650
Adss	721	601	564	617	669	634	828	555	823	841	699	651	620	740	777	907	955	1040	1350	933	854		905	1070	1180	1380	578	1500	1900		756	1360	577	978	722	1040	1110	909
Adssl1	2.63	0	14.6	8.4	24.5	8.87	15.5	10.1	6.51	0	13	0	17.1	67	7.8	22.9	24.5	18.7	48.1	15.6	18.4		142	302	111	75.6	414	0	70.6		14.9	0	0	45.4	87.6	0	0	0
Adtrp	9.12	14.5	13.6	6.57	34.5	0	10.2	12.9	3.28	26.7	12.1	0	6.52	50.4	8.53	0	0	37.3	85.5	89	31.7		0	0	0	0	0	0	0		43.9	0	0	35.8	39	132	178	0
Aebp1	170	157	137	182	142	142	136	377	193	150	190	406	87.4	132	95.4	125	163	272	72.2	154	267		0	81.3	0	14.4	250	0	0		286	315	256	359	147	104	158	255
Aebp2	2660	2750	2460	2570	2720	2650	2100	1930	2420	2450	2090	2200	2420	2400	2440	2290	1700	2040	1680	2300	1980		1590	2170	1690	1250	2430	393	1710		2470	2180	2900	1950	2670	1920	1600	1830
AEKR01077154.1	133	152	160	136	122	122	123	129	105	92.9	169	104	62.9	106	76.1	136	82.9	139	73.9	166	70.2		0	111	74.2	65	164	0	0		93.6	9.73	67.1	38.1	97.2	61.5	136	0
Aen	295	297	348	220	675	322	309	379	358	324	285	147	344	296	267	188	236	236	340	424	256		52.9	189	377	497	412	0	230		381	167	556	318	242	630	246	407
AF067061	0	0	0	0	0	0	0	0	0	0	0	0	0	0	0	0	0	0	0	0	0		0	95.9	10.3	27.7	0	0	0		0	0	0	10.1	38.9	0	0	0
Afap1	1060	1760	1320	2430	2150	2540	1650	1680	1950	1660	1820	725	1690	1810	2110	2340	1310	1660	611	1080	1390		390	114	596	566	473	549	0		1390	517	1040	1370	1090	2460	776	566
Afap1l1	0	0	0	0	0	0	8.35	0	0	5.18	5.86	0	0	0	0	0	0	0	0	0	0		0	0	0	0	0	0	0		0	0	0	0	0	0	54.1	0
Afap1l2	26	19.6	20.6	21.7	6.41	125	79.8	23.7	5.94	88.9	23	0	10.4	28.8	20.6	0	46.7	111	46.4	53.8	34		99.4	89.6	33.6	32.3	50.6	0	0		204	0	25.6	70.1	92.5	41.3	0	0
Afdn	2220	2650	2490	4430	3900	3870	3260	2590	3250	2400	2300	1660	2570	2960	3690	2560	2400	1610	1160	2020	1160		12200	12500	13200	9490	8730	3700	6540		2570	4820	2990	3270	3460	2560	3080	3030
Aff1	1050	1750	1410	1810	1600	2810	1550	1370	1410	1190	1510	1070	1600	1690	1610	1750	802	747	757	1090	787		2250	1760	1390	1320	2210	367	998		2500	1130	1640	3030	1790	1250	1230	1100
Aff2	12.7	85.6	10.8	56.4	0	107	12.1	13.2	0	7.96	0	0	16.2	46.8	0	6.9	22.8	6.91	0.519	17	17.5		0	0	39.3	0	0	0	0		0	0	0	15.4	0	0	0	8.08
Aff3	3090	3620	3180	3040	2070	2410	2680	3790	3400	2080	2170	2600	3220	3090	2700	2070	1950	2640	1260	2630	3470		48.9	1240	333	459	235	202	0		2460	1490	1600	2930	2180	3230	2030	1800
Aff4	3520	7880	4420	6120	7270	6050	7030	4390	6220	7490	8810	10600	6890	7390	7620	8450	1930	3950	3180	3610	3920		11700	7280	7860	7450	18300	6320	13000		11100	14400	9630	9480	5900	3820	3790	4450
Afg1l	458	413	474	472	378	409	473	486	456	452	396	378	466	440	481	600	453	292	483	570	538		229	167	196	176	245	358	456		441	289	462	377	149	256	279	372
Afg3l1	956	857	806	933	1730	956	759	684	873	775	879	858	771	827	777	697	742	748	626	1150	774		573	3850	735	554	852	6000	1630		887	2400	867	695	570	1300	1210	859
Afg3l2	1040	1040	1220	1300	1150	1220	1010	1160	1220	1120	1110	746	1180	1060	1080	940	794	1040	955	1200	1280		1750	1480	1150	1510	970	269	399		1170	1050	979	1100	1380	836	1250	446
Afm	0	0	0	0	0	0	0	0	0	0	0	0	0	0	0	0	0	0	0	0	0		33.4	0	0	0	0	0	0		0	0	0	0	0	0	0	0
Afmid	10.1	17	0	31.1	40.5	73.1	37.8	0	0	8.8	5.94	0	0	46.1	2.45	11.2	0	0	0	0	0		223	111	0	102	134	0	111		0	0	12.7	33.6	4.85	0	0	0
Afp	0	0	0	0	0	0	0	0	0	0	0	0	0	0	0	0	0	0	0	0	0		0	0	0	0	0	0	0		0	0	0	0	0	0	45.5	0
Aftph	3310	2390	3160	3640	3060	2230	2900	3300	2880	2330	3990	6080	3090	3240	2670	4420	1880	2290	2100	2080	2380		7480	3760	2870	4430	2090	2930	2420		2530	1920	2560	2260	3200	2330	2180	1620
Aga	524	413	364	517	609	498	566	515	696	711	495	779	505	448	524	623	654	743	954	544	778		191	469	491	726	226	868	2.44		135	963	593	482	510	613	551	560
Agap1	3290	4510	4460	3770	3130	2930	4890	3260	3590	3250	3690	2050	4230	3050	3090	3030	1080	1750	867	1910	2170		4090	8690	5960	5520	7530	1960	3580		3770	2590	3280	3700	3360	3390	3210	3580
Agap2	294	392	309	319	260	288	348	171	296	357	261	221	302	158	248	240	77.1	102	53.5	129	265		169	100	0	41.5	0	0	315		397	233	220	66.9	165	193	68	0
Agap3	2130	1810	2100	2380	1960	2350	2220	1620	1660	1700	1990	2280	2030	1960	1890	1680	1340	1320	1280	1250	1130		2080	2400	1940	2300	1520	233	1660		754	1510	1580	1610	2270	1450	1150	757
Agbl2	690	775	652	657	415	816	497	526	790	550	506	332	771	678	556	743	678	271	606	486	541		644	0	34.6	29.9	0	0	0		924	689	626	651	684	164	436	668
Agbl3	387	397	383	356	569	580	473	408	404	450	363	282	436	361	478	796	634	560	586	580	404		29.9	59	152	130	198	0	69.7		159	225	688	352	339	391	408	825
Agbl4	319	296	344	495	353	455	274	578	288	372	382	347	508	309	415	426	339	285	316	308	344		0	44.9	17	25.7	99.2	0	0		470	0	614	160	304	155	452	171
Agbl5	1940	1900	1690	2660	1960	1850	1870	1590	1980	1340	1340	2620	1810	1500	1730	2060	791	825	650	892	994		1880	1410	1630	1750	1910	2670	527		1690	1520	1950	2230	1400	663	1400	1460
Ager	0	0	0	8.98	0	29.3	0	0	13.4	0	8.32	0	0	0	16.9	18.4	10.8	0	0	0	18.3		80.6	24.7	0	0	0	0	0		0	0	0	0	0	0	0	0
Agfg1	1050	1050	979	1050	966	1120	887	1040	965	1240	1100	1030	1080	939	1270	842	1020	1140	916	1360	810		1090	1860	1180	778	2070	1760	769		1370	1220	1150	895	1090	1240	1500	829
Agfg2	252	266	543	367	246	198	324	393	373	573	363	205	605	326	258	320	339	262	298	410	458		778	628	1040	1420	1200	0	2120		367	0	437	536	467	1110	476	354
Aggf1	1020	1290	1440	1310	1020	1030	1060	1060	1130	1330	1350	1360	1250	1330	1100	1000	776	742	700	1080	1120		1500	770	1210	1020	1390	396	870		1070	965	1450	1200	1110	888	858	813
Agk	112	163	85.2	130	166	204	85.6	127	168	108	156	0	71.4	66.5	160	248	49.6	232	189	99.7	199		114	202	65.3	122	133	0	0		81.2	127	76.5	224	129	211	332	73.3
Agl	293	240	178	358	449	388	228	262	276	193	234	129	231	262	289	255	314	186	192	208	243		1410	2240	1780	909	1980	1720	485		444	282	331	641	415	963	169	492
Ago1	4300	5640	5130	5810	5000	6340	5150	3920	5250	4170	4900	5520	5080	4040	4820	3590	3090	3160	2350	3700	4030		4070	2870	2830	3490	3810	1530	2330		6440	5540	4560	5520	5820	5520	4810	3670
Ago2	2950	3860	2540	5070	3730	5590	3860	3430	4010	3410	3770	3830	4110	3260	3360	5600	1460	1720	1170	2040	1740		6290	2550	2020	1350	1940	522	1620		3970	3270	3410	5620	3070	2310	4230	2210
Ago3	369	1090	515	994	593	2010	683	324	1430	1110	890	38.8	1150	813	679	2030	947	720	1690	812	245		257	4490	799	641	28.8	0	162		1220	250	1410	1150	1340	809	780	1300
Ago4	850	1050	1000	1240	928	1250	1110	841	909	874	923	517	1160	925	784	899	576	564	631	775	744		353	1080	329	264	622	0	767		1330	376	896	784	655	795	918	1190
Agpat1	2300	2130	2350	2580	2430	2120	2440	2350	2180	2260	2260	1540	2260	2200	2140	2010	2170	2600	2460	2680	2280		1560	891	1540	1770	1350	2850	1100		2050	1200	2630	2050	2010	1280	1650	1800
Agpat2	11.6	0	0	0.931	9.29	0	0	19.9	8.41	0.858	6.94	0	12.2	5.49	6.48	9.53	0.917	0	11.1	13	7.65		650	691	377	648	1260	1030	0		0	0	29.6	80.1	117	145	39.5	63.1
Agpat3	8910	9780	10500	10000	8990	8540	10200	10600	11000	9300	11100	7350	9060	10600	9030	8120	7560	9110	9090	8270	7960		2730	3870	2430	3160	2310	5770	4350		11200	10100	10900	11700	10100	9680	9580	11000
Agpat4	2870	2440	2560	2620	2510	2620	2470	2970	2530	3190	2810	3880	2470	2590	2280	2560	3710	3410	3960	2970	3390		310	219	140	195	302	0	0		2300	2320	2490	1540	1520	2040	1970	2040
Agpat5	187	216	242	170	322	327	143	398	240	213	144	226	165	251	192	104	181	96.7	267	289	317		132	171	368	266	798	500	240		124	0	314	181	328	242	80.8	199
Agps	832	1130	1050	984	1650	1310	1320	800	982	1210	1130	975	1010	1110	1490	654	1260	1530	1870	1690	1800		1990	3430	2430	3090	3040	7500	2290		893	1280	2190	906	2300	884	816	1040
Agr2	114	103	77.6	73.6	116	79.1	134	210	191	92.6	152	81.6	198	174	119	138	106	91.9	333	133	182		361	458	383	591	907	0	218		109	662	190	1190	1180	974	1040	1710
Agr3	48.1	53.6	17.5	109	57.2	47	125	79.2	121	214	116	221	169	132	98.8	74.8	84.8	85.5	135	94	61.8		0	201	96.8	80.2	0	411	0		39.6	0	65.4	395	388	130	105	414
Agrn	380	591	320	2150	1860	2600	544	631	872	681	777	2110	517	496	963	1240	150	259	239	313	387		2610	2560	1380	1670	514	0	5200		311	631	352	1120	860	89.7	575	765
Agrp	0	0	0	2.68	0	0	0	4.03	0	0	0	0	0	4.64	0	0	0	0	0	0	14.7		0	0	0	0	0	0	0		0	0	0	0	0	65.7	0	0
Agt	0	0	10.5	0	0	0	0	6.27	0	8.54	0	0	18.4	0	0	0	0	0	0	8.03	0		0	0	57.7	51.6	0	0	0		0	0	0	0	0	42.4	0	0
Agtpbp1	10700	11200	9620	10400	7540	9920	8470	8720	8860	9530	9720	10600	9720	8970	8660	8090	10700	10000	9360	10700	10900		2100	2080	1260	1310	642	180	2470		12400	8000	11500	7630	7890	5350	7280	6640
Agtrap	1170	1310	1400	1220	1330	838	1300	1230	1070	1070	1550	1650	1170	1220	930	859	3520	1100	2400	1310	2300		1070	852	1220	1710	1500	4280	929		2240	801	1450	1640	1580	2170	3080	1290
Ahctf1	1240	996	888	1620	1720	1590	994	1140	889	792	1360	3370	1010	798	1030	1630	340	784	313	727	897		4330	2710	2110	1760	1310	1550	1640		812	1510	945	2320	1850	846	856	2400
Ahcy	694	679	628	251	680	393	210	744	659	233	480	194	408	474	868	773	673	320	620	833	604		149	122	517	277	221	0	0		815	250	121	533	510	362	856	299
Ahcyl1	3090	4000	3550	4300	5530	6290	3590	3110	4180	3510	4260	4490	5400	3890	4950	5550	3170	3440	4350	3140	3850		1820	5560	1770	1950	1060	2670	1710		3190	2550	4440	4550	3800	3730	3210	3900
Ahcyl2	3180	4820	4010	3530	3720	3310	3620	3710	4210	4160	4740	3980	6040	4570	3480	3080	4310	5450	3920	3900	4000		1500	1870	2050	1330	1910	1070	5460		6060	6800	3580	3730	3430	2030	4050	2480
Ahdc1	2170	2570	2150	2950	1810	2740	2010	1870	1950	1880	1800	1350	1970	1590	2460	1660	1280	1340	820	1300	1400		846	2770	2440	1780	2930	950	301		1570	911	1430	2130	1760	1450	1560	769
Ahi1	1830	2430	1640	4180	5220	8540	2130	1580	3250	1450	1710	1700	1620	1560	3290	3720	1160	1080	901	1360	1050		935	929	613	242	1390	307	1060		3390	2320	1460	1970	1310	1050	729	1620
Ahnak	25	11.6	20.4	7.35	33.2	8.51	20.9	48.2	15.1	22.7	14.3	0	41.3	11.3	23.4	267	0	14.3	0	0	7.41		2110	361	248	612	736	0	159		0	0	11.6	31	423	0	86.7	1620
Ahnak2	14.7	25.5	10.1	83.5	14.3	111	132	59.7	56.4	1.16	28.2	0	0	31.1	146	174	20	0	0	2.65	10.9		5280	7220	3530	2620	2740	845	1740		0	0	166	464	222	231	308	84.4
Ahr	345	556	558	769	581	937	529	388	356	640	739	393	585	694	489	433	449	560	324	319	430		484	1260	503	373	433	248	186		620	157	357	649	844	823	266	54.7
Ahrr	1.27	7.61	0	4.75	0	8.37	9.39	0	0.781	3.24	7.25	0	0	5.17	8.93	0	0	6.32	6.67	4.09	135		0	0	0	0	0	0	0		0	2600	0	0	0	0	0	0
Ahsa1	2290	1940	1890	1710	2120	1730	1900	1860	2030	2190	2360	2790	2260	2240	2120	2040	2070	2170	1750	2360	2210		568	1410	2210	1940	1260	1630	1140		1360	1070	2140	1400	1910	1620	1160	2770
Ahsa2	1030	793	596	972	1440	1130	721	927	800	1110	900	615	806	989	1100	757	585	703	389	723	931		392	378	245	577	869	0	385		2150	1480	760	745	944	815	399	1470
AI182371	20.9	5.89	0	13	19	13.7	0	0	11.8	0.706	7.04	0	47.5	4.51	10.2	0	0	0	77.5	0	20.3		0	32.3	15	10.7	0	0	0		0	0	21.3	0	15.2	0	0	0
AI413582	229	226	237	170	363	326	303	329	467	274	326	287	169	346	334	266	439	389	529	365	391		246	117	218	205	82.9	600	0		187	498	133	192	246	99.9	332	178
AI429214	161	143	120	77.8	125	126	69.2	116	117	91.3	86.4	110	51.4	177	74.5	207	148	77.8	190	139	195		151	0	45.1	89.6	192	0	0		169	1.62	169	84.3	224	170	93.3	0
AI467606	9.54	0	2.84	4.56	17.3	52.4	0	0	2.95	9.01	4.81	0	0	0	9.55	11.5	18.9	7.9	22.6	7.56	6.64		506	855	567	690	195	254	861		0	0	48.5	0	84.8	134	113	60.1
AI597479	395	392	379	344	425	544	468	489	490	336	389	305	319	495	439	514	571	535	558	380	378		118	690	315	330	162	0	158		439	3.25	435	404	340	277	220	166
AI661453	9.34	15.2	5.24	14.3	7.99	25.4	8.02	9.31	20.4	31.6	20.6	0	16.5	18.2	21	30.8	7.29	18.7	0	7.1	0		4880	4600	5850	4310	2930	4070	2850		125	29.7	208	671	524	176	334	176
AI837181	852	747	695	621	660	418	701	747	634	732	677	523	606	650	489	385	651	610	685	783	927		662	1050	990	962	956	435	427		531	676	887	588	703	779	759	603
AI854703	283	110	84.9	63	45.7	116	127	74.1	44.9	76.2	99.1	0	122	134	63.9	88.5	69.1	89.4	68.7	280	98.1		0	125	0	14.3	0	0	0		0	0	27.9	18.2	26.1	21.4	105	134
AI987944	508	451	388	500	361	369	495	561	445	525	512	277	423	580	552	628	332	506	395	470	330		85.4	199	177	238	450	529	0		480	111	537	573	456	328	563	402
Aida	2260	2450	2930	1660	1970	1730	2140	2240	2460	2510	2380	2480	3070	2090	2300	2990	3400	3430	3550	2910	2710		1560	346	370	378	267	537	818		1590	1580	2350	2180	2680	2770	2670	2840
Aif1	4.6	16.1	0	29.3	38.3	0	4.96	20.7	19	17.7	29.9	0	23.7	4.28	15.5	0	18.6	27.2	18.1	44	16.1		0	49.7	0	0	0	0	0		0	0	0	0	70.5	0	0	0
Aifm1	1030	732	753	758	630	624	515	712	762	745	753	797	667	687	682	681	630	863	729	917	969		1170	496	511	640	1040	217	1140		761	403	787	643	630	275	549	1200
Aifm2	78.3	149	268	195	113	120	161	125	220	195	155	116	135	91.4	144	160	264	156	133	163	127		279	160	50.2	114	0	0	0		141	183	200	127	135	241	85.2	292
Aifm3	69.6	19.4	34.8	134	101	109	40.8	36	84.4	20.6	104	0	68.3	90.1	53.8	93.7	35.2	7.79	68.2	65.2	116		373	153	339	175	148	358	432		85.4	1750	125	1110	522	746	480	207
Aig1	3940	4240	4440	3530	4020	3320	4760	4570	4110	4770	4700	4540	4380	4600	4290	3940	5710	6000	6350	5450	5080		843	521	787	825	265	298	2200		2650	1640	3320	2170	2400	3630	2670	2460
Aim2	0	0	0	10.2	8.79	0	0	0	7.3	0	0	0	0	0	4.23	17.1	0	0	0	0	0		0	0	0	0	0	0	0		0	0	0	13.2	0	0	19.3	61.5
Aimp1	937	749	779	694	1190	936	947	877	909	946	842	1030	729	927	903	937	1380	1240	1340	1090	1160		855	388	789	840	1580	1290	1330		875	976	681	728	677	1010	607	699
Aimp2	534	368	382	410	616	294	459	340	477	457	435	219	557	506	642	364	740	854	833	669	665		60.9	174	384	328	516	0	556		335	361	623	315	362	958	560	467
Aip	2130	1860	1940	1410	2350	1400	2180	1600	1640	2050	1880	2910	1590	2160	1580	1860	2240	2170	2080	2400	2350		306	683	676	711	914	267	204		740	749	1230	954	976	803	746	1170
Ajap1	0	0	0	0	0	0	0	0	0	0	0	0	0	0	0	0	0	0	0	0	0		0	99.1	208	57	0	0	0		0	0	0	13	0	0	0	0
Ajm1	28.2	56.5	23	63.9	64.9	39.7	81.1	32.2	40.5	84.9	61.4	182	64.2	49.4	14.9	82.8	24.8	63	13.3	42.5	56.8		0	0	0	0	0	0	0		154	0	17.5	123	122	178	0.51	0
Ajuba	0	13.3	16.1	6.6	16.4	4.65	1.03	7.81	3.31	2.13	0	120	0	11	9.47	9.55	13.5	0	9.87	0	0		0	36.3	171	85.4	0	998	0		0	0	3.18	128	46.1	51.8	0	66.5
Ak1	27700	25000	26500	24400	22800	20100	28200	24500	20800	28300	25700	25500	27200	26300	22500	19500	33800	34500	32400	32000	30000		709	505	821	929	1190	774	1790		19400	16400	21300	14700	16100	18600	16800	14700
Ak2	372	437	439	716	824	581	503	790	578	459	674	195	770	694	442	344	504	457	598	592	636		620	355	460	637	419	490	284		409	1140	381	320	546	574	378	452
Ak3	401	340	222	263	279	179	233	285	320	394	273	177	413	236	295	296	506	289	381	363	348		632	427	784	813	1150	946	504		167	744	190	434	588	346	609	753
Ak4	27	16.9	5.29	9.48	10.3	5.25	30.2	16.8	32.9	14.7	7.71	0	115	54.9	35.6	153	4.82	66.2	25	5.22	8.37		0	15.9	8.46	14.1	0	0	0		0	0	0	57.3	19.5	0	0	0
Ak6	1390	1220	1200	1130	1370	1150	1390	1230	1530	1520	1260	0	1350	1490	1330	1530	2140	2010	2040	1590	1840		0	515	857	955	780	1450	980		1320	1500	1180	898	813	1220	1320	1090
Ak7	90.1	102	49.9	95	52.2	71.7	86.2	72.4	106	43.1	107	197	105	78.9	56.1	57.3	7.71	21.2	60.8	51.6	99		84	0	30.8	45.1	0	0	0		269	280	179	120	125	0	204	175
Ak8	1600	1310	1550	1230	1100	851	1250	1290	1250	1640	1200	815	1420	1470	1490	1340	1910	1730	1330	1810	1830		43.7	0	75.8	35.9	110	0	0		1590	1370	827	758	760	1130	889	1030
Ak9	691	669	618	549	868	841	542	453	640	466	435	681	610	562	648	1060	494	533	431	423	436		144	0	14.3	85.1	4.74	0	0		834	417	588	348	544	315	467	447
Akain1	0	0	0	0	0	0	0	0	0	0	0	0	0	0	0	0	0	0	0	0	0		0	0	0	25.2	0	0	0		0	0	0	0	0	0	0	0
Akap1	815	827	668	1010	853	1250	833	650	714	612	774	461	852	594	707	648	607	649	745	740	826		999	697	432	501	458	488	1180		594	162	603	603	677	775	1070	404
Akap10	377	496	394	424	512	851	394	383	459	369	426	3410	378	534	494	610	319	586	264	398	366		1680	2020	713	629	643	1410	360		555	569	431	681	390	322	1170	543
Akap11	1780	1890	1400	1670	1450	1380	1870	2130	1830	1450	1580	3080	1560	1870	1300	1580	1870	1860	1900	1520	1370		2000	614	838	728	1390	21.6	2860		1750	604	2420	1400	1260	1130	769	847
Akap12	285	288	185	349	562	193	371	337	377	363	357	1070	509	235	364	426	249	429	92.4	123	316		2640	2300	2510	2300	4530	679	1880		266	415	254	746	461	498	777	289
Akap13	1870	2340	1750	2480	2040	1790	1900	2070	1760	1970	1620	3470	2860	1740	1660	2280	1140	1030	466	1030	993		7780	7310	5070	4370	14500	4330	5770		2850	4790	2960	4220	3440	1530	4410	1820
Akap14	0	0	0	0	0	0	0	0	0	0	0	0	0	14.3	0	0	0	0	17.2	0	0		97.1	0	0	0	0	0	0		0	0	0	0	0	0	0	0
Akap17b	1740	2120	1940	2240	2350	2340	1440	2190	2210	2090	2480	2020	2380	1920	2340	1890	1500	1740	1730	2270	1770		110	219	366	218	780	0	743		3380	2200	2740	2250	1440	1810	1790	1610
Akap3	438	174	208	203	179	316	192	134	173	341	345	143	214	430	243	252	289	334	91.9	264	202		0	0	4.12	7.78	0	0	0		116	0	4.18	51.2	56.8	55.2	49.9	0
Akap5	13.7	24.4	16.3	21.5	48.2	48	30.6	14.3	62.7	64.5	23	0	46.2	1.47	93.1	27.8	0	0	31.6	19.1	12.8		0	0	0	13.7	0	0	0		0	0	0	0	71.5	0	0	0
Akap6	2590	3650	3300	4100	2930	4450	3760	3260	2920	4010	4060	2000	4400	3150	3240	4030	2260	2420	1470	2110	2230		198	223	70.8	242	686	0	586		2200	4190	2910	2360	1980	1520	1600	1590
Akap7	251	379	312	803	400	513	282	381	483	240	192	85.3	445	208	256	390	473	339	158	431	213		372	461	376	419	117	0	0		77.8	153	459	322	290	108	703	481
Akap8	1370	2090	1970	2640	2940	3370	1600	1930	1850	1580	1980	1390	2220	2380	2330	2860	1100	1270	882	1470	1430		3520	3590	2420	2070	1880	513	1990		2340	1750	1640	2810	1680	1530	1530	2550
Akap8l	894	1290	894	2140	2600	3370	1040	865	1260	698	1100	1240	898	1100	1400	1290	401	480	562	560	629		2520	2570	1450	1110	4740	3180	2410		1590	1800	1330	1400	513	1480	1110	1900
Akap9	5750	5680	3480	6610	3460	3460	3420	5700	3870	3320	4630	4500	4980	3390	3710	3560	709	879	906	3110	2160		4190	9650	5580	2840	9400	555	21200		6320	4480	3370	4730	4470	2980	7540	5120
Akip1	290	180	198	229	150	118	205	265	195	198	236	74.8	228	264	285	172	272	170	226	229	248		0	137	96	197	0	0	964		280	1180	146	269	172	476	192	0
Akirin1	2670	3010	3230	2510	3850	2900	2890	2580	2950	3280	2830	3900	3110	3210	3230	3310	3380	3260	4800	4120	3090		3810	1850	2710	2240	2650	5900	1040		2680	1380	2770	2590	2300	1800	2330	2410
Akirin2	702	607	902	747	743	574	723	839	709	1010	887	905	723	840	788	785	1000	1070	875	1060	1000		1080	1130	1450	1330	858	1510	2260		1180	549	701	830	1220	886	902	832
Akna	4230	5700	4280	6450	5040	7000	5540	5190	4800	4130	4470	3870	4030	4640	4280	4040	1850	2200	986	2890	3350		3330	1380	1670	1070	921	1160	1070		5060	4680	3860	4000	2640	2210	2440	2880
Aknad1	0	0	0	0	0	0	0	0	0	0	0	0	0	0	0	0	0	0	0	0	0		0	0	0	0	0	0	0		0	0	0	0	0	0	56	0
Akr1a1	5830	4890	5150	4200	4620	3620	5830	5010	4840	5790	5750	6050	6200	6280	5360	6020	9280	8070	9650	6650	7620		4180	5200	8580	9750	6360	11100	7840		4600	7610	6030	10400	12600	8890	12900	11900
Akr1b10	0	6.07	0	8.42	0	16.6	7.99	0	0	2.91	4.9	0	0	16.1	1.95	0	0	0	4.45	12.9	7.61		758	444	539	603	691	467	0		3.44	100	0	44.8	54.6	43.5	0	172
Akr1b3	26.1	34.3	7.84	14.2	0	0	36.4	28.6	28.4	13.7	27.6	0	39	17.4	23.6	0	0	31.1	64.4	0	14.5		554	504	465	598	389	194	1340		112	127	63.7	184	249	71.7	252	52.1
Akr1b7	0	0	0	0	0	0	0	0	0	0	0	0	0	0	0	0	0	0	0	0	0		0	0	24.3	0	105	0	0		0	0	0	0	0	0	0	0
Akr1b8	0	0	0	0	0	0	0	0	5.08	0	0	0	0	17.9	0	0	0	0	0	0	0		84.7	53.5	0	0	0	0	0		0	0	0	0	0	0	0	0
Akr1c13	0	0	0	0	0	6.29	42.1	0	0	0	5.87	0	38.8	12.8	3.46	0	16	11.3	6.4	0	9.7		412	0	44.6	51.5	63	0	0		0	0	17.8	81	0	57.4	87.4	0
Akr1c14	0	5.11	18.9	1.41	0	0	0	0	0	0	0	0	0	19.6	3.26	9.21	0	0	7.17	23.5	0		0	0	12.1	6.21	0	0	0		0	0	20.7	0	23	55.5	0	0
Akr1e1	669	1260	525	1110	592	742	347	1050	812	705	689	649	354	428	549	1060	894	1070	874	1000	1780		299	350	447	325	136	0	116		411	415	522	1240	1260	433	898	384
Akr7a5	968	668	732	596	691	452	767	676	851	809	714	989	614	692	633	527	1040	954	1300	1120	978		145	984	829	982	427	408	277		702	1220	941	683	468	447	587	1360
Akt1	3210	2890	3210	2960	2580	2480	3870	3240	2940	3460	3000	3220	3730	3130	2800	2120	3070	2840	3270	2980	3360		2100	2590	2550	3420	2650	1360	3280		2300	3380	3170	2420	2360	1680	3710	2400
Akt1s1	1550	1120	1350	1180	1280	1130	1570	1260	1500	1650	1880	1430	1470	1460	1220	945	1600	1630	2420	1800	1860		1060	1090	1150	1540	849	2700	1020		1320	3000	980	1270	928	2340	1830	1070
Akt2	3710	3830	4320	5340	5250	6810	4020	3720	4470	3950	4550	3340	4190	4500	4630	3860	3800	4410	3810	3870	3890		2160	2380	2160	2100	2870	3920	2150		3510	3560	4130	2440	2840	2280	2280	2680
Akt2-ps	0.677	7.13	0	38.9	10.6	25.4	0	10.4	1.67	8.54	31.1	0	1.94	22.5	21.4	32.8	1.82	0	11.8	0	31.3		1.75	0	0	0.678	0	0	0		0	0	0	19.1	0	0.904	0.561	0
Akt3	1170	1200	1050	1150	2120	1500	878	1310	1160	983	1040	1720	1400	1160	1310	1030	1130	1040	1020	1110	854		1570	1450	1630	1350	1720	1010	1140		1110	1240	878	1100	1110	1410	1470	842
Aktip	1840	1540	1280	1390	1440	1360	1510	1280	1600	1460	1480	693	1000	1380	1420	1880	1590	1590	1540	1500	1600		948	456	451	409	247	1060	683		1690	1700	1350	1170	2520	1920	1480	2070
AL645849.1	0	0	0	0	0	0	0	0	0	5.97	0	0	3.88	4.09	0	0	0	0	0	0	0		12.3	0	88.5	92.2	0	192	0		0	0	0	0	0	84.9	0	0
AL645849.2	0	0	0	0	22.1	0	0	0	0	5.98	0	0	3.88	4.1	0	0	0	0	0	0	0		12.3	0	0	0	0	192	0		0	0	0	15.1	12.3	0	0	0
AL646044.2	0	0	0	0.925	35.2	1.95	0	0	5.85	0.852	4.31	0	6.78	0	0	13.8	0.908	0.803	13.3	0	13.2		0	0	0.789	0	0	0	0		0	0	0	1	0	0	0	60.6
AL731706.1	197	155	154	95.2	163	132	163	272	139	83.5	181	119	165	162	85.5	186	168	94.1	255	134	222		0	115	0	69.6	0	0	0		315	0	204	87.3	0	21.8	82.9	0
AL935121.1	0	0	0	0	0	0	0	0	0	0	0	0	7.04	0	0	0	0	0	0	0	0		0	13.8	414	0	0	0	0		0	0	0	0	157	0	0	0
Alad	539	426	287	565	661	612	608	485	632	542	475	786	279	504	459	479	576	669	722	491	675		1080	2970	2920	3360	2250	2290	3520		426	1100	419	1360	1490	721	1590	1690
Alas1	886	757	1030	744	1090	499	1210	900	884	521	590	1420	935	1110	920	929	1320	627	1130	763	988		3170	1150	2450	1810	2600	3350	2460		678	2560	759	5230	4810	2250	3440	3440
Alas2	51.1	6.44	4.85	9.28	36.8	0	17.6	56.2	0	20.8	8.75	0	7.77	8.19	2.48	31.7	0	16.6	30.6	87.8	16.4		50.7	41.6	44	59.9	45.1	0	0		0	0	64.7	105	100	13	239	0
Alcam	24.2	77.8	82.3	145	97.7	82.4	252	65.5	80.2	85.8	80.7	0	152	22.9	95.7	92.7	184	175	179	207	309		1830	3340	2650	2920	1480	608	3490		91.3	6.09	190	377	458	169	773	318
Aldh16a1	446	415	419	410	523	312	163	474	340	227	258	74.6	499	267	391	209	621	387	969	470	310		890	430	581	850	500	360	1440		287	51.2	388	317	731	725	687	1100
Aldh18a1	1840	1410	1640	1520	1480	2060	1480	1720	1200	1840	1660	2530	1440	1470	1240	1330	2120	2200	1570	2300	1920		258	289	327	723	811	565	0		2090	2300	1920	975	974	1050	1610	2980
Aldh1a1	86.8	152	69	79.1	121	61	157	63.2	121	135	189	239	116	238	158	198	136	95.5	473	185	256		985	453	646	912	898	1410	1520		98.1	67.7	236	1080	1400	723	760	832
Aldh1a2	11.5	0	0	4.63	0	0	12.4	0	0	33.3	8.64	0	0	0	5.99	18.1	0	13.6	0	1.6	16		0	80.4	40.3	0	110	0	0		0	0	0	0	0	0	0	0
Aldh1a3	26.2	28.5	24.9	51.1	130	110	43.6	9.22	76.1	25.8	33	0	21.4	5.76	20.8	40	38.6	42.7	62.6	11.5	0		91.8	39.8	48.2	16.3	159	0	763		0	0	1.11	0	22.9	0	30	89.8
Aldh1a7	165	177	95.3	82.4	130	57.8	255	258	190	183	248	123	321	343	236	338	244	135	326	214	184		832	1020	882	933	775	208	1550		118	989	304	2660	2900	1130	1220	1960
Aldh1b1	3.74	11.2	8.91	26	33.3	0	0	9.05	6.6	12.1	8.85	0	39.2	0	0	0	0	5.68	1.23	0	20		0	121	154	250	0	0	0		0	0	0	15.8	76.4	39	0	0
Aldh1l1	21	11.9	43.6	16.3	0	0	76.9	0	77.4	22.1	4.21	353	12	15.8	65.2	5.74	18.4	7.06	0	39.8	15.6		587	124	229	226	544	0	0		106	0	101	247	117	168	278	282
Aldh1l2	5.22	8.42	0	11.7	4.54	9.3	5.2	19.3	1.76	7.29	13.6	0	12.3	21.9	29.9	12.9	7.83	0	37.6	63.6	152		0	0	0	0	0	0	0		0	0	0	115	0	0	0	0
Aldh2	1180	1650	1290	952	1150	602	1630	1870	2060	1410	1800	2180	2930	2530	1740	2150	1970	1390	2670	1950	2060		13900	14300	19300	24700	21300	23800	33900		2900	9350	3200	18600	19100	12200	13400	16100
Aldh3a1	63.5	21.8	13.5	8.18	28.1	20.2	67.9	18.4	25.5	12.6	24.6	0	46.6	68.9	13.4	19.5	20.5	39.4	103	21.3	5.57		349	331	119	116	202	0	468		41.8	0	50.2	0	74	0	142	0
Aldh3a2	2160	1640	1710	1980	1520	1590	1570	1910	1640	2120	1700	2630	2040	1710	1640	1510	2210	2320	2580	2250	1880		7480	6170	6480	7160	5320	5260	4970		1800	1560	1720	2230	2590	3510	2630	2010
Aldh3b1	1330	1250	1260	1410	1140	1090	1450	1150	1280	1290	1190	1550	1190	1520	1340	1150	1840	1810	1880	1520	1490		223	413	213	288	1040	0	223		2090	1480	1940	1520	2010	1070	1390	1520
Aldh3b2	5.43	0	0	0	0	0	0	0	0	0	0	0.841	0	0	2.57	0	0	0	0	0	0		0	0	34	0	0	0	0		0	0	7.04	0	23.6	0	0	0
Aldh4a1	1040	864	1010	1230	1050	1120	963	939	1020	981	1080	838	853	810	1110	877	1150	1110	965	1040	1090		1470	1130	1320	1500	708	1220	2240		953	1240	1100	1160	1150	942	1040	986
Aldh5a1	642	609	637	968	893	1140	601	493	808	622	563	247	715	628	655	718	579	512	537	530	589		506	1150	972	961	916	1170	945		693	593	524	830	587	355	734	661
Aldh6a1	150	129	113	142	86.3	376	334	139	134	130	188	147	189	173	134	100	308	250	263	194	164		2380	1110	1390	1290	1020	487	880		43.6	237	335	474	929	399	1200	290
Aldh7a1	750	559	727	663	830	700	644	593	571	680	687	350	569	824	588	1160	1030	540	780	542	729		485	2460	782	1180	3290	4660	1300		976	340	722	1100	779	727	827	1100
Aldh9a1	18.4	73.4	79.1	14.1	158	19.5	91.3	9.69	66.8	28.8	65.4	0	9.65	40.2	60.8	39.5	71.6	36.4	77.5	34.4	122		1110	1230	1670	2020	1110	5730	3130		55.3	0	95.2	216	263	299	387	241
Aldoa	33200	29200	26600	26200	30400	23700	29000	29900	26100	34200	30100	32700	31900	33100	28400	26600	45800	40600	45500	36900	38500		9430	7190	12400	14400	7990	13700	10300		19500	16900	22800	18200	20000	23000	23800	23700
Aldoc	415	417	491	294	255	336	299	422	630	386	402	350	618	378	405	307	729	477	743	516	463		2170	1000	2810	2930	2410	2340	2250		427	574	681	1790	1890	1090	1480	1320
Alg1	843	768	692	998	878	903	659	763	761	684	707	301	594	876	760	592	947	637	873	793	897		63.6	190	366	426	524	1680	144		582	540	601	540	875	1260	671	680
Alg10b	632	740	784	730	801	745	762	1030	818	857	801	1100	849	797	657	663	1000	938	1200	956	761		628	899	1090	741	991	470	304		887	1170	728	955	1010	838	1010	964
Alg11	1120	1430	1180	941	955	2060	1270	1290	1160	1330	1190	1710	1560	1120	1140	1030	1990	2330	2710	2200	1420		142	504	364	613	2780	0	3550		1750	603	1410	699	1100	678	1540	648
Alg12	554	603	518	742	694	777	576	566	501	472	541	413	502	520	699	753	641	697	542	439	578		326	1170	212	216	266	0	360		439	644	538	329	380	548	413	967
Alg13	186	219	145	202	231	171	339	251	349	156	196	107	291	291	170	448	124	239	258	158	260		483	383	451	233	385	0	97.8		64.9	70.5	86.1	198	261	288	343	86.5
Alg14	280	261	279	143	131	141	198	253	405	160	326	371	113	187	152	225	135	300	121	155	241		144	0	176	246	167	0	200		350	204	258	157	232	229	319	563
Alg2	2500	2320	2570	2290	1810	1750	2170	2350	1890	2630	2510	2680	2590	2400	2280	2120	3760	3330	3850	3440	3210		506	397	647	807	628	0	1300		1950	1760	2030	1700	1690	1530	2050	2480
Alg3	505	352	418	580	330	391	470	553	313	540	401	377	493	415	326	356	502	612	507	487	510		118	125	137	74.3	609	0	526		343	675	388	333	465	409	467	257
Alg5	601	472	493	442	524	443	401	447	675	456	564	222	617	662	575	727	779	528	668	524	767		197	216	341	293	0	0	663		431	326	593	483	463	389	745	438
Alg6	123	350	259	267	293	196	145	292	241	292	217	0	320	262	227	236	126	186	219	266	490		1550	293	249	288	125	627	119		365	102	670	177	472	0	112	348
Alg8	124	108	73.2	119	152	80	95.8	87.6	99	187	134	62.1	136	215	138	122	121	90.4	86.7	111	187		160	318	131	65.2	241	0	0		338	311	18.2	109	149	313	50.6	27.5
Alg9	512	398	325	291	178	244	277	402	301	333	214	365	393	260	211	273	276	394	459	353	368		1030	1020	687	544	1120	2440	1720		323	3240	275	377	352	491	658	394
Alk	30	50.6	9.33	37.4	0	42.5	41.3	21.1	25.8	30.3	6.65	0	32.7	49.1	0	0	7.79	22.2	0	43.7	0		0	0	0	17.2	0	0	0		107	0	0	7.71	29.8	0	0	0
Alkbh1	268	284	279	212	304	332	168	193	231	182	305	482	465	265	195	313	63.1	157	190	374	227		398	392	345	424	1680	729	0		150	0	183	159	318	231	360	384
Alkbh2	24.7	17.7	16.3	20	16.7	32.9	25.3	12.8	12.9	35	16.8	0	35.8	6.32	0	12.4	35	10	34.2	35.8	24.6		179	106	54.3	47.9	171	0	0		40.3	0	22.6	3.1	0	0	0	0
Alkbh3	812	645	698	733	744	1290	1020	1040	916	756	728	401	901	734	989	1180	764	844	708	600	706		653	250	140	201	354	1260	22.2		1350	1550	923	877	783	356	1100	399
Alkbh4	105	66.5	113	100	90.3	95.8	173	139	36.8	106	114	434	60.7	98.7	42.3	40.6	40.5	101	135	88.4	79.6		0.654	91.2	105	57.8	0	0	0		24.2	0	191	72.3	79.6	46.8	28	245
Alkbh5	2070	2340	2380	1860	2020	1700	1880	2440	1890	2150	1970	1400	1920	2010	1900	1460	1830	1690	2110	1930	2790		4300	3960	4310	4050	5290	1300	2780		1700	2200	2160	2470	2210	1750	2970	3640
Alkbh6	632	641	638	677	922	800	757	703	748	646	560	509	494	736	726	806	644	601	885	728	724		423	583	445	506	580	505	844		800	265	628	568	467	795	243	969
Alkbh7	438	306	380	312	325	327	411	355	413	396	481	243	311	376	338	421	494	735	417	404	467		102	0	335	360	497	0	555		476	942	463	299	448	197	330	320
Alkbh8	293	435	329	375	301	556	457	355	481	509	337	359	448	276	396	428	143	333	293	326	175		564	352	563	333	411	0	426		1110	365	222	370	481	446	339	238
Alms1	4850	6990	5380	7870	6520	8720	5940	6310	6690	4640	5930	3620	6030	4980	7410	8390	2820	2820	1890	3660	3790		1440	3490	1310	932	1500	723	1130		7970	4710	4230	6300	4610	4720	4540	4080
Alms1-ps1	39.4	24.1	36.4	25.1	7.39	30.4	31.4	19.9	41.9	3.42	56.2	142	18.4	30	36	76.9	0	19.3	58.8	11.2	0		0	0	0	0	0	0	0		0	0	0	38.2	33.9	0	1.12	0
Alms1-ps2	59.3	20.2	1.36	36.3	46.3	4.12	13.9	81.5	10.4	23.9	29.1	0	26.9	9.75	26.5	58.2	97.5	21.6	26.3	47.8	34.9		0	0	0	0.571	20.1	0	0		11.5	0	102	46.4	29.3	0	179	0
Alox12	6.77	8.54	0	0	36.4	8.9	16.8	51.2	11.4	7.15	27.1	0	16.3	32.8	11.5	32.9	28.7	17.4	41.1	18.1	18.6		0	79.9	126	80.7	0	1.13	317		65.6	0	87.8	159	159	64.6	105	119
Alox12e	0	0	4.29	0	0	0	0	0	5.18	0	29.2	0	0	8.43	6.05	9.91	0	0	0	0	1.66		149	203	321	296	0	793	192		0	0	90.8	0	65.7	0	0	56.5
Alox15	162	148	52.9	76.5	64.7	38.1	219	221	232	120	131	108	169	141	131	220	198	109	317	192	170		475	553	557	881	966	593	557		288	2170	208	1610	1830	878	2460	1040
Alox5	3.73	7.39	0	0	0	0	18.9	0	0	0	11.2	0	28.5	0	35.7	94.5	0	0	0	6.41	15.9		15800	15900	19100	19900	18200	23000	13500		561	870	504	1500	1680	2280	777	1200
Alox5ap	0.978	4.08	8.54	0	40.8	0	50.8	8.04	3.63	7.46	11.8	0	4.43	16.2	6.55	40.6	0	16.2	45.4	33.1	23.2		8140	9820	13800	15000	11000	14700	11300		446	654	185	707	784	1920	858	1860
Alox8	0	0	0	0	0	0	0	0	0	0	0	0	0	0	0	0	0	0	0	0	0		115	0	103	117	0	0	0		0	0	0	0	7.99	0	44.2	0
Aloxe3	0	0	0	0.945	5.19	0	0	0	38.4	21	0	0	30.4	2.42	0	0	5.08	0	0	0	0.881		0	0	0	0	0	0	0		0	0	0	72.9	0	0	0	0
Alpk1	0	0	0	0	0	0	0	0	0	0	7.78	0	0	0	21.8	0	30.6	0	0	5.17	0		584	331	280	82.3	411	0	93.8		0	430	11.1	16.7	13	0	0	0
Alpk3	0	8.03	0	7.43	0	0	0	0	0	0	0	0	0	0	0	0	0	0	0	12.8	0		0	0	37.2	0	104	0	0		0	0	0	43.1	0	0	0	0
Alpl	5.79	13.5	0	1.32	38.3	0	8.22	48.3	28.1	0	30.2	0	5.52	4.85	18.3	51.8	0	2.85	0	12.5	10.1		0	32.7	0	57.4	0	0	0		0	0	0	40.7	85.9	0	102	0
Als2	479	462	455	593	564	892	543	452	412	725	667	455	335	664	582	565	512	555	343	272	432		1580	540	482	326	2380	0	108		1220	385	437	633	471	342	318	1540
Als2cl	5.19	11.4	0	3.15	0	0	0	0	0	0.726	2.94	0	0	5.15	4.37	0	0	8.82	7.5	0	0		918	676	1140	776	72.7	2220	1570		0	154	0	510	97.5	102	20.3	159
Alx1	0	0	14.9	3.61	16.8	14	0	0	0	0	0	0	0	0	0	0	0	0	0	0	0		0	0	0	0	0	0	0		0	0	0	0	0	0	57.9	0
Alyref	1010	828	788	674	822	899	1200	926	869	742	892	1190	612	875	1000	745	729	585	966	811	802		335	1390	1280	952	1130	1610	491		721	402	641	525	1020	1020	1130	663
Alyref2	103	149	147	103	163	222	142	119	145	118	139	0	117	140	135	130	178	106	112	70.8	64.5		91.7	233	215	200	203	0	9.51		45.9	207	183	114	150	131	137	64.5
Amacr	365	310	244	136	339	330	201	255	154	258	339	345	324	432	149	189	281	387	265	397	329		389	218	75.1	258	130	0	0		137	585	98.5	157	158	20.3	271	133
Ambra1	1410	1790	1490	2260	1840	1960	2080	1630	1540	1450	1620	1100	1560	1370	1730	1850	1220	1210	1050	1380	1280		5030	4350	2120	1450	1740	147	2180		1060	1980	1270	2040	1330	621	971	1330
Amd-ps3	19.5	0	0	0	0	0	0	0	28.3	0	0	221	0	0	0	0	0	0	0	2.41	0		0	0	0	0	0	239	0		0	0	0	0	0	0	0	0
Amd-ps4	0	4.44	0	0.923	0	0	0.819	0	0.834	1.7	0	0	0	0	7.68	0.859	0.915	0	23.7	0	0.953		0	0	27.6	0	0	0	0		0	0	0	0	30.2	0	0	0
Amd1	1190	1140	1320	1160	901	1040	1370	1550	1400	1340	1170	388	1120	1440	1040	1090	1840	2080	1700	2270	1740		4480	2410	1730	1890	2630	2660	2970		1290	976	1810	1150	1530	1920	2230	1350
Amd2	20.4	16.9	17.8	3.71	0.822	3.93	13.2	0	1.68	1.71	19.9	0	3.88	4.09	0.857	26.8	33.4	4	1.56	6.4	0		4.39	0	3.96	32.6	4.76	0	73.2		0.852	0	0	0	1.88	2.69	36.8	0
Amdhd2	116	188	250	172	270	233	142	229	193	82	139	47.8	166	194	193	95	259	130	166	133	139		233	117	276	289	143	0	712		301	223	128	130	190	55.3	121	87.6
Amer1	185	259	279	339	298	399	214	185	377	372	270	0	254	264	298	144	196	210	312	179	311		916	1390	737	704	626	0	325		391	414	442	606	453	718	530	727
Amer2	1390	1890	1800	1560	1430	1960	1610	1350	1450	1580	1490	1070	1860	1360	1680	1370	889	883	919	969	1130		97.2	165	50.7	6.9	0	0	0		1300	752	1770	1220	1250	1610	839	570
Amer3	13.6	11.6	9.73	25.1	0	15.7	9.1	10.5	6.72	0	0	0	9.72	26.6	12	0	0	0	7.81	0	6.58		0	0	0	0	0	0	0		0	112	0	0	0	0	0	0
Amfr	4910	3950	4610	3960	3430	3460	4970	4520	4230	4600	4070	3070	3920	3880	3400	4010	7050	5690	6640	6700	5320		6400	4570	4710	4530	5990	4810	6430		4400	3290	4180	4260	5980	5600	7590	5280
Amigo1	2540	2390	2300	2400	2340	2610	2270	2060	2030	2880	2730	4210	2560	2490	1930	1570	2620	2600	3270	3300	3130		1110	598	1220	1700	1080	214	3280		3510	2150	1130	1660	1560	1150	2040	1700
Amigo2	0	0	0	0	0	1.96	4.13	0	0	1.71	1.73	0	0	0	0	0	0	0	0	0	0		90.4	104	211	151	38.2	0	0		0	119	35.2	13	26.4	0	59.7	0
Amigo3	93	24.1	55.8	47.3	60	35.3	20.6	102	57.8	69.1	29.4	0	37.9	53.2	20.6	33.7	12.7	11.2	15.6	40	24.5		99	84.3	150	29.2	162	0	132		0	0	76.4	59.2	17.9	0	53	0
Ammecr1	786	790	1040	782	725	922	923	954	868	1010	801	448	1040	912	832	874	946	820	942	1000	771		222	357	160	263	0	154	229		1080	1090	1050	827	786	597	712	650
Ammecr1l	339	652	450	542	523	682	450	504	482	464	468	374	407	369	743	546	267	302	420	337	305		1660	1020	787	640	1090	0	686		388	953	438	809	569	545	478	686
Amn	11.3	8.98	15.5	6.67	29.4	18.3	4.15	0	11.8	5.49	1.24	0	0	8.79	22.3	0	0	0	0	28.1	19.7		0	0	0	0	0	0	0		0	0	0	27.5	0	0	0	0
Amn1	669	624	722	354	762	453	770	773	493	700	656	676	594	521	678	854	839	618	735	748	571		22.8	447	35.9	187	19.2	0	180		929	327	714	243	486	656	206	531
Amot	21.2	23.1	49.2	31.9	15.4	77	111	83.2	78.9	34.7	81.6	45.8	97	69.6	22.2	80.6	18.3	33	9.73	36.3	23.4		1200	2070	2060	2080	3530	2340	1520		128	122	68.9	764	542	182	341	383
Amotl1	22.5	70.7	52	70.3	23.4	29.2	33.5	76.1	87.3	96.6	36.6	0	49	57.5	110	77.6	7.9	24.2	24.1	13.5	29.7		178	189	203	260	285	0	472		99.8	796	15.6	674	694	1100	55.5	689
Amotl2	42.5	181	141	94.2	149	88.8	129	97.6	57.2	94.5	66.6	0	101	100	177	472	30.7	103	0	28.1	48.1		1980	755	792	533	2110	535	2350		132	1530	60.6	635	517	530	1030	1010
Ampd2	172	202	95.3	253	235	429	203	233	181	142	148	280	113	138	180	88	157	127	110	78.2	112		692	418	173	206	276	0	1160		278	176	89.2	241	77.6	0	222	523
Ampd3	1.62	1.42	8.37	11.8	7.85	0	9.86	0	15.9	5.49	4.82	0	0	6.51	47.4	182	0	0	0.501	5.73	7.44		2140	2110	1420	946	1530	160	4000		0	0	32.8	151	297	266	104	0
Amph	1860	2060	1820	1970	1700	2050	2160	1770	1520	2280	1750	1330	2560	1960	1450	1730	1660	1580	1590	1480	1570		0	137	112	245	0	0	0		1370	937	1880	1330	1170	2160	2670	1300
Amt	252	155	131	261	216	338	249	188	349	194	129	44.5	125	219	108	82.4	21.2	25.4	54.4	72.2	30.5		773	368	228	245	0	0	0		196	167	179	327	186	409	328	169
Amy1	0	7.79	0	0	0	0	0	0	0.915	0	0	0	23.1	6.8	0	16.8	0	0	0	0	5.66		42.9	109	12.5	4.44	0	0	0		0	0	0	0	61.2	0	0	0
Amz1	17.4	4.57	0	0	9.27	12.1	0	0	5.16	4.38	6.21	0	11.5	0	6.15	11.8	0	0	0	0	0		0	32.3	19.5	0	0	0	0		0	0	0	23.7	0	66.4	0	0
Amz2	1350	1290	1240	1320	1260	1460	1390	1260	1090	1390	1260	2320	1350	1580	1240	1270	1520	1230	1650	1340	1130		1030	568	917	1020	533	2920	958		868	621	1040	1050	1070	1150	650	887
Anapc1	1300	2130	2600	2570	1970	3910	1660	2000	2330	2120	1760	1240	1150	1530	2200	2950	1800	1250	2250	1500	918		1450	5330	3750	2180	1570	804	664		2410	2990	4280	3320	3780	1800	1870	1090
Anapc10	214	354	225	176	382	321	143	299	395	354	257	677	250	382	226	527	290	819	354	493	581		159	18.6	254	172	118	0	0		324	76.9	270	328	155	417	431	86.6
Anapc11	724	644	663	458	752	590	667	697	692	782	684	444	515	761	599	767	885	1180	1090	691	1060		238	406	437	785	295	1690	2280		311	586	669	365	437	974	875	568
Anapc13	993	717	840	591	793	777	827	695	941	839	736	619	679	875	768	874	1060	963	1370	973	1250		1120	79.6	510	799	867	1210	1140		886	829	798	504	677	1480	454	726
Anapc15	201	179	168	216	170	247	159	202	207	182	257	291	230	277	238	176	198	170	78.6	154	123		202	339	253	264	296	589	0		268	333	96.8	172	27.9	303	118	301
Anapc16	1240	1090	1110	1250	1720	1640	1130	1090	1320	1350	1290	934	1350	1170	1130	997	1290	1520	1710	2130	1530		833	799	1180	1400	1360	2070	1630		979	1580	1120	1040	830	1200	903	1600
Anapc2	2840	3360	3120	4110	3720	3050	3550	4130	2790	3420	2610	2750	3170	3650	3430	2210	5330	4350	4180	4930	3160		1600	2780	2810	3440	2130	2810	5420		2790	2190	2210	1820	2130	2040	3970	4600
Anapc4	614	499	322	680	567	649	445	945	527	472	484	973	678	526	710	758	780	939	1150	514	550		1290	566	688	738	278	2450	790		814	894	630	365	731	618	516	384
Anapc5	2070	1820	1660	3210	2460	4270	1690	1610	2430	1830	1860	941	1500	1800	2160	2160	1360	1280	1570	1490	1560		4870	5790	2710	2810	2950	3010	4530		1910	2260	1390	1870	1570	1440	1410	1330
Anapc7	747	790	969	1020	1150	1580	913	824	792	956	760	2510	1080	832	846	807	1040	973	692	805	771		591	1250	621	980	495	321	96		1060	1130	826	1210	502	682	860	367
Angel1	993	1130	585	1130	626	693	763	1350	847	1160	1200	1870	644	1120	910	1270	1150	870	915	1410	958		1320	663	664	740	149	287	150		934	1510	700	472	437	681	481	1140
Angel2	1150	1070	1360	1160	1270	1350	1130	1240	1420	1020	904	838	1080	1370	986	1440	1370	1000	1520	1100	1090		3830	822	1550	859	995	2220	582		1030	1120	1410	1130	1090	585	1050	753
Angptl2	17.3	10.9	26.2	32.5	30.1	45	5.78	67.7	46.1	50.3	6.81	0	13.6	72.7	7.49	16.6	0	6.99	10.2	23.8	12.3		0	3.35	22.1	0	0	0	0		0	0	0	0	0	0	73.1	0
Angptl4	3.61	10.2	1.72	3.73	0	0	13.3	11.1	8.67	4.9	15.1	0	0	9.45	0	23.9	14.5	0	0	12.8	0		0	0	0	0	0	0	0		0	0	135	0	49.2	0	0	68.4
Angptl6	356	311	462	307	420	392	311	306	359	315	369	267	291	236	356	353	355	571	421	468	349		0	0	39.5	65.7	0	0	0		350	346	228	229	282	277	172	307
Ank	3240	3380	3120	3300	2700	2290	2870	3310	2820	3360	3090	2750	3080	3120	2730	2690	3340	3110	3340	2690	3190		893	1250	1360	1240	1760	1540	1560		2030	1960	2320	2230	2980	1880	2300	2860
Ank1	918	1790	1610	2260	1400	2270	2690	661	1130	1150	1500	4560	2320	1660	1230	1050	520	753	401	802	770		178	181	297	99.3	0	0	298		918	386	2320	1280	709	1270	656	447
Ank2	9630	12800	9000	13500	9350	10700	8920	10100	8910	8720	9990	6710	14700	8220	7840	7900	3700	3430	2620	6870	7520		2750	7780	1390	1870	11100	174	2830		17500	19900	13800	14200	11600	14600	14800	17900
Ank3	10400	13500	11400	13800	10000	12300	9600	12500	10400	9900	11400	18500	14300	9130	10300	12300	4650	4850	3010	5580	7740		6090	6630	5140	4770	8430	4030	5880		12200	15200	12600	10600	10700	9210	13100	7790
Ankdd1a	12.8	17	16	34.5	161	103	90.1	18.7	65.7	19	17.8	0	19.2	20.8	34.7	28.4	0	0	8.15	15.2	17		0	0	11.6	0	0	0	0		88.7	0	73.8	106	35.1	0	0	66.5
Ankdd1b	3.14	6.6	0	0.858	0	1.82	11.6	0	14	11.8	4	0	0	0	14.3	0	13.4	8.89	13.7	11.9	0		0	0	0	13.1	0	0	0		0	0	0	36.1	0	0	59.6	60.8
Ankef1	333	389	295	426	398	462	339	205	355	262	361	772	276	359	500	348	183	177	196	244	165		81.5	140	23.2	13.4	123	0	0		511	319	462	165	207	445	64.3	533
Ankfn1	7.92	24.8	0	1.78	8.67	0	0	0	1.61	0	9.42	0	0	15.9	7.48	15.7	0	0	64.5	0	10.9		0	0	17.5	12.4	0	0	0		0	0	0	1.16	0	0	0	0
Ankfy1	2390	2300	2660	2770	2420	2620	1580	3110	2460	3030	2520	3310	2370	2270	2210	2410	1740	1760	1430	2000	1460		4450	4510	2960	2630	1740	1290	1090		1490	1820	2930	2410	2570	2150	1920	1540
Ankhd1	3370	3180	2820	4320	3390	3340	3540	2240	3170	2590	3070	4350	4220	2420	3250	3140	1270	1420	1350	1640	2100		3990	6370	4500	3990	5720	7030	7160		3160	3600	3760	4080	5440	2100	4820	2100
Ankib1	415	462	266	436	664	856	347	366	346	365	321	585	302	292	394	379	167	247	259	230	287		334	628	280	249	3180	0	503		627	827	465	452	467	443	390	1080
Ankle2	1920	1420	1850	1820	1630	2040	2060	1940	1260	1320	1330	1550	2040	1760	1590	1300	1090	1150	1190	1820	1650		3280	1900	1480	1680	4750	4040	3270		2000	4020	2030	1530	2080	3010	3210	1880
Ankmy1	188	187	175	224	234	181	115	83.7	135	160	162	33.9	201	143	205	141	125	195	185	113	73.1		0	12.1	13.8	45.7	0	0	0		140	68.1	181	182	194	35.5	56	77.2
Ankmy2	1420	1560	1390	1300	1250	1100	1610	1600	1470	1520	1440	1510	1400	1420	1220	1340	1920	1680	1650	1530	1850		564	1240	1410	1260	601	0	265		941	1790	1110	1320	1120	975	644	1390
Ankra2	640	653	573	579	734	723	683	625	688	622	668	407	487	628	853	665	764	526	609	469	415		879	531	245	555	286	723	730		577	480	777	555	785	461	802	488
Ankrd10	2370	3540	2880	4100	5170	6350	2510	2100	3030	2810	3270	2270	2590	2590	3800	3640	1920	2230	2670	2410	2240		1960	1060	812	817	446	665	1020		5260	4430	4190	4720	4720	2710	1990	4040
Ankrd11	5250	6000	4770	6080	5330	5740	4630	4570	4890	4670	5110	4790	6310	5080	5350	4720	2450	3110	2090	2950	3110		6750	6280	4120	2560	2770	3270	1880		5460	5560	5700	6820	5510	4210	2960	5250
Ankrd12	1900	2000	1990	1920	2560	3390	1760	1480	2600	1300	1690	1780	2040	1500	2440	2630	582	985	556	1530	935		3600	5670	2020	1310	3330	3240	4640		4900	1250	2390	2570	1730	979	1550	1060
Ankrd13a	3560	3880	3460	3900	2960	3590	3020	3270	3420	3450	3620	2310	3910	3420	3020	2900	1820	2360	2380	3250	2980		1760	1700	2410	2210	2300	1660	1890		4350	2920	3720	3690	4120	1660	2700	2220
Ankrd13b	7800	8380	8040	11000	9670	11200	7230	8180	10300	6810	7300	6400	7970	7760	8050	6540	4160	5290	4700	5420	6440		1170	967	753	646	614	437	468		16100	14800	16200	12700	12500	7100	9560	9050
Ankrd13c	873	1050	1120	1030	796	749	837	1010	1250	950	994	740	550	1150	1240	982	860	604	985	670	965		2140	1030	1180	999	1440	5170	1520		1600	833	1300	1160	1180	1110	1300	1010
Ankrd13d	0	2.06	36	0	0	0	7.8	0	2.71	0	16.8	0	0	9.42	3.16	0	0	0	0	0	3.49		32	39.7	127	29.2	1030	0	0		0	0	49.7	0	24.8	0	0	182
Ankrd16	215	234	173	1090	1030	1810	219	166	517	182	340	659	185	200	573	689	93.2	67.1	96.7	63.9	111		876	272	153	233	778	0	0		221	183	359	359	223	14.9	82.7	46.3
Ankrd17	2680	3250	2980	3400	2570	2800	2710	3270	2640	2960	2730	2450	3280	2940	2730	3080	1810	2260	1220	1940	2260		5820	6380	4240	3710	7590	12800	4930		2730	2990	3260	4220	3210	2920	3590	3380
Ankrd2	8.11	8.89	31.4	1.85	7.35	17.5	5.75	0	0.836	15.4	6.9	0	0	13.1	5.13	25.8	17.4	12.9	25.2	21.8	15.2		0	0	0	0	0	0	0		0	0	0	25.1	26.5	68.1	38.3	0
Ankrd22	5.56	12.4	0	0	20	0	17.2	5.71	1.37	6.99	15.1	0	30.5	21.3	13.6	33	8.39	28.3	37.3	0	21.7		0	59.8	200	241	0	682	127		0	420	0	158	253	0	42.9	54.3
Ankrd23	86.8	121	49	329	432	335	184	103	214	55.8	149	77.5	142	101	214	296	0	0	36.7	9.28	30.3		0	0	52.5	46.7	209	0	0		38.3	0	0	258	25.8	0	28.3	0
Ankrd24	194	106	125	148	213	127	235	113	207	107	92.7	0	122	173	194	168	49.6	202	152	154	329		1260	137	140	128	57.4	0	85.8		200	152	233	307	305	19.9	65.5	187
Ankrd26	38.2	200	76.8	220	259	480	129	115	109	33.6	243	26.5	87.3	312	149	129	102	31.3	37.7	75.1	29.6		220	1460	330	166	0	0	142		253	93.5	189	64.1	69.3	127	83.5	29.8
Ankrd27	134	238	91.8	377	537	409	215	254	182	88.6	84.3	125	236	246	398	474	42.1	47.7	42.3	112	115		658	500	528	497	521	1100	737		297	192	327	328	524	238	629	86.5
Ankrd28	528	661	589	786	800	698	594	400	774	585	524	574	615	405	694	897	371	323	404	405	445		1850	1450	790	765	507	7540	0		622	1200	470	564	555	326	286	214
Ankrd29	169	31.4	146	104	100	146	106	72.6	182	63.5	97.2	0	182	136	184	39.7	116	198	141	154	69.6		0	0	0	0	0	0	0		91.8	0	146	84.5	153	0	619	0
Ankrd33b	1330	1520	1740	1850	1760	2010	1470	1020	1270	1290	1430	1460	1560	1450	1310	1490	990	1230	951	1690	767		504	565	965	658	458	0	1160		126	0	102	128	178	157	255	150
Ankrd35	0	0	0	3.48	0	0	0	4.58	2.54	2.67	0	0	0	6.52	0	10.8	0	0	125	28.4	0		0	86.3	8.41	0	0	0	0		15	0	0	11.3	0	0	212	0
Ankrd37	249	124	185	191	223	127	87.6	198	145	164	113	226	98.5	295	168	276	254	191	106	101	128		0	71	129	83.1	0	0	0		114	150	58.9	66.1	108	38.6	0	144
Ankrd39	248	206	295	232	527	416	327	190	376	299	309	405	345	300	349	330	222	452	255	190	317		40	279	52.9	81.9	143	0	0		185	104	451	380	207	274	543	550
Ankrd40	1010	1270	967	1050	1040	1110	1440	1300	1060	1190	880	1530	1070	933	1070	650	1240	922	1570	874	867		817	705	1040	1780	2740	1590	1220		650	682	1260	1280	1080	1180	1010	1010
Ankrd42	1490	1740	1460	1710	1740	1980	1290	1210	1500	1150	1510	2110	1500	1640	1620	1970	836	759	1000	987	1090		250	504	324	401	1470	0	34.2		2380	682	1210	1590	1140	457	1260	2220
Ankrd44	91.8	312	153	265	375	356	224	199	346	78.4	315	286	254	173	369	487	101	116	120	186	157		1510	1330	192	285	1110	0	0		215	1520	412	453	199	190	807	495
Ankrd45	650	526	565	714	882	947	581	518	809	471	563	404	824	559	657	923	632	359	601	703	397		40	21.9	33.9	83.1	0	0	0		222	1420	870	587	399	732	602	105
Ankrd46	2560	2370	2550	2300	2120	1690	2150	2420	1980	2910	2540	3590	2130	2280	2120	2140	4600	3580	4060	3420	3540		354	847	735	572	751	2620	1150		2660	2370	2350	1760	2070	2080	2600	2500
Ankrd49	155	214	107	149	220	229	167	187	132	204	122	73.1	130	159	106	358	63.9	127	121	214	124		0	559	71.3	123	0	718	0		47	0	205	361	114	64	245	0
Ankrd50	231	616	159	765	365	444	232	851	248	425	328	53.1	404	269	299	354	219	161	122	275	251		4350	4660	5130	5690	3060	1700	3360		347	953	769	797	395	319	314	605
Ankrd52	1200	2150	1590	2480	1970	2600	1860	2050	1720	1530	1720	1150	1550	1560	1750	1480	801	902	678	1460	1500		2110	2840	1690	795	1840	694	678		1910	2270	1890	2250	1440	921	1450	2050
Ankrd54	3730	3450	3620	4060	3640	3960	3440	3390	3370	3810	3910	2740	3450	3200	3250	2790	3700	3430	5230	4420	3790		969	1110	1440	768	1330	2010	340		3650	3120	5100	3550	3360	3730	2770	3260
Ankrd6	40.1	72.9	8.02	67.5	24.6	86.9	134	68.3	59.5	88.3	98.6	65.2	78.6	64.2	58.5	22.2	5.21	12.5	41.2	32.3	37.2		897	798	720	499	491	652	436		62.6	326	162	696	348	67.4	67.3	38
Ankrd61	7.53	9.03	3.72	25.6	19.1	28.2	15.9	0	1.54	18	4.77	0	8.32	0	11.4	14.4	0	0	0	4.47	0		0	0	0	0	0	0	0		0	0	0	0	0	0	0	0
Ankrd63	0	0	0	0	0	0	0	0	0	0	0	0	0	0	0	0	0	0	0	0	0		496	364	594	460	399	0	0		0	0	0	34.1	64.8	0	47.8	140
Ankrd65	2.91	17.5	30.2	9.48	6.33	0	22.7	0	12.4	18.4	36.6	5.77	0	17	12	12.7	0	0	0	0	0		0	0	0	0	0	0	0		0	0	0	0	0	0	0	0
Ankrd66	0	0	0	0	0	0	0	0	0	0	0	0	0	0	0	18.2	0	0	0	0	0		0	30.8	0.793	19.7	0	0	0		0	0	0	0	0	0	0	0
Ankrd9	224	206	194	214	186	124	189	138	179	169	127	125	94	179	169	115	131	168	352	231	151		0	0	33.5	62.3	0	0	0		461	255	248	159	37.5	318	0	239
Anks1	4040	5180	5300	5790	5360	8080	4590	3920	4580	3990	4710	3190	3840	4420	4540	5080	3040	4170	3100	4380	4230		1890	3290	1670	1280	1420	485	1370		2910	5260	3890	3520	3760	3500	2820	3270
Anks1b	1060	1350	2230	1440	1530	2190	863	1170	1300	1110	1720	1590	1330	1450	1660	1230	954	953	1040	953	691		0	234	188	322	279	0	62.5		1080	1880	1490	885	619	536	1570	2900
Anks3	690	943	1030	1440	1290	1990	934	879	1240	751	1020	477	744	815	1070	1180	600	518	453	592	500		1520	527	657	365	1080	0	344		680	1230	947	1040	840	1700	586	542
Anks4b	56.4	28.5	6.48	15.8	27.1	0	49.6	1.05	47.8	9.39	32.9	0	83.5	36.8	46.3	52.7	0	12	20.3	39.1	21.6		160	0	134	112	138	0	2.36		0	157	44.2	227	345	132	221	133
Anks6	390	455	457	629	647	894	407	468	491	427	496	124	526	521	504	524	224	289	239	483	248		92.6	48.8	66.5	124	113	146	0		577	488	506	579	509	54.7	70.4	317
Ankzf1	204	401	209	537	658	887	319	136	329	221	333	400	337	269	485	359	135	117	42.7	158	356		897	450	350	311	208	646	0		162	0	234	255	179	233	85.6	361
Anln	7.89	23.6	4.03	78.5	24.6	25	12.8	10.4	28.4	50.6	83.7	0	12.4	6.03	19	67.1	99.4	10.6	127	25.3	60.1		0	0	19.7	0	0	0	0		0	937	10.6	21.1	236	2.48	21.2	0
Ano1	18.4	30.8	16.2	21.9	13.4	89.5	38.6	30.6	65.4	5.17	45.2	197	85.8	33.5	83	14.4	0	0	4.43	50.3	10.3		191	634	130	184	36	0	1240		90.6	1.23	4.97	172	110	166	32.4	22.8
Ano10	581	602	562	845	459	684	489	589	503	731	564	1640	605	515	493	482	585	755	997	481	528		3430	3290	3480	3610	6030	5400	4520		556	821	664	793	865	668	1450	1110
Ano2	22300	21600	23200	18200	17600	15200	24100	23000	22500	23400	24200	21400	21100	27900	21100	21500	25000	27500	25200	25300	24000		460	1240	515	1180	970	0	198		16900	22400	19300	14600	17700	12700	18100	17900
Ano4	31.1	17	33.6	21.8	18.1	41.1	23	8.44	6.77	1.88	9.52	0	40.6	26.5	65.5	64.7	16.3	80.3	32.5	21.7	8.96		366	0	0	0	0	0	0		0	0	0	0	0	0	0	0
Ano6	636	636	483	732	639	830	560	625	785	469	605	558	571	552	611	606	184	267	223	316	256		5840	7430	5040	5400	3650	7330	5480		697	1620	639	1890	1610	1390	1190	743
Ano7	0	0	0	0	0	0	0.666	0	0	0	0	0	0	0	0	0	10.9	0	0	0	0		9320	7820	4600	4670	3400	4060	4030		74.2	199	160	861	556	721	600	301
Ano8	1500	1630	1600	2520	1420	1900	1780	1690	1750	1520	1590	1450	1780	1560	1410	1250	1340	1370	1420	1450	1610		780	309	421	460	856	0	513		1120	1540	1220	1460	1230	1420	563	1160
Ano9	24.2	44.9	28.8	64.9	225	263	49.1	16.3	108	29.8	30.6	0	33.9	48.8	13.4	69.5	64.7	34.4	49.8	38.3	14		0	400	11.7	12.1	0	0	0		0	0	0	104	88	126	0	55.3
Anp32a	2530	1800	2010	1840	1770	1110	2600	2490	2310	2380	2000	4640	2190	1770	1980	1980	2160	1970	2250	2860	2460		917	3290	3270	3880	3290	885	3760		2120	794	1960	2670	2590	3710	3380	1430
Anp32b	2860	2720	2260	2020	2440	2100	2650	2640	2500	2520	2720	2760	2580	2770	2630	2640	2550	2560	2760	2190	2480		2840	2280	2960	3330	1880	3540	3360		2400	1540	2510	2360	2270	2820	2110	2300
Anp32e	2860	2500	2960	2290	2620	2240	2850	2690	2650	2450	2200	5080	2370	2900	2380	2360	2370	2760	3290	2850	2480		4870	2320	3410	3060	1890	5070	1110		2230	989	2340	2010	2230	2210	1050	2800
Anpep	33.4	24.9	28	8.26	83.4	34.4	54.8	73.5	43	48.3	28.9	0	40.3	38	76.3	54.1	53.3	22.8	73.8	90.8	16.7		381	264	156	238	93.2	0	119		107	0	89.8	180	305	354	547	667
Antxr1	39.8	53.5	42.5	13.8	34.3	24.7	192	55.4	45.4	23.3	70.1	0	85	89.6	32.8	107	20.1	22.3	20.8	28.6	70.3		0	185	258	206	261	610	2020		52.5	5.41	227	486	464	194	222	615
Antxr2	6.76	29.8	67.1	3.25	2.88	1.15	21.2	78.3	8.32	8.97	1.52	0	0	0	13.5	9.59	22.1	18.9	9.55	0	15.3		577	738	1210	835	474	689	518		0	0	0	134	37.9	0	61.1	0
Anxa1	96.5	66.2	18.7	43.2	57.3	10.5	39	36.5	29.9	8.53	40.3	0	50.1	54.2	47.8	127	47.7	208	174	60.1	51.2		11700	8090	9770	7790	7270	15400	8550		223	981	412	1300	801	969	957	1050
Anxa11	698	607	547	823	694	696	740	837	522	691	732	735	774	722	633	520	704	516	784	773	895		7670	7650	6730	7590	5890	3900	7010		427	991	727	1340	1320	1610	1040	1470
Anxa2	117	106	91.7	78.9	220	114	93.6	171	154	115	168	118	203	197	137	193	138	100	344	79.1	121		2360	2140	3080	3610	2000	3120	3130		49.1	324	344	1420	1420	803	1410	1090
Anxa3	1.77	12.1	17.8	4.35	8.2	0	19.1	25	12.5	4.38	12.8	0	42.3	61.7	25.6	37.5	43.8	11.7	34.3	31	102		0	49.7	26.5	28.7	0	0	0		41.2	0	56.6	47.7	172	24.3	144	0
Anxa4	25.7	9.21	41.1	41.7	35.2	34.4	26.8	63.1	17.4	36.2	37.4	0	33.3	44.4	41.8	39.1	47.4	86.1	156	32.1	17.6		16400	14000	21000	23200	16700	17900	19500		390	1160	534	1910	2220	2620	1930	2240
Anxa5	6670	6250	6390	5130	5590	4100	6330	6170	4880	6450	5980	7880	6960	6370	5250	6210	10700	8170	8930	8100	8380		2650	1900	3580	4290	3810	2340	5710		5710	4660	5110	2990	4220	5200	4970	6920
Anxa6	291	463	248	299	331	149	341	296	254	378	345	252	405	170	256	190	726	397	489	505	504		2540	3590	4840	5180	4200	3930	3740		85.3	662	240	1120	869	509	719	761
Anxa7	1750	1840	1600	1810	1830	2640	1700	1800	1790	1560	1720	2210	1730	1810	1730	2160	2320	2300	2270	2180	1910		5980	4470	4820	4030	4810	1960	3620		1570	1780	2130	2240	2360	1590	2700	2300
Anxa8	31.3	26.5	28.1	18.9	9.08	13.3	12.6	33.5	19.2	42.1	26.8	139	34	41.3	31.3	60.9	29.3	13.6	0	39.5	5.63		119	102	88.8	54	0	0	0		0	163	0.855	62.3	73	0	0	0
Aoah	0	0	0	0	0	0	0	0	4.72	0	3.72	0	0	8.8	0	0	9.62	8.03	0	0	0		0	0	0	0	0	0	0		0	0	0	0	0	0	56.7	0
Aoc1	0	2.19	0	0	0	0	0	0	0	0	0	0	0	18.4	0	0	0	0	5.76	4.72	0		0	0	0	85.9	0	0	0		0	0	0	27.1	0	0	0	0
Aoc2	170	232	116	397	386	548	130	197	268	141	210	111	152	123	339	248	85.8	123	34.2	98	95.6		0	262	47.5	17.8	0	0	0		227	114	7.62	87.5	104	76.7	102	91.2
Aoc3	0	5.69	0	5.92	53	28.2	14.3	6.67	7.64	0	6.3	0	0.885	0	0	0	0	0	0	0.727	0		0	0	0	0	0	0	0		0	0	0	0	0	0	0	0
Aopep	402	490	446	816	979	996	383	474	555	429	490	1010	485	482	500	683	387	274	515	407	547		305	2230	747	966	2210	2020	691		963	147	660	698	515	397	514	737
Aox1	0	0	0	0	0	0	0	17.3	0	0	0	0	0	0	0	0	0	0	0	0	0		0	0	41.9	0	0	0	0		0	0	0	13.5	18.7	0	0	0
Aox2	795	910	460	583	917	613	1020	916	1240	694	1200	891	1800	1670	1260	1470	382	470	304	393	721		4690	6230	5510	4910	3880	0	4810		1200	6480	2560	19600	15600	5730	7740	8640
Aox3	23.4	25	17.7	5.53	236	0	26	23.5	30.8	30.8	14.9	0	28.3	32.9	29.5	21.2	0	69	36.2	52.2	32.3		171	321	174	116	223	0	276		57.5	0	0	140	827	0	259	1390
Aox4	9.53	0	0	0	0	0	0	0	0	0	12.1	0	0	0	0	0	0	0	16.3	0	0		4260	3130	3620	3790	4030	2300	5070		226	0	119	324	273	342	178	417
Ap1ar	2280	1960	1630	1740	2820	2200	1960	1720	2060	1690	2490	3890	1880	2350	1880	1650	1860	2520	2530	1910	2050		1120	5890	2170	2300	316	851	958		2360	1990	2580	2140	2950	2050	2220	1250
Ap1b1	2410	2450	2310	2950	2080	3160	1940	2590	2290	2350	2010	3300	2540	2260	2110	1800	2340	2390	2080	2290	2710		3300	3890	2430	2420	3870	6490	4560		3480	7030	1920	2520	2680	2100	3850	2840
Ap1g1	3330	3730	2730	3190	2270	3240	4010	2970	2560	3330	3190	5920	3370	2960	3000	2650	3670	3290	3580	3260	3110		4290	5230	2720	3090	2300	622	3300		2360	4280	2750	2860	5150	2100	4020	1960
Ap1g2	57.6	48.9	62.7	258	90.7	200	53.4	101	66.9	54.6	63.4	216	49.8	96.8	212	177	132	47.2	213	50.9	146		609	644	289	224	987	0	201		118	487	157	274	114	96.9	566	143
Ap1m1	768	985	877	2780	2690	4290	1170	859	1660	741	986	773	708	882	1410	1850	771	546	556	792	830		755	772	298	432	1310	0	1150		796	2590	415	1270	785	1210	732	501
Ap1m2	2850	2540	2810	3070	3490	3730	2830	2860	3030	2290	2990	2140	2680	2940	3090	3810	3480	2790	3080	3320	2790		1600	1620	2080	2480	2460	2840	1190		3310	2120	2440	2040	2250	2530	2370	2650
Ap1s1	1420	1450	1350	1260	1550	1300	1190	1520	1600	1640	1490	1940	1510	1500	1260	1380	1880	1640	1850	1810	1910		603	436	571	778	336	855	484		1450	1350	1310	933	1220	1450	1760	1470
Ap1s2	55.2	69.5	10.7	98.7	68.5	173	34	47.5	84.1	60.8	48	0	29.3	39.8	49.4	18.9	53.2	52.6	80.2	61.5	42.8		186	174	344	593	128	594	117		111	0	0	149	263	155	64.6	176
Ap1s3	601	414	395	358	279	288	517	522	406	529	623	215	656	411	634	571	653	784	449	435	373		818	238	230	406	371	2040	206		277	487	528	404	675	544	705	326
Ap2a1	3060	4030	2720	3870	2670	3640	3540	2610	3130	2990	3680	3560	3140	2830	2960	2360	3000	3260	2630	3120	2840		2380	1890	1520	1670	2760	2280	2150		2810	4080	2610	3120	2120	2040	3770	2900
Ap2a2	3920	4230	3840	4380	3470	3730	3890	3840	3170	4190	3900	3610	4160	3420	3330	3070	3680	3620	4020	3880	4390		2760	2180	2120	2440	2170	2880	2170		3400	1850	3580	3550	3260	4210	2600	2430
Ap2b1	4550	4760	4600	4330	3070	3070	4370	4770	3860	4940	4610	4510	5490	4060	4200	3870	6080	6460	5320	6230	5740		3270	4010	4980	4710	5450	2140	5040		4030	5280	5490	4520	4380	3910	5000	4320
Ap2m1	6690	5560	5330	5180	5470	5710	6060	5000	5250	6970	5490	8930	6270	6620	5260	4990	7010	5880	6610	7370	6600		1960	3890	4760	5050	6660	3550	4340		4630	3290	4920	5050	5820	7210	4340	5480
Ap2s1	1750	1570	1750	1280	1620	1510	1550	1710	1660	1780	1780	1300	1600	1800	1710	1690	2180	2250	2100	2180	2280		349	373	939	983	1120	2790	862		928	1120	1710	1110	1440	1410	1380	1580
Ap3b1	1190	1320	970	1160	1300	1400	1380	1460	1220	1230	1230	810	1260	1220	1100	1250	1150	828	1100	1290	1250		1380	1090	1430	1230	1780	613	3610		944	1740	1810	1170	1430	913	2180	1270
Ap3b2	6830	6120	5890	8950	7530	8210	6240	6580	5820	6340	6460	6160	6270	6310	6110	6320	5840	6490	5260	6480	6690		409	439	422	473	1450	0	254		8260	6390	6050	4910	5520	7240	4910	4360
Ap3d1	6600	6580	6780	8330	7660	9010	6290	6360	6630	6450	6900	8460	7130	6240	6290	5430	4410	5810	4000	6200	6620		6370	5270	5210	4840	8000	13100	2830		5780	8560	7120	6330	5460	5560	5680	6860
Ap3m1	319	498	297	489	985	959	473	483	559	524	270	192	487	353	331	344	759	1080	669	1060	882		1600	225	562	468	1810	0	1380		632	504	389	388	734	1320	532	732
Ap3m2	2460	2410	2780	2750	2720	2400	2700	2240	2390	2880	2560	2670	2450	2740	2800	2670	3350	2820	2950	2880	2910		1000	1150	590	452	759	444	584		2110	1800	2520	1740	2130	3360	2880	1450
Ap3s1	52.9	80.9	52	81.1	102	127	82.7	80	146	25.4	51.7	0	33.9	56.4	117	38.9	35.5	47.8	86.2	33.7	51		155	99	41.5	59.3	157	629	170		64.9	0	53.6	62.4	16.6	4.88	240	334
Ap3s2	3000	2670	2590	2760	2340	2530	2760	2550	2390	2710	2420	2260	2710	2330	2440	2230	2830	2440	2790	2860	2620		1200	596	1020	1100	725	3720	514		2270	2270	2860	2150	2340	2120	3000	2240
Ap4b1	477	497	373	648	355	842	323	386	562	509	402	231	430	447	489	725	551	414	449	305	524		187	453	324	390	527	247	229		556	1110	571	447	680	469	169	897
Ap4e1	295	560	463	592	586	577	438	398	522	426	472	492	508	585	557	751	362	524	612	382	458		368	631	222	302	187	621	1140		476	545	553	486	512	364	441	83.2
Ap4m1	535	859	837	1260	943	1510	580	637	998	490	868	464	424	530	891	761	438	473	412	771	554		1070	1330	1000	811	363	1050	670		843	585	539	531	471	522	416	896
Ap4s1	413	399	376	546	652	816	660	299	411	608	825	520	674	818	490	602	639	620	449	623	468		153	75.3	200	173	129	0	293		425	213	383	380	431	383	244	318
Ap5b1	157	253	206	213	243	239	200	287	213	168	282	122	256	282	219	242	338	234	196	199	313		276	389	285	219	1180	353	245		45.8	96.8	351	249	317	160	235	275
Ap5m1	604	877	683	896	930	625	836	939	663	750	983	1660	569	710	758	1220	1050	963	607	1080	906		407	998	390	385	204	537	1260		1060	1890	727	563	348	229	643	1420
Ap5s1	487	448	474	468	363	235	649	451	422	590	544	327	532	570	501	483	598	632	580	630	450		1060	594	157	191	0	0	173		535	1060	510	428	297	293	426	511
Ap5z1	344	309	332	535	640	471	304	348	420	264	374	1150	239	345	507	582	354	454	307	349	374		840	756	521	242	179	0	692		728	1070	383	355	340	682	233	613
Apaf1	422	403	507	639	644	417	509	618	532	359	486	988	623	383	603	470	212	541	288	250	1050		196	1390	442	406	495	434	178		308	1210	522	443	262	2680	802	317
Apba1	7330	7890	6340	7640	6440	6600	6680	5770	4990	6520	7220	7540	7340	6180	4860	4430	2390	3010	2330	5130	4600		686	563	742	731	613	1710	997		4240	3620	4850	3910	3560	2730	3720	3190
Apba2	3220	4330	3290	4750	4620	4570	3680	3580	3830	3700	3980	5080	3920	4170	3460	3450	2050	2320	2220	2930	2740		90.4	330	364	251	121	0	218		2920	2590	2660	2140	1890	1780	1780	1470
Apba3	200	233	91.9	217	315	419	142	294	176	166	157	0	136	170	185	184	74.6	220	79.1	95.1	99.3		716	587	544	561	667	2460	465		139	1090	140	288	622	399	24.7	753
Apbb1	12300	11300	12200	11200	11600	9960	11500	10500	8760	12000	11200	11700	11000	11100	9990	8930	11600	12000	9430	10900	11300		1670	1850	1580	2020	1650	6750	7170		9380	5640	11400	6430	7570	5970	8290	10000
Apbb1ip	118	119	155	144	84.4	85.7	95.3	101	117	132	139	32.4	183	89.9	83.3	82.1	249	275	143	216	185		0	0	17.9	11.5	157	0	0		285	0	222	402	333	99	219	327
Apbb2	767	948	1210	1060	1290	2230	1090	753	1150	536	897	423	1020	747	1610	864	1280	860	969	1110	1110		909	968	519	452	350	241	1850		415	1030	927	320	437	840	929	373
Apbb3	488	485	276	694	1370	810	326	314	453	371	726	108	664	400	523	700	495	475	287	394	540		187	487	135	821	617	868	213		315	0	314	355	260	383	1320	400
Apc	4000	7220	5910	5210	4350	6500	4520	5890	4940	4310	4960	4390	7040	5170	4610	6130	1810	1740	2110	2670	2470		5860	6220	4830	4580	11400	2590	3410		5150	9370	4620	9060	7810	3990	5220	4030
Apc2	3910	5270	3570	6250	5640	4260	4660	3430	3180	3880	4760	5020	4360	5180	2990	3690	3010	3430	2270	4030	3210		82.1	216	102	168	331	0	0		2360	864	2910	3720	3350	2220	2940	1700
Apcdd1	150	213	271	263	210	222	312	244	286	252	454	244	309	159	142	110	180	257	219	121	297		0	0	75.2	123	0	82.1	0		229	723	415	247	245	957	419	366
Apeh	364	268	363	729	375	344	313	258	277	320	316	17.5	401	222	283	533	552	326	447	554	224		1580	1180	482	782	611	170	1710		738	2870	219	218	158	134	459	247
Apex1	516	432	446	326	414	274	344	498	356	464	471	934	469	398	402	434	539	544	852	629	444		391	275	274	401	500	414	410		726	333	428	276	289	370	620	179
Apex2	222	300	293	339	313	358	242	349	187	281	231	384	284	248	200	471	222	276	543	133	246		113	210	308	336	0	0	49.6		185	0	371	229	146	135	540	189
Aph1a	1200	1260	847	1100	1250	615	573	879	864	672	725	680	682	1130	898	885	799	857	772	672	910		2880	2120	708	3010	1120	1610	2780		608	2940	578	1260	866	1310	956	743
Aph1b	2310	2320	2290	1910	1690	2310	2010	2220	2370	2390	2400	1750	2400	2050	2210	1590	3120	2520	3580	2260	2800		796	889	602	826	1370	433	2170		2370	2580	2970	2160	2270	2050	2750	2320
Aph1c	115	142	86.7	102	157	110	169	167	273	341	108	239	402	158	294	204	351	104	220	309	145		24.6	317	540	247	112	2960	326		334	266	119	400	481	171	566	173
Api5	3810	3840	4240	3280	3550	3240	3590	4060	3710	4380	3920	3140	4100	4220	3710	3420	4890	5240	5360	4690	4510		2000	1410	2130	2550	1120	1590	2380		4600	2400	4180	3340	3380	4750	4820	3370
Apip	395	349	298	210	580	253	348	326	340	314	289	487	315	257	297	483	549	376	370	601	462		101	135	165	317	178	0	1290		258	259	202	232	421	479	344	473
Aplf	298	185	296	211	169	215	332	190	249	223	138	328	190	227	189	138	312	220	135	283	201		170	248	278	315	54.8	3.58	0		116	264	255	165	218	134	184	250
Apln	4.75	11.6	0	6.49	0	0	17.3	0	10.1	2.56	13.8	92.3	0	16.3	0	19.8	22.6	22.4	33.6	23.2	0		0	268	447	290	367	857	142		0	141	65.3	43.1	164	163	0	174
Aplp1	78000	67200	74100	69400	51800	49500	72100	69400	54300	75700	69700	64300	70300	73000	57700	47300	85500	86000	80100	83800	87300		2490	2120	2530	2590	1970	427	1950		56000	42000	62300	38800	43200	49600	44700	49200
Aplp2	68400	70200	74000	72500	49600	54500	66900	70700	57600	70300	70600	66500	74000	66300	59200	54000	65800	68400	54300	69300	69800		21100	18200	20500	20700	18700	12300	16400		69800	56900	66300	50900	52100	62600	61100	56100
Apmap	2650	2250	2550	2540	2910	2050	2950	2760	2410	2600	2700	2420	3230	2160	2260	2280	3030	3130	3520	2650	2680		3340	942	1390	1160	1430	2720	541		2920	1600	2390	2020	2670	2780	2890	2170
Apobec1	6.14	1.46	23.3	6.6	0	25.3	27.6	16.6	32	11.7	28.6	0	26.8	42.8	72.1	24.7	0	43.5	39.9	2.63	47		622	782	511	472	925	297	1220		31.7	569	0	203	71.7	0	183	117
Apobec2	1.36	0	0	5.57	0	0	0	0	0	0	0	0	11.7	0	0	0	0	0	0	0	0		0	0	0	0	0	0	0		0	0	0	0	53.9	0	0	0
Apobec3	18.7	5	24.8	11.1	22.1	43.6	77.2	53.8	44.3	2.06	12.3	0	19.7	17.9	22	43.9	2.54	29.8	2.26	10.5	11.3		1130	1340	831	765	1050	1390	1040		217	177	0	164	93	209	157	411
Apobec4	0	6.23	0	2.78	11.5	7.82	0.823	0	11.7	0	8.63	0	10.7	3.41	0	0	0	9.64	0	4.02	0		0	0	33.2	11.5	149	0	0		0	200	0	15	0	0	49.8	53.6
Apobr	34.1	9.28	36.2	36.9	23.3	7.38	0	0	33.4	1.97	13.5	58.2	69.5	15.4	9.9	13.5	0	9.24	8.12	80	0		0	370	10.5	19.7	0	0	896		322	32.8	0	0	0	41.5	27.4	0
Apoc1	0	14.7	1.56	6.31	18.1	8.23	7.15	29.3	6.52	0	8.39	0	0	14.8	0	13.4	13	28.6	19.1	4.87	9.69		0	56.3	10.8	91.2	0	0	0		0	0	34.2	69.1	58.3	0	0	0
Apoc4	0	0	0	0	0	0	0	0	0.278	0	0	0	0	0	5.85	0	0	0	0	0	0		0	0	0	0	0	0	0		0	0	0	0	0	0	86.5	0
Apod	143	139	162	110	122	128	191	176	187	160	140	121	81.4	270	138	76.3	172	174	369	159	223		222	405	485	457	444	98.2	625		152	0	57.7	114	211	173	0	193
Apoe	1740	1650	1480	2780	3920	2360	3470	5100	5520	3450	2970	2250	2900	2720	4920	7060	1210	1280	1400	2160	2220		558	1230	411	454	1520	764	769		394	1470	25.3	2900	2370	752	15800	6250
Apoh	0	0	0	0	0	0	0	0	1.67	1.71	0	0	0	4.78	0	0	0	0	0	0	0		0	38.3	145	23	0	0	0		0	0	0	0	14.2	66.1	0	0
Apol6	26.2	21.4	38.9	27.3	21.7	35.3	18.4	71.8	23.3	12.3	39	0	0	6.56	49.7	14.7	41.4	8.11	9.14	23.2	0		0	43.8	0	0	0	0	0		5.11	0	42.1	56.7	36.3	0	35.2	0
Apol8	61.2	129	42.1	21.7	134	31.5	56.5	47	39.9	36.2	63.3	103	151	55.6	20.8	23.2	117	65.3	0	57.6	53		0	0	33.6	14.1	0	0	0		47.3	43.6	270	77.7	66.9	38.2	0	1.54
Apoo	32.2	161	80.3	159	59.4	163	184	71.3	171	28	127	0	62.2	119	172	244	202	166	115	189	223		0	0	181	194	0	134	115		394	343	0	102	70.2	374	256	161
Apoo-ps	153	19.4	56.6	0	143	0	0	63	0	63.7	30.8	0	0	37.6	0	0	0	24.7	96.1	0	0		6.06	65	0	0	0	0	48.4		0	0	25.9	0	58.9	0	109	0
Apool	90.7	78.1	107	103	102	189	154	196	178	123	124	401	86.8	93.3	68	175	189	150	193	170	151		88.9	11.1	88.3	104	0	0	174		65.3	0	108	99.2	248	139	189	9.93
Apopt1	464	329	408	360	545	478	345	453	589	415	506	575	389	442	566	540	511	601	465	379	474		174	372	372	523	329	542	918		400	748	400	475	492	315	624	763
App	50300	51200	52500	53200	35800	33700	50400	49900	39000	55900	52000	53100	53100	48100	42600	40800	45600	46300	35700	51400	52400		16100	14200	19100	19000	14400	7730	14400		39600	25000	39200	28200	29700	35500	32600	29500
Appbp2	819	966	1050	950	809	1070	828	1050	1050	1120	872	861	962	983	957	974	979	1070	1230	979	839		3090	3140	2970	2630	3020	2610	1450		1000	934	802	1030	1300	1110	1250	1250
Appl1	3990	2780	4560	3600	2520	3330	3170	3330	3030	3540	2900	2170	2230	3110	3070	3010	3870	4170	3630	3150	2780		2130	1630	2100	1740	4730	144	1040		4220	10000	2990	2870	2700	3210	4110	3290
Appl2	20.6	46.2	54.7	51.5	17.4	16.1	13.6	37.4	62.9	65.5	80	0	57.7	49.5	57.1	87.2	7.59	123	56.2	67.3	54.8		3390	3700	1840	1160	4750	1140	1370		48	172	151	374	164	498	105	290
Aprt	271	228	218	227	192	336	300	257	183	333	305	181	212	214	237	173	152	296	355	218	244		392	274	249	296	392	680	588		80.2	360	310	366	197	237	90.5	196
Aptx	895	821	932	825	827	811	1050	817	859	944	877	1310	828	754	829	978	905	930	793	851	724		692	417	629	573	1520	1440	591		515	1610	542	666	801	443	768	1210
Aqp1	6.79	41.9	36.4	26.9	98.6	51	20.6	4.18	35.2	19.6	25.9	0	19.4	45.7	24	21.6	23.5	8.01	38.3	95.3	28.3		0	46	91	6.12	0	0	0		0	0	0	42.1	0	0	0	78.1
Aqp11	188	264	380	224	129	221	179	282	218	336	318	775	210	278	322	269	651	368	372	194	324		573	183	223	134	100	241	104		113	346	353	748	814	1190	847	617
Aqp3	503	465	314	237	399	405	547	806	644	352	531	296	845	752	427	526	657	527	769	477	667		1230	2210	2010	2610	2710	2380	3100		1100	2970	747	5420	5530	2640	6950	4670
Aqp4	242	319	179	131	214	320	316	453	268	305	359	829	294	533	218	595	308	345	932	408	348		488	1010	1620	1330	1680	722	2330		711	1330	638	3120	3490	1380	6320	2140
Aqp5	170	137	70.5	55.8	190	74.5	242	219	306	153	204	0	261	171	129	153	114	163	311	195	274		583	1060	1020	859	577	1340	724		139	509	386	1360	1480	1200	2090	807
Aqr	1880	1880	1820	1660	1550	1530	1440	1770	1500	1680	1830	1510	1880	1640	1590	1560	1700	2180	1520	2160	2090		1600	2000	1860	1690	2810	1280	959		2910	1310	1680	1840	1520	1650	1840	1730
Ar	2.72	15.2	0	0	43.7	0	0	9.43	10.1	6.84	0	0	71	19.8	8.57	0.865	39.6	0	55.3	10.4	10.3		47.4	276	258	129	104	0	0		22.2	0	30.2	418	210	152	67.8	0
Araf	1320	1520	1310	2240	1890	2690	1570	1240	1720	1540	1410	847	1140	1360	1550	1690	1000	1110	1810	1310	1670		1230	2380	1550	1250	1630	4320	2190		1200	1110	1370	1320	1490	1460	1170	1890
Arap1	253	162	143	233	139	242	170	248	183	270	280	1710	246	391	255	531	104	335	111	62.1	210		2320	1290	1400	1190	1110	3680	1870		1200	6210	72.2	1390	661	103	891	990
Arap2	1300	1820	1540	1570	1210	1250	1390	1440	1400	1760	1750	4970	1600	1710	1720	1580	1100	1580	1140	1410	1100		3810	9760	3040	2540	4640	0	6180		2300	5530	2100	2870	2460	2000	2180	3120
Arap3	1.8	0	0	3.68	0	75	0	26.9	5.44	40.4	37.3	0	27.3	21.4	60.5	0	0	6.35	4.21	0	0		433	0	0	12.4	0	0	0		0	0	0	0	0	0	0	0
Arc	46.1	27.6	63.1	92.8	84.6	55.9	25.6	52.3	40.2	43.5	33.7	89.9	33	21.8	45.4	105	48.8	25.6	0	12.8	33.9		3310	1660	2160	2080	1810	2940	914		68.1	406	321	603	625	322	1130	55
Arcn1	2610	3290	3200	2760	2260	3140	2730	2580	2490	3070	2810	2910	3190	2840	2950	2250	3440	2970	2680	3560	3150		2840	4120	3330	3460	2200	2730	2910		2420	4940	2780	2870	2770	3040	2390	2530
Areg	47.9	45.3	22.5	20.3	0	40.9	29.5	39.5	14.2	3.4	10.3	0	32.8	67.4	23	0	49.2	61.2	48.7	45.8	48.4		0	0	6.3	43.9	154	0	0		0	0	29	29	0	56	52.1	34
Arel1	4630	4950	4840	5310	4540	4140	4850	4590	4120	5330	4870	4990	4930	4060	4080	3960	4360	4310	5540	5160	5160		2380	2010	1160	656	1320	2910	485		4230	4070	3680	4070	2790	3580	3780	2760
Arf1	8120	6720	7770	6260	6920	5740	7590	7740	6590	7850	7140	7900	7590	7890	6590	6790	11000	10300	11200	10000	10200		9380	4850	8720	9570	5180	12200	8860		6180	5200	6700	6180	6820	7720	7070	7560
Arf2	383	314	303	424	399	861	436	456	413	370	410	247	302	450	430	501	437	443	492	403	329		158	525	585	408	1800	4100	0		276	70.9	289	436	413	238	263	726
Arf3	6880	6990	6580	7260	4800	5030	6480	6790	5340	7380	6290	6130	7130	6270	5590	5060	7650	7050	7360	7350	7180		5410	5380	5740	5640	4980	2710	3910		5180	5660	7690	6510	6140	6070	6290	6030
Arf4	2310	1660	2340	1740	1610	1690	2020	2020	1910	2480	1900	2080	2070	2300	1680	2060	3240	3250	3340	2470	2870		3390	2260	2260	2110	3670	4770	1370		1830	1150	2000	1910	2270	1830	2290	1430
Arf5	1160	963	1030	985	1060	985	1380	1280	1260	1230	1100	1080	1220	1470	1160	1050	1640	1870	1850	1230	1570		879	1610	1410	1780	2890	2660	1570		557	1150	1100	721	1200	1110	1080	1500
Arf6	1730	1650	1460	1330	1260	1110	1740	1510	1520	1870	1650	849	1310	1690	1410	1230	2090	2260	2640	1810	1930		4340	3250	4830	4570	4110	5440	5520		1310	1280	1480	1790	2010	1840	2000	1850
Arfgap1	796	987	903	1360	1240	1590	591	825	1020	802	910	1350	850	1130	1130	951	706	682	354	883	1040		1300	1790	784	684	603	833	277		539	1630	906	614	785	354	529	553
Arfgap2	1450	1260	1170	1220	1070	1260	1390	1060	1190	1210	1240	1690	1270	1370	1200	1170	1320	1480	1120	1320	1320		2520	1930	2220	2100	2000	3430	3390		854	321	865	960	1060	1150	956	686
Arfgap3	711	624	643	603	597	762	721	734	642	614	611	841	742	658	550	592	721	602	578	708	850		1440	1240	1740	1650	2140	2900	981		666	481	647	783	1000	763	1220	805
Arfgef1	2890	3240	3800	2770	4050	2310	3620	4250	3690	3490	3590	2960	3820	3480	4000	3110	1920	2780	1830	3190	3280		7050	4060	3610	3430	4380	13000	4980		6570	4570	4750	4550	3240	6400	7440	2230
Arfgef2	1330	1600	1270	1570	1370	1550	1230	1300	1280	1650	1420	1200	1520	1220	1030	1020	530	750	749	872	746		3470	2770	3290	2330	1620	0	7480		1740	3930	1280	1810	2400	1060	1530	1200
Arfgef3	1910	2590	1950	2310	1740	2490	2390	2360	2110	2070	2270	2420	2240	1690	1980	2050	1460	1260	1290	1680	1680		415	124	130	158	1040	0	524		2160	2590	1390	1630	1530	1130	1590	2340
Arfip1	733	593	724	497	574	762	474	656	619	841	737	789	776	655	839	686	980	671	1030	903	648		952	1290	997	1490	814	541	970		583	909	812	621	633	812	725	844
Arfip2	2830	3660	3170	3040	3480	4140	2720	3150	3240	2480	3390	3820	3030	2850	2650	3370	2890	3440	3730	3530	3080		339	876	942	1150	654	601	2290		3710	2880	3820	2530	2590	3810	2180	4870
Arfrp1	446	772	393	820	813	966	431	574	539	471	457	529	432	505	610	666	341	386	447	412	444		901	202	524	362	382	2220	1080		667	0	370	431	666	681	588	315
Arg2	0	0	0	0	0	0	0	3.13	0	0	11.2	0	0	0	0	12.1	0	0	0	0	0		0	0	7.91	0	0	0	2.38		46.9	0	0	0	0	0	0	0
Arglu1	1700	1890	1590	3820	4980	7450	2170	1700	2990	1600	2360	2040	1960	1890	3450	3410	844	941	823	1090	833		1540	2690	1700	1210	1100	2400	2460		1770	928	1630	3830	1420	1050	907	1500
Arhgap1	1750	1930	1560	1890	1630	2080	1490	1560	1620	2160	1740	1330	1820	2090	1720	1910	1820	1900	2100	2000	2040		3810	3980	2990	3960	3290	4010	2410		1990	1470	2450	2620	1780	1780	3030	2820
Arhgap10	25.5	53.6	49.2	8.3	46.3	28.1	4.05	38.4	12	0	0	0	13.9	44.5	69.3	25.5	12.7	0	17	40.8	5.05		152	0	0	42.6	0	0	0		120	0	0	73.1	20.5	153	56.3	84.1
Arhgap11a	46.3	15.2	38.2	33.8	12.6	0	16.1	52.5	12.8	16.8	41.1	78.5	38.3	37.9	26.1	55	4.04	30.8	22.3	10	18.5		350	158	72.7	163	0	0	227		121	0	75.7	22.7	42.1	0	32.9	38.3
Arhgap12	373	808	590	767	1040	789	507	576	431	786	607	1090	741	623	514	419	457	507	536	546	626		2590	3090	1030	1240	1580	889	856		896	1000	804	726	554	643	752	630
Arhgap17	1930	1840	2510	3570	3080	3690	2760	2420	3220	1830	2240	3470	2600	1930	2870	3150	1480	1260	1270	1780	2180		1120	983	576	534	381	0	996		2630	2410	1920	2580	2250	4370	2490	1510
Arhgap18	19.2	29.5	6.53	26.3	89.1	67.3	148	27	46.5	24.8	23.2	0	18.8	65.4	75.9	66.1	9.94	18.1	5.68	0	9.88		1060	526	320	638	554	1090	2260		0	1440	46.2	66.9	295	371	0	195
Arhgap19	81.1	105	209	85.2	297	109	152	102	131	97.8	134	0	100	187	183	120	182	112	175	66.1	133		110	0	46.9	70.7	0	284	0		156	131	63.7	125	130	0	135	56
Arhgap20	0	0	0	10.3	11.2	0	0	0	0	0	0	0	13.2	0	0	0	0	0	0	4.66	0		0	0	15.4	0	78.4	0	0		0	0	0	0	0	0	0	0
Arhgap21	4060	4500	4110	6220	5110	7440	5170	3080	5730	3750	4700	3290	4690	3400	4960	6910	887	1360	1070	1970	2270		1650	6160	2150	2180	1390	492	3110		5160	2900	3350	3450	3470	5190	2710	4110
Arhgap22	5.14	11.8	32.5	5.74	19.7	1.86	23.5	16.2	39.4	17	16.4	0	31.8	7.11	62.1	58.1	9.44	0	15.6	18.2	0		0	69	46.5	14.7	150	0	0		0	0	70.4	74.5	165	370	75.9	113
Arhgap23	168	191	110	432	292	272	190	179	169	214	301	183	305	307	232	109	145	101	123	126	160		138	76.3	181	132	126	0	572		77.9	102	215	124	147	481	389	307
Arhgap24	18	44.2	71.7	23	6.59	40.8	20.1	0	12.6	19.4	11.5	0	20.6	47.7	4.55	18.4	0	0	11.5	6.41	10		0	0	6.3	11.9	0	0	0		0	0	0	11.6	0	0	0	0
Arhgap25	0	8.1	0	2.3	21.8	0	5.45	0	6.92	2.82	0	0	9.62	11.5	0	20	0	0	24.5	0	0		0	0	0	7.29	0	0	0		0	0	0	9.12	0	0	0	0
Arhgap26	157	327	223	232	427	562	327	182	160	261	174	386	442	306	166	80.5	70.7	120	79.4	409	79.6		2400	7640	1860	1300	3030	6410	1100		21.1	179	115	758	674	232	423	607
Arhgap27	59.9	30.9	19.5	39.6	27.1	50.9	18.3	154	26.7	120	42	0	9.55	41.5	44.2	43.7	7.21	4.91	0	55.7	5.2		282	263	328	146	324	0	2560		0	0	9.95	260	157	0	153	32.7
Arhgap28	0	0	1.29	19.7	0	0	0	7.2	4.89	0	4.12	0	0	2.89	4.08	39.5	0	0	0	18.7	0		39.6	291	12.7	102	0	0	0		0	0	0	5.31	0	0	0	0
Arhgap29	79.4	3.14	2.93	17.5	9.04	4.63	7.97	0	7.9	3.35	3.4	0	16.8	13.9	0	0	11.3	0	0	0	0		597	259	528	457	0	0	223		50.4	0	7.89	43.8	118	0	74.7	106
Arhgap30	4.04	0.885	0	2.76	6.53	14.6	6.56	14.5	39.1	9.32	6.87	0	15.4	8.79	32.3	46.3	0	10.3	0	19	24.2		0	19	0	0	0	0	0		0	206	0	0	0	0	37.6	0
Arhgap31	1390	1860	1830	2320	1400	2260	1860	1730	1920	1640	2260	2380	2130	1920	1520	1370	757	883	732	1270	1390		622	809	1070	972	961	295	187		1090	1050	1270	1170	997	835	786	577
Arhgap32	1540	2370	2100	2450	1660	2090	2360	1930	1860	2310	2380	1910	2210	1780	2010	1740	711	1300	1230	925	913		3570	8650	3980	3170	3230	1190	5300		4240	3910	2910	4420	3620	2420	1610	1880
Arhgap33	1040	1150	963	2860	2730	5280	1030	881	1590	790	854	746	969	935	1700	1960	331	449	158	554	397		1430	889	339	399	207	0	1070		1920	683	1180	1460	1030	615	607	975
Arhgap35	6370	7760	6630	6920	5260	5170	5610	7160	6150	6920	6630	5180	7950	6030	5570	4350	4120	5230	4550	5560	5620		5360	5000	5580	4420	5500	2540	3740		8060	5820	7990	8470	8330	8030	10100	5300
Arhgap36	0	0	0	0	0	0	12.9	0	27.3	0	8.39	0	0	6	2.08	0	0	0	0	4.85	0		0	0	233	0	0	0	0		0	0	0	0	21	0	0	0
Arhgap39	3120	3760	3310	4390	3240	4460	2550	2570	3460	2320	3270	2630	2960	2680	3860	2760	1260	1440	1290	1880	1830		2070	4230	1860	1930	2370	1180	733		2990	1570	2760	2880	2180	1930	1890	2230
Arhgap4	28	12.4	6.41	77.7	52.3	75.1	58.8	15.6	71.1	113	0	0	82.1	15.3	21.1	0	4.36	16.7	0	9.16	0		7500	9160	6620	5670	5280	9450	8000		188	2470	219	672	476	936	492	1770
Arhgap40	17.5	47.3	24	29.6	53.6	57.9	69.7	35.9	45.7	39.2	52.9	0	155	116	76	96.7	24.5	0	40.9	47.1	42.7		430	428	198	273	430	0	0		128	290	82.6	1270	684	256	722	595
Arhgap42	365	708	588	585	664	595	750	490	569	714	497	515	401	805	809	822	802	1110	525	823	688		185	236	74	103	0	0	455		1330	1870	1170	997	966	687	468	883
Arhgap44	3710	3550	4140	3860	3300	3320	3360	3390	3760	2960	3420	2040	3770	4320	3010	3080	1640	2000	1630	2670	2600		379	367	230	188	106	0	0		4730	2870	3670	2700	2980	2850	2010	2680
Arhgap45	10.7	14.2	7.53	28.4	41.3	50.2	9.51	19.4	19.5	7.95	12.2	114	11.3	0	8.34	33.6	0	0	6.9	30.4	29.6		0	0	39.6	54.8	0	0	0		0	0	0	54.9	5.47	0	37.6	116
Arhgap5	1750	2150	2020	1760	1360	1740	1830	2010	1880	1820	2020	1950	2130	1810	1810	2050	2720	2650	2590	2410	1850		2480	2160	1920	1610	2770	807	2530		2200	1410	1870	2300	2580	1960	2700	2580
Arhgap6	0	0	0	0	0	7.88	30.4	0.763	0	0	0	0	0	0	0	0	0	0	0	0	0		0	0	26	7.94	0	0	0		32.6	0	0	48.3	0	0	0	0
Arhgap8	0.546	3.59	0	0	17.8	0	0	0	2.7	0	0	0	4.68	3.3	0	0	0.733	0	0	16.2	0		692	694	306	579	327	246	592		0	835	0	46.8	6.91	379	81.7	78.8
Arhgap9	9.07	0	0	0	0	0	14	0	10.5	0.905	0	0	0	0	9.08	14.6	0	0	0	0	18		0	55.3	0	18	0	0	0		0	0	0	11.7	0	0	0	0
Arhgdia	2260	2180	2070	2110	1790	1530	2530	2450	1880	2540	2110	1440	2310	2530	2040	1550	1890	2560	2230	2180	2440		5640	4270	5810	6100	4380	5510	7050		1420	2060	2330	2720	2660	2230	2930	2670
Arhgdib	10.1	7.99	22.5	19.1	53.1	13	26.1	24.5	32.1	16.2	8.45	0	11.7	4.99	19.5	41.4	38.8	0	57.9	11.4	37.3		0	0	47.1	10.5	0	0	0		0	0	0	0	0	0	159	0
Arhgdig	2580	2440	2640	2310	2470	1890	2710	2150	2560	2770	2300	2800	1890	2660	2250	2080	3520	3900	3360	2520	2960		276	239	267	384	129	440	0		3310	2020	3530	1560	2380	2490	2580	2270
Arhgef1	539	777	535	1820	1320	2670	564	636	906	534	871	988	547	624	1100	1180	144	685	398	314	334		10500	10400	3210	3670	4640	1540	3650		1050	540	502	1290	877	525	931	408
Arhgef10	131	34.3	175	75.9	38.7	74.9	123	32.8	117	40.7	128	0	57.6	56.3	44.6	38.8	31.2	38.2	35.5	86.6	121		3010	5200	2700	2020	2430	1410	2750		148	0	86.2	478	235	656	373	482
Arhgef10l	53.6	75.4	47.2	160	101	110	55.7	146	75.1	138	126	615	76.6	92.8	60	127	77	33.8	174	104	86.2		1020	212	411	423	189	290	126		201	84.4	326	141	175	64.3	0	0
Arhgef11	2350	2350	2230	2630	2600	2420	2040	2770	2020	1920	2220	1650	2590	2680	2300	1740	1020	1740	703	1690	1480		1390	1580	1470	1220	1610	731	862		3560	2470	3090	2660	2410	1760	1740	1210
Arhgef12	6260	7650	6410	7630	5390	7970	5970	6730	6570	5380	6520	7150	7170	5630	6210	5900	2790	3640	3070	4890	4290		7810	7070	6010	5040	6370	9450	4410		7690	8010	6790	8550	7770	5820	6470	6200
Arhgef16	24.9	37.7	15	32.7	28.6	21.4	33.8	35.2	41	29.9	8.35	0	27.3	24.2	18.8	9.33	0	0.946	66.9	28.7	18.8		368	474	569	426	749	899	1140		0	361	54.7	185	100	106	49.3	170
Arhgef17	484	632	704	638	789	603	829	715	660	851	496	1510	999	925	346	664	457	599	391	754	745		1370	1200	1770	1910	1060	3140	1500		1190	928	1010	1340	1600	1050	1240	1200
Arhgef18	1290	1680	1270	2320	2060	2680	1360	1180	1510	1790	1650	904	1340	1090	1490	1760	904	946	706	870	901		1670	811	1290	1120	463	0	0		1040	2140	1840	1360	2120	1410	1130	1020
Arhgef19	1360	1580	1410	2090	1270	1370	1690	1420	1090	1220	1200	1560	1420	1640	1400	1440	1540	1270	836	1570	1140		493	1540	1430	931	741	277	1360		1250	1780	728	809	618	937	293	685
Arhgef2	1830	1650	1390	2820	2180	3090	1690	1460	2150	1650	2020	1320	2350	1560	1780	2160	1960	1300	1390	1460	2010		6060	6290	6540	6090	3290	5810	7110		1570	1290	1750	1080	1650	917	2100	1010
Arhgef25	40.5	43.9	22.1	83.1	118	53.3	32	0	40	27.8	9.01	0	11.3	35.3	5.21	37	12.1	61.9	7.83	20.5	3.51		0	0	0	0	0	0	0		0	0	32.1	11.7	4.98	166	0	51.6
Arhgef26	101	22.4	15.1	31.1	0	0	66.9	18.4	7.13	0	6.44	0	69.8	89.2	85.6	17.9	151	14.4	58.8	6.79	0		586	767	323	499	1300	0	37.6		28.1	133	16	503	172	82.9	1150	59.2
Arhgef28	6900	7770	8060	8630	7600	7250	6460	6950	6660	7730	7130	7990	7660	7410	7210	7350	4680	5360	3340	5100	5490		6570	5030	5170	5600	5320	3990	2550		5500	6920	5260	4500	4760	4610	3530	5570
Arhgef3	3170	3330	3730	3390	2850	3460	3630	3980	3580	2970	3150	2850	3760	3130	3270	2390	2900	2950	2340	3030	2680		114	263	90.8	67.5	0	0	0		3810	2720	4180	3420	3140	2790	3220	1980
Arhgef33	96.1	96.4	121	72.6	294	149	98.7	68.7	63.7	95.5	89.4	173	90	129	122	232	20.1	81	210	64.5	84.9		0	0	5.43	0	0	0	0		195	0	118	40.2	214	143	92.1	152
Arhgef37	0	12.8	0	5.31	16.1	76.1	17.7	16.5	20.4	16.5	9.36	0	128	4.39	11.7	12.4	25.9	0	8.37	0	0		167	0	0	0	0	0	0		0	0	0	3.59	46.4	0	18.7	0
Arhgef38	431	826	773	795	1190	931	708	410	447	634	917	978	437	833	1060	807	207	481	456	246	600		1080	1650	631	704	1830	333	718		689	453	596	337	458	882	298	306
Arhgef4	37	20.5	9.32	38	33.5	50.8	0	23.6	38.6	17.5	11.6	0	49.3	14.5	25.4	13.3	0	2.82	40.8	0	3.32		90.6	86.7	41.8	71.9	49.5	0	0		30.1	0	0	28.3	9.31	31.1	0	123
Arhgef40	0	8.76	11.4	25.7	2.49	2.78	39.6	14.4	0	33.6	18.7	0	25.9	0	6.59	49.3	2.37	0	0	0	8.34		426	559	381	261	226	0	483		0	0	0	36.8	0	1.29	121	0
Arhgef5	8.15	26	19.1	24.7	32.3	32	4.19	73.1	18.2	15.4	73.3	51.1	68.5	20.7	40.4	78.6	0	18.8	0	18.5	8.15		1680	2030	1650	1310	3630	581	1310		93.2	1950	133	637	750	40.9	308	384
Arhgef6	25.9	27.8	44.1	13.6	31.3	45.5	62.5	49.8	55.1	68.8	53.3	141	111	198	52.6	76.7	77.3	147	80.5	94.9	212		70.2	716	200	301	139	0	357		128	452	123	858	1080	253	811	417
Arhgef7	657	779	660	1060	973	1400	688	601	758	667	681	518	1570	749	843	845	341	436	403	557	581		1370	2120	1680	845	1220	314	952		438	956	892	1010	608	701	716	1880
Arhgef9	665	655	504	538	913	792	687	766	566	932	490	1190	676	770	638	1010	751	507	598	548	561		152	132	435	134	623	1110	0		223	52.7	531	382	476	469	376	887
Arid1a	6060	7360	6170	8640	5690	7020	6150	6310	5660	5070	6240	4410	7650	5840	6000	5120	2730	3540	1680	3790	4220		14700	13400	14700	12000	10100	2940	8260		8300	7690	5680	7640	7710	4700	7010	5400
Arid1b	3090	4530	3860	4010	2940	2700	2840	3390	3680	2840	4210	3270	4540	2920	3400	2450	3260	2540	959	3420	2210		7890	4720	3240	2770	3410	328	4880		4340	2860	3350	3350	4450	3120	4330	1810
Arid2	2410	3640	2780	3550	2880	3660	3360	2720	3160	2260	3540	2000	4130	3340	3580	2850	1720	2490	1590	2710	2050		3680	7120	3740	3370	4060	1390	1440		5140	1890	3260	3530	3930	1820	2510	4750
Arid3a	869	1530	1320	1460	1870	1850	1750	2170	1270	797	815	1420	785	1370	1200	1380	478	526	727	849	754		732	471	340	334	138	105	1320		2010	859	706	1190	998	1120	1130	794
Arid3b	196	266	167	540	1110	1190	277	302	301	173	180	1190	278	277	449	295	109	145	31.1	77.9	169		1170	1030	281	160	383	0	482		275	134	109	289	277	298	156	99.1
Arid3c	0	0	0	0	0	0	0	0	0	0	0	0	0	0	0	0	0	0	0	0	0		116	0	0	19.8	0	0	0		0	0	0	0	0	0	0	0
Arid4a	472	796	510	915	630	1090	932	887	781	707	966	910	623	587	686	784	270	466	457	925	854		2580	3050	1850	1640	2140	837	1450		748	470	395	922	669	684	470	940
Arid4b	818	1120	922	1240	1020	1310	898	1010	1120	747	855	598	971	811	1160	1210	340	519	643	808	451		2850	5370	1880	1750	3480	67.2	1030		1270	2960	1090	1180	1160	693	1270	950
Arid5a	154	335	231	169	273	300	165	84.1	113	263	222	540	396	133	250	301	269	103	178	123	98		3080	2220	2340	1940	4000	3190	1100		762	61	229	626	919	423	241	475
Arid5b	319	439	384	469	382	540	342	433	445	281	433	643	625	441	486	502	105	246	124	133	224		5990	3560	4440	3980	3240	1130	3230		613	1910	314	1710	2100	760	1260	717
Arih1	1560	1800	1800	2020	1770	2310	1930	2940	1820	1660	2020	1530	1460	1980	2030	2590	1240	1780	1350	1490	1210		4640	2990	2950	2630	4420	5050	1880		1320	2570	1930	1720	1920	1450	1490	1300
Arih2	1220	1120	1020	1450	961	1670	1440	909	1640	1400	953	713	1350	1140	1740	1130	1460	1220	922	1050	940		3680	3970	1800	1570	1940	2530	908		1280	1390	1880	1210	1410	1490	1070	729
Arl1	2140	1960	2010	1620	2040	1870	2010	2560	2580	1970	1980	2960	2000	2260	2330	2920	3470	2600	3250	2990	2450		1500	1110	1730	2060	1180	4400	2440		3000	785	1760	1340	2550	2490	2120	3080
Arl10	56.4	49	45	130	52.2	28.8	51.4	95.2	85.7	96.1	45.9	126	49.7	39.9	50.4	24.8	42.7	67.1	101	41.7	62.8		99	94	56.8	115	0	0	0		41.8	0	137	56	29	0	65.1	65.6
Arl13b	1560	1560	1710	1520	1720	1010	1760	1610	2250	1700	1820	1740	1870	1550	1940	1890	2460	1760	1910	1490	1470		3710	3690	2160	1120	3150	9780	740		1780	2300	2230	2470	1250	1150	1220	1150
Arl14ep	2180	2270	2060	2290	2400	2860	2070	1730	1830	2350	2060	1130	2310	1930	2370	1960	3090	2300	2240	2450	2260		365	313	361	371	118	0	937		1240	2460	1490	996	1080	1000	1660	1980
Arl14epl	869	870	687	866	691	779	847	1000	900	747	927	1410	892	878	911	831	862	989	1000	900	1020		99.7	165	190	91.4	373	0	0		665	1100	850	697	754	744	601	828
Arl15	64.3	97.1	43.3	66.9	113	67.6	47.5	69.3	34.3	52.7	58.1	0	32.2	96.9	79.1	90.7	49	93.4	139	140	117		603	942	956	834	1260	996	495		0	217	197	496	51.8	191	138	457
Arl16	258	249	145	163	228	200	354	281	148	257	268	301	192	309	254	290	243	315	369	238	158		35	56.6	137	319	69.2	0	656		377	0	353	51	305	223	672	182
Arl2	423	468	466	450	561	506	466	456	451	376	357	305	527	412	390	432	519	466	469	357	409		295	463	335	351	566	0	402		243	182	418	354	333	562	692	332
Arl2bp	1320	1530	1190	941	1150	1300	1310	1030	1320	1850	972	1750	1450	1620	957	730	2560	1570	1690	1290	1700		500	1460	836	941	644	1430	1870		783	1500	1320	1310	986	1160	909	3040
Arl3	5470	4820	5640	3870	4550	3940	4970	5470	5560	5460	5150	4910	5300	5560	5300	6010	6590	6830	6810	5850	6450		386	539	993	948	155	875	1290		6620	5240	6430	4350	4940	6510	6450	6880
Arl4a	952	686	752	632	825	728	911	771	866	888	863	503	771	879	893	840	1120	992	1170	796	1170		1740	1330	2670	2410	2220	3090	3890		907	692	739	876	848	1150	921	1340
Arl4c	46.8	42.7	41	119	111	141	31.7	73	64.9	85.7	125	17.7	52.9	62.6	111	216	18.1	22.1	55.2	65.8	74.6		229	200	95.3	118	0	258	151		0	0	0	59.5	85.6	0	232	104
Arl4d	6.77	10.7	24.2	10.2	27	55.6	4.93	21.9	0	5.97	17.2	0	20.3	20.5	39.3	14.6	0	0	9.43	8.04	0		1380	218	664	1120	2150	2110	2070		0	105	100	136	134	216	321	308
Arl5a	296	360	317	331	598	832	355	338	525	369	433	341	323	361	355	357	315	289	292	495	286		2960	1990	2010	1750	1700	1290	1570		2450	550	477	769	655	727	578	646
Arl5b	123	357	153	503	140	226	136	372	137	153	214	0	109	202	239	255	215	216	353	174	119		1510	383	193	369	291	343	0		86.5	0	233	721	269	265	197	126
Arl5c	0	0	7.08	4.88	12.2	0	0	0	0	0	5.3	0	0	0	0	0	0	0	0	0	0		0	0	0	0	267	0	0		0	0	0	0	0	0	45.7	0
Arl6	1690	1570	1750	1350	1690	1490	1800	1610	1870	1800	1870	2050	1780	1700	1750	2120	2500	2730	2900	2220	2070		271	593	236	412	592	389	326		1660	1430	2500	1170	978	1700	1600	1180
Arl6ip1	3510	3340	3570	2820	2640	2890	3590	3820	3270	4050	3450	3010	3630	3830	3250	3500	5530	5150	6030	4330	4740		3120	2540	2920	2770	2450	2410	3310		3410	4020	2850	3130	4110	3090	4850	3640
Arl6ip4	516	590	548	403	576	622	488	706	739	460	561	705	544	645	504	589	502	520	678	554	618		144	694	410	417	452	640	2340		1190	0	515	509	687	719	482	606
Arl6ip5	3160	2580	2770	2560	2520	1880	2740	2910	2770	3130	2530	2660	3070	2870	2790	3000	4220	4140	4360	3780	4400		2040	1740	3170	3420	2280	4670	3120		2280	1790	2750	1850	2620	1990	2020	2030
Arl6ip6	545	604	699	472	706	347	605	670	493	550	655	266	575	702	774	654	732	694	966	1090	820		352	183	377	416	307	931	275		838	477	553	833	611	1710	664	252
Arl8a	6060	5550	5850	5600	4900	4500	6170	5850	4910	6550	5670	5530	5710	5730	5170	5030	5220	6440	5890	5860	6600		2990	1780	2800	2580	2270	3470	1760		4950	3470	5280	4350	4360	4900	4320	4580
Arl8b	2790	2400	3100	2160	3040	1450	3660	2920	2540	3450	3100	1720	2100	2950	2470	2740	4840	4500	4690	3640	3290		1580	1520	1010	1690	811	7330	1510		2010	1720	3520	2380	2690	3170	3030	4240
Armc1	1720	1490	1480	1340	1600	1260	1790	1400	1540	1750	1710	1630	1430	1640	1530	1440	2220	2110	2940	1890	1840		640	613	522	698	523	0	1060		1020	724	1540	997	1290	1070	1270	1220
Armc10	661	651	661	514	650	520	738	654	514	657	632	911	632	726	607	529	882	1030	1100	932	949		751	912	1120	1040	1250	3640	1950		465	639	566	653	550	623	289	939
Armc2	2990	3230	3170	3460	3330	3630	3880	2960	2960	3160	3310	4020	3180	3760	3560	3980	5010	4120	2990	4140	3980		45.6	448	131	38.8	281	0	0		3450	1430	2720	2780	3100	2670	1760	3280
Armc3	1010	861	901	900	779	698	885	711	774	854	707	908	957	1020	968	1040	1100	831	854	1160	1060		152	0	41.3	50.1	0	0	0		779	880	1030	674	741	495	806	891
Armc4	1120	762	866	834	671	827	616	824	863	953	810	369	933	953	717	1130	744	978	783	669	843		92	658	0	23.4	113	0	0		963	577	626	638	985	460	1420	1390
Armc5	695	673	610	611	557	580	548	690	504	681	637	733	702	590	442	539	574	671	838	935	717		1240	667	1390	1340	428	315	1340		866	1210	529	584	370	590	596	308
Armc6	247	304	272	173	515	323	329	192	217	335	250	108	124	416	344	367	205	431	301	368	331		138	86.9	185	169	0	383	0		218	172	198	242	140	770	417	219
Armc7	165	97.9	102	162	105	92.8	106	135	128	109	175	89.1	135	81.6	96.6	116	147	126	327	133	269		594	102	288	160	0	648	0		123	101	52.8	194	138	42.3	228	0
Armc8	1540	1420	1560	1640	1330	2580	1710	2000	1650	1590	1670	5400	1600	1910	1590	1520	1650	1620	1820	2310	1770		1310	1100	877	849	982	1980	4540		1600	778	2180	1340	1720	1070	1270	1850
Armc9	1250	1380	1240	2310	2040	2290	1060	914	1610	1170	1050	943	914	1730	1810	1620	1460	946	744	1010	1250		1850	1440	936	869	1190	0	657		1870	1670	1850	1450	1000	2150	1190	1500
Armcx1	265	237	179	383	217	255	643	295	277	274	337	354	692	757	356	228	609	374	1090	545	546		5450	867	1560	1220	1290	2.43	2380		204	0	321	634	327	431	516	459
Armcx2	59.2	46.1	31	131	124	101	542	80.8	77.9	82.3	132	0	791	635	55.7	44.2	585	214	409	333	353		2880	1600	1650	1460	681	1500	815		25.5	41.7	34.6	321	327	405	115	476
Armcx3	30.7	37.4	12.7	31.8	46.4	19.9	513	76.2	30.2	18.9	15.6	0	507	524	34	35.8	548	127	397	412	297		2610	1900	2460	2240	1510	2330	1840		0	0	51.6	367	417	218	341	159
Armcx4	0	20.5	0	26.9	0	7.87	0	0	5.04	0.854	9.53	0	13.6	15	12	16.4	11.7	0	0	0	0		615	238	346	188	66.4	438	0		0	0	0	40.1	0	0	45.6	19.4
Armcx5	186	194	236	321	341	324	225	163	218	128	217	152	290	177	168	246	204	259	170	129	220		251	410	191	166	549	0	121		120	126	203	307	340	250	77.8	126
Armcx6	0	0	0	0	0	0	0	0	0	0	0	0	12.7	0	0	43.2	0	0	0	6.98	6.58		1010	471	966	1160	253	0	1250		0	0	56	42.8	23.8	121	0	160
Armh1	72.9	21.3	46	31.3	42.8	15.9	8.51	25.7	17.6	6.66	60	90.6	24.2	41.3	54.7	85.7	95.2	40.9	27.3	15.2	44.5		0	0	0	3.5	0	0	0		26.4	0	34.6	0	46.4	0	32.7	66.3
Armh3	970	1010	1120	1170	771	762	1010	1000	911	1020	1080	1340	1210	924	1030	1270	1250	1330	1010	994	1210		734	1310	867	961	886	1480	691		1690	429	1040	998	920	1220	1110	2630
Armh4	4540	5030	4890	5030	4330	3930	4720	6420	5280	5110	4720	4580	5400	4910	4630	5010	5260	5350	6210	4890	5200		357	941	442	809	196	1270	23.6		4850	6810	4920	3690	4610	3410	3550	4820
Armt1	366	389	339	374	448	490	352	527	340	405	327	379	338	470	593	492	417	619	854	433	375		28.6	84.9	84.5	138	129	0	0		471	499	457	349	359	149	783	723
Arnt	698	770	664	1110	1290	1370	999	743	897	618	769	711	593	801	893	888	671	738	864	785	646		1970	2010	1210	1380	2650	3270	1220		850	1280	649	1040	999	895	471	1240
Arnt2	24.8	51.1	0	7.19	79	107	122	227	44.4	11.5	16.6	442	28.7	21.5	31.7	87.3	4.78	7.16	1.59	45.3	224		1380	560	639	971	575	551	489		0	993	16.8	236	197	313	154	77.1
Arntl	220	326	241	343	312	264	155	276	269	189	277	131	164	173	236	298	189	131	303	230	175		419	587	464	550	435	319	341		144	433	145	271	96.8	280	98	220
Arntl2	12.8	40.4	5.18	88.6	79.6	178	25.4	9.36	43.4	14.1	23.8	0	39.7	80.7	36.9	26.3	9.62	23.8	84.4	2.56	8.91		103	154	12.1	0	0	0	231		0	0	106	19.9	62.6	29.3	0	0
Arpc1a	2540	2230	2130	2360	2470	2260	2740	2270	2260	2830	2330	2360	2070	2570	2450	2660	2950	2950	3060	2680	2590		936	1500	1540	2020	1330	1680	2260		2030	1930	1850	1780	1890	2620	1600	2050
Arpc1b	47.7	71.1	18.9	111	84.2	51.1	111	61.6	71.8	74.2	62.3	0	42.1	57.9	71.7	147	2.14	4.63	136	23.1	64.6		2120	1470	1700	1710	886	2.54	1370		83.1	0	9.88	455	800	573	726	483
Arpc2	3290	2790	3090	2520	2780	2140	3090	2840	2730	3410	2750	2840	3030	3460	2870	2650	4120	4280	3630	3240	3040		2210	2270	2930	2990	3210	1800	4010		2950	1180	2510	2450	2330	3060	3180	2020
Arpc3	2180	1650	1780	1720	1630	1620	2240	1900	1980	2300	2240	2250	1760	2230	2130	2190	2910	2950	3180	2750	3050		994	1200	1610	1720	389	1070	2390		2010	1350	1960	1570	1770	1810	1630	2320
Arpc4	5460	4470	5510	4050	5490	4370	5580	4940	4310	5570	4960	4910	4520	5500	5030	5110	9680	8380	8530	7200	6990		1570	806	2180	2020	1500	2980	2150		2500	3250	4050	3380	3020	3730	2810	4830
Arpc5	181	237	221	321	477	507	234	247	389	289	290	326	308	250	369	354	221	276	288	298	186		3160	2950	3620	3110	3460	3250	3160		420	1210	323	1150	990	1430	1250	1090
Arpc5l	1870	1740	1650	1360	1760	1560	1550	1860	1970	1850	2020	1530	1570	2090	1710	2180	2450	1750	2220	2040	1740		1120	437	527	653	203	565	1020		1300	1060	1720	1040	1570	1740	1180	1430
Arpin	71.2	78.4	11.3	38.9	34.5	79.3	15.7	43.9	60.3	85.3	23.3	110	66.9	62	37.6	50	87.8	52.8	106	31.2	45.2		499	482	459	636	139	1300	315		0	0	50.2	55.1	237	285	91.5	147
Arpp19	1240	1010	958	693	1090	902	1130	1430	944	1320	909	461	1330	1290	1310	847	1350	1540	1360	1050	1290		363	1250	1870	1840	925	249	855		547	608	742	1270	832	1640	1010	1220
Arpp21	177	275	255	291	316	282	212	380	333	174	273	585	177	250	262	233	16.6	207	193	24.5	79.6		58.8	358	8.48	16.6	0	0	0		427	242	300	140	178	897	293	499
Arrb1	12	12	58.9	75.4	22.6	11.6	132	11.8	26.6	39.9	78.6	0	343	30.7	117	261	3.38	9.42	238	18.1	25.2		1350	1110	2050	1310	2930	4120	410		0	192	31.3	580	50.5	428	156	59.7
Arrb2	1490	1570	1600	2270	2720	3430	1630	1800	2070	1580	1620	2050	1550	1310	1400	1540	1380	1750	676	1280	1510		524	239	284	413	1220	0	381		1630	2910	1720	1160	893	1220	833	716
Arrdc1	161	153	104	327	399	356	154	119	235	159	162	287	164	151	208	260	132	133	194	203	240		869	230	498	480	1040	2600	378		186	0	103	598	492	301	121	469
Arrdc2	114	90	66.4	87.1	265	199	129	128	140	92.5	91.6	136	43.1	184	73.8	233	293	63.9	157	277	93.4		886	364	335	203	149	466	337		159	0	360	72.3	143	78.7	223	119
Arrdc3	1040	1300	1410	1590	1310	2660	1440	1580	1870	1500	1550	2320	1340	1260	1780	1650	1800	1840	2170	1760	1490		1100	2600	862	443	1170	292	512		1530	2980	1410	1730	2180	2210	2040	2840
Arrdc4	574	368	287	277	438	214	632	398	467	309	367	242	479	380	377	536	481	565	698	509	474		729	470	642	544	841	0	222		719	357	178	319	493	673	472	437
Arsa	1310	1270	1220	1330	1270	1650	1170	1240	1150	1460	1220	1250	1020	1150	938	754	1370	1220	1670	1160	1610		220	0	202	233	0	0	0		1340	581	1320	776	659	1020	1400	925
Arsb	498	607	498	449	358	376	363	518	483	645	567	777	576	670	406	615	635	860	588	574	583		1520	982	1390	1640	1300	1960	577		769	965	571	793	677	589	1160	305
Arsg	1110	1030	1130	1170	998	1340	1240	1020	1220	955	1050	1130	1030	1060	1180	1230	1220	1160	1480	1130	987		0	118	193	202	510	622	493		940	342	890	1200	574	499	689	1130
Arsi	0	1.78	0	0	0	0	0	0	0	0	0	0	0	0	7.7	0	0	0	0	0	0		647	854	586	751	253	0	227		0	0	22.1	90.2	20.7	46.7	0	0
Arsk	156	105	188	91	251	75	42.1	76	105	85.6	55.8	162	78.3	158	61.9	230	201	433	274	288	66.1		153	178	300	521	690	428	103		387	0	151	118	109	259	934	98.7
Art1	0	0	0	7.86	0	2.46	0	0	0	4.2	8.24	0	19.5	0	0	21	0	0	0	0	0		108	67.5	0	49.6	0	0	0		0	0	0	25.6	0	231	0	73.2
Art4	0	0	0	0	0	0	0	10.5	5.03	0	0	0	0	0	0	0	0	0	0	0	0		0	0	0	0	0	0	0		23	0	0	18.1	0	0	1.12	0
Art5	55.6	54	71	56.9	218	97.9	132	113	45.1	92.8	65.5	103	91.9	37.7	68.4	52.3	71.8	112	126	59.4	136		1600	1270	1320	1760	1600	933	1150		371	220	68.5	250	147	96.4	337	283
Artn	34.3	10.6	28	4.6	20.3	24.3	4.9	20.7	39	35.8	31.7	0	92.6	4.06	26.3	0	0	26.3	39.8	26.3	12.2		859	519	1140	707	255	0	326		38	0	34.9	58.3	208	0	66.1	0
Arv1	193	195	111	147	144	225	165	125	163	170	118	0	114	112	133	133	89.9	72	57.9	128	85.3		303	48	81.7	73.6	0	0	2.5		101	187	83.7	289	159	73.2	303	83.1
Arvcf	1670	1520	1450	2180	2600	2360	1270	1270	1490	1160	1380	2010	1200	1130	1120	1470	1220	750	753	1320	1260		876	710	581	676	306	332	845		1920	1880	1750	1320	2350	773	723	2350
Arxes1	858	1020	1190	864	1010	719	1270	1350	858	1050	1110	836	1260	1210	1120	1230	2000	1720	1860	1260	1770		0	180	67.1	54.2	0	0	0		756	655	766	504	471	706	747	753
Arxes2	2290	1940	1880	1660	1730	1970	1810	1910	1600	2340	1970	2760	1600	1760	1930	2160	3160	3300	3280	2470	2440		0	226	121	309	0	0	425		783	407	1360	691	783	970	610	889
As3mt	165	206	207	90.5	212	179	265	274	283	245	180	1.41	166	258	266	221	294	256	420	206	375		272	205	321	426	103	0	533		306	106	274	337	392	161	273	370
Asah1	642	687	721	898	832	875	1030	825	1150	701	782	718	714	744	776	945	745	591	1170	811	882		1470	1680	1070	1540	1180	2490	2620		657	835	634	927	793	893	1540	597
Asah2	10.5	0	0	8.28	44.2	0	18.1	25	23	1.63	8.67	0	51	33.3	18.9	9.75	10.2	0	26.4	13.5	5.97		65.4	410	542	224	301	0	248		0	316	0	202	428	0	766	148
Asap1	192	391	485	388	603	650	789	628	453	290	505	832	544	179	445	393	134	199	107	139	259		675	223	460	421	137	0	136		1020	2360	219	372	359	367	359	35.4
Asap2	579	732	645	763	802	691	691	586	684	641	682	682	854	757	908	556	409	261	502	375	625		1340	769	585	695	773	527	820		498	782	472	684	825	504	226	313
Asap3	2.04	8.03	0	11.1	0	18.7	15.7	0	7.55	5.13	0	0	0.972	17.7	10.3	18.2	0	0	0	0	0		0	0	11.9	14.3	76.1	0	0		0	0	10.1	23.1	121	52.9	39	86.7
Asb1	679	536	473	389	612	887	379	495	401	383	364	205	307	328	298	284	581	484	466	478	362		1780	110	633	708	582	661	109		403	704	402	407	290	1460	281	532
Asb10	0	0	0	0	0	0	0	0	5.72	0	0	0	0	0	0	2.3	0	11	0	0	0		0	0	0	0	0	0	0		0	0	0	0	0	0	42.1	0
Asb11	0	0	0	0	0	0	0	0	0	0	0	0	0	0	0	0	0	0	0	0	0		0	137	44.2	62.4	0	0	0		0	0	0	0	0	0	0	0
Asb13	598	631	718	657	1300	653	587	558	570	442	385	1190	554	670	542	469	446	540	360	467	322		90.4	88.1	333	301	891	217	198		440	369	514	566	496	338	443	392
Asb15	0	0	0	2.79	0	0	9.1	0	0	1.71	0	0	0	0	4.29	0	0	0	0	4	0		0	0	27.7	0	0	0	0		0	0	0	0	0	0	0	0
Asb3	286	231	287	259	276	215	305	233	317	303	253	615	233	337	236	430	533	445	566	484	288		518	363	216	410	215	0	253		249	256	129	253	436	345	249	456
Asb5	8.61	55	15.4	5.31	49.9	0	12.3	1.74	3.63	17.7	7.19	0	22.6	2.96	23.2	22.5	29.8	26.3	43.5	29.4	68.2		0	0	0	7.83	0	0	0		0	0	0	5.07	72.2	24.2	0	0
Asb6	554	479	518	661	566	643	624	495	514	445	403	206	364	519	287	421	253	370	496	512	456		399	935	411	672	433	0	780		251	309	214	608	624	789	219	441
Asb7	678	493	729	606	406	658	461	414	767	871	603	2240	405	580	627	617	678	328	460	485	671		340	873	849	523	296	0	199		860	263	189	744	642	1550	1100	357
Asb8	1030	1090	802	778	799	790	872	1180	932	1170	894	1030	733	1000	847	881	1610	1280	1160	982	1260		368	731	347	592	272	839	170		981	329	711	433	596	887	954	1460
Ascc1	2580	2040	2600	1650	2050	1460	2090	2350	2290	2270	2200	1840	2280	1820	2190	2160	3730	3800	3620	2920	3160		769	501	746	848	653	1100	547		1730	1950	2310	1310	1450	1530	1910	1560
Ascc2	1500	1680	1570	1720	1520	2050	1680	1600	1390	1400	1710	986	1660	1520	1450	1280	1470	1290	1560	1610	1440		1140	1540	1280	1700	569	282	1200		1420	2030	2030	2580	2570	1860	2020	1780
Ascc3	1370	1410	1160	1150	939	500	661	1740	821	820	1040	605	1410	940	887	427	848	657	663	1200	1150		1870	2480	1810	1800	1240	2860	2190		2300	1690	717	1120	1790	1580	1450	2590
Ascl1	8.83	3.57	3.24	5.57	0	0	3.3	6.27	21.8	3.42	0	0	0	0	10.3	0	5.43	0	0	10.4	14.1		0	0	19.8	53.7	0	0	0		0	0	0	20.1	0	0	0	0
Ascl2	0	0	0	0	0	0	0	0	0	0	0	0	0	10.7	0	14.2	5.69	0	0	0	0		458	640	507	545	270	652	247		87.2	0	0	29.1	31.6	0	211	64.3
Ascl3	40.9	37.1	9.58	29.4	23.4	48.1	15.5	30	19.1	57.7	41.1	0	89.3	51.8	64.7	29.9	32.3	48.1	10.3	46.3	64.5		0.866	72.5	354	480	429	0	648		0	0	26.9	158	210	148	139	3.64
Ascl4	40.1	39.3	30.7	41.8	56.4	107	94	13.3	32.5	27.4	9.44	0	2.94	47.2	1.04	12	0	0.973	0.951	13.1	69		0	0	0	0	0	0	0		0	0	0	11	0	42.6	0	380
Asf1a	361	360	309	300	362	426	489	271	381	391	333	219	357	225	396	536	414	564	475	400	462		361	118	460	494	301	216	801		470	248	438	337	349	164	393	259
Asf1b	9.72	0.71	8.02	8.12	0	21.8	5.91	88.5	14	0	15.1	0	12.4	26.6	14.3	0	0	0	0	143	14.3		0	33.6	49.8	66.5	134	0	0		0	0	0	0	0	0	0	0
Asgr1	0	0	0	6.59	32.4	0	0	0	0	12.4	0	0	21.1	0	0	9.54	0	0	0	0	1.51		0	0	31.9	13.9	0	0	0		0	0	0	0	59.4	0	0	0
Ash1l	3020	4000	3250	3840	2790	3650	2800	3340	3130	2690	3490	3360	3650	2610	3030	3040	1080	1200	781	1920	1760		6480	9940	5290	4100	6860	1100	3170		3780	3530	2970	4300	3550	2390	2520	2550
Ash2l	599	732	666	1000	1280	977	711	589	833	415	509	745	433	628	782	705	436	487	439	420	507		931	1310	1030	1040	603	448	2530		774	89.6	483	855	598	387	742	692
Asic1	3280	2850	2480	3130	3220	2330	2800	2950	2610	3530	3320	3450	3370	3260	2500	1820	2370	2210	2300	2500	3210		156	189	177	204	0	0	0		1540	3900	3820	2390	2840	2350	3080	3590
Asic2	5.93	1.95	0	6.29	4.88	11.8	0	0	0.916	0	0	0	0	0	10.2	0.944	0	0	0	9.62	0		0	47	19	5.76	130	0	186		0	215	0	41.6	62.7	0	52.8	0
Asic3	0	0	0	16.5	26.8	44.3	0	0	6.77	0	0	0	10.2	4.96	12.3	0	1.45	0	0	0	0		0	0	0	0	0	0	0		0	0	0	1.58	0	0	0	0
Asl	277	261	316	210	365	437	295	445	435	385	254	633	214	346	314	301	510	312	402	415	309		1260	835	1180	1370	917	791	872		511	803	390	370	554	188	1050	504
Asna1	2890	2590	2780	2440	2900	2730	2790	2600	3110	2570	2600	1530	2450	2790	2810	2930	3710	3710	4260	3090	3090		770	528	1160	1040	549	600	301		2320	2660	2880	1450	1900	2420	2510	2040
Asns	410	396	347	305	453	344	279	436	389	510	507	631	410	552	392	573	558	610	462	723	608		1300	1430	799	1220	2660	1860	1140		1070	671	778	415	578	696	903	552
Asnsd1	498	389	331	354	219	256	351	477	393	499	531	248	392	426	427	211	451	349	703	537	405		187	242	253	153	15.8	1240	0		187	401	412	474	230	300	473	460
Aspg	53.1	14.6	32.2	136	208	157	80.1	29.4	179	90.1	98.5	503	40.6	59	30.6	119	0	6.78	0	32.5	76.4		0	0	0	0	0	0	0		75.7	0	0	12.5	18.2	0	0	0
Asph	631	934	700	491	637	560	732	781	887	580	816	774	821	749	772	1130	1050	738	784	898	496		1350	2240	1990	2120	2170	3230	2050		314	294	396	760	656	1810	432	952
Asphd1	0	0	0	2.64	0	0	0	0	0	0	0	0	0	0	0	0	0	0	0	0	0		0	0	87.5	12.3	0	0	0		0	0	0	0	0	0	0	0
Asphd2	97.1	106	74.4	197	108	66.6	103	192	90.1	223	133	334	253	196	96.2	221	128	152	135	123	106		0	71	0	0	0	0	0		135	67.3	37.2	25.1	84.2	151	0	0
Aspm	0	2.87	0	0	0	20.9	0	0	3.23	0	0	0	8.12	0.719	26.7	0	0	16.9	0	0	0		0	27.1	0	3.93	274	0	0		0	0	0	19.7	0	0	0	0
Asprv1	22.4	38.3	25	38	48.4	3.91	31.3	18.8	56.1	8.54	19.9	86.7	81.5	32.1	35.1	50	17.3	41.8	31.4	16.1	0		0	0	12.6	18.3	0	0	0		44.3	0	23.1	78.3	24.5	0	0	105
Aspscr1	974	876	917	1310	1320	1540	1030	906	1160	1070	913	1320	755	963	1060	994	1020	913	1040	734	1020		1690	1940	1330	1510	1280	2290	810		1470	1390	737	906	987	1100	1060	1670
Asrgl1	319	328	333	300	304	256	753	377	599	319	384	334	333	283	280	407	637	396	493	863	399		350	730	468	461	413	583	915		209	135	379	516	252	197	1490	1570
Ass1	2.04	5.37	0	2.79	0	0	0	6.29	13.2	0	13.2	0	0	3.08	6.57	0	0	16.3	16.6	0	0		0	43.3	140	116	185	0	91.2		0	0	0	68.4	0	42.8	24	0
Aste1	166	238	235	233	383	265	263	216	234	159	266	313	241	280	223	334	201	167	141	168	181		402	500	490	323	867	1020	0		613	0	196	179	210	407	265	0
Astn1	2030	1860	1870	2300	1570	1630	1560	1840	1810	2310	2100	2740	2260	1670	1770	2010	1320	1130	1580	1880	1680		156	139	45.4	142	1190	0	0		1260	690	1360	1020	1210	1480	1120	1060
Astn2	5430	5050	5000	5850	4100	3200	4610	5800	4210	6080	5680	6880	6370	5180	4520	3920	5050	5560	5140	6170	6920		1340	1310	1260	1450	1880	715	1120		4600	1750	4920	2950	3240	3650	4080	3310
Asxl1	461	549	572	927	743	1050	491	591	654	430	564	623	461	552	623	763	302	290	288	415	440		3990	1640	1310	1810	2110	5680	1730		1020	1190	573	1810	710	550	1130	724
Asxl2	650	1230	811	1340	1440	1950	848	708	1170	715	867	536	1130	1070	917	1530	441	783	347	562	654		3790	4210	2340	2040	1750	386	3040		481	2040	1060	1390	777	680	1110	757
Asxl3	143	305	254	526	374	575	184	380	407	125	252	222	281	239	295	436	32.5	86.3	25.1	83.3	160		0	273	95.9	52.5	129	0	0		528	146	172	314	157	188	313	423
Atad1	1920	1670	1960	1820	1850	1640	1900	2630	1900	2140	1900	3130	1880	2040	2000	2180	2480	3950	2640	3180	2660		1310	1190	1470	1430	1160	5710	1070		2080	2600	1370	1590	1510	1870	2360	2870
Atad2	1.71	12.3	8.51	6.43	69.8	19.2	53.5	29.4	8.81	4.5	11.8	0	34.7	15.8	16.2	14.7	23.1	20.2	0	18.1	11.8		206	508	101	159	577	0	140		48.4	261	59.8	67.8	50.4	62	51.3	0
Atad2b	322	476	306	589	613	863	343	350	452	371	494	407	509	333	433	396	239	134	271	193	258		1120	2700	907	697	3460	0	664		689	0	364	549	395	334	181	221
Atad3a	128	159	182	392	391	562	221	216	267	181	160	275	149	124	207	184	92	134	171	144	168		1920	1080	555	480	1470	4390	1330		348	825	231	323	204	398	491	231
Atad5	205	305	239	251	295	364	219	268	200	229	187	308	201	192	192	279	140	156	82.5	228	114		472	122	158	66.5	152	0	0		363	475	238	141	391	243	103	88.5
Atat1	148	204	151	271	334	420	110	141	160	164	162	845	208	203	214	456	141	120	329	110	148		1270	1610	734	814	1240	0	2310		462	401	108	396	283	399	152	225
Atcay	2550	2380	2160	2560	2120	2220	2340	1920	2140	2080	2120	2950	2150	2140	1870	1550	1270	1740	1140	1810	1960		0	123	72	111	0	0	0		1750	1880	1580	1310	1170	899	959	799
Ate1	1460	1200	1450	1470	1260	1140	929	1250	1180	1620	1270	797	1270	1370	1250	1300	1550	1290	1200	1320	1130		1540	1540	1610	1600	951	1070	685		1170	1080	1680	1700	1850	1780	2400	915
Atf1	330	188	316	392	599	338	174	485	425	377	298	403	413	589	424	380	125	228	238	428	254		363	665	1420	607	1040	2660	1630		445	1190	270	669	618	110	236	185
Atf2	1460	1810	1130	1420	1360	1270	1510	1430	1010	1500	1440	1220	1950	1220	1360	1480	1280	1390	1900	1560	1560		1360	974	2060	1440	1250	608	1150		2230	1730	1550	2180	1400	1430	982	1130
Atf3	396	573	605	228	342	448	199	98.2	185	231	411	460	620	401	421	692	458	295	410	266	312		47400	13600	33100	34600	28400	58500	29500		1060	3140	1750	4300	4870	4010	4800	5010
Atf4	8470	7470	8870	6510	8160	6190	6570	7000	6630	7910	8040	6590	8270	8400	7330	7270	7890	7750	7400	7700	7910		24900	13600	22100	20100	24700	36000	19400		7390	7390	8040	7980	7630	9680	9490	8520
Atf5	145000	129000	135000	128000	107000	101000	134000	124000	110000	139000	131000	117000	130000	136000	117000	101000	142000	142000	129000	137000	139000		5480	5770	7990	9750	6880	2290	6590		106000	82100	114000	77600	81600	97800	94500	92800
Atf6	5000	5490	5350	5030	4280	4320	4900	5370	3970	5400	5140	4370	5350	4800	4450	4600	4680	5060	3590	4950	4930		2850	4710	4480	3800	4310	2430	3500		5240	4260	4810	4330	4180	4880	4900	3050
Atf6b	5120	4410	4880	5180	4440	3980	4900	5100	4480	5010	4930	3230	4120	4820	4340	4180	5430	5270	5130	6000	5680		1730	1970	2430	2130	4100	3610	5170		3860	1670	4320	3560	3220	4630	4040	2770
Atf7	3690	4310	3420	3870	2880	4750	4120	6640	4030	3140	3610	2610	4140	3490	4250	3600	2730	3680	1260	2660	4580		2660	1140	1880	1850	4930	3640	3530		9310	10600	7790	6840	3730	4550	3170	5810
Atf7ip	1150	1760	1620	1660	1770	3060	2790	1870	3140	1160	1720	1180	1940	1420	2380	1360	1960	1070	1130	2920	3470		9360	9710	8950	5870	8050	2620	9520		2180	3750	2480	2600	6970	3440	2070	1600
Atf7ip2	0	0	0	0	43.1	0	0	0	0	0	0	0	0	0	0	0	0	0	0	0	0		10.9	0	0	0	0	0	0		0	0	0	0	0	0	0	0
Atg10	390	290	335	342	343	345	379	454	331	386	364	572	312	359	266	376	494	311	423	300	337		0	85.6	57	149	246	262	323		66.9	85.8	211	214	214	609	411	405
Atg101	738	495	592	480	373	409	648	513	481	614	565	1170	512	623	518	391	764	705	879	704	795		1410	1120	828	1170	1060	3460	773		549	580	613	573	571	802	837	503
Atg12	1160	1070	1050	1030	1130	963	1240	976	1050	1280	1150	787	935	1210	1160	1300	1000	1320	1350	1210	1150		486	940	822	705	1420	1070	218		1760	1490	1250	1300	1220	1830	1190	1260
Atg13	2350	1770	1810	2180	1680	1760	1890	1640	1590	1840	2110	1740	1710	1930	1690	1430	1630	2090	1650	2040	2300		914	1260	1530	1990	1620	1750	2000		2310	2410	1710	1780	1800	1780	1650	1580
Atg14	546	498	556	439	487	586	418	417	556	446	490	1420	474	676	422	512	367	439	549	568	532		979	679	1030	899	246	766	736		773	623	457	512	337	366	636	528
Atg16l1	390	431	482	980	950	895	358	397	548	446	396	437	412	420	697	609	280	462	264	333	364		811	1780	580	398	78	686	1090		499	1420	557	554	516	263	367	490
Atg16l2	87.8	264	83.1	471	545	481	228	213	347	46.1	81.8	740	68.2	135	184	349	42.3	74.3	2.86	57.7	184		0	110	76.5	53.6	0	0	376		472	159	189	437	147	20.8	0	0
Atg2a	946	1090	976	1760	1090	1310	1150	1080	751	941	965	705	1270	920	1040	572	636	712	452	861	1020		1380	3600	1520	1220	1350	0	1940		944	679	1210	1520	964	959	856	490
Atg2b	2120	2890	2720	3240	2390	2980	2510	2910	2910	2350	2780	2700	2950	2350	2430	2530	1860	1740	1680	2480	2250		2270	1990	1570	1580	1910	238	2850		4910	4300	3970	3480	3050	2770	2730	3600
Atg3	1170	1100	1070	884	748	751	1130	1080	1130	1170	1170	1300	1130	1240	1060	837	1020	919	1200	1030	1020		577	577	645	754	842	0	900		1130	888	1020	897	851	1020	1120	765
Atg4a	604	515	639	456	609	440	567	539	566	481	538	409	657	552	586	767	874	638	959	514	584		36.9	154	195	239	603	323	0		575	223	557	664	987	662	517	552
Atg4a-ps	0	0.889	0.807	0	0	0	0	0	0	0.852	0	0	0	0	0	0	0	0	0	0	0		0	0	0	0	201	0	0		0	0	0	0	0.94	0	0.557	0
Atg4b	990	1320	686	1360	1560	1860	752	1370	1060	880	966	245	711	1530	1060	1290	1760	1400	1080	773	531		3920	1150	702	1770	1140	2990	3530		1400	216	1150	1230	927	1150	1570	2110
Atg4c	336	328	282	296	332	341	303	305	289	319	409	281	232	321	220	411	400	224	600	379	362		576	587	326	229	1000	0	285		544	426	304	334	407	447	288	247
Atg4d	1510	1330	1460	1490	1280	1280	1790	1290	1210	1800	1340	1010	1010	1230	1160	967	1830	1600	2320	2100	2160		1020	1090	1100	1120	794	1320	406		1230	679	1720	1350	824	1220	1490	913
Atg5	502	494	666	354	392	393	517	488	479	543	510	578	470	489	505	433	584	646	750	514	686		253	299	482	626	1220	3610	312		412	619	677	489	610	539	415	470
Atg7	362	297	499	465	356	334	521	381	282	246	323	29.3	342	291	514	490	454	398	340	539	496		752	1100	589	402	1690	494	985		462	221	352	262	524	854	853	449
Atg9a	1780	2100	1620	2740	1970	2400	1860	2500	2170	1830	1840	2650	2230	1940	2020	1490	1390	1750	1190	1830	1760		866	1590	1230	1490	1890	1420	1400		1810	1940	1630	1760	1480	1480	1710	1350
Atic	1440	1200	1180	1270	1030	1120	1160	1320	1290	1240	1500	916	1190	1260	1040	891	2280	2250	2020	1750	1910		446	865	618	715	1380	287	1360		1590	1560	1300	1170	978	1510	1160	1480
Atl1	450	450	292	328	319	304	644	437	411	445	625	112	372	436	527	636	588	722	669	470	418		213	402	154	138	58.5	210	267		593	96.2	234	365	436	487	902	206
Atl2	926	856	668	806	922	882	1150	786	1070	832	721	1260	1000	862	969	875	1210	967	665	777	647		1310	1810	864	820	1340	2190	1860		1260	580	1000	1200	1160	684	1150	1290
Atl3	1040	1350	1240	1520	1430	1510	1480	1280	1200	1200	1100	2100	1940	1090	1380	1610	1630	1440	2340	1330	1480		2660	1800	1980	2240	1890	1280	3910		1300	1170	1670	1620	1680	1440	1840	1060
Atm	477	219	269	345	718	400	255	286	143	334	198	240	289	280	460	201	109	169	206	136	342		534	526	700	259	71.4	0	0		715	0	240	901	692	142	450	114
Atmin	3510	3500	3130	3510	2090	2440	2720	3080	2710	3630	3180	3270	3250	2950	2150	1890	2680	3080	2710	2680	2970		764	1380	1340	1420	1800	663	399		3350	2870	3120	2860	3070	3030	2990	2460
Atn1	9560	9000	8250	10200	9830	12000	9600	8640	8660	7660	8000	13600	11400	9880	6710	7640	4440	7400	3850	7660	7160		12500	7750	8740	7730	9240	3180	4540		9580	8400	6220	10100	10700	6580	7710	6410
Atoh7	0	0	26.7	0	38.5	8.24	0	38.4	3.8	0	0	0	12.6	0	5.55	0	0	3.65	0	0	20.9		0	0	0	0	0	0	0		0	0	0	0	0	0	0	0
Atox1	4900	3690	4360	2830	4590	4000	4390	3960	3670	4250	4080	4080	3510	4760	4060	5210	5970	5370	5950	4710	5540		445	285	1090	990	1280	1740	398		3010	3050	2170	2550	3350	3300	3410	3530
Atp10a	0	6.43	0	0	6.67	0	8.19	0	0	0	0	0	8.75	0	0	0	13.8	0	0	0	9.29		521	362	371	352	235	491	2050		0	0	0	23.5	11	0	0	0
Atp10b	10.9	19.4	22	42.9	4.14	15.8	15.8	25.3	15.2	24	33.1	66.7	78.2	20.2	27.6	78.2	34.4	18.4	0	10.4	26.4		290	150	140	116	172	0	0		0	128	59.6	322	423	92.8	279	71
Atp10d	14300	15100	14600	15600	10400	12200	15300	16000	14500	14100	14700	9860	15100	9130	12600	7790	13600	13400	12600	14600	13600		1480	903	777	464	1470	0	517		14600	14200	9120	9380	9730	13300	16600	14900
Atp11a	5380	6910	6220	7320	6130	6980	5230	5910	7360	4750	7530	10200	5960	4790	5110	4310	2610	3450	3080	4910	4250		10600	12000	8430	6540	11900	2170	4490		11000	11600	6620	13800	10700	11900	9290	10000
Atp11b	552	942	495	1110	1000	1340	798	1070	1020	635	607	1320	613	669	1030	947	384	334	620	356	395		1850	2770	1510	1220	729	4880	2000		1180	624	929	1030	727	1450	938	466
Atp11c	41.4	31.7	41.6	95.6	123	72.2	153	83.6	108	51.6	47.3	0	111	28	71.6	66	32	34.1	35.1	9.62	11.3		447	212	184	157	618	0	1100		275	0	23.4	130	130	54	65.9	111
Atp13a1	1850	1770	1460	2380	1900	2760	1520	1370	1550	1860	1490	1020	1600	1560	1440	1220	1560	1190	1280	1170	1940		1900	2380	1200	1100	1670	1140	1700		1060	1420	1450	1680	1320	709	1880	1380
Atp13a2	3450	3530	3300	5160	3990	3560	3210	3260	3000	3580	3600	3730	3400	3100	2940	3390	2930	2880	2590	2920	3290		2050	4140	2380	2070	1890	2400	4630		3270	5900	3200	3150	2800	2520	2130	3090
Atp13a3	131	299	178	516	127	341	224	255	232	297	224	906	148	280	222	284	455	198	341	264	135		1370	2460	952	536	1380	2360	1470		353	365	148	452	376	919	546	476
Atp13a5	138	333	127	110	183	191	267	281	272	141	188	89.9	309	327	203	398	159	102	324	403	179		1300	1130	1010	1090	1400	0	660		267	2760	298	3070	2820	1310	2710	2570
Atp1a1	107000	103000	100000	113000	73200	70200	96100	106000	83200	109000	101000	109000	105000	98900	84800	78000	117000	112000	95500	115000	120000		26900	23900	28100	27900	25500	19200	22100		75600	52500	80400	70200	67700	71100	68800	66400
Atp1a2	10.4	25.8	10.4	8.79	24.2	26.3	32.3	28.6	45.2	9.31	25.7	0	16.8	50.2	13.2	28.2	0	8.18	14.1	47.4	31.3		11800	11400	16700	18300	10800	11600	19100		169	905	838	1380	1870	2360	799	1700
Atp1a3	0	11.9	4.8	23.8	24.4	9.47	40.9	0	14.1	20.9	22.4	0	61.7	29.9	19.7	11.8	60.1	7.28	24.3	20.7	19.3		0	0	0	0	0	0	158		0	0	0	12.2	14.3	0.682	109	35
Atp1a4	0	0	0	0	0	0	0	0	0	0	0	0	0	0	0	0	0	0	0	0	0		0	0	83.9	60.6	0	0	0		0	0	0	34.1	8.47	0	0	0
Atp1b1	40100	36600	42600	37500	31400	31200	42400	47700	38900	40700	43000	40800	41000	43200	37100	42500	36900	44100	41000	41300	41900		3930	5500	6460	6600	4270	5960	4950		25300	29800	30200	19800	23600	23200	26900	29100
Atp1b2	6.83	11	27.3	10	52.1	0	14.1	34.8	6.49	9.91	4.68	61.7	31.4	25.3	11.9	25.4	14.7	28.5	13.9	24.8	42.7		1010	999	1510	1300	797	611	1980		178	209	187	117	170	105	181	178
Atp1b3	314	277	233	351	504	217	372	538	422	264	259	454	320	276	457	299	336	231	386	322	270		846	1390	860	864	960	931	1760		268	185	285	366	849	227	269	340
Atp23	88.7	68.9	51.3	72.4	51.8	62.2	71.3	60.5	38.3	4.75	35.6	206	15.6	59.9	36.9	29	51	14.5	67.2	28.5	44.7		0	207	50	85.1	225	0	0		48.7	0	28.4	66.7	10.9	13.3	0	29.5
Atp2a1	0	0	0	0.626	0	0	0	0	1.13	11.1	0	0	0	0	0	0	0	0	0	0	0		0	0	122	42.7	132	0	0		0	0	0	14.2	0	0	0	0
Atp2a2	15700	16300	15500	16200	11900	12500	14400	15100	12200	18200	17400	16100	16900	13400	12200	11200	14000	14200	14400	16200	16700		9460	7560	7130	5640	6560	5250	5500		13300	12900	14700	11500	11000	10700	12600	10200
Atp2a3	241	71.4	42.9	99	81.2	54.9	46.1	103	426	85.6	89.8	0	99.3	106	87.3	75.2	36.7	45.3	157	114	56		112000	98300	101000	104000	103000	63100	92400		2190	6910	3310	9390	8740	13600	7370	9050
Atp2b1	3410	4310	4670	4040	3260	3130	5190	3600	3540	3910	4770	4450	3930	2970	3200	3000	3390	2870	3290	3500	2830		729	4340	2340	2730	2850	1350	943		4440	3330	3340	3880	4150	2470	3010	4010
Atp2b2	7.63	11.3	15.1	13.1	29.2	9.97	0	38.5	7.5	9.72	18.3	0	16	30.8	11.1	0	43.5	0	0	0	12.2		0	78.3	12.2	22.4	193	0	0		0	0	0	0	0	0	0	0
Atp2b3	7	5.56	5.84	3.83	0	9.62	0	29.1	0	0.88	12.5	0	4	0	13.2	0	17.7	13.5	26.5	0	0		0	0	0	0	0	0	0		48.3	0	36.3	0	0	0	0	0
Atp2b4	470	831	460	988	1210	1320	655	924	913	806	892	603	588	480	533	517	479	282	423	651	412		67.3	213	78.1	97.9	0	0	0		1060	958	818	1460	1020	412	1920	862
Atp2c1	4790	4890	3950	3910	3210	3890	4130	4140	3870	4330	5050	2750	4390	4110	4210	5520	5280	6090	6090	4220	3850		2140	2020	1240	1290	803	2470	363		4360	4290	4510	3120	2530	3790	3190	4130
Atp2c2	2430	2980	2770	3140	2190	2550	2650	2540	2470	2710	2300	3350	2510	2390	2400	2890	2590	2410	2020	2580	2990		96.9	259	130	172	0	0	167		3300	4300	3770	2510	2250	2050	2300	2030
Atp4a	0.606	9.66	28.8	20.4	62.1	0	0	0	3.37	14	21.6	235	0	12.2	0	4.96	38.9	6.42	10.3	0	0		0	0	20.5	12.3	0	0	115		0	0	0	0	0	0	0.497	27.7
Atp5a1	21300	18800	20500	16800	16200	14800	19400	20600	17200	24200	20400	23300	20400	19900	18100	16900	33700	31300	33400	26900	29800		8820	8570	12800	14100	10700	12900	19600		15600	12200	21200	13800	14900	19800	21200	18500
Atp5b	32400	26200	33900	22600	25500	22900	30700	30800	26900	33100	30500	29100	26300	33100	25200	27700	41400	35700	40600	33800	34700		13100	11900	14100	16200	7770	14200	14300		18200	26800	23100	16500	18900	22500	24900	22600
Atp5c1	4970	4200	4780	3450	4740	3990	4640	4570	4740	5320	5070	4110	4580	5420	4830	5830	7650	7810	8430	6230	7210		1390	1480	1670	2410	1760	2640	1640		2600	2740	4310	3090	3120	3770	3430	3830
Atp5d	5300	4340	5400	3840	4150	3690	4570	4960	3900	5400	5150	4140	4430	5440	4490	4180	7550	6650	6870	5680	6810		2200	2800	2930	3880	3090	2340	3760		3500	2660	3930	2800	3310	3930	4660	5000
Atp5e	1970	1300	1590	750	2000	2310	1860	1690	2170	1970	1860	1750	1470	1680	1940	2480	3320	2810	3190	2190	2430		527	556	758	985	724	457	546		1200	1470	1510	1080	1190	1020	1820	2150
Atp5g1	1450	1290	1340	752	1620	1120	1590	1420	1360	1540	1440	1150	1200	747	1260	1480	2100	1480	1860	1400	2120		858	23.9	609	989	0	583	839		495	5.41	767	689	1120	1280	1040	774
Atp5g2	125	88.4	188	45.8	76.9	18.8	2.79	175	39.1	50.8	27.1	616	0	36.7	253	0	131	77.3	160	154	35.4		0	122	0	0	263	40.5	1870		529	1410	76.7	190	0	3.23	1.94	0
Atp5g3	6200	5070	5930	4120	5270	4330	6090	5740	5290	6220	5400	5150	5120	5590	5600	5340	8630	8530	8860	6230	7290		1130	1130	1840	2170	952	1300	1560		3770	3740	4690	3090	3490	4520	5790	4610
Atp5h	4470	3690	4070	2640	4010	3560	5230	4450	4330	4700	4500	3690	4550	4220	4650	5090	7130	6210	7460	5350	5740		823	1160	1810	2040	854	1210	3350		2620	4150	3990	2490	3370	3510	3270	4040
Atp5j	2480	1910	2060	1810	2130	2280	2120	2040	2350	2350	2360	1040	2340	2480	2020	3030	3330	2860	4130	3060	2570		646	1040	1060	1260	542	1810	1110		2060	1340	2230	1380	1570	1360	1500	1830
Atp5j2	2760	2400	2490	1480	2810	2500	2230	2200	3020	2540	2380	1660	2190	2630	2660	2970	4150	3060	4050	3100	3400		697	241	681	882	534	798	678		1430	2270	1910	1340	1340	1190	2400	1660
Atp5k	2550	1820	2530	1490	2660	2480	2650	2730	2980	2750	2520	1630	2220	2530	2170	3110	4320	3880	4310	3580	3560		430	389	619	690	545	500	1130		1810	1820	1950	1640	1290	1200	2420	1930
Atp5l	2870	2260	2410	1830	2500	2460	2250	2710	2800	2830	2530	1370	2160	3000	2890	3410	5120	4090	5360	3760	3980		576	752	1090	1500	1010	3080	1080		1700	2570	2350	2050	1810	2590	2690	3030
Atp5md	1070	887	993	660	1240	873	972	1070	1310	1280	1070	1480	942	1210	1290	1580	2120	1630	2540	1710	1580		317	213	339	526	887	400	568		780	956	962	508	669	1010	646	950
Atp5mpl	1450	1240	1290	914	1460	1380	1280	1390	1370	1480	1200	1360	1230	1590	1540	1580	2240	1990	1860	1440	2060		89.8	133	281	300	173	457	516		1140	874	1550	794	986	415	1280	1120
Atp5o	6780	5340	6130	4300	6520	6170	6790	7070	7020	7870	6460	6080	6520	7510	6890	8010	12300	11100	12900	9010	9450		615	895	1150	1530	1120	1860	1460		4720	3620	5720	3710	4950	4440	4260	4990
Atp5pb	6020	4800	5300	3890	4550	4310	5110	5370	5580	6100	5510	5180	4750	5310	5380	6740	8050	7650	9090	6240	6560		2440	1770	1870	1850	1540	1290	3430		3960	3610	4750	4190	4590	4490	4360	5490
Atp6ap1	8140	8330	7480	7660	7490	5360	8080	8800	6830	9600	8000	9610	7430	8070	6820	6430	14000	11400	12700	10400	10600		9460	3960	6670	10100	5590	7110	6080		6990	5210	6400	5470	5900	7680	8940	8180
Atp6ap2	3080	2830	2650	2730	2560	2360	2730	3570	2990	3360	3140	2770	3360	3150	2900	2850	3980	3420	4610	3810	3380		2680	2950	3400	2830	1830	2650	2370		2340	2800	1900	1940	2510	2270	3000	4350
Atp6v0a1	9250	9560	8750	11400	7480	9520	8550	9830	8260	9310	8730	9250	10200	8160	8400	8620	11300	10200	7920	9900	10200		2810	3490	3840	3400	2300	2030	4140		11600	6320	8220	6670	7090	7920	8000	6430
Atp6v0a2	985	1180	1010	1350	1250	1200	1250	1150	1270	983	954	1220	1160	1250	1030	1290	1760	921	959	1240	947		2300	1250	1580	1980	2270	472	1030		2900	1610	3800	1060	1290	815	677	944
Atp6v0a4	79.5	81.4	44.8	58.5	88	132	190	109	157	91.4	123	0	244	189	121	181	123	95	164	71.1	153		198	407	391	489	34.6	0	609		254	626	134	1510	1370	781	883	1190
Atp6v0b	2540	2220	2550	3150	3510	3850	2700	2700	3330	2760	2580	2630	1920	2940	2760	3110	4980	4120	4700	3440	3230		1930	3290	2160	2570	1970	5480	2990		2630	2830	2430	2100	2320	2980	2130	3550
Atp6v0c	13300	10600	12500	11100	10400	8950	13300	13800	11200	13700	12200	11100	12300	13700	11500	11000	20000	18800	19000	17400	17800		5740	4160	6800	7660	7890	12100	7800		10600	8510	12200	9160	8840	12600	12000	10500
Atp6v0c-ps2	855	830	952	805	569	627	1050	1010	869	1090	1000	933	750	824	817	841	1440	1330	1400	1300	1520		318	145	475	484	0	0	314		627	1.62	643	543	483	909	546	550
Atp6v0d1	4750	4310	4300	3800	4300	3550	4580	5400	4240	5160	4330	4930	4390	4600	4100	4260	6700	6270	6050	6040	6050		1500	1310	2110	2060	1820	2010	1990		3260	2340	4570	2750	3380	4160	4630	4740
Atp6v0d2	19	4.46	0	8.35	9.86	22.6	13.2	0	11.7	4.27	0	0	11.6	0	0	12.9	21.7	0	17.2	9.61	10.4		71	0	83	118	138	0	0		0	0	0	83.3	69.6	0	166	0
Atp6v0e	117	143	129	142	51.5	195	226	149	155	144	100	355	193	184	150	171	304	201	147	182	227		677	264	427	482	885	1360	319		87.1	0	241	193	233	135	364	302
Atp6v0e2	6590	5470	5940	5110	4580	4240	6610	6480	5070	6130	5980	5660	6350	6070	5180	5340	8550	7580	8390	6790	7110		494	987	767	1210	1030	0	1130		4850	3870	4430	3630	3510	4930	4860	3490
Atp6v1a	6090	5740	5550	5770	6040	4630	7850	6760	6120	8960	7220	11900	7590	7970	6310	6780	11800	9710	13400	8920	9740		2090	4550	3960	2630	1830	1240	4340		4850	6790	4820	6020	5970	5590	8840	9960
Atp6v1b1	158	154	111	119	126	55.3	312	260	231	165	233	401	169	418	233	278	155	39.3	226	272	300		551	1260	1240	1530	798	1310	1240		324	1920	470	2900	2870	1340	2030	1970
Atp6v1b2	3540	3470	3450	3400	3030	2920	3350	3550	3580	3980	3230	3900	3410	3530	3330	2980	4910	4460	5090	4210	4330		1080	2510	2020	2390	1590	968	1960		2720	3340	3670	2470	2580	2740	3310	2620
Atp6v1c1	1400	1430	1590	1400	863	907	1440	1970	1540	981	1320	1330	1300	1300	1410	1400	1720	1710	1810	1850	2030		1520	983	960	1240	2020	2890	1550		2570	968	1010	1270	762	566	871	1570
Atp6v1c2	54.6	73	61.3	72.3	110	86.4	158	79.7	64.3	56.7	98.3	0	84.8	162	86.5	114	91.5	57.4	74.1	88.6	51.8		825	1410	818	684	2630	210	609		0	592	69.5	967	1210	539	487	445
Atp6v1d	3540	3090	3220	2950	2660	2390	4190	2900	2960	3450	3150	2390	2400	3220	2910	2920	3480	4170	4180	3440	3630		2890	1140	1420	1320	1110	6470	2040		2390	2590	2570	1720	2430	2260	2120	2760
Atp6v1e1	4520	3750	3970	3240	3390	3160	4120	4410	4010	4390	4170	4640	3940	4480	3810	4490	5290	5220	5200	4840	4930		1970	1610	2420	2950	3240	2650	3220		3110	1980	3390	2230	2810	4040	2910	4010
Atp6v1f	1530	1170	1250	964	1410	967	1180	1360	1240	1410	1240	904	1310	1510	1330	1480	1820	1640	1930	1510	1480		1020	926	1550	1670	1630	2220	1360		825	1120	1440	988	1420	1820	1380	1620
Atp6v1g1	4430	3190	3380	2610	4120	3300	3600	3760	4000	4150	3640	3230	3460	3620	3840	3900	5420	5090	6670	4710	4220		568	1330	1770	2420	2600	3500	828		2880	1810	3460	2490	3360	3970	3020	3390
Atp6v1g2	345	327	300	361	455	471	385	272	358	554	447	123	349	351	370	439	262	286	380	229	300		287	432	179	254	946	362	152		196	276	148	384	289	0	222	201
Atp6v1g3	0	0	0	0	0	8.85	0	0	0	0	0	0	0	0	0	0	0	0	0	0	0		0	0	50.8	0	0	0	0		0	0	0	0	0	0	0	0
Atp6v1h	2640	2150	2650	2160	1800	1620	2290	2650	2400	2920	2730	3120	2380	2820	2740	2320	4880	4910	5010	3700	3770		1150	1300	1540	1840	3730	2830	4650		1640	2320	2380	1580	2050	2010	2870	2260
Atp7a	409	521	506	401	264	280	418	446	365	534	522	281	545	359	443	365	500	430	462	420	331		182	702	363	492	533	0	185		555	519	673	791	623	316	337	190
Atp7b	116	142	98.8	132	79	156	113	206	108	96.5	122	197	165	145	108	236	38	41	82.4	73.8	82.4		1550	1330	1550	1170	1830	418	996		309	524	343	1150	1210	508	507	721
Atp8a1	8.41	4.42	11.8	23.9	132	33.1	0.572	22	18	86.7	62.2	0	18.2	20.8	139	42.2	52.6	0	139	68.7	115		4530	5690	3840	3720	7830	2450	9340		93.6	285	317	654	502	949	555	1150
Atp8a2	4550	4750	3570	4950	2930	5150	3770	3870	4150	3440	4530	2460	4930	3160	4840	4200	2510	3110	2020	2830	3290		89.4	260	185	145	404	0	301		6410	2390	3400	2740	2540	4150	3300	3250
Atp8b1	0	0.585	4.78	0	9.71	0	0	7.54	25	2.8	0	59.4	0	0	0	13	0.59	0	0	0	0		6210	2940	1960	2690	2610	2130	1160		45.8	207	25.7	225	525	160	36.4	506
Atp8b2	407	403	291	441	715	1070	724	1100	362	373	451	399	487	330	338	470	262	966	526	362	325		2170	1560	615	280	1970	2720	161		566	4260	745	306	385	394	1190	849
Atp8b3	6440	7100	7050	9940	6920	10400	6000	7700	6920	5900	6310	6130	6650	6530	7190	7420	7570	6260	5250	6270	6840		216	301	168	206	0	0	0		7290	7700	8840	5220	5220	6570	5450	4440
Atp8b4	211	168	89.4	252	249	173	202	121	148	143	164	143	223	59.8	153	164	66.8	98.3	219	139	106		0	0	29.9	77.8	0	0	0		115	0	65.4	116	150	244	0	85.2
Atp8b5	17.1	38.2	18	29.7	51	142	113	37.4	116	10.2	25.6	0	16.8	75	114	16.1	29.7	4.46	83.3	37.2	133		35.8	98.3	17.8	14.8	0	0	120		172	0	78.1	429	35.7	76.7	112	0
Atp9a	14600	13400	13400	14600	9770	9160	14400	13300	11700	15000	12600	15600	12300	12500	10600	9730	15800	14600	14500	14700	14900		6530	6000	6600	6640	4140	7610	7640		10400	7880	11800	8930	9020	9500	10000	10400
Atp9b	385	838	583	1130	1110	1470	472	429	875	401	694	1450	697	701	887	696	292	431	276	533	327		2040	2070	757	881	2790	3240	1560		767	1900	943	1020	589	565	528	1020
Atpaf1	250	195	204	258	288	201	268	197	429	253	273	124	198	213	340	163	212	172	195	220	401		80.1	159	146	89.5	134	0	598		317	0	329	243	201	78	384	249
Atpaf2	260	318	329	316	278	371	223	356	296	281	285	339	306	256	334	646	225	419	304	378	342		0	253	258	275	226	542	165		445	846	85.2	183	191	521	244	133
Atpif1	4750	3700	4120	3130	4850	4340	4300	4230	4460	4460	4460	3750	3520	4570	4330	4920	6240	5680	6440	5120	5140		606	630	1790	1740	823	2210	1450		3360	2260	3810	2490	2170	2720	2970	3740
Atpsckmt	804	825	584	1210	1310	2070	601	582	1190	537	813	484	824	736	991	1380	726	710	751	632	670		133	255	434	319	0	196	200		488	722	876	740	664	345	560	565
Atr	695	660	846	864	685	872	510	531	608	685	627	906	569	804	714	646	974	720	645	830	621		344	1090	557	456	1160	0	1920		981	836	838	747	716	392	816	594
Atraid	611	512	408	638	586	457	634	488	488	519	509	995	471	604	560	699	736	781	1210	637	769		189	249	768	829	845	1930	0		591	773	611	375	543	451	631	644
Atrip	481	560	436	790	625	751	599	450	498	566	439	923	580	567	623	612	320	410	335	436	348		1410	303	697	253	1420	0	364		409	344	306	338	343	218	233	206
Atrn	3650	4490	3910	3870	2890	3130	3480	3950	3540	3480	3690	3980	3730	3010	3060	2830	2150	2550	2030	3190	2780		2250	3970	2020	1810	1330	287	1590		6110	3550	4710	4280	3800	3210	4840	3190
Atrnl1	255	215	160	297	149	454	237	300	248	157	145	46.2	246	210	159	205	63.1	133	116	180	101		139	506	256	210	218	0	0		259	127	91.5	280	234	134	310	37.1
Atrx	1230	2440	2070	2010	2380	4000	1250	1970	2110	1590	2870	6470	2900	2570	3100	3190	983	1170	555	2130	1040		4630	9230	3740	3200	1610	1940	4600		3040	5390	3330	3090	3100	3960	1330	2580
Atxn1	450	804	612	1450	1480	1380	402	706	770	903	735	678	433	856	1690	680	613	866	542	467	291		1850	3980	1870	1000	1470	1140	6960		1780	537	714	2460	1470	378	958	428
Atxn10	3820	3430	3460	3350	3070	2600	3490	4190	3310	4150	3390	3660	3590	3900	3600	3450	5120	4650	4420	4200	4870		1720	1490	2300	2740	2410	1870	4120		2790	3730	3450	2930	3230	3520	3650	3100
Atxn1l	1280	1550	1190	1040	1110	1580	1250	1280	2160	868	1580	284	2000	1960	1530	667	472	1130	1020	634	553		3690	767	1740	1130	3380	214	174		3520	3060	1570	2670	1080	504	3870	806
Atxn2	2470	2380	1490	3230	2510	2280	2110	2420	2200	2220	2750	3480	2580	1720	2360	2760	1020	1550	969	2060	1840		1840	2980	2470	1710	1700	3120	2010		2990	1180	3130	3040	2420	3720	2360	2520
Atxn2l	11400	14900	13000	25500	21900	29500	13200	10800	16800	9950	13400	8160	12800	11900	15800	14300	7180	6880	4150	7680	8140		10500	8690	6540	7190	5420	2070	7140		16100	9300	14700	13700	10700	14000	10100	7470
Atxn3	171	270	160	190	220	294	253	132	321	202	222	220	286	356	338	261	83.6	138	254	184	315		1500	479	462	701	509	253	1580		578	129	204	909	357	99.1	112	205
Atxn7	571	644	706	1120	1040	1970	603	652	1050	479	762	701	752	429	1120	1090	210	509	420	299	362		1530	2660	1400	1350	1220	2710	282		834	1100	457	1230	1800	894	413	922
Atxn7l1	422	528	503	573	479	734	448	573	398	352	468	547	469	539	655	755	217	438	335	492	386		970	1140	703	988	838	0	236		572	426	379	810	476	638	731	1180
Atxn7l2	82.7	163	96.6	139	157	265	66.7	62.4	120	47.8	147	251	44	51.4	128	135	7.3	70.6	45.4	37.1	41.8		243	334	277	354	439	3.89	238		260	335	101	217	105	0	136	0
Atxn7l3	1430	1480	1260	1340	1120	1110	1310	1200	1230	1350	1220	1210	1290	1240	1180	918	1130	1250	1100	1320	1530		2740	1780	1870	1460	1200	235	1470		1430	1060	1590	1370	1780	893	1110	891
Atxn7l3b	9820	9710	10400	7690	7820	6430	9850	9420	9110	12200	9650	10300	9990	9500	8880	8640	15800	15100	20100	13700	12200		1710	2210	3090	3970	2690	2600	2330		9620	7720	10100	7980	8170	9580	10700	8610
AU021092	254	226	128	111	231	112	356	349	399	236	351	284	399	611	241	600	557	257	586	381	390		828	1250	1230	1230	669	828	560		456	1870	542	3190	3870	1970	3240	3390
AU022252	948	898	629	958	938	903	577	942	1020	939	1040	960	1160	798	873	609	590	614	1080	784	689		1900	353	1050	898	404	0	381		651	3000	2640	910	1140	745	794	1080
AU040320	3190	2860	3150	4120	3170	2790	2840	2920	2520	2950	2890	2580	3350	2730	2500	2700	2310	2520	2760	2510	2780		4120	3100	2640	1840	4750	0	2800		3090	2320	3200	2630	2680	2450	2730	2270
AU041133	77.2	114	68.6	62.3	159	99.7	65.4	49.7	96.9	27.1	70.1	0	59.7	38.1	174	160	93.6	53	59.1	56.6	37.8		0	21.4	101	44.3	231	0	0		76.7	0	121	70.2	49.1	0	68.6	0
Auh	2060	1680	1890	1650	1630	1350	1850	1570	1650	1930	1760	1250	1830	2000	1840	2100	2190	2070	2500	1820	1960		639	474	834	590	427	910	488		1130	671	1310	1160	1120	1740	1150	771
Aup1	2510	2370	2050	3070	3810	3980	1870	2440	2960	1840	2290	2700	1460	2280	2840	2200	1970	2080	2560	1960	1670		1830	2300	1400	1740	2600	9070	3470		2030	2000	1420	1850	1840	1430	1850	2240
Aurka	69.7	72.6	71.8	87	43.9	37.1	50.2	71.3	111	72.6	36.3	4.15	66.8	65.7	65.5	60.3	35.8	136	99.3	91.8	190		158	0	4.55	40.8	0	327	0		0	0	71.9	71.9	90.6	0	0	0
Aurkaip1	1290	1210	1180	906	1040	882	1320	1250	1280	1060	1140	944	885	1170	1140	1390	1570	2030	2030	1350	1490		429	416	815	595	523	734	836		1110	714	963	666	814	1330	1240	1140
Auts2	3560	3950	2550	3060	4460	2760	2390	2860	2610	2760	3170	3080	3690	2860	2350	2270	1340	1160	762	1760	1510		6980	3220	2380	2510	3040	2200	6900		1960	2060	2450	2460	2150	1020	2370	3350
Aven	252	150	189	102	274	111	240	130	229	171	187	0	190	145	142	97.6	163	314	478	170	244		340	185	125	167	382	0	905		428	330	183	141	279	148	10.6	339
Avil	14	8.75	26.7	47.8	23.4	39.5	24.3	20.5	29.3	16.8	5.94	0	0	42.5	31.5	27.1	16.2	6.28	16.9	22	8.31		44400	39600	54000	58600	49800	32500	43200		1700	2270	1500	4560	4080	6820	3010	4580
Avl9	1540	2110	2250	1550	1740	1940	2010	2130	2210	2340	2050	2760	1920	2020	2170	2890	2640	3110	2910	3210	2080		1660	2790	1860	1830	3220	1620	1090		3300	2920	3070	2770	2450	4610	2660	2450
Avp	158	112	56.7	203	144	124	104	13.4	12.5	276	177	97.3	147	173	50.3	55.5	135	89	215	38.5	203		112	0	0	20.8	0	0	0		0	0	0	26.1	0	0	0	3.69
Avpi1	22.9	6.88	7.78	12.5	23.7	8.47	28	37.2	12.1	14.8	26.7	0	27.1	14.5	28.1	45.1	22.1	7.83	0	14.1	23.1		330	441	326	421	249	1410	145		36.2	0	74.6	68.9	122	20.2	76.2	134
Avpr2	0	0	0	0	0	0	0	0	0	0	0	0	0	0	0	0	0	0	0	0	0		107	3.62	28.4	25.7	158	0	0		0	0	23.7	0	40	53.5	0	0
AW146154	152	165	209	118	91.1	115	73.7	126	144	76.6	115	113	83.7	202	196	198	103	131	171	99	192		98.5	136	87.3	186	219	0	922		262	0	273	115	128	84.6	0	0
AW209491	249	271	285	162	360	236	309	286	226	222	195	206	413	280	321	266	234	267	187	365	187		0	342	137	270	118	0	281		494	199	180	381	414	384	495	138
AW549877	144	358	245	346	434	422	251	209	282	179	230	534	430	438	294	552	373	183	401	442	227		1880	888	610	300	196	2020	470		304	447	316	315	709	371	234	70.5
AW554918	545	487	463	304	372	417	319	462	434	399	453	433	293	357	495	437	429	370	526	372	294		945	681	662	534	571	0	837		582	965	369	411	195	1220	302	945
Awat2	73.5	80.8	113	104	133	135	70.8	62.8	118	61.5	141	0	61.4	93.1	73.9	203	227	111	171	167	116		0	39.5	59.7	108	0	0	217		86.9	376	207	72.2	159	79.5	33.1	84
Axdnd1	21.5	2.89	0.26	8.94	22.6	223	0	9.54	1.37	2.77	4.72	0	12.4	0	0	0	0	8.49	0	0	3.08		0	0	0	23.2	0	0	0		0	0	15.4	0	0	0	0	0
Axin1	1370	1510	1550	1580	1280	1390	1370	1820	1180	1180	1190	1430	2560	1190	1170	862	948	937	763	3010	1020		3690	1410	2150	1850	2150	1700	1790		3390	956	1690	1590	1340	5120	2070	1880
Axin2	35.7	43	46.8	86	75.8	206	97.4	74.4	118	52.1	76.5	0	103	120	57	68	24	18.4	31.3	41	98.8		91	503	173	161	918	820	143		23.2	289	221	235	130	295	223	164
Axl	114	14.8	216	32.3	76.1	113	81.1	98.4	110	113	116	0	65.2	161	91	155	90.6	27.8	76.1	180	219		0	365	12.6	16.5	0	0	0		52.2	0	0	0	215	0	439	520
Azgp1	6.12	3.46	12.2	11.6	32.6	0	11	24.3	7.46	14.5	5.86	0	15.3	57.8	28.3	3.35	30.1	11	32	42.4	38.8		0	115	140	88.8	212	0	0		66.2	0	24.4	239	289	66.9	503	427
Azi2	1180	972	1320	1660	1500	2080	1460	622	1280	861	1190	1150	1030	1060	1830	1430	618	757	959	706	811		2000	1550	1010	1440	953	2480	2460		1510	792	1080	1320	852	1130	891	830
Azin1	2100	2160	2850	2030	2270	2200	2660	2290	2530	2730	2990	1920	2620	2740	2520	2730	4240	3620	3850	2890	2670		8560	2330	4100	3320	2920	13100	3310		2420	2740	3450	3220	2900	4480	2410	3710
Azin2	221	231	275	354	241	269	202	294	227	305	244	553	304	234	239	359	125	199	265	235	224		58.9	135	77.5	63.4	176	0	937		189	470	152	162	136	168	254	421
B230118H07Rik	965	793	913	510	870	753	1100	989	934	859	723	1790	868	1080	768	901	1400	1330	1200	966	960		204	142	297	379	362	601	0		917	663	1100	684	743	1330	1200	1240
B230217C12Rik	889	654	823	604	589	527	818	661	637	762	730	297	673	579	680	550	759	822	980	924	830		0	0	0	44.3	0	0	0		401	176	697	196	340	228	484	402
B230219D22Rik	2890	3320	3160	2800	3130	3070	3070	2940	3160	3300	3000	3220	3290	3210	3020	3080	3700	3180	4070	3250	2760		2120	2140	2220	2110	1490	569	576		2710	1700	2820	2540	2630	2640	2840	3080
B230307C23Rik	53.7	58.9	28.3	35.9	84	173	41.2	19.2	80.6	30.1	106	0	37.6	27.5	46.5	138	66.3	26.2	7.53	61.1	95.2		0	534	25.7	25.9	0	0	0		67.2	0	29.3	42.5	18.4	0	14.5	30.9
B2m	328	330	234	283	299	200	446	606	358	518	405	168	483	366	427	465	556	426	986	531	576		2060	1080	1780	2030	1990	2160	2100		744	1460	1000	1070	1620	1700	2460	1950
B330016D10Rik	552	451	576	404	488	469	383	425	562	653	515	212	434	421	539	385	930	579	853	626	701		162	494	118	77.3	0	0	0		154	237	338	308	450	508	626	323
B3galnt1	108	145	100	92.7	85.3	50.9	96.5	74.1	98	68.3	53.6	0	77.6	52.5	74.5	40.5	126	43.3	231	125	176		0	0	0	10.9	23.9	0	0		0	0	101	36.1	55.6	0	79.3	0
B3galnt2	155	128	219	256	141	218	113	233	130	205	265	104	82.3	257	192	294	185	82.2	97	81.1	128		439	788	214	379	70.1	0	53.6		94.5	179	36.3	84	151	398	313	94.2
B3galt1	0	3.25	0	0	0	0	0	0	6.12	0	0	0	0	0	0	0	0	0	0	0	0		0	0	0	20.8	0	0	0		0	0	0	0	0	0	0	0
B3galt2	5.44	9.82	0	0	12.4	0	9.93	0	0	3.42	10.4	0	0	13	0	13.8	0	3.99	10.9	7.18	0		0	95.9	38.8	30	0	0	0		0	0	23.1	0	0	0	21.7	0
B3galt4	65.7	49	30.7	63	16.4	35.2	90.6	112	59.4	64	48.3	85.7	35.8	60	65	62	61.8	66.7	107	104	49.2		0	0	30	54.2	0	0	221		0	0	21.1	34.1	13.2	82.1	0	92.8
B3galt5	0	0	0	0	0	0	0	0	0	0	0	0	0	0	0	0	0	0	0	0	0		1000	961	1120	969	399	0	650		0	0	89.4	72.2	90.2	106	81.1	166
B3galt6	236	261	303	197	180	218	221	321	256	300	284	202	138	239	171	144	524	344	416	325	351		175	103	155	289	23.8	0	177		16.2	0	262	150	134	48.5	168	140
B3gat1	44.7	90.7	108	176	227	85.2	190	101	136	41	121	0	153	44.3	76.1	11.4	53.8	53.1	30.9	98	36.8		0	0	0	44.5	0	0	0		241	454	429	635	473	75	91.7	45.9
B3gat2	5.7	7.49	14.3	4.33	0	0	15.4	0	2.35	11.1	1.61	0	9.06	21.6	18.4	0	33.6	0	0	11.2	17.5		0	3.57	10.3	86.5	0	0	0		42.9	0	0	45.8	0	0	39.4	0
B3gat3	2820	2410	2830	2220	2510	2110	2580	2700	2480	2800	2870	2530	2450	2600	2510	2650	3980	3440	3400	2750	3290		1620	1870	2410	2810	1240	1780	2540		2390	2740	3120	1750	2330	2440	2420	2450
B3glct	77.9	63.2	72.7	74.9	102	137	98.7	40.2	105	72.1	44.4	93.1	24.9	157	61.4	28	53	141	25.9	203	151		470	98.3	199	149	0	0	0		283	178	84.1	74.9	146	214	96.9	148
B3gnt2	1870	2110	2880	2210	1890	2460	2960	2100	2490	2460	2260	2160	2070	2300	1940	1860	2870	2990	4450	2340	2900		447	1240	818	1090	1020	2680	1150		1680	755	1880	1170	2040	1230	4330	980
B3gnt4	233	441	408	479	715	911	314	358	634	171	248	344	421	243	393	527	197	336	287	236	320		212	49.8	9.47	0	0	0	0		260	613	559	409	352	377	663	216
B3gnt5	0	0	0	0	0	0	0	0	0	0	11	0	0	0	0	0	0	0	0	0	0		0	0	30.9	16.7	0	0	0		80	0	0	0	0	0	0	0
B3gnt6	8.81	4.45	0	8.34	0	0	21.4	0	0	0	11.2	0	10.7	14.3	0.855	0	9.95	18.4	5.47	0	27.3		0	0	0	0	0	0	0		0	0	0	37.1	0	89	0	0
B3gnt7	17.8	12.1	6.28	0	37.5	0	10.4	6.09	28.5	19.9	15.9	0	17	9.93	24.9	0	16.7	0	18.2	0	17.4		146	0	30.7	60.7	0	0	320		0	191	1.95	90.6	149	68.1	52	25.9
B3gnt8	1390	1560	1690	1510	1550	1450	1710	1760	1410	1550	1540	1640	1390	1570	1410	1290	2280	2200	1880	2410	2490		0	74.8	42	85.4	133	0	0		1770	1240	2110	1000	1540	1500	968	1410
B3gnt9	4.22	6.37	0	15.9	10.2	69.9	0	13	30.5	4.64	6.04	0	60.8	4.38	3	6.71	0	0	22.5	21.2	0		0	0	11.1	78	0	0	0		0	198	0	10.9	35.1	0	0	0
B3gntl1	106	236	329	266	363	380	192	137	455	187	278	96.6	218	183	306	320	125	163	235	195	95.8		267	219	234	160	476	0	391		181	120	207	142	63.5	88.9	174	246
B4galnt1	90	163	109	145	185	127	179	164	135	74.5	80.7	184	124	211	135	127	70.1	135	115	115	94		405	326	560	502	203	1460	264		56.4	0	72.1	273	116	353	180	202
B4galnt2	0	0	0	0	0	0	0	0	0	0	0	0	0	0	0	0	0	0	6.27	0	0		0	0	27.7	38	0	0	0		0	0	0	0	0	0	0	0
B4galnt3	12500	15800	14600	14900	10800	12900	14900	13200	12600	13500	12800	12800	12500	12600	11100	9880	7470	8920	7090	10800	10500		604	796	879	499	76.9	0	207		19400	15000	17300	13400	13300	8070	10900	11400
B4galnt4	305	337	319	787	791	817	440	375	415	204	303	830	276	536	491	202	168	312	119	204	164		0	328	52.3	24.5	0	0	0		1420	82.1	376	597	380	236	246	91.4
B4galt1	827	889	782	1020	892	1030	849	991	843	818	837	1210	860	689	750	718	638	942	892	811	855		712	567	735	584	763	1130	586		835	595	1080	1350	1380	730	1810	1350
B4galt2	942	910	796	1080	753	973	825	1060	856	853	952	1040	893	923	729	947	1070	703	1130	1110	957		257	477	334	442	518	359	169		1330	1460	1370	955	801	428	730	552
B4galt3	2290	2630	2310	2660	2300	3480	2030	2350	2470	1800	1930	2130	1950	2040	1990	2180	2020	2300	2590	2100	2060		1750	1250	1040	1480	1310	2620	1590		2410	1740	2190	1920	2010	1880	2090	2040
B4galt4	626	532	688	420	478	448	550	626	456	531	531	1010	586	486	530	508	694	794	1000	701	733		2550	2600	3710	3610	2720	5770	2320		637	381	908	1460	1210	1370	1100	1200
B4galt5	1.99	48.7	8.55	5.44	11.6	0	6.3	6.13	7.38	149	5.58	0	166	12	44	13.2	0	22.5	133	13.1	8.81		1040	1130	1200	1760	1870	3930	5220		56.4	0	58.9	247	346	81	516	817
B4galt6	37.4	21.4	21.1	13.9	3.29	16.7	1.65	17.8	66.3	12.8	6.92	0.839	6.8	1.36	63.4	3.46	11.7	4.79	24.9	23.9	58.2		4730	5670	5340	4460	4300	2530	1930		155	231	103	620	641	650	311	486
B4galt7	447	505	448	379	405	585	499	346	329	490	471	357	407	453	486	602	304	466	367	323	337		174	289	316	394	153	344	1810		309	588	374	351	363	525	490	570
B4gat1	464	414	339	335	399	388	323	524	453	388	364	386	371	464	260	398	625	610	648	678	540		214	0	0	30.3	0	0	181		584	0	279	0	190	208	270	371
B630019K06Rik	26.5	8.03	0	18.6	34.5	0	9.91	9.41	28.5	25.6	19.9	0	0	30.7	19.7	28.5	23.5	0	37.6	0	47.1		0	76.7	29.3	34	0	0	0		0	0	22.1	18.1	0	0	0	72.8
B830017H08Rik	1600	1400	1860	1060	1080	989	1310	2590	2860	1340	1650	2770	1320	1500	1530	1070	2030	2190	1920	2350	2120		73.3	51.1	102	63.3	409	0	5.27		5360	5180	7050	4220	4750	4490	3850	4870
B930094E09Rik	6.09	3.56	4.03	8.33	0.817	0	16.4	3.13	4.18	4.26	6.9	0	0	6.82	0	0	22.8	8.87	16.5	13.7	0		0	0	0	0	0	0	0		0	0	0	0	18.9	0	0	0
B9d1	1100	949	1150	833	1480	1070	1170	1100	1160	1090	950	1250	1030	1030	1340	1590	1390	1400	1280	1400	1290		173	682	347	346	404	549	0		831	1320	1040	898	672	831	866	1000
B9d2	866	750	897	717	1040	972	844	832	998	921	939	535	821	956	996	834	1270	1080	1400	1190	1230		407	99.2	332	222	244	0	548		781	1100	837	448	824	1520	618	1150
Babam1	1850	1210	1640	1260	1580	1270	1500	1450	1410	1460	1530	826	1190	1590	1480	1290	2050	1890	1900	1640	1570		434	595	1070	1330	1130	692	2280		2000	2210	1490	1210	1160	1770	1600	710
Babam2	1370	1430	1260	1050	1320	902	1210	1200	940	1510	1170	988	1220	1310	1090	977	1670	1690	1430	1700	1330		403	1510	689	1270	2440	1360	1830		1900	933	2000	1090	869	1460	1410	1180
Bace1	4140	6470	5410	6740	4290	6540	6260	4810	4620	4350	5400	4510	4900	5140	4660	5070	4540	3870	4000	5710	4740		1550	1110	1490	970	974	0	451		7780	7320	8750	6570	7000	3990	4890	4910
Bace2	49.1	25.1	12.8	0	0	0	77.3	22.5	8.55	4.35	34.1	0	63.6	13.1	0	0	7.14	7.22	39.2	16.3	51.7		37.3	71.6	213	205	199	0	0		0	68.9	0	88	132	0	0	60
Bach1	230	230	315	310	201	460	413	293	362	330	420	261	236	242	394	256	356	260	337	184	315		1030	361	652	556	1670	0	1070		236	239	154	613	578	427	462	363
Bach2	6	161	15.2	69.2	26	25.2	13.1	20.9	22.5	35.2	201	0	17.7	22.7	61.4	60.8	0	6.36	23.6	7.72	9.47		315	1950	404	354	512	441	0		0	115	34.9	46.9	517	94.9	0	42.2
Bad	1280	1150	1200	924	1360	1210	1470	1060	1360	1390	1020	1240	1160	1160	1190	1290	2060	1530	1700	1370	1630		289	450	433	607	132	523	487		1250	662	1420	611	712	1790	1250	651
Bag1	1080	951	1100	829	1140	577	884	887	824	1220	1090	996	1300	1120	945	799	1710	1540	2130	1290	1460		252	432	892	1480	411	0	1310		798	0	1340	1040	945	765	1510	142
Bag2	159	84.3	96.5	60.2	153	165	143	82.2	121	144	163	221	85.7	130	113	448	187	261	130	156	180		99.2	891	702	697	1380	1040	0		129	1100	114	251	248	135	345	957
Bag3	392	361	503	317	315	299	342	442	311	384	371	251	478	463	342	247	465	456	274	527	463		1800	1110	1520	1680	1230	1250	2200		306	375	208	958	913	337	1730	106
Bag4	244	567	439	753	414	865	1140	655	623	509	666	31.4	575	716	662	234	517	510	342	314	267		2060	550	550	544	420	2.25	2140		512	407	324	817	280	855	417	236
Bag5	289	288	377	300	202	203	385	273	232	241	339	56.2	316	291	258	134	390	302	307	287	388		586	482	640	867	912	1250	651		103	501	108	368	380	263	354	239
Bag6	7530	8240	8450	10900	9770	11900	7250	9330	8010	8690	8030	6540	8080	7050	8350	6890	7330	7190	5320	7480	7990		9780	7500	7210	6900	6030	4390	8140		8700	8960	9280	7630	7440	9110	6730	7260
Bahcc1	945	1150	902	1590	1180	941	1030	1060	1030	807	1130	640	993	844	660	828	446	330	81.2	776	699		1980	2850	1890	1530	2140	339	356		803	2130	1350	1200	1310	729	757	1350
Bahd1	829	923	1010	1220	921	944	1030	800	904	792	771	711	756	821	733	505	495	719	501	683	1300		1450	1330	2090	1850	1700	4290	980		1220	905	665	847	868	2430	1670	606
Baiap2	707	768	883	1070	926	1040	665	702	676	701	813	778	803	990	753	1020	614	536	651	680	879		805	1500	436	676	1800	402	2990		1500	815	628	797	440	313	450	237
Baiap2l1	1050	1110	1200	1090	1210	861	1060	1190	1360	925	976	1150	1180	1020	873	1230	952	1920	665	1120	1010		3140	2610	2470	2400	2220	1800	4610		949	518	1240	1950	1660	1630	1940	2040
Bak1	155	73.2	115	122	110	101	79.4	147	151	162	144	139	112	87.1	129	121	162	105	72.6	38.6	72.8		322	449	368	297	815	97.2	0		137	0	65.9	267	181	303	171	48.7
Bambi	5.43	0	7.29	5.57	11.5	0	29.8	14.6	21.8	12	7.79	0	10.7	7.5	15.4	0	28.8	28.7	47.6	0	8.45		640	801	784	999	399	589	0		0	0	0	72.2	137	138	68.4	179
Banf1	891	786	811	686	756	735	1130	765	897	1080	875	844	752	1020	984	789	1100	960	1080	1040	970		420	602	606	950	875	381	863		649	244	949	495	654	847	577	762
Banp	652	534	406	456	961	933	324	777	451	529	483	1500	493	601	554	547	296	206	370	456	469		1460	1280	545	717	735	0	3400		373	2660	464	415	473	426	996	932
Bap1	529	777	524	987	712	1200	548	727	690	567	581	892	523	661	540	746	396	406	391	507	460		1000	519	685	579	612	0	1370		450	1230	300	1280	511	911	554	317
Bard1	0	0	3.24	0	23.9	2.95	8.27	9.42	0	9.4	15.6	0	5.83	0	0	15.6	0	0	10.9	8.78	0		47.4	123	47.5	36.1	157	0	14.1		51.1	0	0	41.1	48.9	0	43.9	134
Barhl1	26.8	68.2	61.5	90.5	179	220	22.4	44	65.5	29	35.4	0	13.4	45.2	102	109	40.2	42.1	0	20.7	73.9		0	70.8	0	18.4	0	0	0		0	196	29	7.17	156	0	0	0
Barx2	0	0	0	9.28	0	0	0	0	3.35	9.4	0	0	0	0	0	0	9.98	0	0	0	0		114	0	26.1	0	0	0	0		0	0	0	0	0	0	0	0
Basp1	137	188	133	260	168	143	224	224	194	267	201	67.8	305	217	205	173	77.6	81.1	107	87.3	155		3720	3860	5130	5640	3620	3990	5410		416	1120	339	1120	1270	1110	1110	885
Batf	0	4.47	0	2.79	0	0	5.78	0	0	0	0	0	0	0	0	0	0	0	0	0	0		94.8	0	78.6	59.1	0	0	0		0	0	0	25.2	0	0	0	0
Batf2	11	21.3	10	29.8	17.2	54.6	21.2	0	7.97	3.97	22.8	0	32.7	18.6	6.59	51.1	16.1	17.5	13.4	26.2	5.16		0	0	0	0	0	0	0		82.5	272	0	0	0	0	0	0
Bax	725	694	775	663	953	963	725	793	903	643	651	979	499	696	757	777	747	733	628	697	670		240	447	569	681	623	887	1190		306	1620	744	600	698	1070	628	553
Baz1a	56.7	206	105	82.1	107	175	122	150	86.6	95.9	74.6	1230	272	57.6	83.8	87.5	105	43.5	17.8	93.8	87.6		1440	1220	933	937	1020	2380	2250		343	347	67.6	418	728	574	91.8	141
Baz1b	3280	3460	3420	4540	3350	4160	3500	2900	3230	2840	3230	2800	3610	3160	3720	3360	2110	2360	1740	2270	2210		5020	5820	4360	3860	3690	1260	1710		4110	2760	2930	3650	3160	2740	2560	3030
Baz2a	3610	4560	3800	5220	3690	5140	4210	3890	3830	3820	4400	3660	4910	3620	3860	2890	2460	2880	2070	3550	2900		10300	10400	9710	7260	6310	3740	4940		4900	3610	4380	5120	4490	2550	3310	3010
Baz2b	3420	3520	4330	4250	4180	4810	3500	3750	4290	3690	3030	4310	4190	3540	3200	3830	1960	2410	1490	2000	2880		4710	5200	2990	3120	4740	1810	2670		5650	2780	2370	4300	3300	2480	4940	3540
BB287469	0	0	0	0	0	0	0	0	0	0	0	0	0	0	0	0	0	0	0	0	0		0	338	222	403	0	0	0		0	0	0	75.4	0	0	0	0
Bbc3	397	255	479	623	904	989	515	530	337	520	432	349	504	287	353	650	294	462	269	279	588		295	67.3	188	121	182	0	0		322	237	252	500	292	402	329	372
Bbip1	1510	1400	1430	999	1840	1310	1530	1340	1450	1300	1440	1520	1130	1810	1520	2080	1680	1570	2240	1270	1490		147	465	317	526	1660	1190	109		1230	622	1010	1350	1100	2020	1280	1310
Bbof1	299	395	356	429	640	612	387	266	613	321	413	560	360	320	621	637	175	315	193	273	241		450	87	381	272	0	0	0		503	575	263	444	322	526	582	624
Bbox1	0	0	0	0	0	0	51.5	0	0	5.55	0	0	8.84	0	0	0	0	0	0	0	0		0	0	0	0	0	0	0		0	119	0	0	0	0	0	0
Bbs1	4570	6240	6490	5580	3610	4610	6180	5480	3920	4820	4990	6020	5310	5760	5600	3430	4540	3780	4720	5000	3780		1460	1260	1070	840	988	310	3490		5170	2040	3250	2770	4340	3410	5470	2300
Bbs10	171	145	131	150	126	173	170	207	174	179	139	0	119	124	151	174	245	122	312	259	182		0	27	31	51.9	101	0	190		42	258	81.8	45.4	128	0	150	103
Bbs12	252	161	150	259	154	303	119	166	173	218	138	330	312	232	172	191	203	224	144	146	141		78.1	130	88.3	34.8	141	0	237		160	0	130	90.4	177	0.887	148	135
Bbs2	3070	3190	2730	5120	5080	6120	2780	2690	3890	2390	2970	4090	2090	2770	4780	2910	2440	2300	1970	2300	2220		1830	2040	2160	1110	789	2870	1670		3700	3110	1760	3070	2010	3030	1750	2760
Bbs4	3870	3470	3860	3680	2840	2900	3370	3290	3690	3580	3480	4750	3460	3850	3750	3640	3140	3120	2610	3240	3670		1830	951	733	1070	1090	203	0		3420	2810	3560	2380	2380	3320	2570	2910
Bbs5	827	837	1010	850	821	840	891	831	1000	817	966	908	996	963	1010	1010	1270	1260	1260	1190	1170		288	383	335	198	82.8	0	505		957	286	1020	753	644	1080	660	823
Bbs7	2400	2180	2400	2790	2330	2840	1800	2510	2250	3060	2080	2770	2150	2630	2440	3080	1900	2100	1960	2120	2040		234	0	126	179	292	0	0		2060	496	2460	2500	1800	1580	1060	1240
Bbs9	3230	2670	3030	2940	2230	2080	2360	2770	2490	2500	2400	3030	2550	2750	2410	2710	2460	3290	3040	3010	3220		1270	1960	756	699	1250	2340	1030		2410	2110	2930	1610	1970	3090	2070	2590
Bbx	457	488	621	619	719	747	591	708	709	522	476	701	573	509	653	401	210	269	260	362	323		2090	4720	1980	1290	2960	2050	2660		718	1510	855	1910	1510	686	1360	677
BC003965	642	589	584	540	539	602	689	749	600	614	554	310	453	566	512	603	679	706	952	600	782		198	275	340	247	115	201	503		539	450	447	492	539	590	374	374
BC004004	2560	2610	3010	2450	3050	2340	3820	3880	3630	3830	2940	2530	3220	3510	2980	2600	3480	3910	5740	3250	3700		538	1110	1120	1600	2080	2770	1090		4190	2910	3330	2260	2910	2640	3110	4530
BC005537	5020	6000	4030	5600	4630	4290	4040	5740	5340	5900	5190	6780	5610	4950	5250	4540	5060	5540	4720	5320	5880		14700	10700	10200	5780	15200	10800	11500		6930	4150	5040	5420	4340	4110	7900	4510
BC005624	3150	2980	2710	2890	3230	3070	2790	2780	2940	2420	2800	2210	2790	2810	3130	3130	2190	2420	2080	2430	2350		865	1110	1470	1380	1050	1720	1650		2810	883	3050	2500	2190	2390	1800	2730
BC016579	0	0	0	2.78	0	30.3	0	0	0	0	6.04	0	13.6	0	0	0	0	0	0	0	0		71.7	811	849	656	984	1190	1050		0	180	0	162	50.8	244	55.2	95.9
BC017158	498	649	598	869	803	877	579	671	788	584	619	623	601	763	665	483	646	638	472	494	626		548	529	459	347	191	1590	979		487	780	858	436	449	574	438	525
BC021767	3.09	16.5	12.3	103	0	5.21	28.7	215	10.2	61.1	11.8	0	0	13.5	0	0	0	14.1	1.19	1.29	5.04		5.33	178	149	29.9	0	58.6	620		0	1.23	0	0	22.9	0	21.7	78.7
BC022960	0	0	0	13	0	29.5	8.27	0	5.04	2.57	0	0	0	0	0	0	0	0	0	0	0		103	0	0	0	0	0	0		0	0	0	0	27.4	0	0	0
BC024063	43.4	24.1	20.2	38	41.1	13.7	0	26.1	22.6	35	0	0	55.3	71.6	38.5	92.4	0	18.4	66.4	14.4	8.47		0	84.3	0	29.9	148	345	0		0	0	71.3	13	0	57.5	0	0
BC024978	464	858	794	1010	579	590	547	531	732	786	967	369	615	568	679	977	794	479	466	522	565		784	897	434	491	420	0	1270		394	1450	659	795	1180	992	330	1490
BC025920	563	536	502	579	621	440	411	669	521	504	617	274	398	530	447	685	614	367	421	387	456		163	3.49	110	21	0	424	0		206	431	421	175	235	289	214	166
BC029722	884	1030	952	634	936	586	820	865	903	977	1080	1120	790	861	737	636	1020	1060	1210	1150	1000		251	337	402	507	494	451	723		656	77.8	776	471	773	731	728	690
BC031181	4280	3550	4190	3090	3150	2680	4270	4030	3880	4070	3910	3140	3780	4060	3980	4270	6520	5440	6960	6020	5660		340	779	1240	1660	853	2790	523		2720	3550	4130	2470	2380	2240	3190	4230
BC034090	10.1	1.02	0	3.66	2.82	0	4.48	0	26.8	32	0	243	0	0	0	0	0	0	0	0	0		0	0	9.37	0	0	0	0		0	0	0	30.7	126	0	0	0
BC048403	140	80	153	116	143	125	68.5	120	82.3	132	124	150	288	132	198	216	149	99	114	82.2	112		411	54.8	62.6	171	0	499	52.8		177	0	246	134	129	336	209	390
BC048679	0	0	0	0	0	0	0	0	0	0	0	0	0	0	0	0	0	0	0	0	0		0	0	47.7	16.4	0	0	0		0	0	0	0	0	0	0	0
BC049352	8270	8100	8270	7060	6200	5860	7320	7750	7790	7570	7490	5930	8370	8350	6970	7400	6970	6660	7750	7160	6930		84.8	76.6	478	323	485	0	187		5990	5480	7710	5640	5670	4760	4320	4250
BC049715	123	47.2	13	87.2	127	74.8	10.2	7.34	57.1	23.9	23.9	0	8.11	140	34.4	0.818	3.01	10.6	37.5	161	32.5		0	0	55.2	6.55	0	0	0		111	703	26.7	51.3	13.2	267	0	0
BC051019	6.64	4.41	0	3.49	5.56	0	0	4.72	10.3	0.643	7.81	0	0	3.6	8.38	49.1	0	0	0	0	17.8		4.33	0	35.1	0	0	0	0		33.4	0	0	0	0	0	0	0
BC051142	29.9	47.3	47.4	58.2	36.7	91.4	69.4	0	20.8	29.4	50.1	0	140	105	32.1	121	32.2	35.4	3.44	53.6	39.5		125	112	65.9	32.1	187	0	0		126	82.7	42.2	42.6	27	41.4	0	0
BC052040	126	140	98	78	123	92.3	56.2	125	70.7	100	79.6	84.9	118	175	118	25.1	196	198	103	136	79.2		183	150	234	318	602	0	402		360	730	160	120	105	535	278	78.2
BC055324	52	62.6	18.1	29.3	18.1	55.3	44.9	16.1	31.6	32.6	45.8	0	17.8	77	67.6	79.3	29.2	17.6	9.74	72.3	58		0	50.6	23.2	39.4	776	0	0		41.3	0	204	38.3	51.1	91.6	89.6	0
BC064078	31.1	16.9	25.8	13.9	39.3	7.82	17.3	47.9	35.1	22.1	35.3	0	17.4	34.7	36.7	54.2	0	30.4	14.1	0	96.9		94.4	440	458	514	100	228	394		46.7	0	29.1	290	323	30.5	180	746
BC067074	0	0	0	0	0	0	0	0	15.2	0	2.61	0	17.4	6.68	0	0	0	0	0	0	0		0	55.5	88.1	25.2	75.1	0	0		0	0	0	72.7	12.8	0	63.3	0
Bcam	224	150	164	166	102	116	118	107	150	210	88.2	128	126	192	84.4	63.3	180	157	167	195	168		315	87.2	150	177	308	188	126		251	1870	477	280	360	178	680	394
Bcap29	300	299	253	303	290	497	327	427	295	316	283	10.2	232	288	355	218	215	520	325	281	343		88.9	165	94.3	110	148	595	248		141	107	203	481	282	257	393	168
Bcap31	3640	3170	3500	3110	3260	2720	3750	4370	3380	4170	3510	2720	3690	3500	3240	3730	5780	5490	6480	4590	4960		940	1460	1910	2020	768	410	1350		2530	2230	3260	2200	2730	2950	3320	3140
Bcar1	863	732	767	870	879	615	799	724	769	827	902	452	864	765	594	621	816	677	502	619	757		1700	858	1370	1360	705	1510	1270		829	401	657	1220	961	831	1450	1200
Bcar3	1210	884	1160	805	995	849	934	789	824	1070	892	695	851	1240	1060	1120	942	1070	1000	1090	1020		1540	1320	844	832	672	1860	912		350	116	315	428	391	683	672	395
Bcas1	64.9	9.47	43.5	22.2	11.8	63.4	25	16.2	12.9	34.4	10.2	0	99	67.3	9.56	32.9	14.4	24.8	31.2	46	22.1		0	0	3.32	0	0	0	0		0	125	0	0	0	0	0	0
Bcas2	1700	1160	1360	1080	1140	1190	1360	1290	1450	1670	1510	1360	995	1670	1500	1410	1840	1850	1920	1850	1530		181	583	723	743	318	784	2040		1100	1240	1160	972	737	1960	1100	1170
Bcas3	928	1040	944	1130	734	1140	980	1140	681	799	615	794	854	665	891	798	976	664	1180	1200	1020		1840	1150	1570	1930	2030	355	760		948	606	519	888	1170	800	833	877
Bcat2	0	0.585	18.3	9.13	7.54	0	31.2	2.06	6.05	0	17.5	0	16	29.8	1.02	50.4	11	30	11.4	16.3	16.1		452	266	79.2	106	0	297	3.12		0	0	2.4	126	36.3	0	71	65
Bccip	873	665	755	602	799	684	712	890	707	824	676	915	692	785	646	809	794	875	1030	858	758		154	508	423	729	347	349	369		1010	815	529	793	1180	688	710	617
Bcdin3d	424	581	470	381	615	550	360	571	387	440	493	167	561	310	450	335	613	543	563	587	626		163	83.1	93.1	102	412	0	0		81.5	388	332	252	255	148	714	72.9
Bche	0	1.81	0	0	0	0	0	0	0	4.32	0	0	0	0	0	0	0	0	45.1	0	0		0	107	0	0	64.8	0	886		0	0	0	12.7	0	0	0	0
Bckdha	1500	1310	1270	1300	1140	1010	1580	1370	1200	1470	1370	1130	1420	1480	1350	1290	2080	1970	2460	1680	1770		916	1260	1440	1830	713	2930	1530		1150	1680	1100	1190	1490	1150	2060	1440
Bckdhb	139	188	208	198	177	194	143	169	193	92	103	285	72.2	135	253	311	216	134	343	178	146		284	168	359	389	239	639	953		556	453	161	187	181	514	201	269
Bckdk	161	122	218	191	166	161	168	272	209	182	218	179	194	196	158	93.5	378	217	340	251	292		1170	1020	1090	1300	632	3190	1660		135	628	193	326	391	603	550	323
Bcl10	589	456	530	394	405	386	471	528	471	444	458	537	574	487	397	399	525	573	757	504	588		1630	1260	1350	1450	1430	3120	2470		324	104	300	484	636	1010	512	616
Bcl11a	3930	4140	4340	4750	4100	4950	4030	4110	4380	3980	3760	4530	4310	4110	4000	4100	4080	5050	2970	3570	3570		291	612	547	731	480	1100	225		4060	3660	4000	3550	3830	3640	2930	2620
Bcl11b	2400	3960	3850	5030	4090	4560	3270	2540	2460	2870	3650	1530	4000	2870	3230	2770	1920	2010	1800	2840	2900		590	532	344	516	333	0	0		2850	2740	3570	2640	2130	2350	2610	2840
Bcl2	971	1180	1330	1160	1230	1200	1060	957	929	939	1080	701	1130	942	1100	1190	585	769	848	998	814		1030	958	693	623	1110	464	428		920	503	683	961	770	843	793	834
Bcl2a1b	0	7.99	0	4.62	19.5	8.73	0	0	0	34.1	11.2	0	9.66	0	29.1	0	0	17.9	14.3	0	9.62		0	0	0	16.9	0	0	0		0	0	0	0	0	0	0	0
Bcl2a1d	0	0	8.79	0	0	0	0	0	0	0	0	0	0	0	0	8.54	0	0	49.7	0	0		0	0	0	0	0	0	0		0	0	0	0	22.6	0	99.5	0
Bcl2l1	4250	3750	3890	3830	3330	2890	3780	3940	3210	4260	3560	2690	3960	4030	3730	3200	4380	5160	4260	3950	4430		816	1070	1470	1760	2130	2380	1330		2780	4000	4800	2910	2780	3300	4760	2430
Bcl2l11	166	269	160	492	414	714	460	263	290	251	399	453	428	537	576	581	181	312	289	203	163		531	886	144	296	329	358	909		358	136	119	179	173	455	580	258
Bcl2l12	24	27.8	10.7	19.8	49.7	24	14.2	3.91	29.9	67.7	19	0	34.5	42.6	19.6	32	48.6	25.4	11.3	15.3	35.7		135	112	79	61.9	0	0	0		37.8	0	31.2	67.8	76.5	125	44.4	94.3
Bcl2l13	705	948	777	746	1160	293	973	1350	667	554	696	271	1580	1020	898	974	855	986	642	1220	920		587	261	666	972	2440	327	3240		2000	2930	1370	1240	1510	1270	2360	372
Bcl2l14	9.32	10.9	26.6	0	0	4.15	22.7	12.2	2.67	70.9	36.7	0	0	41.4	19.1	64.1	14.5	7.95	23.3	14.7	33.2		1090	1940	1760	2220	1970	3120	2890		0	181	34.1	323	290	581	252	367
Bcl2l15	0	0	0	3.18	24.9	8.86	7.5	0	0	0	0	0.971	0	0	17	13.4	0	18.9	0	0	0		0	0	0	0	0	0	0		0	0	0	23.1	22	0	0	0
Bcl2l2	4500	4360	4310	4340	3880	3560	3970	3900	4130	4250	4080	3800	4530	3960	3720	3330	3090	3440	3770	3570	3430		1180	1730	1510	1660	479	2920	1720		3990	3030	5720	3980	5520	3420	4200	2990
Bcl3	0	2.86	5.19	8.34	11.1	41.7	3.71	0	1.08	2.74	0	0	0	16.3	1.65	103	69.1	4.64	44	0	0		360	0	170	117	0	0	375		0.548	0	0	14.8	0	0	90.6	0
Bcl6	3350	2850	3890	4280	2800	2910	2970	3480	3230	3110	3610	2220	4280	3820	3850	3780	2800	2940	2670	2790	2680		1510	2240	1620	1470	1960	1160	1790		2100	1530	1300	2270	1760	1740	2010	988
Bcl6b	4.76	0	0.81	10.2	11.5	24.6	0	5.23	7.55	0	0	0	0	8.86	6	0	13.6	0	12.5	0	0		0	0	0	0	0	0	0		0	0	0	11	0	0	0	93.9
Bcl7a	8700	8940	8720	8940	8450	9150	8720	8820	8450	7810	8060	6660	7820	7310	7970	7340	5940	6560	5780	7430	7390		1560	3000	2160	2300	2170	656	674		8880	6630	8800	7470	6330	7650	5370	6750
Bcl7b	2530	1880	2630	1900	2050	1910	1850	2040	2010	2160	2200	2050	2140	2180	1850	1860	2830	2390	2460	2280	2580		830	809	1110	1300	842	1830	1430		1670	2340	2550	1620	2030	2450	1560	2070
Bcl7c	504	577	634	539	530	639	834	653	686	763	525	946	690	730	533	433	519	678	554	660	550		701	398	565	653	39.6	760	719		843	889	921	392	859	387	617	642
Bcl9	2140	2630	2340	4060	2820	6480	2040	2530	3240	1360	2240	3230	2020	2000	2900	2540	802	1510	998	1510	1430		2480	1580	2330	1380	1570	710	207		2230	5090	2100	1720	1740	1760	1850	1990
Bcl9l	1780	2040	1740	2550	1420	2280	1870	1670	1640	1550	2010	1510	2250	1460	1290	1070	718	941	504	928	757		4290	2970	3310	3820	2040	2750	3390		1090	3060	1460	2510	1670	1350	1620	1230
Bclaf1	3240	3740	3350	4320	3610	4710	2990	2830	3350	3190	3090	3040	2970	3210	3980	4670	1780	2090	2320	1940	1910		5710	3980	3500	3030	4780	4200	2800		3950	1880	2540	3290	3670	2010	2250	3300
Bclaf3	313	323	265	399	388	456	313	220	236	218	232	183	157	231	305	359	106	174	236	202	243		96.5	548	293	135	285	418	0		206	470	307	420	222	291	200	134
Bco2	4.75	0	0	7.41	0	0	6.6	0	16.7	0	0	0	27.2	0	6.85	0	25.4	0	18	0	10.4		57.8	53.6	22.1	0	0	0	0		0	0	24.1	40.1	0	0	0	62.2
Bcor	540	687	696	831	461	965	575	526	527	601	535	1370	724	555	565	725	290	356	183	468	475		4570	3960	3800	2570	2900	715	711		420	232	583	749	928	291	771	317
Bcorl1	754	1120	833	1360	500	1170	955	982	805	1090	975	663	994	640	984	772	792	800	637	843	834		1090	1650	1080	494	2140	0	1670		772	1980	861	711	553	837	810	1680
Bcr	1230	1720	1130	2030	1460	1610	1130	1070	1230	1350	1190	1420	1150	1210	1180	1080	984	1140	741	1120	1220		1820	3270	3690	2350	7690	1710	2370		1090	6280	955	1410	1540	1130	1990	909
Bcs1l	101	108	106	127	116	60.9	142	134	63.6	199	105	0	93	134	81.1	125	281	133	108	163	133		87.6	218	70.9	199	228	0	340		184	0	56	107	191	186	138	41.5
Bdh1	420	468	385	486	579	236	427	586	288	510	422	277	517	474	476	305	388	423	698	630	689		461	432	480	500	1060	370	719		344	269	301	330	405	179	671	384
Bdh2	6.92	6.07	8.24	0	0	0	4.67	0	8.56	0	4.9	0	0	2.34	12.8	0	0	0	0	0	0		0	26.2	53.4	20	0	0	0		25.9	0	33.1	48.5	30.7	0	182	0
Bdkrb1	0	0	0	0	0	0	5.23	0	0	0	0	0	0	0	0	0	0	0	0	0	0		118	0	0	0	0	0	0		0	0	0	0	0	0	0	0
Bdnf	0	12.6	0	0.938	0	0	31.9	0	3.39	0	23.6	0	0	0	9.53	0	22.8	0	0	0	0		0	0	0	0	0	0	0		0	0	0	0	0	0	0	0
Bdp1	932	902	732	898	1170	996	808	553	792	686	1080	1440	804	750	806	838	141	101	119	650	527		1550	2600	1250	1700	691	428	3090		1590	946	915	908	1010	1120	780	412
Bean1	21.8	23.4	0	53.4	35.9	0	32.3	51	40.3	38.9	11.4	0	47.5	47.4	48.2	19.5	0	17.2	17.9	29.3	17		250	141	42.1	98.8	63	0	341		0	0	0	80.4	34.7	50.7	0	45.7
Becn1	4680	4140	4480	3500	4210	3590	3690	4990	4490	4290	3990	4860	4940	3680	3700	3670	3870	4220	5180	4570	4260		1980	2320	1740	1890	1180	3280	1340		2730	5560	5630	2800	4420	3780	3250	2640
Begain	0.686	8.12	0	9.19	0	11.9	0	0	15.3	25.5	21.5	0	15	10.6	4.24	13.1	0	0	16.6	0	0		56.5	0	0	0	0	0	0		0	0	0	0	0	0	0	0
Bend3	197	281	291	286	221	249	252	211	253	277	248	249	243	221	391	142	114	237	107	162	203		147	496	443	344	1070	15.4	0		132	175	206	320	172	144	196	122
Bend4	180	299	168	226	335	251	162	247	294	238	229	542	193	139	176	194	127	190	185	143	196		0	0	0	44.6	0	0	0		322	297	95.1	151	126	191	174	202
Bend5	62.6	58.2	52.2	115	81.3	264	44.9	30.2	92.4	51	56	155	36.8	59.9	116	144	5	22.2	27.6	26	9.61		0	0	15.8	55.3	51.6	0	0		239	486	127	170	46.8	169	121	0
Bend6	0	2.96	10.5	0	0	13.8	0	11.3	9.07	0	13.1	66.3	0	0	6.49	14	18.8	10.7	0	8.65	12.3		0	0	0	0	0	0	0		0	0	23.9	0	27.6	54.7	40.4	85.4
Bend7	341	369	314	363	291	379	458	308	322	333	387	204	418	517	417	292	226	131	216	268	287		822	808	1160	1180	694	366	686		485	382	230	522	479	158	304	264
Best2	0	0	0	4.18	0	14.2	0	0	0	0	0	0	0	0	0	0	0	0	0	20	0		115	0	0	0	0	0	0		0	0	0	0	0	0	0	0
Bet1	291	538	404	351	203	331	379	504	198	351	356	1320	565	316	230	220	482	620	492	376	371		80.9	217	222	317	83.2	160	157		397	157	376	252	291	131	392	301
Bet1l	590	412	602	564	430	645	456	378	435	416	374	1090	557	462	633	533	489	746	830	410	513		141	1120	342	276	2580	0	289		553	1070	711	206	474	151	389	368
Bex1	63.2	75.3	35.7	66.7	34.7	85.2	140	21.2	51	60	63.1	84.4	110	36.1	43.6	42.5	31.5	25.9	173	62.2	34.6		267	592	411	529	544	1160	0		0	0	75.1	18.6	58.8	104	58	0
Bex2	2470	1990	2130	1670	1910	1940	2070	2120	2310	2330	2080	1790	1980	2150	1930	2210	2860	2820	3120	2320	2320		504	340	669	769	327	0	103		1650	1110	1800	1290	1280	1620	1410	1500
Bex3	2470	2200	2260	1710	2460	2060	1880	2130	2140	2150	2170	2310	1990	2340	2080	2550	2330	2460	2810	2000	2150		3010	2110	3160	4090	3430	5800	3400		1280	943	1810	1520	1570	1500	1640	1920
Bex4	32.3	59.4	31.3	48.9	30	18.4	0	46.7	19.2	77.4	39.5	0	15.4	0	22.2	51.4	27.6	47.9	13.5	19.4	45		388	210	527	495	460	0	416		43.3	0	99.9	68.1	44.5	199	0	0
Bfar	1020	1060	1010	1130	1020	889	1010	1330	1200	981	979	638	1140	983	980	1210	938	795	770	1210	1070		105	505	634	563	696	0	48.5		1040	1350	871	770	980	512	302	746
Bfsp1	0	0	0	0	0	0	1.69	0	4.29	7.87	0	0	11.9	0	0	0	11.1	0	0	0	0		420	309	165	292	137	0	286		0	0	0	36	0	49.8	89.2	0
Bglap	9.93	3.5	2.36	0	0	0	24	32.7	18.1	0	0	0	6.65	0	0	30.8	0	0	0	3.27	0		0	53	0	0	0	0	0		0	0	0	0	0	0	0	0
Bglap3	0	0	0	0	0	17.5	20.6	43.6	35	13.3	0	0	0	3.28	0	0	23.3	16.7	30.6	10.8	0		61	0	36.2	16.9	0	0	0		0	0	0	0	0	0	0	0
Bgn	12.7	10.5	15.1	19.9	66.3	34.1	18.8	37.5	10.4	28	15.8	0	29.6	52.1	7.09	10.7	0	0	2.16	50.9	20.2		0	0	37.7	46	112	0	0		0	0	32.1	0	0	0	0	80.9
Bhlha15	0	8.03	0	0.928	7.4	0	0	1.05	6.71	0	6.06	0	0	16.4	8.57	0	11.7	0.799	18	0	0		103	180	26.9	16.3	0	3.74	0		0	0	16.1	0	0	0	0	10.6
Bhlha9	0	5.36	0	4.65	8.21	15.7	0	0	15.1	6	6.93	0	0	0	11.2	13.8	0	0	0	0	0		0	0	21.4	0	0	0	0		0	176	2.02	0	0	0	0	0
Bhlhb9	230	455	270	274	332	263	666	323	358	409	451	666	651	330	410	381	227	295	520	154	511		767	926	427	297	234	0	221		172	402	400	336	484	321	368	205
Bhlhe40	247	280	279	245	118	158	148	375	234	120	183	0	238	286	311	273	311	145	223	150	99.5		4430	1950	3200	2960	1400	2010	3190		376	380	636	1860	1410	646	949	1080
Bhlhe41	477	403	426	457	400	458	488	646	623	452	387	13.8	400	430	662	472	390	564	424	404	362		233	771	543	1150	545	0	716		535	85.5	629	1050	534	951	407	981
Bicc1	2.82	8	3.11	3.57	10.2	0	9.15	6.7	7.54	0.59	7.18	0	14.9	21.8	5.66	0	0	0	8.62	7.18	0		62.5	0	50.7	8.94	116	0	0		0	0	0	14.1	57.9	71.4	50.7	0
Bicd1	490	568	418	757	655	963	919	1020	444	522	539	2060	943	565	729	890	364	564	572	489	351		769	2860	666	397	675	520	983		1560	417	571	987	1310	935	1480	991
Bicd2	515	910	608	848	898	946	657	539	816	633	686	329	736	509	785	775	271	210	390	285	270		791	1070	635	531	624	0	574		696	3420	467	935	986	506	904	512
Bicdl1	6790	6270	5370	6650	4770	5630	5750	6240	5080	5150	5500	4390	6930	5180	4820	4050	2330	2500	1830	3530	4750		2690	2620	2580	1990	1490	2470	2780		11100	10300	6640	5410	5980	5960	3730	5910
Bicdl2	1750	1680	1530	1430	1330	1350	1630	1660	1630	1350	1680	1020	1590	1700	1650	1180	1350	1330	1090	1260	1360		498	335	585	353	150	973	718		1070	1760	1020	1120	1420	1600	775	855
Bicra	567	1390	848	1420	684	2190	568	525	596	555	683	94.8	666	1090	682	518	300	260	721	322	712		1820	2000	1950	1560	2830	290	741		684	3340	851	918	1180	1420	870	541
Bicral	1470	1910	1560	2150	2050	1960	1400	1370	1670	1320	1440	4690	1830	1560	1620	1460	913	1290	477	795	1700		1090	3010	1610	1040	5480	0	3940		1620	2190	1900	2020	1500	692	2160	2020
Bid	0	0	0	14	29	32.9	11.8	0	14.8	2.87	6.53	0	0	3.61	21.6	18.8	6.09	0	0	0	2.85		238	113	45.8	69.4	0	0	131		0	0	0	67.4	70	0	0	313
Bik	91.6	84	127	77.8	177	30.3	91	45.3	73.5	58	57.1	55	36.1	110	105	38.3	96.4	157	90.9	60.1	41.5		1190	450	615	482	831	923	967		173	0	74.4	113	78.7	73	0	59.1
Bin1	819	1150	976	2280	2240	3440	1280	1030	1690	904	946	914	1010	895	1710	1650	575	702	472	746	854		0.72	207	215	151	273	0	0		1210	660	1410	1660	1360	1210	491	572
Bin2	28.9	0	10.3	18.2	8.81	8.54	4.98	12.6	14.6	9.85	41.7	0	7.17	4.58	9.9	0.579	14	0	8.44	4.68	0		0	0	0	0	0	0	0		0	0	0	46.4	16.5	0	298	38.4
Bin3	303	818	253	550	459	588	592	635	972	483	481	440	1280	376	616	439	490	516	421	957	682		675	223	642	392	381	1690	794		900	0	698	455	624	519	181	463
Birc2	601	633	580	773	660	852	638	487	672	645	714	1020	613	609	767	879	785	660	655	621	545		641	909	809	799	1410	2190	354		1070	490	789	593	669	1080	623	682
Birc3	104	105	77.9	83.2	88.9	126	129	24.9	32.8	31.9	47.3	0	38.1	43.3	127	7.65	14.3	49.9	19.3	60.8	6.56		150	201	381	336	327	0	192		0	0	15.3	48.3	10.7	160	162	0
Birc5	0	0	6.88	2.26	0	0	0	0	0	0	0.261	0	0	0	3.13	0	0	0	0	0	0		0	0	0	27.2	0	0	0		0	204	0	0	0	0	0	64
Birc6	2440	4160	3400	4110	2790	4140	2790	2890	3470	2560	3680	6050	3150	2590	1990	2540	2720	2710	1250	3490	2860		9870	7040	4010	3430	6300	2350	9110		5770	4750	3530	3620	2730	9830	4410	2600
Bivm	405	287	385	402	288	246	435	618	466	509	652	531	399	284	379	483	634	689	651	708	300		0	354	226	277	134	0	0		142	323	303	257	387	995	113	206
Blcap	478	473	331	595	1200	1060	531	494	653	405	544	415	464	486	572	550	417	419	427	519	341		778	1140	339	300	536	601	427		481	407	632	332	639	457	195	964
Blm	86.2	248	213	203	118	296	96.6	136	80.6	28.4	29.2	0	63.8	151	147	52.6	280	52.7	15.3	32.4	96.8		92.6	473	85.6	149	0	0	159		29.3	0	218	74.9	97.4	0	46	89.6
Blmh	1650	1400	1160	1120	1430	1050	1920	1470	1500	1820	1730	2830	1960	1400	1320	1190	2410	1970	2080	1870	2040		947	798	723	1150	886	963	575		1210	2260	1800	1070	1000	891	1400	1510
Blnk	57.5	38.6	9.36	38.6	66.5	85	43.9	103	50.5	25.9	43	0	62.9	84.8	103	92.9	61.8	6.51	99.7	40.7	95.6		3410	2090	2910	2860	3820	3700	3380		0	335	296	931	874	602	778	486
Bloc1s1	1810	1380	1600	998	1960	1550	1550	1750	1590	1680	1610	1310	1410	1920	1610	1760	2070	1880	2290	1710	1630		211	240	481	485	545	828	585		1180	1040	1260	1050	1210	942	878	1760
Bloc1s2	490	352	341	284	495	443	552	324	457	312	421	392	352	399	393	437	499	680	518	438	406		890	642	647	693	409	905	1050		258	5.44	607	378	513	233	231	353
Bloc1s2-ps	0	0	0	0.906	0	0	0	28.5	1.64	0	0	0	0	0	0	0	0	0.822	0	0	0		0	0	0.773	0	105	0	0		0	110	0	0	0.944	38.7	0	0
Bloc1s3	870	720	919	681	722	637	1030	1010	812	898	884	1210	784	898	773	618	1190	1180	1770	1100	981		0.877	123	222	252	0	329	0		572	198	840	477	752	1010	765	674
Bloc1s4	51.4	33.8	79.8	31.4	33.5	47.8	69.9	33.3	30.1	32.4	33.6	0	11.6	32	23.1	8.61	91.1	50.8	25.2	44.3	17.1		0	49.8	108	113	169	0	19		40.8	0	37.1	61.2	82.1	0	51	0
Bloc1s5	314	269	227	250	138	172	536	360	467	351	237	154	368	250	231	305	238	496	276	360	271		136	350	360	251	1250	398	138		207	99.2	166	254	332	288	234	723
Bloc1s6	1080	921	565	288	543	318	1050	808	560	877	532	418	747	482	786	894	814	509	766	830	775		124	168	288	532	74.4	564	366		701	1610	413	333	563	620	910	619
Blvra	232	270	253	178	283	344	273	269	363	223	299	404	223	208	268	390	217	438	196	225	274		0	0	54.4	189	0	0	269		207	182	332	274	354	113	56.1	323
Blvrb	134	94.4	93.6	84.3	184	222	153	126	250	114	124	0	209	267	140	308	188	138	247	143	240		1360	433	754	771	349	1060	1350		98.2	1390	384	1060	1580	811	874	520
Blzf1	667	849	721	718	713	910	738	788	748	741	879	987	707	907	828	794	822	658	706	803	908		560	747	334	431	777	141	512		495	1860	702	476	970	680	409	661
Bmerb1	2.6	2.44	0	0	0	0	30	5.72	30.3	7	16.4	0	44.8	37.1	9.25	55.9	2.48	5.01	0	45.4	3.61		0	0	4.33	69.4	0	0	0		0	0	0	0	0	0	0	0
Bmf	335	440	164	232	312	171	260	258	87.8	541	20.8	435	179	262	106	283	604	459	362	439	192		1110	816	1490	459	1140	2.19	1020		362	285	172	244	630	897	908	855
Bmi1	1250	1500	1150	1380	1300	1400	1280	1270	1750	1360	1670	1370	820	1650	1250	1730	1980	2370	1910	2080	1080		2460	1040	1070	1040	837	416	4200		1280	432	1170	2670	1030	1230	2240	1870
Bmp1	5.67	4.14	0	4.58	6.87	6.79	0	15.6	45.6	0	12.8	0	12.9	3.8	5.57	17.9	0	0	0	12.6	5.57		93.6	134	235	272	94.1	0	0		0	0	0	38.2	0	0	50.6	60.8
Bmp2	19	13.4	13	6.5	0	16.7	18.2	0	0	0	0	0	22.3	17	0.857	0	9.93	10.4	39	0	0		234	234	243	205	0	417	288		0	0	0	33.1	112	0	173	0
Bmp2k	928	1320	1110	1270	1040	932	1310	1210	1250	1230	1230	1550	704	1260	1220	1110	1160	1230	1120	1540	1270		186	403	182	186	412	0	125		766	1390	708	959	1210	675	1000	1490
Bmp3	113	55.7	81.9	124	233	90.7	69.3	223	93.8	139	127	87.6	120	72.5	84.7	132	31.1	158	105	59	48.5		0	0	0	17.3	229	0	0		0	0	0	29.7	115	58.9	0	0
Bmp6	1070	944	1140	806	522	714	985	1110	1170	1170	1370	1170	1330	886	687	601	931	937	923	1060	1290		58	183	135	14.5	0	0	80.3		6190	3160	3760	2670	3220	4760	4810	3850
Bmp7	33.8	31.6	35.5	13.3	22.9	34.3	41.1	36.1	25.4	22.3	37.3	0	16.7	27.6	25.3	21.8	0	9.43	45.3	0	20.6		736	1070	936	963	1210	561	659		0	237	24.6	269	232	117	763	88.1
Bmp8a	0	0	0	0.823	0	0	0	0	0	0	0	0	0	0	0	0	0	0	0	0	0		100	0	0	0	0	0	0		0	0	0	0	0	0	0	0
Bmper	72.3	45.1	194	46.2	117	140	51.9	105	100	73.5	177	112	60.3	101	46.8	82.1	338	78	55.1	59.5	99.4		0	0	0	0	0	0	0		109	0	69.3	223	136	446	87	372
Bmpr1a	1090	1040	1140	941	1240	856	1390	1450	1400	1220	1160	725	1480	1100	892	1020	1230	1410	1140	1340	1050		1650	2200	1720	1690	4110	1840	1100		1350	2000	1050	1310	1200	1650	670	1420
Bmpr1b	13	57	13.7	0	59.1	18.5	44.4	51.8	20.4	17.7	31.4	0	41.5	10.7	17.6	33	25.1	10.6	5.84	10.1	2.17		276	71.9	82.1	125	242	0	545		24.9	0	150	222	318	134	448	86.9
Bmpr2	5960	6910	6850	6230	4710	5860	6260	6780	5670	6060	6440	6580	6780	4640	5180	5480	5120	5220	5080	5920	4960		3080	3780	3140	2490	2950	1620	2240		7080	6300	7400	6240	5670	5400	6820	5490
Bms1	1060	1590	980	1180	1240	1290	920	972	962	993	937	1730	1320	944	1150	1030	682	1110	539	845	875		2230	1000	1130	1160	967	348	1120		1040	412	961	999	1100	904	800	872
Bmt2	164	226	257	291	301	353	288	226	202	176	238	314	210	253	283	449	226	168	378	298	252		562	457	288	384	192	230	649		301	293	132	257	291	326	40.4	325
Bmx	0	9.68	0	0	0	0	0	3.41	0	0	16.9	0	0	0	2.79	0	0	0	0	0	8.19		4490	3200	5260	5530	3690	5710	6270		210	0	227	504	566	465	407	803
Bmyc	1050	921	1120	690	650	631	932	851	826	988	1000	1020	999	1120	845	594	1080	1090	941	1060	1180		808	1880	1690	2190	1040	1580	2450		920	1250	1100	705	845	1640	1010	747
Bnip1	300	208	200	205	179	375	152	304	272	283	232	226	249	213	211	372	270	195	375	337	210		202	653	185	156	356	729	658		0	626	136	133	99.4	280	125	227
Bnip2	1340	1210	878	935	1260	1800	1210	1320	1310	1010	1340	1250	1420	939	1370	1530	1660	1190	1310	1630	922		60.8	1010	723	952	790	1090	885		1060	1640	1160	1090	1560	722	1120	614
Bnip3	2400	2150	2820	2180	2220	2010	2340	2120	2480	2950	2900	3270	2580	2890	2730	3680	3060	3150	3830	2720	2680		481	809	942	1060	1330	1320	647		1700	2220	2400	1800	1930	2790	2430	2240
Bnip3l	302	440	490	794	1040	564	557	316	961	884	776	203	518	805	719	570	356	952	433	365	523		1040	948	1440	1830	1560	3260	2740		408	255	1210	638	1080	720	931	1500
Bnip3l-ps	0	0	0	0	0	0	5.48	0.695	0	0	0	0	0	0	0	0	0	0	0	0	0		79.7	0	0	0	0	0	136		0	176	0	0	0	0	0	0
Bnip5	0	0	0	0	14.4	0	4.82	0	0	0	5.05	0	0	0	0	0	0	0	0	0	0		2480	2150	2390	2450	827	5610	5090		29.8	128	46.9	466	247	203	68.6	131
Bnipl	26.9	2.06	5.66	9.37	0	0	26.1	5.27	31	30	20.7	0	27	36.9	7.27	22	0	0	56.2	19.8	0		135	104	148	303	267	0	0		47.8	1.25	52	105	101	71	186	67.2
Boc	15.6	27.7	30	17.6	39.5	15.7	22.3	32.4	18.5	23.9	24.2	0	60.3	27.3	38.6	45.8	0	0	24.2	20	0		715	725	883	723	399	737	179		115	0	58.3	543	418	132	0	225
Bod1	1830	1760	2030	1230	1510	1520	1850	1810	2130	1910	1910	2130	1690	1810	1920	1770	2190	2470	2240	1860	2050		531	288	780	1000	945	1010	840		1600	985	2580	1500	1580	2340	2170	1960
Bod1l	1810	2710	2260	2280	1650	2540	1880	1960	2110	1880	1950	2000	2350	1940	2170	2320	656	928	209	1240	958		2670	3610	2100	1800	1750	1350	1300		2250	980	2310	2820	2220	1760	1270	1880
Bok	1700	1120	1320	1070	1050	904	1400	1370	1490	1290	1190	1610	1120	1720	1220	843	2210	1930	1960	1710	1730		0	73.7	46.6	97.7	0	0	0		950	1570	1720	781	1100	1040	883	2530
Bola1	708	478	653	372	707	481	573	791	773	697	583	919	499	664	630	489	992	1030	999	735	878		177	100	152	122	625	955	210		360	903	426	381	379	849	462	550
Bola2	451	360	479	266	413	503	409	522	510	360	511	526	388	631	366	334	532	558	664	534	548		243	140	166	298	130	0	225		133	525	394	332	241	234	421	587
Bola3	318	328	564	428	259	399	313	435	462	572	755	1030	494	443	334	526	352	500	712	681	359		0	87.1	188	230	191	0	191		160	112	464	263	312	103	408	1200
Bop1	772	769	792	853	675	874	803	805	640	729	807	549	559	718	836	752	1000	921	638	934	950		468	933	480	993	243	297	867		978	428	543	783	973	962	673	758
Bora	10.1	29.5	27.2	11.8	35.8	29.3	0	18.2	35.7	7.79	3.58	0	0	0	5.45	16.5	0	11.3	0	38.5	0		0	225	90.7	0	0	0	0		0	0	0	44.9	65.9	0	0	0
Borcs5	592	436	475	481	463	421	501	381	423	488	442	451	394	578	343	538	591	609	631	513	492		1360	874	1340	1740	2890	3130	359		393	753	538	502	441	663	431	311
Borcs6	476	529	592	460	409	360	417	515	414	525	478	227	348	402	440	423	438	755	796	568	473		1200	299	922	1040	1140	345	841		499	598	412	477	552	476	625	182
Borcs7	822	771	787	654	817	784	808	798	719	957	865	210	770	737	745	685	719	771	895	762	656		173	165	184	176	454	428	435		759	482	965	567	450	526	533	313
Borcs8	975	828	846	714	848	837	611	822	747	856	857	462	813	992	939	1070	838	866	848	775	1030		284	90.1	663	679	779	2.9	442		767	628	799	349	594	803	561	551
Bpgm	1900	1680	1970	1430	1540	1580	1860	2080	1860	1980	1610	2920	2590	1900	1430	1900	2660	2570	3070	1870	2170		8610	10600	13900	15400	8410	9320	12800		1880	1520	1810	1890	2760	2980	2570	2960
Bphl	1530	1390	1210	1370	1780	1110	1390	1510	1680	1510	1580	1020	1320	1610	1410	1610	1960	1640	2170	1470	2000		686	774	920	614	298	822	736		1640	770	1510	1410	1170	1770	1800	1570
Bpifa1	4280	4680	3970	1120	4150	1680	6940	6330	5160	2930	4940	2920	4880	8020	4290	5180	7190	4720	14200	6890	6240		21600	26200	28200	38400	10500	2230	37500		998	9630	7110	5460	11400	507	267	5880
Bpifb1	34.5	10.5	19.8	7.26	25.1	0	37.9	47.1	41.8	10	19.5	0	24.7	22.1	40.3	15	46.4	33.6	36.1	32.8	70.4		853	191	127	224	152	0	1130		0	0	38.9	33.4	197	0	0	0
Bpifb3	912	711	986	691	2160	673	3610	3420	2250	1140	1950	1140	810	2270	1660	753	4310	2560	2260	4730	4760		1530	10700	1270	2060	2180	391	6060		433	172	271	311	211	386	309	698
Bpifb4	293	338	386	309	472	167	2320	2160	1790	338	338	495	205	493	312	374	942	537	186	1350	1290		999	2520	510	708	2370	393	5120		36.4	236	199	185	1140	628	463	101
Bpifb5	1.35	0.89	50	13	7.37	0	19.8	92.8	5.02	0	0	0	0	0	0	0	0	0	298	189	28.4		0	394	313	8.81	0	1140	363		0	0	0	0	0	0	0	515
Bpifb6	98.9	63.1	48.5	38.7	72	44.7	630	565	353	58.4	40.9	0	30.3	138	82.6	118	193	192	46.6	291	276		0	618	122	124	378	0	1120		0	0	38.4	0	69.7	117	69.7	0
Bpifb9a	50.6	6.97	673	529	42.7	14.5	305	4020	711	0	21.2	0	3.02	24.4	24	11.2	0	124	11800	9490	237		1070	6990	7350	304	0	39100	7660		89.4	0	0	14.8	5.73	363	103	9470
Bpifb9b	379	21.4	3580	1070	73.8	103	1290	8530	1700	0	0	0	176	114	136	21.6	0	141	40700	28500	1030		1.75	31100	34700	1600	120	179000	35700		233	0	0	62.1	18.8	12.6	1180	61500
Bpifc	1.36	7.14	0	5.57	12.3	24.5	8.26	12.6	7.55	8.54	3.46	88.3	12.6	14.3	0	0	13.6	4	14.1	7.21	0		0	0	0	0	0	0	0		0	0	0	0	0	0	0	0
Bpnt1	2390	1950	2430	2150	1960	1710	2150	2060	1930	2340	2010	1680	2030	2580	1790	2210	3610	3300	3000	3250	2810		922	2450	823	1250	300	211	958		2320	2810	2720	1540	1680	4250	4880	2110
Bptf	4890	4340	3450	5630	4160	5270	3110	3790	3290	3750	3250	4900	4200	3180	3110	2600	1330	1630	713	2650	2230		9680	12400	8700	6500	8600	563	6070		4720	4410	3070	5340	4430	3960	2500	2830
Braf	4500	4660	3540	3350	3810	3340	3630	3610	5760	4200	4580	4620	3950	3220	3760	3550	3010	4570	4300	3200	3260		6550	2840	3580	2510	3150	0	1420		3220	4790	6100	6590	5440	2250	6800	3770
Brap	2090	2220	1980	1880	1500	1730	1540	1620	1870	1930	1750	1690	2020	1930	1870	1710	1260	1910	1230	1990	1440		2510	1380	1770	2100	1530	0	3230		1240	2020	1410	2370	1730	1900	1430	1690
Brat1	588	546	437	745	304	723	609	597	557	647	556	319	547	571	616	445	423	502	527	689	694		371	532	556	547	416	0	684		618	1020	710	641	697	475	425	527
Brca1	36.3	112	46.5	205	151	180	223	168	93.4	105	199	76.1	111	40.7	70.8	41.1	28.9	40.7	68.6	19.2	33.9		0	85.1	44.1	44.1	3910	0	128		3.19	0	0	452	77.6	0	24.5	218
Brca2	82.2	71.7	46.4	52.9	112	47.5	69.8	14.8	50.9	31.2	3.84	287	57.4	32.1	21.5	70.9	7.64	2.77	61.1	27.6	44.2		0	207	199	43	25.6	0	47.7		0	0	80	14	199	152	9.53	0
Brcc3	567	362	767	163	319	197	409	350	214	235	196	552	348	277	433	468	388	679	394	520	509		80.5	223	567	529	261	1150	1050		494	518	583	410	657	367	522	271
Brd1	1850	2310	1990	3040	3310	4750	2450	1790	2290	1560	1880	1070	2260	2080	2450	3310	781	576	751	1110	1240		3540	4580	3180	2510	1810	4390	2150		2020	1750	2160	2100	2860	1110	2070	1370
Brd2	9720	11100	10100	9790	8120	8790	7820	8190	7030	8210	9620	7270	9560	8250	9020	6820	5020	5400	3840	6260	6690		37100	18200	22500	17900	22200	21200	18800		13700	10300	9480	11800	8750	10300	8860	9230
Brd3	1120	1930	1340	1580	1210	1250	1620	1320	1120	1270	1360	999	1210	1390	1460	949	493	704	1180	920	795		2240	2320	1260	1150	1250	7860	536		1200	4360	1590	2110	856	1300	1960	1740
Brd3os	1020	767	1120	901	927	494	803	1360	759	880	815	1870	856	973	684	880	1300	1320	1610	1240	1290		77.2	0	146	128	0	390	0		1440	1640	882	547	816	1190	388	877
Brd4	1730	1740	1630	2970	2810	2980	1480	2220	1700	1690	1920	3400	2180	1720	1860	2160	788	1150	615	929	837		6270	7640	6910	5540	3950	3400	6450		2430	1270	2250	1780	2160	2810	2230	1860
Brd7	1020	1550	1470	1520	1950	1850	1220	1020	1550	1280	1780	1020	1580	1610	1610	1730	959	767	816	1240	991		2780	2240	1460	1310	3200	3600	3200		2020	737	1650	1260	1520	383	1060	1890
Brd8	1810	2300	1780	2440	2970	3100	1650	1760	2470	1660	2370	1710	2060	1420	2500	2400	1400	1310	1010	1940	1600		6140	4460	4410	3470	1660	2690	4150		2000	2340	1390	2400	1220	1690	864	1510
Brd8dc	8.2	0	0	27.1	5.79	0	0	0	11	0	10.4	0	0	0	7.23	24.3	0	0	0	0	0		0	170	43	0	0	0	0		0	170	0	8.08	0	0	0	43
Brd9	624	551	487	1180	1260	2000	837	579	992	481	815	577	601	587	846	913	295	438	548	356	490		1760	917	726	585	1270	575	589		1230	444	585	841	487	350	557	988
Brdt	1950	2180	2120	2150	2340	2660	2340	1810	2180	2100	1880	1090	2410	1980	2240	2670	2120	2120	1720	2040	1850		64.8	105	148	76.9	397	0	0		1710	933	2180	1670	1260	2210	1030	1490
Brf1	2280	2760	2620	3250	3400	3750	2500	2330	3220	2240	2650	2840	2720	2710	2890	3490	1690	1840	1440	1870	2110		1510	2340	1190	1050	681	3.47	674		2850	3060	3170	2920	3340	1900	2690	2160
Brf2	115	117	210	130	146	310	266	166	159	216	155	243	121	248	140	219	223	152	140	358	147		0	622	296	117	87.7	259	522		104	539	415	430	255	305	467	293
Bri3	1080	966	1100	840	1170	912	968	953	1250	1170	1020	458	971	1240	924	1110	1460	1660	1660	1240	1380		800	858	1270	1490	1230	2630	1170		938	247	906	929	824	1080	1390	1320
Bri3bp	1660	1400	1350	1350	1210	1250	1350	1520	1580	1650	1550	1150	1690	1510	1400	830	1210	1320	1450	1170	1220		648	887	1120	1280	553	11.8	5220		1660	1710	2350	1830	1190	1910	1730	1330
Brinp1	8.17	3.58	14.6	22.3	21.4	0	11.6	4.2	16	8.57	12.1	0	10.7	6.15	6.01	25.1	13.6	0	0	0	0		0	0	9.52	41.6	139	0	0		0	0	21.2	40.5	0	0	0	0
Brinp2	5050	4440	4620	6650	4990	5280	4210	4530	4940	5250	4880	4590	4270	5390	4920	5100	3050	3460	3860	4060	4330		417	562	157	182	139	0	267		2470	1280	2200	2130	2030	1400	1480	1470
Brip1	7.48	0	0	2.79	0	0	0	11.5	0	0	0	0	8.75	0	34.3	0	0	0	0	0	6.56		0	0	0	10.9	133	0	0		0	0	0	17.1	49.8	0	0	0
Brix1	429	274	379	263	379	352	348	365	378	318	351	521	269	470	354	288	837	484	373	328	413		877	226	299	443	446	2570	1450		189	0	392	516	371	402	351	509
Brk1	1130	1010	943	848	992	957	886	1030	1090	1090	929	1110	898	1140	1100	1230	1650	1530	1670	1120	1440		405	1250	984	1260	1630	2200	2480		863	973	1010	822	786	1230	1150	1480
Brms1	884	762	815	786	1050	687	868	631	922	760	890	742	855	931	774	927	853	864	947	790	791		997	1140	1280	1070	690	1450	1280		1020	1180	521	734	989	654	243	989
Brms1l	108	158	131	154	417	375	142	127	155	146	132	15.9	61.3	131	428	312	173	87.9	92.3	184	19.7		0.888	122	331	169	527	124	0		531	621	132	165	109	189	107	0
Brox	1490	1770	1570	1790	1540	1640	1510	1660	1780	1800	1730	1490	1760	1850	1750	1700	2000	1740	1680	1990	1690		1490	1550	1450	1450	1950	1460	1490		1780	1310	1700	1520	1550	1670	1580	1790
Brpf1	5110	5380	4980	6990	5740	6730	4270	4000	4900	4450	4460	4250	5180	4270	5180	4580	2260	2400	1750	2530	2930		3290	2880	1850	1440	1400	1850	825		3940	4170	4360	4230	5130	2190	2520	3440
Brpf3	151	645	167	345	302	765	336	542	222	172	163	196	216	270	281	371	40.5	125	16.4	131	215		2740	2190	1170	1540	2130	2150	701		842	170	376	779	1130	790	312	552
Brsk1	7450	7190	7270	7630	6230	5240	6920	7060	6020	8610	7430	7190	6930	6750	5850	4970	5330	6080	5810	7040	6700		304	365	517	590	965	482	70.5		5900	6270	6400	4600	4210	5410	4370	3710
Brsk2	2180	2410	2170	3420	3420	3320	2170	2100	2530	2300	2670	3180	2300	2470	2660	1990	1300	2270	1130	1630	1640		188	81.5	406	147	184	0	391		2160	1940	1720	2780	1260	1280	1390	1440
Brwd1	1310	1170	1370	1820	1420	2730	1400	1100	1320	813	1260	647	987	1300	1460	1920	251	601	512	627	402		2960	5310	2170	2350	3490	314	4010		772	2750	1060	1950	1160	421	982	685
Brwd3	190	315	216	259	344	366	178	244	279	101	155	105	245	325	232	282	108	227	169	118	64.3		515	1820	339	351	703	277	871		321	1080	422	375	442	151	317	99.5
Bscl2	403	509	392	578	686	672	463	437	527	476	500	462	691	437	497	409	406	444	330	364	363		443	1360	1420	1180	860	1340	1850		963	522	786	618	472	854	856	265
Bsdc1	1490	1400	1350	1590	1240	1510	1270	1250	1350	1460	1400	2640	1470	1610	1430	1880	1250	1350	1160	1350	1640		2360	3690	1700	1730	1570	4520	4570		1610	2770	1500	1930	1300	2050	2650	2050
Bsg	13100	11200	12300	9970	10800	9540	12800	13800	12200	13200	12200	10800	11100	13100	11800	12300	19600	18100	20600	16700	16800		6140	7390	10700	11600	8330	15900	10600		10400	8290	12200	10200	12100	12000	13700	15100
Bsn	11900	13900	10900	17600	10300	15300	10300	11800	11600	8900	10900	8340	13200	8890	11300	10200	3260	4130	2570	6530	6430		717	628	583	560	893	0	362		11800	8650	12100	13100	9010	7350	8750	8310
Bsnd	7.46	3.57	0	8.35	22.2	0	9.91	0	11.7	7.68	8.64	0	0	26.6	7.71	0	0	8.8	14.1	20	12.2		92	0	49	40.1	0	330	0		46	0	0	0	22.6	0	0	67.4
Bspry	716	846	798	604	825	689	863	554	618	886	677	617	730	516	599	495	776	786	638	833	863		675	246	537	608	262	0	893		1190	1170	1120	917	939	576	1460	989
Bst2	3.16	11.1	15.7	38.9	17.2	49.9	37.1	98.9	37.1	18	30.9	207	41.8	9.07	18	19.4	33.2	55.4	50.9	91	38.3		0	0	30.6	46.9	0	0	0		33.9	0	50.5	23.6	28.1	148	122	28.4
Btaf1	1810	2520	2220	2230	1830	2410	2100	1990	1950	2030	1980	1180	2230	1810	2180	2450	1770	1920	1380	1730	1750		1880	2470	1360	1020	1040	1800	1040		2160	1000	2520	2290	2080	1980	2030	1490
Btbd1	1410	1410	2040	1750	1480	1630	1320	1560	1330	1350	1600	1960	1960	2270	1760	1290	1400	2250	1490	1830	1600		2280	1720	1880	1480	526	943	1640		1150	656	1250	2530	1270	2960	2490	930
Btbd10	1810	1580	1940	1580	1760	1350	1450	1690	1640	1880	1840	2010	1840	1890	1790	1930	2210	1680	1860	2000	1980		269	452	456	449	118	0	0		1760	1340	2140	1390	1300	1020	1110	1450
Btbd11	9.58	0	0	1.19	0	0	0	0	5.23	0	0	0	0	6.12	0	0	0	0	0	0	0		424	466	336	522	369	0	206		0	0	0	65.9	6.04	0	112	0
Btbd19	31.7	17.9	50.4	28	11.6	43.4	15.7	54.5	15.7	18	31.2	0	40.9	19.4	42.8	0	56.9	49.7	78.2	113	23.3		0	0	0	5.41	0	0	178		41.7	0	33.5	23.4	20	66.6	33.8	42
Btbd2	2170	2090	2270	2560	1750	1990	2330	1710	2030	2250	2250	1870	1950	1900	1970	1650	2350	2390	2130	2030	1960		1140	1790	1610	1750	982	788	1630		1950	1360	1640	1490	1150	2400	1370	1020
Btbd3	686	833	766	674	603	674	580	600	613	660	702	1030	745	550	708	881	514	512	800	753	735		921	515	777	971	542	0	940		573	348	555	687	523	421	647	172
Btbd6	602	541	459	537	423	700	471	551	692	630	629	262	540	584	768	970	629	818	909	887	589		534	1500	420	519	919	116	1020		275	334	880	496	303	1250	241	616
Btbd7	1960	2360	2260	2020	1690	1830	2070	1900	2190	2130	2130	700	2020	2190	1920	1960	1220	1630	1380	1530	1460		2220	5270	2530	2500	3810	1190	1790		2860	3670	2500	2740	2540	2050	2770	3530
Btbd8	4810	5520	5660	5970	5060	6410	5290	4030	4270	4410	5470	4260	5380	5490	5940	5940	3880	3780	2890	4200	4090		1760	2630	1600	990	901	3010	1580		6350	3810	6640	5430	5310	4720	4750	4370
Btbd9	1370	2050	2180	1700	1140	2410	1720	1380	1150	1930	2500	4610	1580	1230	1440	1220	1710	1350	1670	1570	1230		4850	4250	2470	1270	2980	0	1480		3200	2270	1460	1210	2210	1280	3280	674
Btc	28.5	16	19.5	13.4	6.22	7.43	15.9	69.5	34.6	20.6	10.1	0	15.4	10.3	50.9	64	12.4	32.5	57.1	7.71	25.8		0	0	33.1	135	0	0	0		31.1	0	14.5	27.6	24	0	0	62.3
Btd	800	742	796	745	586	460	848	747	588	826	773	1110	971	888	529	459	1240	839	1480	1120	972		576	857	857	1180	1120	0	62		513	233	916	364	516	805	436	591
Btf3	3850	2720	3220	2250	2840	2710	3440	3230	3390	3700	3240	4300	3320	3910	3980	4040	5160	4940	5900	4200	4250		1030	1150	2490	2790	3210	6110	3110		2080	1250	3270	2180	2840	3570	3150	2950
Btf3l4	1690	1230	1180	1080	1270	1360	1420	972	1120	1660	1220	798	1500	1530	1870	1390	2120	1930	2030	1490	1550		473	569	1170	1450	1330	195	487		1410	1830	1470	1490	935	1070	2330	1500
Btg1	1230	1020	1760	1990	1540	1670	1140	959	1650	1810	2060	863	1390	1910	1730	2280	1770	1360	1210	2380	1460		9840	7880	10800	9710	10400	15200	7050		2170	1920	1510	2870	2080	2630	3010	1540
Btg2	435	413	581	495	764	434	252	290	356	340	418	340	609	368	443	819	418	409	1050	476	337		47500	17000	43000	40400	45800	54200	33400		2070	4480	1530	6740	6070	8960	6790	5110
Btg3	26.6	49.6	17.2	10.9	13.3	12.5	35.9	20.5	10.7	3.65	9.59	0	31.5	14.6	35	30.9	23.4	13.1	55.1	12.4	55.9		89.7	325	236	366	759	0	185		58.5	0	0	209	183	32	310	82.6
Btk	0	2.51	0	9.96	0	0	0	6.62	0	0	9.98	73.4	8.2	7.33	4.33	0	9.58	0	0	0	0		0	0	0	15.8	0	0	0		0	0	0	0	0	0	0	0
Btnl2	0	0	0	3.72	0	0	0	0	0	0	4.33	0	0	0	0	0	0	0	0	0	0		0	53.8	21.4	0	0	0	0		0	0	0	0	0	0	0	0
Btnl7-ps	8.8	10.7	9.68	15.7	0	0	0	7.3	3.35	0	5.18	0	5.81	0	6.84	0	0	16	0	0	8.5		265	272	141	68.4	196	408	199		0	0	0	137	28.2	171	24.6	0
Btrc	1060	1500	1380	1730	1630	2390	1230	982	1550	925	1180	1160	1180	991	1360	1500	532	709	966	664	738		632	1560	1100	1040	1200	1720	1430		1440	1470	716	1600	1310	1230	889	936
Bub1	0	0	0	0	0	0	0	0	0	6.83	0	0	0	0	0	0	0	0	0	0	0		0	0	19	0	0	323	0		0	0	0	0	0	0	0	0
Bub1b	83	18.9	11.4	40.4	277	7.55	25.4	12.7	48.7	187	2.77	0	25.4	81	19.8	287	0	16.4	25.5	31.7	9.63		57.9	103	54.2	79.7	0	0	0		0	0	0	32.1	43	46.6	0	6.81
Bub3	1200	1140	1360	880	1090	976	1410	1260	988	1320	1230	1870	1070	1220	1160	1300	2240	1620	1890	1610	1590		2040	2460	3190	4930	3320	4750	2090		977	826	1540	1330	1180	1830	1570	1240
Bud13	360	283	312	309	357	267	327	646	241	256	369	116	233	260	210	775	194	170	165	231	274		572	351	331	338	116	3470	535		278	550	306	415	294	443	129	515
Bud23	326	286	279	686	667	582	310	308	331	220	374	145	302	287	323	467	213	292	271	324	466		249	473	448	260	1010	0	1620		1040	590	403	405	269	590	296	668
Bud31	1220	954	1310	1010	1710	1170	1340	1270	1230	1280	1150	1420	974	1400	1320	1840	1480	1680	1560	1400	1450		1200	554	727	645	396	452	1790		1150	1720	924	877	793	1220	1340	1260
Bysl	563	473	402	458	511	329	495	494	449	558	406	526	510	463	333	404	540	523	468	568	469		105	215	307	293	243	0	623		339	867	725	450	552	869	313	437
Bzw1	1380	1530	1660	1390	1330	1590	1740	1560	1620	1840	1620	926	1980	1660	1580	1860	1990	2150	1910	1930	1500		3290	1990	2920	3330	3480	3350	2690		1430	1360	1110	1450	1340	1740	1980	1200
Bzw2	1330	1400	1520	1500	1670	1310	1280	1530	1670	1800	1600	1440	1470	1470	1430	1220	1720	1360	1320	1220	1620		763	769	626	532	1310	1390	1600		1120	844	1020	1060	1840	1020	1050	1550
C030006K11Rik	140	225	319	190	250	168	365	253	270	450	238	194	316	277	156	148	254	350	254	267	275		307	159	180	165	171	373	158		132	530	222	161	373	365	181	395
C130074G19Rik	5920	6790	6540	4780	4030	3920	6130	5890	6700	6160	6670	6270	7550	5860	5190	3770	4040	5050	4650	5580	5720		175	0	209	197	172	0	189		9750	9370	12200	8330	9290	6640	6330	7000
C1d	471	287	309	227	533	572	365	542	396	338	374	73.8	330	529	392	812	441	671	760	454	327		7.15	157	130	184	1250	0	234		479	867	350	234	469	322	22	434
C1galt1	208	142	147	133	254	138	206	141	273	212	300	175	207	234	199	123	158	205	283	324	287		409	483	459	497	237	772	189		111	235	91.5	367	338	249	224	256
C1galt1c1	1210	846	1150	805	780	980	1080	1160	950	1250	1250	1180	1170	1220	1220	1310	2120	1950	2760	1930	1620		358	413	304	378	467	0	275		1140	503	1160	964	732	1030	835	943
C1qa	113	103	112	172	294	63.1	284	312	346	341	183	103	221	219	290	411	238	212	395	265	343		6.1	0	0	16.2	0	0	205		0	215	0	116	59.5	28.1	1450	443
C1qb	124	70.2	66.8	163	211	121	239	226	218	214	139	0.842	262	172	217	316	233	290	214	178	423		83.8	53.6	24.5	41.9	0	0	0		37.4	0	0	193	128	0	710	225
C1qbp	1230	1080	1280	1060	1110	939	1260	1400	1200	1440	1380	723	1120	1120	1280	1260	1540	1810	1630	1610	1430		289	905	543	517	1420	908	1110		1450	1290	1110	828	1020	1360	1150	1280
C1qc	119	115	64.4	168	105	128	241	370	251	256	153	0	225	184	310	330	255	135	306	92.6	320		0	0	17.4	29.1	0	0	0		23.8	1.62	0	76.2	185	66.1	1150	205
C1qtnf1	128	119	74.4	237	48	168	168	177	193	223	176	166	167	104	106	76.8	133	109	219	146	159		0	204	190	123	0	0	0		54.7	0	3.88	6.79	91.9	0	13.5	68.7
C1qtnf12	200	172	179	290	213	157	132	201	266	296	179	413	232	188	308	456	169	127	363	257	187		348	138	169	194	0	0	399		306	343	155	315	334	253	412	239
C1qtnf4	570	327	357	245	294	467	439	407	430	422	301	493	364	355	356	433	971	597	636	609	585		127	99.5	208	170	178	580	0		260	230	396	158	438	862	781	485
C1qtnf5	19.1	6.37	13.6	0	36.6	8.46	0	3.96	0	8.17	0	0	4.53	11.7	0	0	0	2.19	23	15.4	0		0	38.2	0	0	0	0	0		0	0	0	0	0	0	0	0
C1qtnf6	13.2	38	8.99	25.6	92.6	11	19.1	3.21	10.3	37.2	24.8	0	17.9	23.7	25.4	52.1	0	9.02	31.9	0	15.4		0	133	0	5.04	0	0	0		52.3	0	0	0	0	0	25.7	0
C1qtnf9	5.43	0	0	0	0	0	0	0	0	10.2	0	0	0	0	0.856	0	0	0	0	0	0		0	0	1.58	0	0	0	0		0	0	0	0	0	0	25.7	0
C1ra	5.43	0.892	7.29	8.35	0	0	7.44	0	1.68	0	1.73	0	0	0	0	0	0	0	0	0	13.2		0	0	21.4	9.52	0	0	0		0	0	0	76.3	0	0	51.3	56.8
C1rb	0	0	0	0	18.9	0	0	0	0	0	0	0	0	0	4.29	0	0	0	0	0	0		99.2	0	0	0	0	0	0		0	0	0	0	26.4	0	0	0
C1rl	0	8.04	0	0	6.59	0	0	6.28	0	0	3.46	0	0	0	11.2	0	0	0	0	0	13.2		78.2	0	32.5	3.4	0	0	0		0	0	0	0	0	0	0	0
C2	11	16.7	0	2.53	46.9	0	6.75	2.55	0	26.4	4.12	0	0	9.51	8.82	0	8.66	8.24	0	51.8	3.22		41.2	48.9	165	188	580	1580	721		0	0	0	0	74.5	0	90.8	77
C230062I16Rik	0	20	5.2	12.3	16.7	28.7	13.8	16.5	17.8	15	0	0	12.7	21.8	9.47	6.76	0	0	0	13.5	19.4		0	42.4	18.2	26.9	152	0	0		0	0	16.7	0	37.7	0	0	0
C2cd2	898	915	785	716	807	601	794	562	671	575	493	1530	825	1140	765	593	773	561	766	636	870		2540	773	1090	427	175	19.3	2360		1420	531	743	1130	678	1910	304	1070
C2cd2l	5180	5290	5440	6080	3870	5020	4920	6040	4190	5210	5480	2970	4640	5360	4580	5260	4360	3200	3240	4150	4890		4010	1050	2270	2870	8700	2690	3450		3540	2380	4410	3750	3000	2820	5200	2540
C2cd3	4350	4610	4910	6230	3610	5550	4250	5080	4440	3580	4620	5210	4820	4340	4970	3780	2290	2440	2040	2880	3670		2650	2300	1550	1480	1850	3330	3170		3920	4650	5860	4650	3000	2770	4670	5370
C2cd4a	0	0	0	0	0	0	0	0	0	0	0	0	0	0	0	0	0	0	0	0	0		0	0	43.9	43.8	383	431	0		0	0	0	0	0	0	49.6	0
C2cd4b	3.38	7.99	5.63	0	0	0	0	0	2.5	0	0	29.4	0	0	0	0	0	0	0	0	0		99.5	111	212	296	486	417	318		42.5	0	0	22	45.2	233	59.9	0
C2cd4c	100	78.8	89.4	123	33.8	129	154	131	135	76.8	88.2	124	97.9	105	93.2	33.9	187	185	105	122	178		0	0	25.4	0	0	0	0		49.4	70.6	67.5	52.8	80.6	94.9	31.2	118
C2cd5	995	1370	1060	2380	2670	2770	1260	1140	1790	1070	1290	1380	1210	1380	1850	2380	1310	708	854	1080	1060		2510	2860	1830	1570	4700	1370	866		1560	3450	1690	1040	1240	1310	1180	948
C3	48.1	2.23	11.1	8.11	0	9.81	6.71	73.8	19.8	0	3.24	0	7.27	11.5	3.74	7.55	0	0	0	13.4	4.68		691	148	444	362	353	0	0		0	0	0	111	0	50.3	0	0
C330007P06Rik	964	941	884	861	922	1290	845	678	1030	1040	873	636	896	1010	990	1060	1470	1260	1710	984	891		896	615	1130	1050	646	382	0		913	1100	796	1020	916	761	1150	711
C330018D20Rik	335	259	239	169	288	220	246	259	284	263	346	576	190	242	244	502	236	306	444	224	285		68.1	172	104	155	212	0	0		404	568	155	260	110	0	55.5	98
C3ar1	4.08	16.1	21.9	19.5	25.5	15.7	25.6	60.7	50.3	35	25.1	0	16.5	28	24.9	54.5	39.7	5.59	52.3	46.3	22.5		0	0	0	0	0	0	0		0	0	0	40.1	6.58	0	152	0
C4b	1.92	6.73	0	92.8	7.76	66.7	0	0	41.1	8.86	8.16	0	0	1.28	7.27	33.4	0	6.02	0	0	113		36.4	68.7	47.8	75	0	0	413		0	0	0	1.89	0	0	0	0
C530008M17Rik	3080	4410	3310	4310	3200	4170	4450	3680	2970	3040	3780	4410	3180	3440	4120	3370	1500	2660	1670	2200	2100		784	3470	464	933	1120	134	3500		2040	1060	957	3470	3160	1000	2020	1900
C5ar1	0	0	0	0	0	0	10.1	0	14	0	0	0	0	0	0	40.6	0	0	0	0	5.2		0	0	19.5	0	0	0	0		0	0	0	0	10.4	0	0	45.7
C77080	2100	2350	1510	2060	1530	2620	2080	1700	2160	2490	1670	2090	999	1590	1560	1630	1510	1360	1590	2050	2040		4890	4140	3920	3470	3640	7910	6400		1570	1170	1620	1540	2120	1240	2830	1110
C87436	429	436	455	518	384	612	477	385	484	392	403	663	295	421	420	527	427	454	346	370	340		371	413	579	247	0	1090	0		229	89.1	339	366	360	232	262	282
C8a	0	0	0	0	0	0	0	0	0	0	0	0	0	0	0	0	0	0	0	0	0		0	42.4	24.7	0	0	0	0		0	0	0	0	0	0	0	0
C8g	24.9	23	51.9	29.6	14.3	40.9	39.7	32.6	49.4	20	20.3	0	22.7	33.3	31.1	41.8	48.7	36.1	23.5	32.9	50.8		0	36	168	0	0	0	81.7		46	0	95.5	87.9	0	0	0	0
C9	0	0	4.69	4.04	11.3	0	11.9	14.9	23.7	10.5	8.16	0	40.1	8.42	0	17.5	60.9	0	9.1	11.1	3.43		312	33.4	0	0.493	0	337	129		7.42	0	0	217	112	0	0	0
C920006O11Rik	73.2	42.5	45	70	58.2	22.9	58.6	40.4	109	15.4	40.4	149	27.9	38.1	54.7	82.3	127	15.2	93.3	51.4	62.3		82.7	41.4	29.2	114	226	0	0		24.5	0	14.5	32.5	255	125	36.3	53.2
C9orf72	1450	1480	1950	1270	1120	819	1370	1360	1270	1630	1600	1300	1270	1580	1370	1400	2090	2270	2590	2080	1620		403	249	432	345	157	1370	0		1390	1980	1360	1400	1190	1430	1360	1160
CAAA01077340.1	6.1	0	9.69	0	43.4	0	0	7.31	6.7	0	0	0	8.73	0	0	0	0	16.1	0	0	0		77.9	46	19	38	0	0	0		0	0	0	21.1	5.67	0	0	82.5
CAAA01118383.1	479	379	339	381	443	385	387	373	345	441	419	320	442	462	319	333	500	457	598	478	410		482	567	796	537	306	0	1330		195	1090	284	353	490	461	386	483
CAAA01147332.1	22.6	19.3	3.94	49.5	66.4	26.1	36.8	37.7	61.2	21.2	30.4	2.64	1.95	20.6	11	14.5	0	29.3	24.4	0.829	5		65.7	79.7	17.9	10.6	0	0	282		0	0	0	18	0	0	0.579	130
Caap1	479	484	377	347	288	421	443	362	392	424	381	262	326	412	473	428	368	365	686	335	372		92.8	218	125	189	349	0	0		403	178	454	408	372	451	234	499
Cab39	2080	2090	1970	2640	2050	1770	1930	2500	1630	2400	2100	3750	1890	2000	1980	2430	2480	2460	2380	2270	2050		1450	1870	1940	3110	1780	5150	1930		2290	1830	3140	2940	3360	2530	1890	2070
Cab39l	2010	1990	2180	2000	1630	1940	2450	2710	2460	2480	2620	2300	2240	1970	2590	2160	3220	2750	3250	1980	2830		721	618	926	866	597	663	1140		2960	4800	3210	2840	2390	3280	1950	2700
Cabcoco1	1150	928	1010	841	682	638	1010	958	884	1050	1080	649	930	935	898	1070	1080	1000	1090	571	973		482	348	223	427	221	0	214		788	727	393	398	255	1190	150	257
Cabin1	2070	3280	2430	4890	3170	4890	2610	2590	3000	1670	2630	4110	2270	2010	3140	2820	1130	1280	480	1270	1450		8900	3730	3060	3090	2220	2960	4170		2810	5680	1740	2780	1820	2630	4840	2860
Cables1	417	449	402	334	521	332	393	341	434	296	301	520	363	425	359	414	323	191	245	426	519		310	416	271	251	801	0	18		364	560	480	300	249	636	259	74.5
Cables2	16.8	14.1	6.74	15.5	19.9	59.1	19.3	8.71	31.6	11.4	7.21	0	73.4	0	23.6	142	0	12	0	46.3	0		3170	2040	2580	2460	1830	737	2180		0	0	56.9	232	301	124	45	44.3
Cabp1	37.6	66.9	12.4	184	154	246	39.9	36.5	11.5	49.3	105	0	101	33.7	52.6	95.4	49.5	16.6	31.4	34.8	70.1		1410	1150	977	669	400	1520	51		139	0	34.8	131	73.2	18.1	0	74.7
Cabp4	1240	927	1130	1140	1160	1610	936	787	1330	956	929	1030	974	1180	1230	1580	753	879	1040	697	805		0	31.2	24.1	31.1	0	0	0		531	875	579	767	610	685	384	872
Cabyr	13.8	16.3	2.31	10.6	0	15.5	11.2	42.5	21.6	6.37	6.6	0	37.5	24.1	16.7	0	0	17.1	30.9	18.4	46.3		0	31.2	1.8	0	0	0	0		67.9	0	32.6	0	0	22.4	0	0
Cacfd1	1740	1680	1580	1540	1360	1540	1750	1700	1500	1770	1700	1780	1530	1720	1410	1730	1890	1630	2060	2010	1950		869	589	1000	926	1290	1140	733		1540	1240	1490	1720	1040	1710	1710	2190
Cachd1	34.4	20.1	127	11.4	8.14	7	143	41.8	88.1	81.7	59.7	0	18.1	205	20.7	636	209	3.01	13.9	6.45	10.1		5600	5010	4130	4570	5950	9540	1680		24.6	0	70.8	1150	447	1520	226	722
Cacna1a	388	989	467	1190	851	1920	959	720	704	727	1520	231	882	521	557	849	1000	182	251	283	369		35.4	71.3	28.6	178	163	0	0		469	1260	487	885	593	456	638	407
Cacna1b	2830	5080	4920	5850	3190	3590	5480	6220	5020	3190	3120	5620	4280	4900	6110	3470	2190	1950	1060	2050	3560		2320	712	956	197	1410	0	67.9		6860	6880	9230	9430	5590	4050	6130	9800
Cacna1c	160	348	385	362	517	433	257	316	353	342	255	103	308	143	430	466	60.6	90	103	113	34		0	441	365	102	88.8	1520	245		281	685	197	214	282	94.7	195	236
Cacna1d	3220	3770	2900	5620	4030	8040	2930	3410	4550	2060	3500	4370	3250	2430	4040	4570	1220	1150	1120	1390	1670		4300	4600	1900	1460	4900	2010	5160		4590	4930	2640	4200	3350	2610	1860	2420
Cacna1e	10.9	4.09	0	19.5	80.4	8.35	5.42	0	17.2	0	1.27	0	12	2.1	33.2	29.4	0	0	0	0	5.78		0	191	10.4	21	0	0	0		187	0	422	90.5	110	0	81.7	50.3
Cacna1f	49.1	84.1	33.9	67.9	123	130	26.5	7.9	25.9	2.63	20.7	71.3	20.2	50.9	43.3	4.9	42.5	21.6	19.1	16.6	69.8		0	0	0	0	0	0	0		0	0	17.1	8.84	0	0	0	140
Cacna1h	18200	22800	19900	40500	28900	44900	19800	18100	20400	14900	19900	18700	18000	16100	22600	23900	8120	8740	6500	12600	12500		3470	896	1470	748	2920	0	4040		21100	14100	18700	18700	14400	17300	13200	13600
Cacna2d1	3300	4170	3470	3570	2600	3380	4130	4390	4120	4210	3590	2530	4360	3310	3650	4160	4400	4120	4610	4030	3470		148	618	215	221	0	0	630		6640	2830	4750	4020	3570	4020	4700	4140
Cacna2d2	0	0	0	5.65	4.88	0	0	4.51	0	0	0	0	0	0	0	0	0	0	0	4.73	0		3900	1620	2680	2560	2840	2290	3510		45	17.8	17.5	125	178	1160	603	28.6
Cacna2d3	18.6	2.47	14.6	14.7	34	18.3	34.8	0	9.05	13.8	8.62	0	17.3	3.51	7.87	0	60.5	0	0	0	0		0	0	18.2	0	0	0	0		0	0	0	42.1	0	0	0	0
Cacnb1	156	139	110	218	204	223	122	90.1	162	120	53.9	1.01	144	118	85.7	49.7	45.8	52.3	60	65.2	59.3		239	450	702	517	815	589	373		0	0	89.7	148	114	49.7	112	115
Cacnb2	1540	1930	1660	2370	1880	2560	2360	1930	2680	1770	1960	847	1440	1700	1890	2010	1640	1370	1610	2100	1850		11.4	108	129	51.8	0	0	0		2350	3510	1390	1830	1240	1060	1050	1080
Cacnb3	18800	18400	20100	18900	16300	17800	18700	18300	17800	17700	17400	19000	17400	18600	16200	14300	16000	17800	14500	16000	18100		992	870	750	864	928	0	641		21500	16300	21700	16400	17500	19300	17200	16300
Cacnb4	54.6	96	108	104	141	176	103	110	121	108	102	114	114	74.6	90.4	53.9	88.6	93.7	65.7	116	123		4520	4220	2330	2410	2100	2870	2410		222	232	141	491	367	498	147	422
Cacng1	0	0	0	0	0	0	0	0	0	0	0	0	0	0	0	0	0	0	0	0	0		0	46.1	30.1	2.04	0	0	0		0	0	0	0	0	0	0	0
Cacng2	6.12	1.79	0	6.5	0	0	0	0	0	6.84	7.79	0	0	0	0	0	0	0	0	0	9.39		0	0	0	0	0	0	0		0	0	24.1	23.1	0	0	0	0
Cacng4	475	712	609	966	596	685	412	676	527	855	924	613	683	471	844	544	405	761	1070	419	482		1530	2720	2380	2160	1010	380	1410		1640	1150	1970	1000	1570	2950	1930	1260
Cacng7	256	327	292	465	442	501	675	334	335	368	304	97.6	449	401	430	368	411	368	211	382	184		0	0	0	16.4	0	0	0		314	152	382	375	341	263	180	315
Cactin	1060	1090	1070	1310	871	1030	1070	1320	954	921	968	441	959	978	782	997	547	598	393	660	1060		2160	1510	1460	1210	752	1120	1580		792	1180	1110	939	742	845	1210	697
Cacul1	939	745	725	715	961	728	514	926	913	896	924	930	839	858	726	568	518	720	666	736	630		1000	719	1070	1640	989	173	728		675	928	755	893	1060	1310	1350	542
Cacybp	2920	2030	2810	1540	2160	1400	2220	2080	1730	2040	2300	2510	1720	2570	2240	2770	2440	2820	2290	2640	2330		1690	1140	1320	2110	824	1760	2870		1790	1720	2180	1400	2660	2230	2270	2210
Cad	1250	1470	1170	1460	1350	969	1090	1620	1020	1170	969	2160	2270	1230	1280	1320	1500	2010	1280	1380	2300		2510	1320	1480	642	920	0	1860		1100	6100	1780	1890	2010	849	2440	4520
Cadm1	4430	4320	5480	4130	3760	3680	5500	6240	4680	5380	5510	4570	5230	5470	4640	4520	5000	5300	4900	5270	4750		1630	3100	3220	3140	3460	2660	3410		4400	7710	3480	4340	4390	3480	5170	4010
Cadm2	46.9	5.11	14.2	5.6	12.7	16.8	0	2.5	9.41	15.1	15.3	0	13.3	15.9	65.2	16.3	0	11.7	35.4	1.38	1.57		480	1550	918	632	440	625	1030		91.9	0	23.3	2.59	46.4	327	0	141
Cadm3	2750	2650	2450	2610	1830	1850	2760	3710	3080	2680	2680	2980	2840	2710	2600	2040	2130	3030	2450	2510	2540		0	905	139	313	837	0	0		3800	1940	5480	3530	2950	1990	2010	2440
Cadm4	158	123	121	176	155	171	102	208	86.3	201	109	73.9	181	89.4	83.2	154	121	135	104	109	98.8		973	1760	1160	1400	1860	2060	1500		176	120	165	222	218	116	298	170
Cadps	4510	5730	4300	4150	3550	3480	5340	4110	4250	5420	5070	4530	4570	4360	4530	5940	3460	3390	3390	3530	3760		1300	2170	1380	1740	2300	1780	358		3980	6190	5440	3700	3380	4120	3200	5380
Cadps2	4770	3770	4060	3790	4530	4420	3860	2880	3420	4450	4140	4530	3880	4410	4510	4750	6090	5310	6850	4070	5500		14000	15800	16700	14800	14800	12600	10000		1210	1360	1110	1960	2750	3620	1970	1990
Cage1	105	129	96.1	88.7	93.5	237	90.6	128	151	53	105	11.4	87.4	37.8	99.2	59.8	68.7	62.6	84.6	33.2	105		77.6	605	64.6	80.2	338	0	186		122	0	81.1	36.1	315	0	0	81.1
Calb1	0	0	38.9	0	0	0	2.93	0	23.6	0	0	0	0	0	0	0	0	5.67	0	2.83	4.58		0	0	8.78	51.4	0	0	1250		0	0	0	5.34	0	0	0	0
Calb2	2530	2420	2560	1920	1850	1220	2070	2610	2370	3770	3090	2440	2060	2170	1710	1970	3670	3990	4280	2830	4000		145	443	526	541	292	0	839		31200	17000	32200	16200	19700	35800	27800	30500
Calca	18.7	2.22	0	1.85	0	0	19	0	7.48	9.23	0	0	0	9.5	0	0	33.1	41.5	6.61	0	0		0	0	0	24.9	0	0	0		0	0	0	0	0	0	0	0
Calcb	1.72	0	0	0	0	0	0	0	0	0	0	90.8	0	10.2	0	0	19.7	7.57	0	0	0		0	0	0	0	0	0	0		0	0	0	0	0	0	0	0
Calcoco1	2970	2630	2600	3070	2530	2850	2830	2490	2200	2590	2610	2970	2880	2610	2820	2180	3290	3320	2340	3100	3070		4890	3200	3430	4110	4470	3210	8070		2610	4370	2440	2420	2610	1870	2450	1100
Calcoco2	157	125	189	107	59	102	99.9	99.5	120	103	126	238	58.8	161	93.5	87.9	128	189	208	102	183		0	18.3	34	0	0	0	0		32.9	0	33.5	67	115	0	38.4	57.5
Calcrl	0	2.27	0	0	0	0	0	0	0	15.5	0	0	4.95	3.04	2.73	0	0	0	0	0	0		165	169	153	381	0	1840	0		0	0	0	5.15	12.6	0	0	0
Cald1	4.31	11.8	1.03	16.4	43.8	0	2.74	65.4	52.4	17.2	19.7	0	15.4	15.1	39.9	54.7	0	6.75	0	48.6	2.78		0	27.5	236	214	246	0	0		0	0	0	53.9	8.35	9.12	12.8	628
Calhm2	0	0	0	0.928	0	0	0	0	6.71	5.13	3.46	0	4.86	0	0	27.6	11.8	0	18	0	0		0	119	19	31.9	0	0	0		0	0	0	13.1	0	0	0	0
Calm1	197000	182000	200000	133000	169000	149000	200000	193000	185000	220000	197000	203000	189000	204000	192000	173000	293000	283000	306000	231000	223000		9520	13100	13400	12800	10300	11200	7360		148000	113000	162000	99000	119000	136000	139000	136000
Calm2	52400	43500	55500	34800	40700	36600	48600	52400	52700	52100	48500	54100	46600	52200	50000	52100	66500	66400	73100	60500	59200		15300	15400	26400	28900	23700	26500	19500		40500	35200	48600	32500	34000	45700	44100	39600
Calm3	32300	30300	32000	25000	25000	22000	31400	31200	26500	34700	30500	31400	30200	29500	27200	24500	43600	41600	45500	37600	39200		3670	3490	5860	6570	7500	3900	7820		28200	19800	27100	17900	19800	24400	28100	25100
Calml3	0	0	0	0	0	0	0	0	0	0	0	0	0	0	0	0	0	0	0	0	0		0	61.8	30.2	51.5	0	0	0		0	0	0	9.37	0	0	0	0
Calml4	67.7	88.6	41	22.7	38.5	98.8	84.2	92.3	66	71.8	102	0	155	104	61.3	249	88.8	80.6	139	58.6	127		427	349	695	1020	604	610	811		20.8	1090	53.1	1010	895	310	919	1050
Calr	17000	14100	15800	13100	12800	11800	15400	16300	12900	14800	15200	17900	16400	15600	14400	18000	25300	23700	24400	24800	24800		16500	15300	16600	20100	13200	22900	22100		11700	12000	13300	10500	13600	13800	14600	15200
Calr3	96.6	112	121	61.1	91.4	15.2	97.4	117	90.9	59.5	54.4	108	117	105	71.3	53.5	185	112	168	149	119		96.9	0	0	80.2	0	0	0		75.9	385	163	64.2	103	123	184	90
Calr4	3.14	15.3	7.48	2.74	0	0	0	10.5	6.46	0	6	0	0	0	7.93	0	25.1	0	0	3.1	7.31		0	0	0	0	0	0	0		0	0	0	0	0	0	39.8	75.8
Calu	556	718	1060	628	601	688	592	700	607	621	630	1630	688	619	749	925	540	595	742	541	742		2210	799	876	1060	811	3530	706		631	941	422	640	719	956	633	448
Caly	1230	1350	1280	1270	1500	1280	1060	1400	1020	1640	1110	1770	1130	1240	991	1190	1630	1310	1270	1210	1450		121	4.04	60.8	26.4	0	0	0		532	146	315	261	269	764	217	156
Camk1	2450	2210	2250	2460	2960	2990	2250	2330	2540	2240	2300	2610	2050	2680	2630	2920	3450	2900	3330	2880	2780		324	611	682	765	925	0	1090		1180	1260	1810	1230	1340	2030	1050	1700
Camk1d	5.7	24.3	14.6	8.39	60	34.1	19.8	2.03	19.5	11.6	30.6	0	6.9	8.36	0	43.2	11.6	6.69	41.8	20.6	27.2		485	585	31.7	33.4	129	0	0		306	0	17.5	70.1	0	0	0	31.9
Camk1g	2.02	6.93	5.62	3.61	0	22.4	24.2	9.75	1.96	14.4	12.1	0	17.6	18.6	0	0	0	0	13.2	0	0		98.2	64.7	0	19.5	0	437	0		0	234	21.9	24.2	134	0	39.5	119
Camk2a	1260	1720	1060	2860	2670	4530	1390	1060	1930	1070	1450	943	1210	1530	2090	2640	557	667	554	863	802		153	375	180	74.3	0	0	0		1100	1090	1120	1290	917	665	509	1620
Camk2b	98	23.5	18.2	50.3	117	112	56.9	28.7	24.9	71.2	132	0	45.2	29.4	40	20.2	5.55	29	61.7	23.1	24.5		7040	4330	4710	5280	3250	4730	6050		260	428	47.9	591	545	577	436	379
Camk2d	12700	15600	15400	14700	12800	15400	14500	14300	12600	13800	14400	12300	15000	13300	14200	16000	12000	13200	12200	11200	11100		7700	7650	5490	5430	3590	4860	13700		12600	9850	9690	9390	9670	11200	10800	11200
Camk2g	674	699	733	1250	1210	1810	644	646	710	751	868	2940	1510	717	884	1270	588	642	391	681	546		265	242	625	671	444	395	1740		785	577	814	1380	1210	1310	551	898
Camk2n1	249	254	423	203	197	138	359	1120	902	238	222	241	217	271	183	163	170	200	195	244	203		3300	2730	2960	2900	2570	3280	1610		1380	2390	3870	3050	2830	1100	556	446
Camk2n2	988	971	1060	827	680	634	941	1070	887	996	1020	899	905	1160	813	727	1090	944	919	863	887		195	0	103	103	0	552	233		798	788	1160	888	779	879	1030	956
Camk4	40.6	67.8	43.4	98.3	46.6	52.2	56.2	52.2	69.2	40.1	68.5	96	36.1	39.2	53.7	69.2	94.9	71.8	84.2	12.2	79.7		0	0	40.2	11.2	0	0	0		0	0	21.7	0	0	0	0	0
Camkk1	98.8	92.6	87.6	172	90.8	152	68.9	171	119	102	149	233	68.9	154	87.4	42.9	113	79.3	54.7	99.9	100		627	606	590	587	215	0	1560		123	203	279	192	177	219	46.4	78.6
Camkk2	607	748	441	1060	1160	1410	690	556	879	586	852	436	596	837	909	833	598	749	800	1050	562		272	1740	1240	1010	1920	6.81	409		807	1400	344	1260	1200	2860	864	484
Camkmt	246	290	315	232	257	199	288	170	174	252	248	303	242	273	269	232	322	231	170	240	357		265	252	275	168	777	0	627		77.2	464	192	166	149	359	134	135
Caml	1000	814	698	985	768	1150	717	729	884	704	876	1070	711	937	1050	772	665	895	739	909	1010		493	892	382	584	216	1090	1060		714	666	546	588	602	1040	413	721
Camsap1	1400	2780	2750	4160	2280	2690	1630	2210	1930	1240	2460	970	3430	1620	2500	2710	694	746	708	932	813		1470	1860	1570	1550	7600	240	476		3330	5380	2140	4140	1280	805	2960	2010
Camsap2	638	675	577	822	583	794	434	622	878	611	520	618	727	547	704	780	162	414	347	408	384		2600	2930	1470	1210	1300	539	1260		943	1460	725	965	1060	749	489	458
Camsap3	980	1000	981	1460	1150	1100	1100	953	1290	1410	1010	736	1150	1170	968	967	546	1130	1240	1000	1090		4170	2480	3050	2570	3600	1280	2900		1230	1470	2190	1350	1150	2310	1460	1330
Camta1	2660	2710	2430	2410	2510	2920	2880	2240	2190	2870	3050	3730	2770	2680	2450	2310	2470	2900	2350	3340	2540		1170	591	278	614	380	0	599		2310	3480	1840	1490	2200	1470	1290	3130
Camta2	3780	3930	3410	4380	3300	3310	3640	3370	4110	3180	3390	2950	3930	3380	3050	2520	2280	2890	1600	2970	3070		7280	5490	5850	4940	5820	1930	2930		3450	3800	3820	4120	4170	2630	2810	2520
Cand1	2650	3070	3580	3210	2470	2130	3750	2100	3110	3950	4790	1770	3210	2860	2950	2420	3740	5610	4580	3560	4160		3690	3210	5870	8250	7000	5430	16000		2880	1770	4170	3110	2500	2790	3950	5160
Cand2	53.7	53.6	22.7	55.7	59.3	70.8	54.6	64.9	40.3	28.2	55.4	257	67.1	52.5	33.4	64.8	39.7	75	3.12	23.1	100		187	261	185	259	313	0	408		50.3	0	34.2	45.1	136	108	97.9	12.4
Cant1	3800	3470	4040	3240	2610	2830	3220	3010	3140	3010	3310	3280	2780	3270	3150	2710	3650	3470	2940	4300	3470		947	1120	1400	1480	1690	1240	1240		2740	2680	2570	2140	2680	1820	2390	2690
Canx	6200	5810	6310	5300	4500	3290	6020	6140	4880	6430	5740	9780	6530	6260	5390	5640	6620	6420	6640	7100	6140		4450	4490	7040	5590	9020	6920	6850		4300	5280	5290	5420	3520	4770	5730	4620
Cap1	3920	4240	3880	3560	3480	2890	3970	3830	3800	4300	3560	3240	3470	4230	3910	4110	3630	4250	3270	4210	4130		17000	12500	17300	16900	11900	10900	17500		5460	4890	4290	4830	6010	7590	6850	5170
Cap2	0	0	1.08	0	23	0	0	41.3	0	8	0	0	0	0	21.8	26.6	0	0	0	0	0		0	300	633	199	243	0	326		0	0	0	12.1	44.5	0	41.7	38.2
Capg	4.15	12.9	10.4	24.9	61.6	19.3	0	33.8	12.5	36.6	67.4	0	22.4	8.37	32.1	8.24	0	32.4	36.5	58.1	31.1		290	57.4	188	193	371	437	175		0	271	37.3	32.8	76.6	156	0	41.6
Capn1	23.4	28.9	84.3	27.6	53.9	42.7	110	34.8	52.8	93.3	53.5	0	44.2	54	58.9	84.3	57.7	12.5	76.5	59.9	9.87		2610	1380	2260	2330	1770	1340	3010		153	287	248	511	691	532	551	425
Capn10	1340	1260	1370	1680	2000	2190	1420	1250	1510	1250	1410	1760	1370	1370	1500	1820	1080	1460	1360	1460	1380		470	542	475	342	1750	716	308		1540	1530	1540	1180	968	1760	502	1160
Capn11	0	0	3.97	8.85	13.5	44.2	6.44	2.72	3.63	0	0.75	0	0	3.55	6.68	0	9.41	0	0	0	0		0	69.8	0	0	0	0	0		0	0	0	0	0	0	0	0
Capn15	1200	1490	1440	2550	1620	3180	1710	1360	1360	1270	1470	1190	1330	1320	1420	1790	502	787	606	922	1460		1330	1070	948	771	1290	1250	1250		1340	2040	1420	1420	1330	1020	2150	1340
Capn2	174	116	114	143	118	141	363	146	246	230	117	8.89	217	387	244	212	115	232	347	223	288		461	590	409	515	640	0	556		321	140	119	512	478	332	461	439
Capn3	0	0	0	4.86	19.4	0	0	0	9.67	0	0	0	0	0	9.37	0	26	27.5	6.54	0	10.1		1440	700	654	977	468	1060	780		0	439	0	97.5	64.2	137	83	213
Capn5	1190	800	823	877	1250	1080	1210	752	1060	717	660	1560	917	736	898	953	816	711	897	694	608		594	943	936	903	604	1430	327		1040	1170	502	1210	704	627	730	169
Capn6	33	56.9	72.1	89.8	65.8	53.7	32.6	43.4	80.6	29.4	25.4	0	44.2	42.1	42.9	114	90.5	29.1	79	29.9	50.4		0	0	48.9	8.26	3.73	0	0		0	146	64.1	91.4	79	0	301	100
Capn7	1040	1200	1300	1400	1120	1340	1520	1110	1570	1150	1300	1330	1350	1430	1150	1360	1160	1080	1240	1850	1110		3640	1400	772	972	723	583	2810		2870	1660	1310	1160	1150	2070	2300	857
Capn8	34.3	25.6	44.1	62.5	57	35.5	96.5	52.8	177	19.5	60.8	0	26.7	39.2	25.1	35.9	76	69.8	14	22.2	64.4		0	0	0	0	0	0	0		420	101	138	171	29.9	0	150	391
Capns1	1150	1130	944	1090	1230	749	1300	1320	1010	1330	1140	895	1070	1230	865	771	1810	1480	1410	1220	1310		4270	4270	4940	5930	5090	11600	5070		932	2090	1560	1540	2430	1840	1410	2660
Capns2	0	8.03	0	36.2	26.2	81	8.23	29.2	26.8	12	10.4	0	0	13	22.3	42.3	0	0	0	0	16.3		0	0	0	0	0	0	0		0	0	0	0	18	0	0	0
Caprin1	5950	6460	6480	4990	6110	4350	5260	5110	4850	5980	6830	8530	6190	6430	5590	5560	5350	6020	5820	6730	5300		3090	5950	5300	6560	5680	3980	4870		5990	7850	8330	5930	6010	5660	7170	6200
Caprin2	194	164	81.8	599	411	554	51.2	193	138	97.6	128	19.7	107	85.4	210	167	45.7	88.6	94.2	92.9	51.2		250	553	242	81.2	1140	125	0		256	294	167	135	215	381	169	96.4
Caps2	82.3	105	59	50.7	77.4	47.6	102	74.9	78.4	40.7	46.2	0	59.2	61.7	37	43.2	41.9	125	138	85.9	80.3		0	0	12.5	0	0	0	0		93.2	834	230	156	196	90.3	47.5	198
Capsl	1190	1070	954	953	1110	949	1020	979	1130	1240	1170	1520	1030	1200	1190	1350	1450	1420	1690	1250	1300		49.1	227	38.3	34.7	0	0	0		828	289	1140	927	828	671	1210	1620
Capza1	1990	1570	1260	1170	1260	1080	2800	1860	1530	2550	2060	678	1210	1650	1240	1870	2160	2860	2940	2100	2360		1720	901	1030	822	133	4010	421		1720	1530	1630	861	1800	638	2480	449
Capza1-ps1	1320	1530	1310	621	1070	1320	675	551	528	910	1280	580	1680	1640	1230	863	2840	2560	2250	1910	1960		823	1170	869	429	1250	0	409		1300	886	373	1020	1280	1480	1460	1420
Capza2	720	859	786	646	961	529	768	787	924	1360	932	325	670	1020	893	896	1850	1700	1890	1860	1110		1450	885	2330	1810	1270	3980	947		1530	1880	606	993	1770	1140	2400	1740
Capzb	4130	3250	3540	3340	2950	3040	4040	4050	3660	4330	3900	3530	3660	4420	3550	3810	4670	4350	4440	4360	4860		1690	1690	2500	2390	1800	2110	6130		3290	2910	4700	2960	3690	5170	4340	3710
Car11	702	550	913	1050	1320	1520	672	920	1020	673	728	333	895	746	873	709	368	583	527	487	825		91.4	270	198	122	211	213	0		1310	1730	1230	1620	1140	1260	995	1310
Car12	41.6	10.1	9.81	5.58	3.85	28.2	37.6	46.1	42.7	10.3	19.7	0	79.5	11.4	9.16	53.4	0	5.34	0	48.3	11.9		741	76.8	26.1	149	79.5	0	126		29.6	0	28	10.1	15.1	0	0	0
Car15	97.6	121	207	199	230	313	142	158	93	75.2	218	127	84.3	135	91.2	211	50.9	39.4	73.3	37.7	74.2		0	150	27.1	20.6	0	0	0		4.59	0	120	66.1	57.5	34.1	104	0
Car2	2470	2320	2290	2140	2300	1460	2380	2430	1920	2430	2390	2560	2260	2110	2070	1880	2660	2490	3540	2020	2800		0	160	248	266	356	0	677		1940	811	1610	1360	1510	1230	1280	1810
Car5b	0	0	8.91	0	0	0	6.61	0	25.2	7.69	11.2	0	0	25.2	6	0	0	0	0	0	16.9		0	23	0	7.48	0	0	0		0	0	24.1	27.1	0	0	34.5	1.77
Car7	52.4	48.8	53.8	47.4	68.4	154	82	40.8	26.3	53.3	57.4	0	119	93.8	44.2	0	22.3	88.2	39.5	77	68.3		845	1250	1010	1440	1410	759	710		97	0	105	136	68.9	380	60.6	88.7
Car8	0	0	0	0	13.2	0	8.26	13.6	0	0	20.8	0	30.1	14.3	5.14	11.2	6.32	20	7.02	5.59	0		0	53.6	12.7	15	0	0	0		0	0	213	125	161	363	98.5	1.77
Card10	0	10.5	0	7.27	24.1	14.4	37.2	19.5	18.1	3.36	6.77	0	7.65	23.5	45.3	0	12.4	12.5	23.7	67.1	7.37		2270	2260	1690	1730	2130	620	722		112	0	65.9	382	436	437	679	744
Card14	0	1.85	0	3.84	0	17.1	0	0	0	0	0.838	0	11.3	0	0	0	15	0	0	0	0		0	0	0	28.1	0	0	0		29.7	0	0	0	0	0	0	0
Card19	180	161	158	167	289	188	232	178	207	205	172	87.4	213	142	227	268	260	156	265	140	288		1240	1200	1180	1500	1460	1970	685		368	273	380	462	527	297	269	363
Card6	60.4	65.5	6.99	27.2	10.7	54.3	116	47	67.4	15.5	30.6	0	10.9	102	35.5	169	7	27.5	18.8	43.4	96.1		343	162	63.5	280	262	0	372		61.1	0	0	106	81.1	68.1	58.1	62.5
Carf	97.9	314	225	174	284	340	190	65.1	350	197	100	71.6	182	86.7	484	338	83.3	117	65.3	87.1	80.8		1010	942	186	136	0	544	167		77	0	394	351	292	124	256	0
Carhsp1	89.6	81.1	36.4	62.1	78.9	58.9	98.2	54.3	71.2	77.7	95.1	0	76.7	110	116	96.7	32.5	88	148	52	72.4		2240	2210	2760	3170	1380	2620	2440		280	253	81.4	435	610	761	398	222
Carm1	626	630	432	981	603	710	571	802	422	294	422	1400	654	348	410	339	309	284	214	404	301		919	689	1790	839	376	748	1490		763	561	680	790	499	636	303	693
Carmil1	447	561	526	701	1010	1230	432	414	603	685	529	1190	700	490	617	610	224	292	238	290	313		2270	6840	2280	2400	6430	659	1610		2260	678	590	1170	594	850	237	769
Carmil2	819	644	622	834	656	727	605	737	730	673	645	800	482	702	556	372	558	405	443	548	622		0	0	29	41.1	0	0	0		842	396	783	491	499	759	252	360
Carmil3	561	797	641	2280	2010	4270	784	973	1200	562	620	1010	460	754	969	1270	557	192	450	294	379		261	213	101	166	357	0	1360		621	1580	943	829	423	887	546	138
Carnmt1	290	219	273	248	676	129	337	551	241	307	219	148	317	305	579	386	373	829	327	528	312		0	386	161	308	480	927	0		412	10	568	273	252	397	257	45
Carns1	35600	41300	36000	65800	54600	78800	32500	31400	46500	27300	34700	28100	35500	33600	46500	44300	25200	24600	20600	22800	29200		1660	1640	1220	1450	1710	0	535		40700	30600	31000	31400	26800	24100	25100	20800
Cars	1360	1300	1070	1910	1580	1670	1050	918	1310	1140	1170	739	1550	1300	1360	1530	1260	1370	809	1350	1270		672	1540	550	874	1550	1310	811		956	1350	884	984	825	1930	755	1600
Cars2	259	221	199	287	282	372	275	168	400	220	281	179	248	230	290	313	235	279	350	196	328		279	420	366	300	1000	0	1040		391	156	253	180	322	217	121	178
Cartpt	5950	4250	4890	4320	5080	5530	6000	6310	7350	5920	6350	3800	4590	5190	4970	5020	8280	6420	8610	5480	5140		351	271	261	151	0	0	0		5120	1210	2700	1490	2010	5850	6350	3980
Casc1	258	204	197	282	159	364	182	169	295	110	204	246	161	184	211	312	278	239	167	288	305		199	224	39.8	61.2	0	0	0		127	172	172	105	255	67.6	134	102
Casc3	3060	3340	2970	3690	3360	3630	2620	2760	2940	2780	2860	4070	2750	2770	2890	2950	1800	1930	1630	2420	2390		2950	2910	2700	2240	2040	1340	1440		2540	1940	3060	2730	2500	2900	1760	1930
Casc4	2790	3310	2850	2410	2470	2320	3250	2920	2460	3450	3170	3770	3310	3030	3030	2910	2650	2830	3450	2340	2320		419	1110	1180	800	359	1390	1050		3070	2140	4050	2380	2850	2210	3230	3610
Casd1	1270	1150	933	1140	789	738	1530	1130	1080	1700	1390	1590	1470	1020	1280	1080	1960	1440	1480	1300	1080		1090	1420	760	666	696	0	1290		718	451	1110	1770	1190	815	654	3110
Cask	2320	2070	1890	1950	2200	1980	1690	2040	1760	2030	1510	3250	3130	1960	2150	1780	1410	1540	2470	1770	1070		1370	237	475	689	347	294	939		1120	2800	2000	1330	1260	789	2270	1290
Caskin1	1520	2130	1690	4270	4190	5810	2060	1500	2470	1350	1880	2180	1840	2170	2610	2430	1110	727	559	1140	1170		65.8	255	111	20.6	140	0	0		1880	2560	1790	2940	1900	864	1200	1230
Caskin2	204	160	196	187	186	124	97.3	111	138	162	148	63.8	133	145	92.4	94.6	92.9	96.5	4.46	91.3	142		1140	1150	1180	932	718	640	2460		197	2750	125	232	276	327	350	44.8
Casp2	91.8	154	382	273	268	360	122	174	217	155	127	0	132	136	101	259	88.3	261	101	114	156		958	1030	198	204	379	229	120		57.9	163	229	347	223	298	672	871
Casp3	1350	1130	1130	2420	2380	1760	1580	1070	1360	2220	1870	2230	1460	1540	1790	2670	1380	1550	1670	1130	1410		697	767	694	786	754	1460	171		1530	465	675	765	801	689	534	871
Casp4	0	3.53	0	0	0	0	0	0	0	0	4.22	0	0	26.9	5.34	0	3.61	0	43.4	0	0		0	0	0	0	0	0	0		0	0	0	0.569	40.6	0	0	36.5
Casp6	1130	1560	1390	1400	1080	1530	1070	1020	1090	1130	956	840	1490	1420	1330	1940	935	910	1060	937	1130		737	360	267	360	878	1260	0		1890	1230	1240	850	1260	1400	707	1080
Casp7	23.6	4.21	6.54	7	19.5	4.23	12.5	2.96	13.4	13.3	13.1	26.1	16.7	35.3	29.2	42.9	42.2	0	86.7	6.07	28.7		70.3	437	383	235	563	735	934		0	0	41.8	139	196	0	54.5	132
Casp8	0	5.84	0	3.04	10.7	12.8	0	0	3.82	3.73	0	0	0	0	20.6	12.2	17.3	14	13.7	0	23.3		423	507	464	556	535	263	239		0	0	38.4	45.8	85.5	127	137	117
Casp8ap2	351	1350	669	691	775	1640	468	303	462	339	390	550	422	787	1560	586	294	598	471	248	338		952	585	339	813	301	244	185		1030	3510	398	390	393	219	1760	474
Casp9	719	787	842	776	724	605	925	834	838	989	823	4200	1040	877	891	702	784	728	888	999	868		1170	714	1090	1030	720	392	3350		395	728	738	659	646	758	415	994
Casq1	0	0	13.8	0	0	0	0	0	0	0	0	0	0	0	0	0	0	0	0	0	0		0	0	18.3	35.4	0	0	0		0	0	0	0	0	0	0	0
Casr	6.47	6.61	0	17.7	0	10.4	0	0	0	2.71	2.75	0	15.4	10.8	12.7	19.2	0	0	0	0	0		358	277	600	304	0	0	0		0	0	0	52	97.5	0	37.8	72.7
Cass4	3.91	10.3	0	7.68	4.76	0	0	7.23	1.88	9.89	19.3	0	14.6	19.7	21.7	22.2	0	11.9	31	32.3	7.38		148	0	4.56	0	0	0	0		100	0	24.8	0	0	71.5	47.5	0
Cast	245	139	129	179	131	101	147	245	103	94.9	112	0	142	179	121	76.9	90.5	92.5	36.2	91.3	44.8		1070	984	836	395	1040	0	0		630	117	30	506	661	577	344	554
Castor1	0	0	0	19.5	0	8.8	0	5.22	1.67	9.39	18.1	0	0	0	9.42	15.5	15.5	0	39.3	0	16.1		0	0	14.2	20.3	0	0	0		23.9	0	0	15.1	31.1	0	0	0
Castor2	1050	1940	1360	2390	1870	4040	1520	1390	1870	1160	1270	672	774	1500	1640	1820	801	1600	740	1030	959		168	292	153	132	383	127	0		2930	1370	1440	1570	1540	1590	755	2550
Casz1	2620	3620	2980	4750	3410	5430	2420	2910	2720	3120	3070	4840	2980	2510	3330	2660	1580	1800	1860	1700	1600		9480	7670	5070	4360	6150	1690	3910		6070	2650	2180	3150	2540	2550	1740	1490
Cat	151	202	88	131	104	110	193	147	163	211	159	171	224	128	103	320	196	136	293	117	223		2010	1290	1800	2220	1490	1320	1710		572	557	559	602	426	1030	1080	1370
Catsper2	110	87.5	75.3	178	211	203	162	49.9	122	31.3	57.4	184	99.8	79.1	120	179	28.2	9.02	81.1	154	110		163	0	43.5	11.5	0	0	0		36.1	0	38.3	121	67.8	0	39.1	516
Catsperd	99.3	109	193	81.2	111	143	84.6	62.1	122	88.1	73.7	0	120	77.3	109	137	120	85.9	139	77.7	39.8		77.1	65	20.1	76	0	427	0		297	135	222	101	238	151	110	0
Catspere2	23.7	18.7	20.2	61.3	32.2	122	30.5	19.4	31.4	23.9	38.9	28.5	55.3	27.5	13.7	24.2	62.3	28	81.6	28.8	47		94.6	0	0	41.5	0	511	0		0	0	0	21.1	59.4	90.7	8.91	0
Catsperg1	9.28	44.6	4.83	114	86.3	390	59.5	24.7	46	0.834	9.39	0	8.69	18.4	45.5	52.4	29.2	20.4	0	0	0		0	0	26.2	0	0	0	593		0	0	0	42.6	8.55	0	0	0
Catsperg2	0	0	0	4.5	0	54.7	0	0	0	0	18	0	19.8	22.1	6.55	0	0	0	0	0	0		0	0	0	0	0	0	0		0	0	0	0	10.3	0	0	0
Cav2	55.5	116	6.48	12.6	95.9	15.7	87.8	41.2	22.9	17.4	33	55.4	72	25.2	10.5	5.32	0	25.4	101	23.7	5.8		0	0	146	80.3	91.1	0	1250		0	117	6.81	0	0	0	29.9	0
Cavin1	7.38	28.9	9.47	6.98	9.63	48.9	138	31.5	23.8	17.1	10.1	90.6	0	23.9	54	24.6	0	6.01	4.57	77.1	33		353	295	168	272	267	12.5	134		37	42.1	23.5	332	65.3	114	106	69.6
Cavin3	0	0	0	1.85	17.2	0	0	0	0	0	0	0	0	0	0	0	0	0	0	0	12.3		122	283	435	312	144	0	213		34.9	0	23.1	14	32.9	122	0	0
Cavin4	0	0	0	0	0	0	8.27	3.14	0	0	0	0	0	0	8.59	0	0	0	0	0	0		0	169	124	41.5	0	0	0		0	0	0	0	0	0	0	0
Cbarp	1120	1590	1090	1680	987	1070	1390	1460	794	1220	920	861	1100	1290	829	1260	799	838	859	1310	747		1240	1810	1120	1440	845	0	1310		795	958	500	633	700	1260	834	1040
Cbfa2t2	968	739	1100	1420	1110	1180	1160	643	880	1600	877	751	1230	1380	830	585	597	514	582	783	1220		1470	1450	1920	3480	1480	1160	2620		2740	276	1700	742	1930	1910	706	2470
Cbfa2t2-ps1	0	0	0	0	0	0	0	0	0	0	0	0	0	12.2	0	0	0	0	0	0	0		79.6	45.7	76	48.9	108	0	199		0	0	0	0	0	0	0	0
Cbfa2t3	372	535	374	723	702	534	403	379	929	369	589	2150	454	302	407	482	103	264	200	270	397		2060	314	713	479	0	544	412		1040	187	435	429	398	246	263	178
Cbfb	618	342	361	388	270	232	431	466	393	389	409	320	439	384	355	773	407	458	444	428	375		3740	1110	1290	1100	2280	1420	541		271	681	493	588	595	1500	566	367
Cbl	1350	1420	1060	1470	1940	2320	1380	1360	1670	944	1760	900	1160	1000	1490	1320	581	375	342	765	555		1350	5820	1730	1620	3680	0	569		2210	10900	1400	1610	1560	3650	739	1310
Cblb	859	1190	1240	1200	1490	1400	1020	1160	1120	941	1110	1410	1090	859	1090	1180	718	852	828	750	673		3170	3180	2510	2630	2630	1310	4030		1160	708	888	1020	1170	907	963	784
Cblc	10.7	0	8.87	8.32	30.1	0	51.5	5.61	8.19	0	5.2	96.4	4.58	0	0	0	22	7.91	14.4	14.4	13.5		184	94.1	97.6	174	0	0	341		43.2	0	0	58	44.1	33.2	0	178
Cbll1	732	724	948	744	407	874	661	1010	810	776	810	959	895	788	749	870	600	953	1200	705	740		130	215	758	733	695	536	1230		996	461	336	454	480	394	1260	815
Cbln1	11.9	11	0	0	32.8	0	9.37	23.7	0	0	6.25	0	11	5.64	5.31	0	13.9	29.9	0	15.1	0		0	0	16.3	0	0	0	0		0	0	19.7	0	0	0	0	0
Cbln2	0	0	0	0	0	7.28	0	0	0	0	0	0	0	0	0	0	0	0	0	0	0		0	0	59.2	0	0	0	0		0	0	0	0	0	0	0	0
Cbln4	0	0	0	0	0	0	0	0	0	0	0	0	0	0	0	0	0	0	0	0	0		330	291	510	450	338	318	535		0	0	0	9.01	23.5	0	0	70.8
Cbr1	2060	1970	2050	1540	2230	1950	2050	1880	1840	1960	2100	1340	1750	2310	2050	2550	2680	2200	2480	2370	2480		1090	1280	1980	1840	3130	2410	2910		1580	1640	1690	1600	2060	2440	1720	2070
Cbr2	3290	2830	2000	1830	3090	1090	3800	4890	4830	2770	4030	1970	5710	5660	3400	4520	3780	3210	6840	3880	5490		11100	13100	16700	18300	14800	13300	20200		4380	22200	6810	36100	40600	18700	46000	33000
Cbr3	39	16.5	5.71	0	8.05	0	12.4	0	8.89	0	3.82	101	0	7.86	5.3	12.2	0	0	48.8	0	0		194	119	207	174	0	0	0		0	0	22.2	16.9	0	0	0	0
Cbr4	242	434	188	212	408	192	370	326	510	269	288	1020	318	469	238	391	488	331	885	423	386		50.8	137	322	502	135	804	41.3		13.6	889	240	312	572	380	717	496
Cbs	590	291	664	214	415	171	804	364	308	512	292	220	736	378	359	565	261	217	290	510	282		296	362	604	457	415	522	2100		993	82.2	263	484	206	309	525	174
Cbwd1	255	296	158	146	279	140	243	187	194	287	216	238	210	307	223	240	343	463	309	280	225		34.8	143	167	157	520	257	133		329	144	221	239	195	135	320	479
Cbx1	1170	1120	1200	1180	1650	1400	1330	1210	1400	1200	1220	1710	1370	1340	1720	1250	1300	1440	1060	1300	1210		416	978	1310	1160	610	33.7	1920		1210	1570	1240	1090	1000	1420	787	684
Cbx2	758	1140	898	1140	1150	1250	812	902	927	698	884	518	654	865	707	938	517	458	595	521	799		181	191	195	158	294	0	185		463	786	536	589	466	375	486	484
Cbx3	1880	1750	1990	1750	1720	1610	1860	1980	1960	1930	1730	2330	1810	2000	1880	2540	2180	2500	2120	1940	1840		1050	819	1570	1290	767	702	893		1670	2100	2680	2320	2140	1780	1350	1950
Cbx3-ps6	83.6	0	174	38.5	73.9	0	94	225	98.6	140	183	0	227	41.6	43.4	40.9	0	4.12	0	4.91	226		0	0	85.4	82.3	0	0	0		0	4.85	0	0	11.4	244	274	88.6
Cbx3-ps7	0	15.2	0	0	0	0	0	0	0	0	0	0	0	0	0	0	0	0	0	0	0		0	0	0	114	0	0	0		0	0	0	0	0	0	0	0
Cbx4	15400	17300	18100	20800	19000	21100	16500	15500	15700	16400	16100	18200	16000	16600	15100	12900	10900	14000	9360	15000	15600		12100	4250	6630	5330	8610	3300	3370		14300	14700	11800	10600	10200	6940	11700	7920
Cbx5	336	411	210	578	1220	737	595	281	832	435	432	100	400	410	667	759	626	281	597	342	447		3360	5760	3030	2340	4090	1790	4040		625	1420	685	1430	1720	178	623	751
Cbx6	5630	6820	5640	9740	8920	8950	6310	6270	7120	5230	5440	7560	5550	5360	6980	4680	4650	4390	4910	5250	5940		3770	4410	5160	4240	6630	6560	2380		8570	3320	8390	7630	5750	5180	6310	5660
Cbx7	783	955	802	1030	1390	1920	1380	748	926	674	1100	417	758	644	738	573	756	902	814	1410	1130		2960	2480	2490	1670	2010	926	1870		1260	1930	641	998	939	1690	462	1020
Cbx8	2930	2340	2710	2360	2650	2410	1970	3070	2240	2590	2390	1570	2090	2540	2550	3160	3120	3000	3310	4050	2920		188	252	130	115	52.8	174	470		3830	1330	2380	1660	1760	1440	1890	2200
Cby1	3120	2550	2960	2470	2960	2320	2760	2650	3050	2830	2800	2310	2440	2950	2840	3320	3160	3240	3510	2960	3030		161	178	446	440	154	310	371		1750	1710	2540	1690	1800	2300	1300	2000
Cby2	5.42	0	0	0	0	0	7.41	9.39	4.18	10.2	14.7	0	0	0	8.56	0	13.7	0	10.2	11.3	0		0	0	0	0	0	0	0		0	0	15	0	0	0	0	0
Cc2d1a	2400	1900	2120	2310	2930	2340	2030	1500	1660	1900	1880	1970	1990	3110	2070	1730	1420	1220	876	1620	1820		1170	1450	1430	2630	1050	994	390		1450	2260	1690	1540	1620	741	1240	1200
Cc2d1b	1460	1540	1380	2380	2030	2790	2020	1210	1680	1160	1380	1110	2170	1570	1890	1810	1030	698	710	1160	1100		2790	1530	606	953	380	0	0		1600	1100	1240	1520	1320	1320	1250	1840
Cc2d2a	1740	1830	1700	2430	2180	2260	1620	1590	1870	1450	1720	1420	1770	1660	1700	1740	816	1260	710	1300	1660		452	1040	566	667	283	0	204		1270	627	1400	1360	1410	681	969	1270
Cc2d2b	0	0	0	3.83	0	10.1	0	0	4.03	0	0	0	0	4.69	0	0	0	0	9.66	0	0		0	0	32.5	35.4	0	0	0		0	99.3	0	17.2	0	0	0	0
Ccar1	2900	3480	3790	2420	2640	2990	3060	2620	2510	3150	3210	9210	3410	3430	2830	3140	2170	1870	1630	2420	2940		3420	4230	2160	2000	1950	1700	2500		3970	2440	3310	3270	2910	2420	2660	1890
Ccar2	2680	3460	3110	3540	2920	3200	3300	2840	3000	2820	3130	2320	2700	2580	2960	2810	2280	2260	1920	2400	2310		946	1720	1720	1520	991	1180	1090		2850	1890	2900	2170	2270	1930	2170	1660
Ccbe1	7.79	29.2	19.5	0	0	0	54.8	17.4	4.19	1.22	21	0	46.3	6.34	12.7	0	0	26.9	2.23	0	4.02		0	351	209	380	114	0	204		0	118	0	108	113	0	27.7	26.5
Ccdc102a	12.9	11.6	0	3.71	0	0	9.07	0	15.1	17.1	0.864	0	0	8.18	2.57	0	0	16	19.6	0	12.3		0	0	11.1	0	0	0	0		0	0	0	8.02	26.4	0	40.7	0
Ccdc103	154	110	133	102	137	93	97.6	144	141	197	156	114	124	146	177	143	186	282	188	215	231		0	0	50.1	14.5	0	350	0		193	309	95.6	111	60.5	1.3	80.8	43.7
Ccdc106	16.2	8.98	11.2	44	33.7	79.4	29.5	39	41.3	13.5	29.7	0.56	37.5	52	50.5	1.15	13.9	48.9	95.1	83.3	0		0	43.3	0	4.96	0	0	0		103	0	0.667	20.8	5.02	0	0	0
Ccdc107	1220	870	879	774	1150	1180	1100	949	1380	1030	959	918	878	915	1060	1230	1800	1410	1500	1380	1100		0	131	177	125	253	0	341		781	752	930	669	856	486	1110	549
Ccdc110	69.2	82.3	52.8	66.3	53.6	28.1	36.2	57	77.2	64.9	71.1	0.751	52.9	43.9	43.6	66.4	87.4	32.2	11.2	142	40.4		0	0	0	12.8	0	0	0		0	232	46.7	96.9	107	0	0	58.7
Ccdc112	446	445	562	452	364	382	465	336	431	505	403	789	363	319	406	390	473	283	216	295	355		222	351	327	98.2	251	0	635		1070	1270	487	241	363	244	578	190
Ccdc113	237	253	180	150	201	256	362	244	228	223	224	102	274	202	188	163	385	276	411	322	345		0	161	59.2	9.48	0	0	221		144	60	274	245	139	0	157	102
Ccdc114	965	1410	1230	2360	2240	3560	1390	1120	1640	985	1060	857	1000	1030	1590	1510	863	948	646	1120	1040		174	500	37.3	32.1	120	0	622		1240	1970	1330	1020	849	820	701	724
Ccdc115	942	846	816	619	879	710	852	787	968	1020	775	799	630	780	801	1050	1160	845	1350	1030	817		761	816	928	957	389	238	600		460	266	801	809	762	1220	850	762
Ccdc116	0	6.37	0	0.749	6.7	4.75	0	2.13	0	0	15	0	0	1.65	36.2	6.05	3.7	0	0	0	0		89.4	50.9	33.1	15.2	0	0	0		0	0	0	18.5	0	0	0	0
Ccdc117	802	772	642	620	486	608	575	672	707	580	675	267	668	594	677	781	833	735	1070	758	762		503	958	829	687	438	834	1220		516	789	466	730	611	404	360	985
Ccdc12	480	447	502	474	538	416	611	531	459	503	492	921	480	524	520	614	479	464	535	490	495		966	612	650	618	512	0	1140		310	704	547	477	643	1060	463	472
Ccdc120	327	358	115	343	215	276	326	282	232	271	305	2430	418	257	385	528	72.3	574	409	167	279		480	139	580	733	211	167	4120		162	116	206	555	441	182	427	525
Ccdc121	0	0	0	0	0	0	0	0	0	0	0	0	0	0	0	8.66	0	0	0	0	0		0	0	5.55	32.7	0	0	0		0	0	0	0	0	0	0	0
Ccdc122	0	5.75	17	5.13	9.97	0	0	0	10.7	10.5	4.63	0	5.51	0	5.69	27	0	0	13.3	0	13.6		0	0	52.6	44.9	0	0	0		58.5	0	28.5	7.75	59.6	0	0	73.8
Ccdc124	2160	1720	2100	1410	1990	1470	1950	1840	1780	1940	2080	2480	1650	1940	1830	1740	2270	2290	1960	2150	2290		264	503	745	703	307	2330	1060		1580	1800	2160	969	1420	1320	1740	1450
Ccdc125	5.72	0	0	0	0	0	0	0	0	0	2.92	0	0	0	6.17	0	0	0	0	0	0		98.3	0	95.4	8.6	0	0	0		0	0	0	0	0	75.1	69.9	77.9
Ccdc126	1340	1170	1310	1150	860	1120	1360	1370	1290	1150	1240	816	1210	1290	1170	1430	1970	1770	2160	1590	1510		54.3	241	457	258	66.9	0	412		2110	1290	1830	1480	1700	1470	1250	1310
Ccdc127	1870	2420	2730	1660	2020	1890	2220	2190	2290	2060	2330	4730	2640	3060	2020	2620	2360	2930	2720	2500	1720		681	561	1160	1110	2630	0	739		1520	1320	2720	1880	2130	2310	2810	1300
Ccdc13	1020	1040	943	1510	1220	2100	980	936	1390	688	850	1620	868	942	1160	1390	522	785	426	804	685		375	321	134	45.9	0	0	9.29		1260	739	853	821	546	1080	969	537
Ccdc130	439	568	462	652	616	593	552	589	317	462	407	532	586	385	349	539	304	661	258	272	428		196	213	411	311	629	0	0		412	514	482	366	343	474	242	253
Ccdc134	278	470	184	627	1070	1280	325	305	376	277	350	287	238	585	443	486	115	267	200	215	175		831	244	336	206	645	554	223		1090	356	205	495	809	11.8	206	506
Ccdc136	81.5	441	307	186	100	183	77.4	173	247	113	166	68.6	127	70.7	195	72.7	46.1	99.2	462	56.4	195		73.8	472	266	161	209	0	139		713	0	257	339	291	55	81	79.8
Ccdc137	652	963	625	1100	966	1190	626	800	769	591	863	539	766	758	897	928	578	1690	481	506	452		200	538	553	372	161	0	273		1000	149	905	650	910	495	1260	979
Ccdc138	1020	901	1020	975	1250	1260	808	848	938	941	1040	867	1280	916	1110	952	708	953	870	865	826		207	124	81.1	90.6	341	381	432		927	595	1620	671	776	631	590	577
Ccdc14	97.9	40.5	139	149	154	177	118	45.3	108	72.5	95.7	116	129	59.9	104	110	63.3	172	123	127	85.4		3.47	71.9	43	59.8	84.6	0	0		56.4	0	67.5	44.6	140	259	0	89.8
Ccdc141	172	139	137	21.5	74.2	97	98.5	16.9	36.7	12.8	114	0	298	127	165	46	16.1	39.6	23.9	300	64.3		0	62.9	0	21.9	0	0	0		41.4	0	0	8.32	0	56	0	0
Ccdc142	61.6	129	56.2	131	45.8	127	62.1	120	54.2	93.5	70.3	0	17.6	49.5	82	23.5	58.1	0	33.5	13.7	0		0	141	106	81.6	78.5	0	0		46	0	64.4	85.3	0	0	372	0
Ccdc146	776	749	651	417	583	584	307	535	701	465	534	241	540	434	562	624	555	375	480	685	672		0	0	63.4	22.2	0	0	0		730	422	802	631	425	767	636	277
Ccdc148	260	229	252	261	372	442	214	296	216	243	268	0	169	235	303	208	162	260	391	161	291		0	0	0	1.73	0	0	0		648	229	335	254	256	74.6	151	246
Ccdc149	2240	2070	2210	2270	2340	2530	1910	2090	2350	2040	2470	2860	2300	2030	2500	1770	1110	1270	1100	1780	1900		658	527	389	331	850	0	0		2770	1010	1850	2030	2200	1420	1050	1230
Ccdc15	59.5	84.7	89	44.9	43.6	94.7	102	107	39	25.1	64.2	86.3	53	85.1	41.5	102	42	81.5	83.4	43.9	66.2		502	208	38	0	0	0	281		37.2	0	39.6	91	15.3	0	93.4	0
Ccdc150	0	34.7	12.3	35.8	80.5	60.5	59.5	48.8	27.5	0	42.9	0	8.74	32.8	30.4	12.8	0	0	0	18.5	0		0	81.3	17.7	22.4	0	0	0		64.1	0	39.7	0	0	31.6	0	0
Ccdc151	1430	1410	1270	2300	1970	2160	1360	1330	1520	1180	1540	1090	1250	1490	1580	1650	1240	1370	680	1040	1270		0	247	98.1	55.8	0	473	0		767	1460	1080	702	978	650	358	644
Ccdc153	4.65	24.8	8.05	15.4	19.6	7.91	39	26.3	14.6	23.4	50.5	0	12.1	18.7	19.5	8.6	26.9	18.8	43.5	0	0		0	92.1	99.6	66.9	0	0	705		23	0	14.6	65.2	44.9	124	114	0
Ccdc155	0	0	3.43	40.6	5.58	39.1	0	0	8.54	5.8	0	0	70.1	12.7	15.3	15.4	3.08	5.44	16.6	0	3.2		0	52.1	0	23.6	0	0	0		0	0	0	0	0	0	37	0
Ccdc157	19500	22700	21000	29700	24900	31600	19400	18100	21900	14800	19000	16500	19500	19600	22100	20500	10100	11100	8240	14200	15000		3010	1720	2110	1540	1480	690	1850		20300	13900	19200	17700	13900	12100	13800	12800
Ccdc158	194	159	260	159	162	234	183	145	150	203	147	182	311	143	268	148	218	187	211	243	190		0	479	97.7	196	158	0	0		204	0	152	189	205	152	91.4	35.8
[truncated: 15,086 more rows]

## Sheet: filtered
gene	1_S1	2_S2	3_S3	4_S4	5_S5	6_S6	7_S7	8_S8	9_S9	10_S10	11_S11	12_S12	13_S13	14_S14	15_S15	16_S16	1_S22	2_S23	3_S24	4_S25	5_S26		33_S17	35_S18	38_S19	39_S20	11_S32	12_S33	13_S34		40_S21	43_S22	44_S23	45_S24	46_S25	14_S35	15_S36	16_S37
B3gat1	44.7	90.7	108	176	227	85.2	190	101	136	41	121	0	153	44.3	76.1	11.4	53.8	53.1	30.9	98	36.8		0	0	0	44.5	0	0	0		241	454	429	635	473	75	91.7	45.9
Bmp6	1070	944	1140	806	522	714	985	1110	1170	1170	1370	1170	1330	886	687	601	931	937	923	1060	1290		58	183	135	14.5	0	0	80.3		6190	3160	3760	2670	3220	4760	4810	3850
Calb2	2530	2420	2560	1920	1850	1220	2070	2610	2370	3770	3090	2440	2060	2170	1710	1970	3670	3990	4280	2830	4000		145	443	526	541	292	0	839		31200	17000	32200	16200	19700	35800	27800	30500
Capn8	34.3	25.6	44.1	62.5	57	35.5	96.5	52.8	177	19.5	60.8	0	26.7	39.2	25.1	35.9	76	69.8	14	22.2	64.4		0	0	0	0	0	0	0		420	101	138	171	29.9	0	150	391
Ccdc180	40.9	77.2	52.3	56.4	44.6	184	34	63.9	70.4	7.31	31.6	16.7	31.7	48.2	57.5	80.1	37.3	0	37.9	49.1	64.3		0	80.3	0	23.3	0	0	239		334	231	244	207	252	264	0	34.5
Cd302	19.1	14.5	11	11.6	13.7	21.4	26.1	19.6	13.7	34	33.2	131	49.4	50	24.7	25.2	36.3	16	53.7	61.9	34.7		0	22.1	94.9	47.6	0	0	0		0	170	18.9	187	134	0	164	394
Cdh22	56.2	41.8	22.6	52.8	62.5	4.97	33.5	41.1	185	65.4	34.3	0	51.7	54.1	21.7	17.5	51.8	50.2	14.5	88.4	48.4		0	0	0	18.4	0	0	0		594	325	477	409	291	767	715	425
Ces1e	47.7	43.3	41.5	16.4	53.5	0	56.8	45	55.4	51.5	30.5	0	84.7	58.5	42.1	57.9	55.1	9.44	83.7	45.6	50		0	247	183	139	0	0	163		39.2	119	321	478	620	249	225	789
Cmah	17.4	41.5	46.4	57.5	57.3	15.2	10.2	43	34.8	51.4	78	0	64	98.1	24.1	72.7	29.3	28.4	21.1	58.1	13.8		0	0	0	0	117	0	0		231	288	92.7	83.1	82.4	199	56.8	112
Cntnap2	0	14.1	33.8	35.7	26.1	53.5	8.41	0	4.42	98.7	5.82	158	37.3	12.6	37.2	37	0	10.8	82.9	22.4	7.42		0	232	54.2	3.41	0	0	0		174	0	333	279	180	555	590	138
Cybrd1	84.3	125	72.1	104	113	57	116	174	122	164	140	115	151	232	110	283	117	142	134	92.6	142		243	245	374	361	109	0	337		146	986	284	1310	1010	707	1120	857
Cyp4x1	27.1	24	17	38.4	42.4	4.99	47.9	12.2	48.1	1.83	11.9	0	24	5.94	36.1	25.9	26.9	69.3	55.8	65.6	34.8		0	52.9	0	32	0	0	0		95.3	0	87.6	116	111	42.3	225	158
Ddr2	10.9	26.7	12.3	14.8	20.7	8.99	86.9	54	33.8	44.8	28.3	145	74.7	7.26	57.5	14.5	40.4	56.4	59.9	27.3	10.5		0	102	110	117	25.3	0	0		25.9	0	48.8	373	393	134	317	83.3
Dpp4	3.61	28.1	12.5	1.97	0	0	11.4	72.5	85.4	5.9	78.4	0	52.2	26.4	18	19.7	8.14	9.32	13.7	31	73.3		0	52.9	208	149	58	0	92.7		0	304	0	193	232	343	360	521
E2f1	59.9	69.2	69.6	54.9	154	33.5	41.3	116	168	138	91.5	72.5	136	66.2	104	72.8	69	41.8	159	46.2	73.4		0	88.5	37.1	36.8	0	0	266		253	573	851	408	835	643	530	911
Efna5	2560	2750	3070	2470	1540	2090	2450	4460	3730	2290	2620	2520	2820	2200	2490	2030	1960	2250	1450	2290	2640		85.7	127	166	199	193	0	720		10700	12100	9350	8440	7220	9390	9770	8370
Fcgrt	37.9	10.5	7.09	27.7	9.36	0	74.3	21.4	42.1	38.8	60.5	0	135	57.8	72.2	127	116	51.2	40.1	34.7	74.1		0	94.1	184	134	0	0	0		0	397	95	350	236	125	209	463
Frmpd3	13.6	30.1	19.2	97.7	24.1	40.4	26.4	1.91	36.7	62.1	34.8	0	47.9	13.7	0	15.8	23.8	16.7	12.8	18.9	37.6		0	0	0	0	0	0	0		283	0	332	166	142	456	535	621
Fstl4	60.5	57.1	73.7	82.6	37	203	75.2	42.9	75.5	64.9	67.5	0	61.2	38.2	76.3	51.9	45.1	0	36.7	94.3	42.3		0	65.2	17.4	0	0	0	0		305	177	240	152	135	72.7	256	264
Gm3417	20.5	23.6	65.6	37.2	34.4	92.3	0	29.6	78.5	48.4	33.3	183	37	21.8	52.4	96.6	35.3	93.5	27.9	86.5	0		0	0	31.8	9.25	147	0	0		267	295	145	0	82.6	289	97.2	163
Gm44911	0	74.5	36.2	53.5	0	0	0	0	24.2	33.2	0	0	0	0	57.2	0	0	0	57.5	0	20		115	0	52.8	30.4	0	0	0		184	105	124	174	2.83	245	1.12	77.3
Il22ra1	8.82	59.7	30.7	27.8	0	34.3	57	61.7	42.7	56.3	34.6	185	69.9	57.9	22.3	15.5	30.8	45.6	38.3	97.6	65.9		0	0	30	0	0	0	0		111	266	545	283	423	0	153	46.2
Il6	20.9	9.05	9.55	0	0	3.76	0	0	0	5.11	5.64	0	25.7	55.3	13	4.42	0	62.1	5.8	22.8	0		0	0	96	8.5	0	0	173		120	0	108	187	315	139	434	208
Ildr2	91.3	66.7	106	116	87.2	80.4	140	140	86.1	78.7	142	235	178	52.4	44.7	31.1	52.4	104	81.9	44.5	27.9		0	36.1	0	0	0	0	0		483	0	415	669	458	1010	1130	404
Itga1	26.9	35.3	44.7	18.8	6.06	20.8	19	279	54.7	26.7	40.6	0	23.2	6.26	17.3	15.9	13.2	54.9	52.4	16.1	24.1		0	0	44.8	0	0	0	0		259	0	63.8	43.3	83.7	42	158	298
Klhl14	3.7	21.5	8.13	20.5	10.7	0	4.98	18.9	15.2	8.58	20.9	0	32.2	32.2	19.8	0	0	0	15.7	43.3	26.4		104	0	103	68.3	0	0	0		49.6	197	11.1	271	163	0	87.7	251
Me1	669	760	867	399	501	481	609	548	531	781	650	385	712	621	342	561	568	853	781	624	914		526	230	164	167	38.9	0	0		4270	2240	3050	2580	2420	4950	4480	2000
Mmp17	333	209	205	138	69	43.9	261	230	68.4	143	247	777	152	136	101	171	182	267	80.9	190	151		0	0	8.52	17.8	0	0	0		744	2610	762	615	500	929	411	724
Mroh7	54	112	118	0	8.52	130	111	0	110	113	0	0	9.15	0	0	31.5	65.5	72.3	81.5	162	209		0	0	0	0	0	0	0		611	0	267	54.8	28.4	142	425	214
Necab3	472	555	538	606	984	639	651	1170	1080	698	819	1090	1040	611	607	771	507	706	1260	537	1090		0	118	6.96	81.3	135	0	0		2010	4980	3750	2010	3040	2650	3040	2210
Nr2e1	26	65.1	100	6.26	158	17.1	83.6	8.82	82.1	24.5	171	0	95.8	52.5	30.9	105	82.2	13	131	135	39.1		141	285	129	164	177	0	0		268	0	272	907	739	174	353	468
Nrip2	28.4	30.2	26.8	54	48.7	35.5	139	44.8	65.8	21.8	45.7	0	126	18	40.8	129	12	22	0	22	7.79		0	0	0	0	0	0	166		196	137	287	94.5	165	494	302	131
Nrn1	20.6	36.7	21	58.3	53.3	93.4	61.5	52.9	50.9	66	51.8	0	17.5	12.3	57.6	93.6	86.8	0	99.3	26.5	124		0	0	0	0	0	0	0		356	0	143	62.5	81.1	230	235	564
Olfm4	229	97.2	137	188	193	286	137	178	300	82.1	114	0	195	60.8	167	274	45.4	62.3	282	97.9	78.6		55.8	0	56.3	41.2	0	0	135		616	2840	585	1230	542	1370	867	763
Olfr1	112	158	122	23.6	130	57.7	62	205	66.8	72.1	62.8	229	94.7	76.4	23.8	170	168	446	398	216	185		0	0	0	0	369	0	0		9280	382	3460	3910	4320	5440	13000	6000
Olfr1178	141	490	71.7	94.4	153	30.5	203	453	194	230	130	0	129	119	170	196	399	418	376	344	417		0	0	34.2	49.3	0	0	0		666	381	374	857	781	736	1080	1630
Olfr1181	32	119	226	22.9	16.6	0	117	33.7	21.7	98.2	74.1	0	20.1	101	171	58	91.6	167	70	112	284		0	32.3	0	0	0	0	0		452	968	1960	952	806	0	381	609
Olfr1221	10.6	16.2	7.33	42	12.2	26.7	4.08	5.81	28.4	15.5	10.6	0	22.4	78.1	11.3	9.25	0	0	43.7	23.5	17.1		0	0	0	0	0	0	0		239	0	0	52	79.2	199	93.3	170
Olfr1228	240	456	306	312	397	346	599	436	306	1110	404	333	146	314	143	303	533	804	1090	1360	1250		0	0	51.7	52.1	144	0	0		2960	2920	11800	5440	5540	2230	1060	10600
Olfr127	20.7	89.4	52.7	22.1	71.1	27.5	102	78.5	11.4	16.8	48.1	0	110	9.31	39.2	81.9	117	179	195	59.5	233		0	0	0	0	0	0	0		742	0	970	177	21.9	371	408	1300
Olfr1279	1.13	59.1	38.4	13.1	16.4	8.96	13	25.2	9.74	63.6	2.1	0	8.06	0	10.7	0	10.5	11.9	0	47.9	4.68		0	0	76.5	0	0	0	0		285	299	1800	620	684	228	89.7	411
Olfr128	78.5	100	61.5	0	43.5	22.9	42.3	25.7	27.6	81.7	30.8	0	31.9	52.5	4.1	37.8	0	76.8	0	31.7	82.4		0	0	49.1	39.9	0	0	0		6000	4020	2740	5440	5510	2330	1540	1720
Olfr1434	8.63	13.4	0	15.5	3.92	4.68	27.8	9.26	32.7	18.4	3.66	680	7.72	3.25	0	19.2	38.2	36	51.5	36.8	109		0	0	0	0	0	0	0		7970	3120	4590	3790	3950	15700	11300	11400
Olfr1442	18.5	8.76	37.3	67.1	21.2	0	74	45	3.34	20.5	63.1	254	1.3	34.6	24.2	29	106	59.8	189	142	99.3		0	10.3	1.59	0	0	0	0		629	429	23.5	106	115	419	675	436
Olfr1446	81.8	56.9	102	10.8	27.2	27.1	8.58	145	70.2	53.1	20.8	37.7	54.5	49.2	38.6	34.9	300	154	91.9	189	40.8		0	27.8	0	0	0	0	0		723	678	120	3.18	1.1	256	492	336
Olfr291	90.1	78.3	64.2	67.5	55.5	35.7	195	169	49.1	73.8	48.1	0	48.5	98.5	91.2	33.9	600	393	408	306	607		0	300	31.2	21.3	143	5.99	0		1970	523	331	655	23.5	160	567	1160
Olfr293	29.6	4.84	0	2.26	0	1.77	0	28.3	0	7.4	4.69	0	9.99	0	0	0	6.07	14.2	0.477	0	36.6		0	118	0	0	0	0	0		230	268	544	1110	1120	378	718	941
Olfr298	49.1	120	28	12.1	0	37.6	33.1	12.8	83.1	7.58	27.7	0	19.6	0	12.7	29.3	128	269	196	136	59.7		0	0	0	0	0	0	0		1010	0	285	271	397	857	451	798
Olfr305	0	4.7	0	5.49	3.25	0	11.4	3.44	7.13	0	7.97	0	7.03	0.897	0	0	8.32	28.9	8.81	0	31.7		0	0	0	0	0	0	0		1390	5.34	342	178	126	362	1200	1290
Olfr328	944	1570	731	836	615	747	1160	839	1180	1530	727	1070	498	1250	604	302	1560	1380	994	710	950		0	160	112	164	0	863	0		3980	13200	14700	5660	5870	3390	1210	995
Olfr346	51.6	35.3	0	3.44	22.6	54	44.2	23.2	2.83	4.44	0	0	40.2	0	8.9	0	55.7	19	98.4	0	115		0	0	0	0	0	0	0		526	243	785	245	241	308	607	765
Olfr390	98.5	177	174	96.8	40.2	52.5	65.7	138	106	68.6	42.1	0	54.8	19.4	28.3	73.8	81.7	274	168	122	238		0	0	295	6.36	0	0	0		31600	1660	6660	4350	6210	8220	12700	14900
Olfr391	190	282	109	59.3	56.6	73.5	69.3	78.3	66.2	41	32	0	130	57.3	59.1	35.4	259	639	453	411	170		0	0	28.5	40	0	0	0		14000	5380	7770	5540	4290	5700	10500	10800
Olfr465-ps1	506	873	492	370	586	172	624	511	378	364	355	614	510	400	640	351	967	1390	846	915	977		109	46	37.2	0	0	0	156		4620	5270	8410	2250	2320	2020	2680	4240
Olfr727	29.3	66.1	35	1140	60.5	375	102	48.2	1180	1920	1260	1020	87.1	1910	875	883	184	53.5	154	125	256		275	259	60.6	117	541	0	0		24500	2350	4330	2730	3360	9440	13500	28100
Olfr728	2350	3220	2920	1730	1510	732	4220	3540	1580	1390	718	1230	1460	684	905	650	4010	3550	3710	2830	2210		181	627	314	252	221	0	648		29600	64600	80100	71700	72500	17100	11700	18600
Olfr844	42.5	78.9	11	20	0	0	16.8	10.8	27.7	4.86	2.94	0	29.7	8.56	13.6	0	77.6	89.7	0	27.4	7.05		0	0	0	0	0	0	0		381	0	0	90.4	21.6	243	187	289
Olfr972	118	27.2	62.5	59.7	25.1	86.9	45.1	234	126	67.3	59.3	279	87.2	76.3	76.7	72.7	157	173	231	73.6	74.8		0	0	0	44.3	0	0	0		488	0	24.6	642	621	378	856	403
Pald1	23.4	72.8	53	128	300	155	105	58.6	69.6	103	67.7	143	151	177	48.5	184	106	70.6	108	132	71.6		0	15.5	48	218	0	318	0		169	1170	501	59.6	129	1230	126	442
Pcdh10	2240	1720	2480	1850	1920	1440	1580	7090	6600	796	683	941	1520	1630	1380	2010	825	649	998	652	961		70.5	751	220	258	194	0	0		7090	15100	18800	12800	15300	875	2470	792
Phgdh	8.87	9.93	0	0	27.3	53.6	23.6	8.1	15.4	27.6	14.9	0	24.3	6.94	13.7	50.4	41.8	39.3	67.9	78.2	37.6		0	0	17.6	54.3	0	0	0		0	0	0	206	122	246	247	422
Pid1	75.3	25.8	50	9.46	25.7	54.4	12.1	22	64.1	10.9	26.5	0	55.4	32.2	9.28	72.8	26.5	26.5	30.4	33.2	16.7		2.99	0	50.6	41.7	0	0	0		148	231	101	141	175	0	159	0
Pla2r1	118	82.4	190	278	295	560	96.7	238	363	210	369	85.7	314	126	164	539	263	131	130	200	157		108	620	461	452	73.2	0	231		332	3100	498	2680	1180	1780	744	1170
Plk5	73.8	17.9	0	0.722	0	9.92	29.4	13.8	17.6	16.2	13.5	0	9.07	6.37	16.7	0	15.5	26.2	9.76	45.8	9.55		0	134	40.6	34.9	0	0	0		0	0	0	225	259	307	83.1	215
Rhod	41	28.6	7.86	12.9	40.3	20	26.3	61	45.6	17.6	26.9	0	123	82.5	41.2	99.1	130	65.2	60.4	76.2	0		0	53.6	204	108	0	0	202		105	401	123	344	393	136	391	419
Rhov	52.8	32.9	67	84.3	32.8	5.87	59.3	38.6	56.9	8.53	74.2	0	63.9	53.2	83	56.9	16.3	39.3	14.1	40.9	33.1		89.2	119	152	107	67.2	0	0		17	203	41.1	478	436	61.3	656	260
Rims3	4960	7430	8000	6460	4940	5940	6310	7200	8020	4860	5840	3970	5580	4600	5330	4830	4790	6640	4490	5840	5630		795	205	854	286	745	287	342		29800	24300	26900	25000	24400	21900	22100	20600
Rnf144a	204	331	130	244	176	118	165	160	208	354	182	77.2	187	198	254	182	208	226	278	173	201		690	36.4	125	153	136	0	338		106	2040	676	389	482	342	1380	122
Scml2	16.4	93.2	9.55	27.7	33.1	39.1	0	25.7	24.3	19.5	71.8	95.7	0	11.9	25.4	24.5	12.7	9.78	109	64.2	11.6		0	22.7	64.8	64.4	0	0	117		90.3	402	0	100	23.9	251	69.4	206
Scube3	424	255	219	463	216	481	259	566	297	232	185	162	182	513	259	340	117	200	155	172	377		0	0	22.4	236	0	0	0		1540	1420	785	1170	767	748	546	533
Serpinb7	51.6	52.6	6.74	5.95	19.5	9.42	101	26.8	48.4	55.3	15	0	26.1	24.5	5.49	11.6	35.5	7.21	128	94.3	0		0	59	131	76.5	240	0	0		0	1150	97.9	543	352	863	217	101
Slc5a11	15.4	20.3	16.9	18.7	19.7	24.8	25.6	134	127	53.1	115	0	12.9	41.6	56.6	0	148	14.7	48	5.09	41.5		0	87.3	130	99.3	0	0	0		40.4	0	102	316	378	93.4	246	160
Slurp2	11.3	19.3	0	43.9	18.4	0	46.9	13.4	33.1	99	0	0	7.65	63.3	19.5	20.4	100	42.7	69.5	112	31.1		0	0	0	0	0	0	0		140	273	438	74.9	104	0	90.6	260
Smim3	16.9	36.1	21.8	25.1	29	1.15	3.43	26.1	18.3	17.7	24.3	0	5.04	37.6	42.7	86.1	14.1	22.5	16.3	40.9	24.2		0	0	20.6	45.9	0	0	0		61.1	0	51.2	194	186	156	60.4	176
Steap1	34.3	22.6	12.6	11.7	0	0	28.1	44.7	13	13.3	36.2	0	47.2	27.3	45	78.9	16.9	29.1	67.6	24.4	52.8		0	0	150	66.7	0	0	0		0.83	163	30.3	194	317	453	203	49
Tprg	10.8	26	0	8.39	16.5	0	29.4	39.5	31.4	11.2	19.6	92.5	9.75	12.4	15.1	14.7	16.6	16.3	23.9	43.9	0		0	0	15.1	36.8	122	0	0		39.4	384	0	124	151	248	51.6	214
Trpc2	307	357	239	392	493	359	536	343	448	333	450	616	441	293	361	383	896	547	697	419	484		0	0	0	0	0	0	0		1390	768	1680	724	836	4000	3450	2120
Xntrpc	261	222	291	308	198	419	185	307	265	494	323	0	470	376	289	103	228	388	493	375	295		439	399	75	132	0	0	0		747	795	552	600	712	2520	717	1270
Zpld2	1190	747	735	1670	1070	348	890	2060	839	753	1580	1630	2740	1300	704	821	1640	871	412	1620	1800		359	176	564	665	693	311	0		2200	2000	6150	2110	2500	11200	7500	4980
