# Supplementary material for: Transcriptional profiling reveals potential involvement of microvillous TRPM5-expressing cells in viral infection of the olfactory epithelium
Source: BMC Genomics. 2021 Mar 30;22:224. doi: 10.1186/s12864-021-07528-y (PMC8007386; doi:10.1186/s12864-021-07528-y)
Supplement: Supplementary file 1 — Additional file 1. [file 12864_2021_7528_MOESM1_ESM.zip › Figure 2 - fig supp 1 MVC_v_OSN_GFP-.xlsx]

## Sheet: all_genes
Name	DESC	OSN_GFP-_avg	OSN_GFP+_avg	MVC_avg	male_avg	fem_avg	baseMean	log2FoldChange	lfcSE	stat	pvalue	padj
Clstn2	calsyntenin 2	29900	27600	1100	27600	27500	23800	-4.76	0.113	-42.1	0	0
Gramd1c	GRAM domain containing 1C	20600	24800	866	26500	21900	17700	-4.56	0.115	-39.8	0	0
Kcnc4	potassium voltage gated channel, Shaw-related subfamily, member 4	32300	28500	1050	29600	26700	25400	-4.94	0.113	-43.7	0	0
S100a5	S100 calcium binding protein A5	45200	4000	752	3770	4380	27400	-5.91	0.153	-38.6	0	0
Snap25	synaptosomal-associated protein 25	10500	6410	345	6690	5950	7610	-4.9	0.118	-41.6	0	0
Adgrg6	adhesion G protein-coupled receptor G6	21.1	8210	109000	7220	9870	22900	12.3	0.329	37.4	1.06e-306	3e-303
Wdsub1	WD repeat, SAM and U-box domain containing 1	9590	6850	690	7330	6050	7250	-3.81	0.104	-36.5	3.96e-292	9.6e-289
Ell3	elongation factor RNA polymerase II-like 3	13600	9340	699	9540	9000	10100	-4.32	0.118	-36.5	1.07e-291	2.28e-288
Mapk8ip1	mitogen-activated protein kinase 8 interacting protein 1	19400	12800	1380	13000	12400	14400	-3.81	0.104	-36.5	5.36e-291	1.01e-287
Ckb	creatine kinase, brain	61600	20800	1460	19500	22900	40800	-5.39	0.148	-36.3	7.09e-289	1.2e-285
Omp	olfactory marker protein	219000	141000	4490	138000	146000	160000	-5.61	0.157	-35.8	9.4e-281	1.45e-277
Pde4a	phosphodiesterase 4A, cAMP specific	28200	21600	1110	22800	19600	21400	-4.67	0.134	-34.9	2.58e-267	3.65e-264
Syp	synaptophysin	29100	19200	1090	18100	21000	21500	-4.73	0.138	-34.4	2.13e-259	2.79e-256
Ak1	adenylate kinase 1	26600	17200	960	17600	16700	19500	-4.84	0.141	-34.3	2.17e-258	2.64e-255
Stom	stomatin	244000	225000	5840	226000	224000	194000	-5.39	0.158	-34	2.27e-253	2.57e-250
Tmem151b	transmembrane protein 151B	9890	6790	444	6490	7290	7370	-4.47	0.132	-34	4.84e-253	5.14e-250
Eef1a2	eukaryotic translation elongation factor 1 alpha 2	26800	18900	664	18500	19600	20000	-5.34	0.157	-33.9	4.71e-252	4.7e-249
Stoml3	stomatin (Epb7.2)-like 3	181000	155000	4110	148000	166000	141000	-5.46	0.163	-33.5	9.4e-246	8.87e-243
Scn4b	sodium channel, type IV, beta	17600	4160	480	4380	3770	11300	-5.19	0.155	-33.4	1.08e-244	9.66e-242
Ric8b	RIC8 guanine nucleotide exchange factor B	51100	33900	2790	35200	31900	37900	-4.2	0.129	-32.6	1.25e-233	1.06e-230
Gnb1	guanine nucleotide binding protein (G protein), beta 1	131000	96400	12300	98000	93700	100000	-3.41	0.105	-32.6	1.95e-233	1.58e-230
Hcn2	hyperpolarization-activated, cyclic nucleotide-gated K+ 2	16400	21400	727	21800	20900	14500	-4.5	0.138	-32.6	3.47e-233	2.68e-230
Nsg1	neuron specific gene family member 1	61200	40700	1400	38900	43700	45000	-5.45	0.168	-32.5	7.43e-232	5.49e-229
Calm1	calmodulin 1	206000	132000	11100	128000	137000	151000	-4.21	0.13	-32.4	9.1e-231	6.44e-228
Faim2	Fas apoptotic inhibitory molecule 2	52400	21100	1760	22800	18200	35600	-4.9	0.152	-32.1	1.56e-226	1.06e-223
Trpm5	transient receptor potential cation channel, subfamily M, member 5	87.5	9200	127000	7420	12200	26900	10.5	0.328	32	4.69e-225	3.06e-222
Chga	chromogranin A	99400	94000	2540	95100	92100	79300	-5.29	0.167	-31.8	1.24e-221	7.82e-219
Klc2	kinesin light chain 2	14300	11400	1700	12000	10500	11200	-3.07	0.0971	-31.7	5.03e-220	3.05e-217
Cngb1	cyclic nucleotide gated channel beta 1	34300	34600	1240	36300	31900	27900	-4.79	0.152	-31.5	1.57e-217	9.19e-215
Atf5	activating transcription factor 5	127000	93300	6390	92300	95000	96300	-4.32	0.138	-31.4	8.97e-216	5.08e-213
Plekhb1	pleckstrin homology domain containing, family B (evectins) member 1	111000	83900	4430	82000	87200	84400	-4.65	0.148	-31.3	1.54e-215	8.46e-213
Atp1b1	ATPase, Na+/K+ transporting, beta 1 polypeptide	40100	26000	5380	25700	26400	30200	-2.9	0.0925	-31.3	4.46e-215	2.37e-212
Tspan7	tetraspanin 7	33500	17800	1650	18000	17400	23800	-4.34	0.139	-31.2	1.19e-213	6.15e-211
Acsl6	acyl-CoA synthetase long-chain family member 6	35700	33900	898	34400	33000	28500	-5.32	0.174	-30.6	7.76e-206	3.88e-203
Gfy	golgi-associated olfactory signaling regulator	286000	213000	8760	209000	218000	216000	-5.03	0.165	-30.4	1.25e-203	6.01e-201
Tarsl2	threonyl-tRNA synthetase-like 2	8460	7540	969	7610	7440	6800	-3.12	0.103	-30.4	1.27e-203	6.01e-201
5330417C22Rik	RIKEN cDNA 5330417C22 gene	6280	5480	489	5560	5360	4970	-3.69	0.121	-30.4	4.32e-203	1.98e-200
Efr3b	EFR3 homolog B	11000	5700	622	5760	5610	7810	-4.17	0.137	-30.4	8.87e-203	3.96e-200
Rtp1	receptor transporter protein 1	38000	35600	1040	35200	36200	30300	-5.18	0.171	-30.3	3.68e-202	1.6e-199
Tom1	target of myb1 trafficking protein	24600	19700	1480	18200	22300	19000	-4.05	0.134	-30.2	1.15e-200	4.87e-198
Serpine2	serine (or cysteine) peptidase inhibitor, clade E, member 2	33700	18800	929	18400	19500	24000	-5.19	0.173	-30	5.37e-198	2.22e-195
Ormdl3	ORM1-like 3 (S. cerevisiae)	14900	9670	1600	10100	8960	11200	-3.23	0.11	-29.4	3.25e-190	1.31e-187
Gm11992	predicted gene 11992	17100	17000	733	17000	16800	13900	-4.54	0.155	-29.3	1.66e-188	6.55e-186
Cnga2	cyclic nucleotide gated channel alpha 2	62300	50700	2210	49000	53600	48100	-4.83	0.167	-28.9	4.7e-184	1.81e-181
Aplp1	amyloid beta (A4) precursor-like protein 1	69800	48200	2010	48500	47800	51800	-5.12	0.177	-28.8	5.12e-183	1.93e-180
Prnp	prion protein	23800	17400	1260	16600	18700	18000	-4.24	0.148	-28.7	2.5e-181	9.22e-179
Rap1gds1	RAP1, GTP-GDP dissociation stimulator 1	29400	27400	1290	27200	27900	23500	-4.51	0.158	-28.6	3.96e-180	1.43e-177
Avil	advillin	20.4	3560	46000	2820	4800	9750	11.1	0.389	28.6	5.17e-180	1.83e-177
Mapk8ip2	mitogen-activated protein kinase 8 interacting protein 2	31600	30300	957	31300	28700	25400	-5.04	0.176	-28.6	1.24e-179	4.29e-177
eGFP	eGFP	92.3	3900	6930	3830	4020	2270	6.23	0.219	28.5	3.73e-178	1.27e-175
Rd3	retinal degeneration 3	18200	16700	454	17200	15900	14400	-5.32	0.189	-28.2	5.38e-175	1.79e-172
Pnrc1	proline-rich nuclear receptor coactivator 1	1970	3100	18100	2810	3590	5350	3.19	0.114	27.9	2.5e-171	8.15e-169
Espn	espin	47	1240	15900	1050	1570	3390	8.41	0.302	27.8	2.41e-170	7.72e-168
Adcy3	adenylate cyclase 3	115000	113000	4420	115000	110000	93100	-4.7	0.17	-27.6	4.98e-168	1.57e-165
Pcp4l1	Purkinje cell protein 4-like 1	35200	3030	1000	2750	3500	21400	-5.14	0.186	-27.6	4e-167	1.24e-164
Ttc9	tetratricopeptide repeat domain 9	8540	8620	1130	8780	8350	7120	-2.91	0.107	-27.1	7.94e-162	2.41e-159
Mslnl	mesothelin-like	27100	8440	859	7800	9500	17800	-4.98	0.184	-27	7.11e-161	2.12e-158
Sgpl1	sphingosine phosphate lyase 1	46000	59900	3960	59800	60100	40900	-3.54	0.131	-26.9	7.31e-160	2.14e-157
Tent5c	terminal nucleotidyltransferase 5C	301	644	5650	543	814	1420	4.23	0.157	26.9	7.54e-160	2.17e-157
Gnal	guanine nucleotide binding protein, alpha stimulating, olfactory type	183000	164000	5760	168000	158000	144000	-4.99	0.186	-26.8	2e-158	5.66e-156
Fstl5	follistatin-like 5	83700	60200	3480	59600	61300	62900	-4.59	0.172	-26.8	1.07e-157	2.98e-155
Rtn1	reticulon 1	29300	33800	1730	33500	34300	24900	-4.08	0.154	-26.5	5.94e-155	1.63e-152
Glb1l2	galactosidase, beta 1-like 2	21100	13800	3110	13900	13800	16000	-2.77	0.104	-26.5	8.98e-155	2.42e-152
Pacrg	PARK2 co-regulated	2740	1800	269	1770	1840	2050	-3.33	0.126	-26.5	3.38e-154	8.97e-152
Pkm	pyruvate kinase, muscle	52300	32500	7400	32600	32500	39200	-2.82	0.107	-26.4	7.46e-154	1.95e-151
Rab6b	RAB6B, member RAS oncogene family	17100	17300	1500	17900	16200	14100	-3.54	0.134	-26.3	8.1e-153	2.08e-150
Hmgcs1	3-hydroxy-3-methylglutaryl-Coenzyme A synthase 1	961	1650	12100	1700	1570	3290	3.66	0.139	26.2	9.37e-152	2.37e-149
Pde6d	phosphodiesterase 6D, cGMP-specific, rod, delta	13100	11500	707	10900	12400	10300	-4.21	0.16	-26.2	1.99e-151	4.97e-149
Cd24a	CD24a antigen	92.1	2400	29200	1840	3340	6270	8.32	0.317	26.2	2.42e-151	5.95e-149
Pou2f3	POU domain, class 2, transcription factor 3	251	1320	12900	1060	1760	2950	5.68	0.22	25.9	2.34e-147	5.68e-145
H2-D1	histocompatibility 2, D region locus 1	254	1650	13400	1300	2220	3130	5.73	0.222	25.8	2.22e-146	5.3e-144
Actr1b	ARP1 actin-related protein 1B, centractin beta	14100	14200	2340	14700	13400	11800	-2.6	0.101	-25.7	2.65e-145	6.25e-143
Clstn1	calsyntenin 1	63300	46600	8920	48400	43600	49000	-2.83	0.11	-25.6	4.73e-145	1.1e-142
Eml2	echinoderm microtubule associated protein like 2	24200	17500	1380	17800	17100	18300	-4.14	0.162	-25.5	4.46e-143	1.02e-140
Krt8	keratin 8	421	6150	51600	5350	7470	11600	6.94	0.275	25.3	1.04e-140	2.35e-138
Cldn7	claudin 7	103	1200	10800	1080	1390	2420	6.71	0.268	25	4.59e-138	1.03e-135
Btg2	BTG anti-proliferation factor 2	478	5220	40200	4180	6950	9250	6.39	0.256	25	8.14e-138	1.8e-135
Ldhb	lactate dehydrogenase B	17500	12400	2050	11600	13800	13400	-3.1	0.125	-24.8	2.11e-135	4.59e-133
Il13ra1	interleukin 13 receptor, alpha 1	62.7	1150	12500	877	1600	2720	7.64	0.31	24.6	7.21e-134	1.55e-131
Egr1	early growth response 1	2430	25200	231000	21800	31000	51900	6.57	0.267	24.6	1.2e-133	2.54e-131
Pgam1	phosphoglycerate mutase 1	17200	15300	1550	14800	16200	13700	-3.47	0.142	-24.5	9.89e-133	2.07e-130
Plk2	polo like kinase 2	55.2	3140	37600	2630	3990	8040	9.43	0.385	24.5	1.11e-132	2.29e-130
Krt18	keratin 18	612	6690	40700	5300	9010	9770	6.06	0.248	24.5	3.4e-132	6.96e-130
Olig1	oligodendrocyte transcription factor 1	4000	4480	322	4440	4540	3390	-3.63	0.149	-24.3	1.63e-130	3.3e-128
Sult4a1	sulfotransferase family 4A, member 1	7250	5180	396	4870	5690	5460	-4.21	0.174	-24.2	1.55e-129	3.1e-127
Atp2a3	ATPase, Ca++ transporting, ubiquitous	101	7570	96300	6110	10000	20500	9.91	0.412	24	9.17e-128	1.81e-125
Hmgn3	high mobility group nucleosomal binding domain 3	6810	4710	559	5250	3820	5130	-3.6	0.15	-24	4.68e-127	9.14e-125
Olfr267	olfactory receptor 267	603	17.1	0	6.6	34.7	356	-26.1	1.09	-24	5.76e-127	1.11e-124
Trim35	tripartite motif-containing 35	6780	4070	801	3910	4340	5010	-3.07	0.129	-23.9	3.53e-126	6.73e-124
Syt11	synaptotagmin XI	23600	16100	1270	16400	15700	17600	-4.22	0.178	-23.7	1.88e-124	3.54e-122
Adipor1	adiponectin receptor 1	34600	26200	4240	25600	27000	26800	-3.03	0.128	-23.6	1.85e-123	3.45e-121
Rarg	retinoic acid receptor, gamma	9690	7430	1230	8220	6120	7550	-2.97	0.126	-23.5	4.52e-122	8.34e-120
Cnn3	calponin 3, acidic	1320	3910	13200	3390	4780	4210	3.32	0.142	23.4	3.2e-121	5.84e-119
Ptp4a3	protein tyrosine phosphatase 4a3	23100	21500	645	21000	22400	18400	-5.17	0.221	-23.3	1.92e-120	3.46e-118
Atf3	activating transcription factor 3	383	3620	35000	3020	4610	7840	6.51	0.28	23.3	6.44e-120	1.15e-117
Endod1	endonuclease domain containing 1	26600	21100	2400	21400	20500	20600	-3.47	0.149	-23.3	1.34e-119	2.36e-117
Olfr394	olfactory receptor 394	732	47.8	0	8.24	114	439	-26.6	1.15	-23.2	1.87e-119	3.28e-117
Olfr983	olfactory receptor 983	290	5.2	0	8.32	0	174	-25.4	1.1	-23	5.77e-117	9.99e-115
Foxo6	forkhead box O6	4470	4610	480	4870	4170	3730	-3.23	0.141	-22.9	4.78e-116	8.19e-114
Myo6	myosin VI	49800	56500	7240	61100	48800	43000	-2.78	0.122	-22.8	1.77e-115	3.01e-113
Olfr820	olfactory receptor 820	424	50.1	0	8.42	120	255	-25.9	1.13	-22.8	2.01e-115	3.37e-113
Lrrc59	leucine rich repeat containing 59	11700	11200	2530	11100	11400	9820	-2.21	0.097	-22.8	9.83e-115	1.64e-112
Tsc22d3	TSC22 domain family, member 3	159	415	3500	391	455	866	4.46	0.196	22.8	1.41e-114	2.32e-112
Actb	actin, beta	24800	37700	170000	32400	46400	55800	2.78	0.122	22.7	1.68e-114	2.75e-112
Olfr1408	olfactory receptor 1408	286	23.1	0	3.9	55	172	-25.4	1.12	-22.7	2.11e-114	3.41e-112
Sdc4	syndecan 4	176	4940	54000	4000	6500	11700	8.26	0.364	22.7	4.53e-114	7.26e-112
Ubc	ubiquitin C	20300	35200	162000	30800	42500	51200	3	0.132	22.7	5.71e-114	9.07e-112
Lhx2	LIM homeobox protein 2	14200	14100	1000	14700	13200	11600	-3.83	0.169	-22.7	8.63e-114	1.36e-111
Anxa4	annexin A4	41.2	1630	18400	1240	2260	3960	8.81	0.39	22.6	6.89e-113	1.07e-110
Klf4	Kruppel-like factor 4 (gut)	180	3490	32700	3080	4170	7240	7.51	0.333	22.6	1.33e-112	2.05e-110
Impdh1	inosine monophosphate dehydrogenase 1	25700	23600	1490	23900	23200	20500	-4.11	0.183	-22.5	5.03e-112	7.69e-110
Sae1	SUMO1 activating enzyme subunit 1	6630	5920	1330	6010	5760	5440	-2.31	0.104	-22.3	3.17e-110	4.81e-108
Zfp36	zinc finger protein 36	496	5520	31600	5250	5970	7660	6	0.27	22.2	4.34e-109	6.52e-107
Slc2a1	solute carrier family 2 (facilitated glucose transporter), member 1	1830	3270	25200	2600	4380	6690	3.79	0.171	22.2	9.48e-109	1.41e-106
Ier2	immediate early response 2	3500	7700	42500	6690	9390	12000	3.6	0.163	22.1	3.13e-108	4.62e-106
Fosb	FBJ osteosarcoma oncogene B	2910	32000	272000	25800	42300	61700	6.55	0.297	22	1.73e-107	2.54e-105
Olfr849	olfactory receptor 849	298	5.03	0	8.05	0	178	-25.1	1.14	-22	2.68e-107	3.89e-105
Nr4a1	nuclear receptor subfamily 4, group A, member 1	874	7700	64800	6540	9650	14800	6.21	0.283	21.9	1.68e-106	2.42e-104
Olfr718-ps1	olfactory receptor 718, pseudogene 1	911	223	0	58.7	497	581	-26.9	1.23	-21.9	5.74e-106	8.2e-104
Olfr164	olfactory receptor 164	290	9.88	0	15.8	0	173	-25.3	1.16	-21.9	7.04e-106	9.96e-104
Selenot	selenoprotein T	14200	12100	1730	11900	12500	11300	-3.03	0.139	-21.8	1.07e-105	1.5e-103
Olfr1209	olfactory receptor 1209	335	2.44	0	3.9	0	200	-25.6	1.17	-21.8	1.41e-105	1.96e-103
Sun1	Sad1 and UNC84 domain containing 1	11800	10000	3340	10400	9370	9770	-1.82	0.0834	-21.8	1.45e-105	2e-103
Pcolce2	procollagen C-endopeptidase enhancer 2	18400	17200	1040	16500	18300	14800	-4.16	0.191	-21.8	1.82e-105	2.49e-103
Atp1a2	ATPase, Na+/K+ transporting, alpha 2 polypeptide	21.7	1250	14200	1030	1620	3060	9.35	0.429	21.8	2.67e-105	3.63e-103
Cacnb4	calcium channel, voltage-dependent, beta 4 subunit	103	315	2980	291	356	709	4.86	0.223	21.8	3.09e-105	4.16e-103
Olfr553	olfactory receptor 553	262	30.1	0	2.98	75.3	160	-25.1	1.15	-21.8	6.05e-105	8.09e-103
Elf3	E74-like factor 3	61.4	1490	19300	1130	2090	4110	8.3	0.382	21.8	6.49e-105	8.61e-103
Ttll7	tubulin tyrosine ligase-like family, member 7	20400	16700	3580	17500	15500	16300	-2.52	0.116	-21.7	8.98e-105	1.18e-102
Olfr109	olfactory receptor 109	276	81.8	0	5.28	209	179	-25.3	1.16	-21.7	1.02e-104	1.33e-102
S100a3	S100 calcium binding protein A3	105	1.44	0	2.3	0	62.4	-24	1.1	-21.7	1.51e-104	1.96e-102
Ptpn6	protein tyrosine phosphatase, non-receptor type 6	496	1630	9340	1350	2090	2470	4.24	0.196	21.7	2.72e-104	3.5e-102
Fam149a	family with sequence similarity 149, member A	5610	4650	356	4850	4300	4370	-3.95	0.183	-21.6	1.46e-103	1.87e-101
Tspyl4	TSPY-like 4	11800	8570	1020	8310	9000	9000	-3.55	0.165	-21.5	5.91e-103	7.48e-101
Cds1	CDP-diacylglycerol synthase 1	9470	8550	1540	8770	8190	7720	-2.62	0.122	-21.5	2.62e-102	3.3e-100
H2bc21	H2B clustered histone 21	28000	30400	1060	30900	29700	23300	-4.72	0.22	-21.5	3.51e-102	4.39e-100
Plcg2	phospholipase C, gamma 2	27.8	1260	15400	1060	1610	3300	9.12	0.425	21.4	5.6e-102	6.94e-100
Egr3	early growth response 3	20.9	4870	60100	3780	6680	12800	11.5	0.54	21.4	1.49e-101	1.83e-99
Mta2	metastasis-associated gene family, member 2	1290	1710	6400	1670	1760	2380	2.31	0.108	21.4	2.88e-101	3.51e-99
Stxbp1	syntaxin binding protein 1	10200	9050	1090	9400	8480	8190	-3.23	0.151	-21.3	4.03e-101	4.89e-99
Cby1	chibby family member 1, beta catenin antagonist	2870	1890	294	1900	1870	2150	-3.26	0.153	-21.3	4.65e-101	5.6e-99
Olfr790	olfactory receptor 790	126	20.8	0	9.88	39	77.9	-24.3	1.14	-21.3	1.72e-100	2.05e-98
Ldlr	low density lipoprotein receptor	460	1990	12000	2030	1910	3040	4.7	0.221	21.3	1.87e-100	2.22e-98
Enox1	ecto-NOX disulfide-thiol exchanger 1	2380	2330	352	2460	2120	1970	-2.76	0.13	-21.3	2.85e-100	3.37e-98
Prxl2a	peroxiredoxin like 2A	10900	4420	1330	3960	5190	7620	-3.04	0.143	-21.2	4.07e-100	4.77e-98
Olfr736	olfactory receptor 736	151	10	0	0	26.7	90.2	-24.5	1.16	-21.1	3.16e-99	3.68e-97
Olfr569	olfactory receptor 569	150	3.28	0	0	8.73	89.2	-24.2	1.15	-21.1	3.66e-99	4.23e-97
Rnf150	ring finger protein 150	7970	7010	816	7560	6090	6370	-3.3	0.156	-21.1	4.3e-99	4.93e-97
Drc3	dynein regulatory complex subunit 3	3990	2820	471	2690	3040	3040	-3.07	0.146	-21.1	8.84e-99	1.01e-96
Tpd52l2	tumor protein D52-like 2	7740	6080	1280	6200	5890	6120	-2.59	0.123	-21.1	1.37e-98	1.55e-96
Inafm2	InaF motif containing 2	59.9	413	3730	341	533	853	5.96	0.283	21	2.86e-98	3.22e-96
St14	suppression of tumorigenicity 14 (colon carcinoma)	864	1230	5450	1120	1410	1840	2.66	0.126	21	3.44e-98	3.84e-96
Cfap126	cilia and flagella associated protein 126	3680	3050	230	3010	3120	2870	-4.06	0.193	-21	3.7e-98	4.1e-96
Tollip	toll interacting protein	14600	12500	3040	12500	12400	11900	-2.27	0.108	-21	6.62e-98	7.3e-96
Cdh1	cadherin 1	369	4540	25500	4300	4950	6180	6.11	0.292	21	1.55e-97	1.7e-95
Vopp1	vesicular, overexpressed in cancer, prosurvival protein 1	6460	7680	672	7890	7320	5600	-3.27	0.158	-20.8	6.8e-96	7.4e-94
Lrp5	low density lipoprotein receptor-related protein 5	105	612	3910	538	735	957	5.22	0.251	20.8	9.24e-96	9.99e-94
Rassf6	Ras association (RalGDS/AF-6) domain family member 6	129	511	4660	385	721	1100	5.17	0.249	20.7	1.41e-95	1.51e-93
Olfr591	olfactory receptor 591	236	48.6	0	0	130	148	-25.1	1.21	-20.7	1.51e-95	1.62e-93
Junb	jun B proto-oncogene	1730	9390	52500	8260	11300	13300	4.92	0.237	20.7	1.77e-95	1.87e-93
Atp1a1	ATPase, Na+/K+ transporting, alpha 1 polypeptide	99900	69100	24800	69300	68800	78400	-2.01	0.0979	-20.5	1.07e-93	1.13e-91
Drd2	dopamine receptor D2	7240	5950	159	6020	5830	5570	-5.51	0.268	-20.5	1.87e-93	1.96e-91
Ndrg3	N-myc downstream regulated gene 3	15700	8010	2830	7900	8200	11500	-2.47	0.12	-20.5	2.16e-93	2.25e-91
Dusp5	dual specificity phosphatase 5	1440	2840	15700	2520	3350	4520	3.44	0.168	20.4	7.79e-93	8.06e-91
Nt5dc3	5'-nucleotidase domain containing 3	470	1190	6040	1280	1060	1710	3.69	0.18	20.4	1.05e-92	1.09e-90
Aplp2	amyloid beta (A4) precursor-like protein 2	65400	59500	18300	59200	59900	54900	-1.84	0.0902	-20.4	1.62e-92	1.66e-90
Myo1e	myosin IE	747	1220	4420	1220	1220	1570	2.56	0.126	20.4	2.04e-92	2.07e-90
Olfr341	olfactory receptor 341	128	39.2	0	0	105	83.3	-24.3	1.19	-20.4	4.4e-92	4.45e-90
Degs1	delta(4)-desaturase, sphingolipid 1	2930	2480	237	2640	2190	2310	-3.6	0.177	-20.3	5.12e-92	5.15e-90
Umodl1	uromodulin-like 1	109000	130000	4350	126000	137000	93500	-4.65	0.229	-20.3	5.2e-92	5.19e-90
Cd44	CD44 antigen	48.5	848	10600	748	1010	2280	7.78	0.384	20.3	1.46e-91	1.45e-89
Olfr110	olfactory receptor 110	284	89.1	0	84	97.7	186	-24.7	1.22	-20.2	6.42e-91	6.33e-89
Olfr1156	olfactory receptor 1156	143	29.7	0	0.188	79	89.9	-24.4	1.21	-20.1	3.89e-90	3.82e-88
Olfr270	olfactory receptor 270	153	31.1	0	4.41	75.7	96.2	-23.9	1.19	-20.1	5.08e-90	4.96e-88
Anxa11	annexin A11	697	1120	6630	961	1370	1950	3.25	0.162	20.1	7.16e-90	6.95e-88
Hexim1	hexamethylene bis-acetamide inducible 1	618	1380	8590	1070	1890	2340	3.8	0.189	20.1	1.06e-89	1.02e-87
Ptgs1	prostaglandin-endoperoxide synthase 1	28.2	2490	31500	2000	3320	6690	10.1	0.506	20.1	1.91e-89	1.83e-87
Olfr982	olfactory receptor 982	82.6	19	0	4.42	43.3	52.4	-23.2	1.16	-20	2.87e-89	2.74e-87
Olfr750	olfactory receptor 750	175	25	0	40	0	108	-24.7	1.23	-20	4.89e-89	4.64e-87
Gng13	guanine nucleotide binding protein (G protein), gamma 13	27100	18100	3740	17800	18600	20600	-2.86	0.143	-19.9	3.55e-88	3.35e-86
Olfr1324	olfactory receptor 1324	295	61	0	0	163	186	-25.4	1.28	-19.9	5.31e-88	4.98e-86
Rsph1	radial spoke head 1 homolog (Chlamydomonas)	3600	2750	474	2790	2670	2800	-2.91	0.147	-19.9	1.09e-87	1.01e-85
Txnip	thioredoxin interacting protein	467	2200	10400	2330	2000	2790	4.49	0.226	19.8	1.2e-87	1.12e-85
Olfr156	olfactory receptor 156	155	79	0	40.2	144	108	-23.7	1.19	-19.8	1.32e-87	1.22e-85
Olfr808	olfactory receptor 808	106	12.6	0	0	33.6	64.5	-24	1.21	-19.8	2.14e-87	1.97e-85
Erbb3	erb-b2 receptor tyrosine kinase 3	103	1160	6820	1030	1390	1640	6.05	0.305	19.8	3.09e-87	2.82e-85
Efna3	ephrin A3	19500	23300	715	23500	23000	16700	-4.76	0.241	-19.8	5.92e-87	5.38e-85
Srf	serum response factor	599	1620	15300	1530	1780	3680	4.67	0.236	19.8	6.25e-87	5.64e-85
Sertad1	SERTA domain containing 1	332	884	6080	688	1210	1570	4.19	0.213	19.7	1.19e-86	1.07e-84
Scrn1	secernin 1	14400	12600	1300	12700	12400	11500	-3.48	0.176	-19.7	1.32e-86	1.18e-84
Slc12a2	solute carrier family 12, member 2	12200	13000	3860	12900	13100	10800	-1.67	0.0844	-19.7	1.35e-86	1.2e-84
Tmem181a	transmembrane protein 181A	4740	3980	1020	4110	3770	3850	-2.21	0.112	-19.7	1.48e-86	1.31e-84
Olfr772	olfactory receptor 772	285	98.8	0	0	263	188	-25	1.27	-19.7	2.74e-86	2.41e-84
Foxj1	forkhead box J1	6160	4800	790	5020	4440	4820	-2.96	0.151	-19.7	5.54e-86	4.85e-84
Eppk1	epiplakin 1	15.8	3820	76800	3580	4240	15800	12.2	0.624	19.6	9.05e-86	7.88e-84
Cnppd1	cyclin Pas1/PHO80 domain containing 1	7650	5230	1220	5890	4120	5860	-2.65	0.135	-19.6	1.47e-85	1.27e-83
Nptxr	neuronal pentraxin receptor	14500	12900	2050	12500	13500	11700	-2.82	0.144	-19.6	2.42e-85	2.09e-83
Fos	FBJ osteosarcoma oncogene	6040	26600	126000	24500	30100	33900	4.38	0.224	19.6	3.67e-85	3.15e-83
Itprip	inositol 1,4,5-triphosphate receptor interacting protein	118	486	6320	442	560	1410	5.75	0.295	19.5	1.52e-84	1.3e-82
Txndc16	thioredoxin domain containing 16	1740	2840	13400	2340	3670	4240	2.95	0.151	19.4	3.03e-84	2.57e-82
Jun	jun proto-oncogene	9280	21400	81000	20400	23000	25900	3.13	0.161	19.4	4.38e-84	3.7e-82
Vat1	vesicle amine transport 1	73.5	425	2870	390	485	696	5.29	0.272	19.4	5.72e-84	4.81e-82
Olfr701	olfactory receptor 701	259	62	0	32.2	112	165	-22.3	1.15	-19.4	7.13e-84	5.96e-82
Pde2a	phosphodiesterase 2A, cGMP-stimulated	103	2100	20200	1620	2900	4460	7.62	0.395	19.3	4e-83	3.33e-81
Wdfy2	WD repeat and FYVE domain containing 2	4510	6480	1260	6720	6080	4320	-1.85	0.0959	-19.3	1.38e-82	1.14e-80
Ssbp2	single-stranded DNA binding protein 2	4090	2120	930	2120	2110	3040	-2.13	0.111	-19.2	2.62e-82	2.16e-80
Olfr366	olfactory receptor 366	133	74	0	0	197	93.9	-24.3	1.27	-19.2	4.8e-82	3.94e-80
Cap1	CAP, adenylate cyclase-associated protein 1 (yeast)	3800	5640	14900	5100	6540	6360	1.97	0.102	19.2	4.88e-82	3.96e-80
Olfr68	olfactory receptor 68	109	26.6	0	9.42	55.3	69.5	-24	1.25	-19.2	4.87e-82	3.96e-80
Clgn	calmegin	36000	31600	976	31500	31700	28200	-5.21	0.272	-19.2	7e-82	5.66e-80
Rbm43	RNA binding motif protein 43	2060	1640	293	1670	1590	1620	-2.83	0.148	-19.2	8.28e-82	6.67e-80
Fetub	fetuin beta	26600	18700	1850	18900	18500	20000	-3.85	0.201	-19.2	8.92e-82	7.15e-80
Egr2	early growth response 2	32.9	3300	30700	2570	4520	6720	9.9	0.519	19.1	3.56e-81	2.84e-79
Gnb2	guanine nucleotide binding protein (G protein), beta 2	178	1460	7440	1370	1620	1880	5.39	0.283	19.1	4.84e-81	3.84e-79
Kifbp	kinesin family binding protein	7760	6910	1630	6630	7380	6380	-2.26	0.119	-19	3.14e-80	2.48e-78
Kcnk1	potassium channel, subfamily K, member 1	39.5	510	2640	484	552	650	6.06	0.32	19	3.17e-80	2.5e-78
Ano7	anoctamin 7	0.551	434	5410	370	541	1150	13.4	0.707	19	4.32e-80	3.38e-78
Basp1	brain abundant, membrane attached signal protein 1	172	921	4480	853	1040	1180	4.7	0.249	18.9	7.06e-80	5.5e-78
Cox5a	cytochrome c oxidase subunit 5A	4110	2870	627	2950	2750	3160	-2.71	0.143	-18.9	1.05e-79	8.17e-78
Gm5662	predicted gene 5662	0	40.7	485	20.8	74	103	26.9	1.43	18.8	3.02e-79	2.33e-77
Brsk1	BR serine/threonine kinase 1	6650	5110	470	5480	4500	5110	-3.83	0.203	-18.8	4.32e-79	3.32e-77
Tnfrsf21	tumor necrosis factor receptor superfamily, member 21	10000	7590	1770	7760	7320	7870	-2.49	0.132	-18.8	4.46e-79	3.41e-77
Rims3	regulating synaptic membrane exocytosis 3	5790	24400	502	26100	21500	8900	-3.54	0.188	-18.8	6.97e-79	5.31e-77
Nfe2l2	nuclear factor, erythroid derived 2, like 2	8830	6230	1900	6300	6120	6910	-2.22	0.119	-18.8	1.64e-78	1.24e-76
Fbxo10	F-box protein 10	6110	4930	854	5380	4190	4820	-2.84	0.151	-18.7	2.65e-78	2e-76
Cabp4	calcium binding protein 4	1060	663	12.3	672	647	770	-6.35	0.339	-18.7	3.42e-78	2.57e-76
Sh2d6	SH2 domain containing 6	11.8	1100	17200	1030	1240	3590	10.5	0.562	18.7	5.97e-78	4.47e-76
Slc7a1	solute carrier family 7 (cationic amino acid transporter, y+ system), member 1	857	1040	5200	997	1110	1740	2.6	0.139	18.7	1.01e-77	7.49e-76
Olfr857	olfactory receptor 857	69.4	61.3	0	11.5	144	54.1	-23.4	1.26	-18.7	1.17e-77	8.71e-76
Saraf	store-operated calcium entry-associated regulatory factor	43600	31300	8350	29800	33700	34000	-2.38	0.128	-18.6	1.54e-77	1.13e-75
Reep1	receptor accessory protein 1	2550	2320	102	2560	1930	2020	-4.7	0.252	-18.6	2e-77	1.47e-75
Ccdc40	coiled-coil domain containing 40	10100	7970	777	8240	7520	7830	-3.72	0.201	-18.6	5.9e-77	4.32e-75
Dynll2	dynein light chain LC8-type 2	16200	13900	4350	13700	14300	13400	-1.9	0.102	-18.6	6.57e-77	4.79e-75
Mycbp	MYC binding protein	3520	2500	349	2580	2370	2680	-3.36	0.181	-18.6	7.5e-77	5.44e-75
Ostf1	osteoclast stimulating factor 1	609	868	5100	767	1040	1540	3.07	0.165	18.5	1.03e-76	7.46e-75
Tmem184b	transmembrane protein 184b	7550	7710	936	8290	6740	6300	-3.01	0.163	-18.5	1.61e-76	1.16e-74
Tmem63b	transmembrane protein 63b	13900	11300	1850	11700	10600	11000	-2.91	0.157	-18.5	1.84e-76	1.32e-74
Olfr947-ps1	olfactory receptor 947, pseudogene 1	53.3	62	0	0	165	44.9	-23.1	1.25	-18.5	2.2e-76	1.57e-74
Abhd2	abhydrolase domain containing 2	5200	6820	24200	6390	7530	9260	2.22	0.12	18.5	4.74e-76	3.37e-74
Dsp	desmoplakin	350	3010	11900	3660	1920	3180	5.08	0.275	18.5	4.89e-76	3.46e-74
Tuba1c	tubulin, alpha 1C	55	1020	13000	618	1690	2790	7.89	0.428	18.4	6.07e-76	4.28e-74
Ubald1	UBA-like domain containing 1	1060	1420	5920	1380	1500	2090	2.48	0.135	18.4	9.51e-76	6.67e-74
Manea	mannosidase, endo-alpha	17000	16600	1530	18200	14100	13900	-3.49	0.19	-18.4	1.4e-75	9.81e-74
Dynlt1b	dynein light chain Tctex-type 1B	9790	7730	1250	6980	8980	7670	-2.96	0.161	-18.3	3.76e-75	2.61e-73
Ankrd13b	ankyrin repeat domain 13b	7550	12300	722	14500	8570	7270	-3.39	0.185	-18.3	1.44e-74	1e-72
Marcksl1	MARCKS-like 1	527	1960	13500	1390	2910	3360	4.68	0.256	18.3	1.5e-74	1.04e-72
Raver2	ribonucleoprotein, PTB-binding 2	57.3	861	4100	769	1010	1020	6.16	0.338	18.2	2.48e-74	1.71e-72
H1f2	H1.2 linker histone, cluster member	527	960	5310	833	1170	1550	3.34	0.183	18.2	5.68e-74	3.89e-72
Sox9	SRY (sex determining region Y)-box 9	12.9	1400	18600	1270	1610	3940	10.5	0.577	18.2	9.45e-74	6.44e-72
Nkd1	naked cuticle 1	25.9	930	10200	650	1400	2200	8.63	0.476	18.1	1.37e-73	9.31e-72
1700001L19Rik	RIKEN cDNA 1700001L19 gene	1500	1120	9.34	1080	1190	1120	-6.96	0.384	-18.1	2.67e-73	1.81e-71
St3gal4	ST3 beta-galactoside alpha-2,3-sialyltransferase 4	3170	1850	164	1670	2140	2290	-4.27	0.236	-18.1	2.74e-73	1.85e-71
Vav1	vav 1 oncogene	23	1440	20300	1160	1900	4290	9.79	0.541	18.1	2.96e-73	1.99e-71
Jund	jun D proto-oncogene	15400	24700	128000	20700	31500	39400	3.06	0.17	18.1	7.73e-73	5.17e-71
Olfr1402	olfactory receptor 1402	57.8	67.6	0	108	0	48.7	-22.6	1.26	-18	1.44e-72	9.57e-71
Klhl5	kelch-like 5	13600	10800	339	11100	10300	10400	-5.31	0.296	-18	4.25e-72	2.82e-70
Hmx2	H6 homeobox 2	1.01	301	3660	239	406	779	11.7	0.655	17.9	5.5e-72	3.63e-70
Gnai2	guanine nucleotide binding protein (G protein), alpha inhibiting 2	151	1970	17800	1510	2730	3990	6.88	0.384	17.9	6.34e-72	4.17e-70
Nxnl2	nucleoredoxin-like 2	1900	1370	30.3	1460	1210	1420	-5.89	0.329	-17.9	1.21e-71	7.92e-70
Csrnp1	cysteine-serine-rich nuclear protein 1	317	1730	14000	1580	1980	3290	5.46	0.306	17.9	1.6e-71	1.05e-69
Ckmt1	creatine kinase, mitochondrial 1, ubiquitous	10200	5670	2680	6030	5060	7730	-1.94	0.108	-17.9	1.85e-71	1.2e-69
Cfap36	cilia and flagella associated protein 36	5230	3820	1160	4080	3390	4130	-2.18	0.122	-17.8	3.12e-71	2.02e-69
Map6	microtubule-associated protein 6	9060	7030	1130	7360	6490	7070	-3.02	0.17	-17.8	5.6e-71	3.62e-69
Fyb	FYN binding protein	47.5	1160	15900	948	1500	3380	8.43	0.475	17.7	2.26e-70	1.46e-68
Cadm4	cell adhesion molecule 4	131	186	1530	180	195	416	3.54	0.2	17.7	2.62e-70	1.68e-68
Tmsb4x	thymosin, beta 4, X chromosome	31700	27900	3860	25900	31300	25400	-3.03	0.171	-17.7	2.64e-70	1.69e-68
1700003E16Rik	RIKEN cDNA 1700003E16 gene	4240	2620	96.3	2710	2470	3070	-5.44	0.307	-17.7	5.24e-70	3.33e-68
Itga3	integrin alpha 3	881	2280	9700	2400	2080	2910	3.46	0.196	17.7	7.49e-70	4.75e-68
AI661453	expressed sequence AI661453	13.7	280	4210	312	229	890	8.28	0.47	17.6	1.56e-69	9.87e-68
Coro2b	coronin, actin binding protein, 2B	368	1250	5210	1220	1290	1500	3.83	0.217	17.6	1.7e-69	1.07e-67
Cnga4	cyclic nucleotide gated channel alpha 4	33800	27800	712	25700	31400	26000	-5.57	0.317	-17.6	5.24e-69	3.29e-67
Olfr623	olfactory receptor 623	73.3	26	0	0	69.3	48.6	-23.5	1.34	-17.5	9.43e-69	5.89e-67
Fosl2	fos-like antigen 2	43.8	760	5390	651	941	1240	6.95	0.397	17.5	1.39e-68	8.64e-67
Ypel3	yippee like 3	7790	6530	2440	6370	6790	6470	-1.67	0.0955	-17.5	2.1e-68	1.3e-66
Idi1	isopentenyl-diphosphate delta isomerase	449	1010	5540	1030	981	1570	3.62	0.208	17.5	2.97e-68	1.83e-66
Bcl11a	B cell CLL/lymphoma 11A (zinc finger protein)	4130	3540	569	3820	3060	3310	-2.86	0.164	-17.4	4.34e-68	2.67e-66
Rap1b	RAS related protein 1b	453	835	3550	770	942	1140	2.97	0.171	17.4	5.9e-68	3.62e-66
Ptpdc1	protein tyrosine phosphatase domain containing 1	6330	5510	935	5870	4920	5100	-2.78	0.16	-17.4	6.44e-68	3.93e-66
Cldn9	claudin 9	5460	3720	718	3570	3990	4150	-2.94	0.169	-17.4	9.17e-68	5.58e-66
Snx14	sorting nexin 14	2620	2210	985	2130	2350	2210	-1.41	0.0811	-17.3	2.95e-67	1.79e-65
Ubl3	ubiquitin-like 3	9580	5550	2000	6020	4760	7210	-2.26	0.13	-17.3	3.05e-67	1.84e-65
Plau	plasminogen activator, urokinase	19.3	29.8	0	15.2	54.3	17.9	-21.7	1.25	-17.3	3.15e-67	1.89e-65
Pstpip2	proline-serine-threonine phosphatase-interacting protein 2	20	612	5550	525	757	1230	8.14	0.47	17.3	4.89e-67	2.94e-65
Csk	c-src tyrosine kinase	782	1440	8960	1290	1690	2520	3.52	0.204	17.2	1.24e-66	7.39e-65
Runx1	runt related transcription factor 1	57.6	997	11200	1040	922	2430	7.61	0.444	17.2	6.16e-66	3.67e-64
Sh2d7	SH2 domain containing 7	10.2	3920	47900	3330	4910	10200	12.2	0.713	17.1	1.06e-65	6.29e-64
Cers5	ceramide synthase 5	5250	4340	940	4470	4140	4210	-2.48	0.145	-17.1	1.86e-65	1.1e-63
Il4ra	interleukin 4 receptor, alpha	755	1900	9230	2020	1710	2660	3.61	0.211	17.1	2.09e-65	1.23e-63
Scd2	stearoyl-Coenzyme A desaturase 2	1140	2140	15400	1580	3070	4130	3.75	0.22	17.1	2.79e-65	1.64e-63
Fbxw8	F-box and WD-40 domain protein 8	4200	3640	1230	3940	3150	3500	-1.77	0.104	-17.1	3.17e-65	1.86e-63
Pygl	liver glycogen phosphorylase	155	696	2810	521	990	792	4.19	0.246	17	4.86e-65	2.83e-63
Dsg2	desmoglein 2	126	1140	12300	1030	1340	2730	6.62	0.39	17	1e-64	5.84e-63
Npdc1	neural proliferation, differentiation and control 1	7880	6620	2040	6600	6660	6470	-1.95	0.115	-17	1.09e-64	6.28e-63
St6gal2	beta galactoside alpha 2,6 sialyltransferase 2	0	25.3	469	40.5	0	96.9	26.8	1.58	17	1.08e-64	6.28e-63
Calm3	calmodulin 3	32000	23800	5540	22600	25900	25000	-2.53	0.149	-17	1.19e-64	6.85e-63
Olfr768	olfactory receptor 768	44.1	43.4	0	29.4	66.7	35.4	-22.6	1.33	-17	1.26e-64	7.26e-63
Nrp2	neuropilin 2	4310	8120	783	9010	6650	4470	-2.46	0.145	-16.9	3.08e-64	1.76e-62
Hap1	huntingtin-associated protein 1	926	1170	10600	1170	1180	2870	3.52	0.208	16.9	3.11e-64	1.77e-62
St6galnac6	ST6 (alpha-N-acetyl-neuraminyl-2,3-beta-galactosyl-1,3)-N-acetylgalactosaminide alpha-2,6-sialyltransferase 6	1900	1880	19.9	1670	2230	1530	-6.58	0.389	-16.9	3.93e-64	2.23e-62
Abca1	ATP-binding cassette, sub-family A (ABC1), member 1	62	827	13500	725	998	2840	7.78	0.46	16.9	4.05e-64	2.29e-62
Slc39a3	solute carrier family 39 (zinc transporter), member 3	4860	3630	785	3700	3520	3790	-2.63	0.156	-16.9	4.41e-64	2.49e-62
Sik1	salt inducible kinase 1	150	726	9550	615	911	2110	5.99	0.355	16.9	8.86e-64	4.98e-62
Ip6k2	inositol hexaphosphate kinase 2	11300	9820	1830	9820	9830	9150	-2.63	0.156	-16.9	9.58e-64	5.37e-62
Tshz2	teashirt zinc finger family member 2	30900	21300	2730	23800	17300	23300	-3.5	0.208	-16.9	9.76e-64	5.45e-62
Macroh2a1	macroH2A.1 histone	13300	15600	2340	15700	15500	11700	-2.51	0.149	-16.8	1.05e-63	5.87e-62
Trarg1	trafficking regulator of GLUT4 (SLC2A4) 1	11500	8950	204	9360	8260	8740	-5.8	0.345	-16.8	1.2e-63	6.65e-62
Gnas	GNAS (guanine nucleotide binding protein, alpha stimulating) complex locus	473	3020	10900	2280	4240	3070	4.53	0.269	16.8	1.91e-63	1.05e-61
Nectin2	nectin cell adhesion molecule 2	708	1010	5810	911	1180	1770	3.04	0.181	16.8	1.91e-63	1.05e-61
Plaat3	phospholipase A and acyltransferase 3	252	806	5390	667	1040	1370	4.42	0.263	16.8	1.91e-63	1.05e-61
Timp2	tissue inhibitor of metalloproteinase 2	4250	3170	411	3180	3150	3260	-3.38	0.201	-16.8	2.26e-63	1.24e-61
Ccdc184	coiled-coil domain containing 184	4850	3510	168	3440	3630	3640	-4.85	0.289	-16.8	2.39e-63	1.3e-61
Arpc5	actin related protein 2/3 complex, subunit 5	299	983	3240	819	1260	1020	3.44	0.205	16.8	2.44e-63	1.33e-61
Eya4	EYA transcriptional coactivator and phosphatase 4	68	799	2790	734	907	760	5.36	0.319	16.8	3.07e-63	1.66e-61
Slc16a7	solute carrier family 16 (monocarboxylic acid transporters), member 7	984	1060	3.98	1510	303	810	-7.69	0.458	-16.8	3.61e-63	1.96e-61
9330182L06Rik	RIKEN cDNA 9330182L06 gene	3810	2810	169	3070	2370	2880	-4.48	0.267	-16.8	4.17e-63	2.25e-61
Lingo1	leucine rich repeat and Ig domain containing 1	12100	10500	302	10900	9810	9410	-5.32	0.318	-16.8	4.45e-63	2.39e-61
Cbx8	chromobox 8	2670	2060	197	2190	1840	2050	-3.78	0.226	-16.8	4.84e-63	2.59e-61
Ccdc157	coiled-coil domain containing 157	19000	15500	1770	17000	12900	14900	-3.42	0.204	-16.7	5.84e-63	3.12e-61
Actg1	actin, gamma, cytoplasmic 1	19700	35800	149000	30700	44200	48300	2.91	0.174	16.7	8.46e-63	4.5e-61
Ptk7	PTK7 protein tyrosine kinase 7	32	463	2590	378	604	624	6.33	0.379	16.7	1.28e-62	6.77e-61
Ctxn3	cortexin 3	11600	5880	281	5460	6580	8120	-5.38	0.322	-16.7	1.41e-62	7.45e-61
Fxyd6	FXYD domain-containing ion transport regulator 6	1380	1720	19900	1260	2490	5050	3.85	0.23	16.7	1.46e-62	7.72e-61
Patz1	POZ (BTB) and AT hook containing zinc finger 1	298	761	4210	822	660	1160	3.82	0.229	16.7	2.24e-62	1.18e-60
2410004P03Rik	RIKEN cDNA 2410004P03 gene	4390	3760	81.2	3750	3770	3410	-5.74	0.345	-16.7	2.4e-62	1.26e-60
Mapre2	microtubule-associated protein, RP/EB family, member 2	6160	5110	1670	4760	5690	5050	-1.88	0.113	-16.7	2.73e-62	1.42e-60
Pdzd4	PDZ domain containing 4	2580	2150	450	2180	2090	2070	-2.53	0.152	-16.7	2.84e-62	1.48e-60
Gm49486	predicted gene, 49486	96.2	32.8	0	24.4	46.7	63.4	-22.5	1.35	-16.6	3.56e-62	1.85e-60
1110017D15Rik	RIKEN cDNA 1110017D15 gene	1790	1210	20.5	1100	1390	1320	-6.26	0.376	-16.6	3.94e-62	2.04e-60
Klf5	Kruppel-like factor 5	81	1170	7270	874	1670	1720	6.49	0.39	16.6	4.09e-62	2.11e-60
Anxa1	annexin A1	60.3	837	9800	743	992	2130	7.36	0.443	16.6	6.58e-62	3.39e-60
Ube2s	ubiquitin-conjugating enzyme E2S	13200	7420	3270	7590	7150	9970	-2.01	0.121	-16.6	7.04e-62	3.61e-60
Olfr1087	olfactory receptor 1087	44	42.2	0	27	67.7	35.1	-22.5	1.36	-16.6	9.41e-62	4.82e-60
Ezr	ezrin	549	3270	8540	2940	3820	2710	3.96	0.239	16.6	1.08e-61	5.5e-60
Slc45a1	solute carrier family 45, member 1	3530	2560	145	2770	2200	2660	-4.62	0.279	-16.6	1.45e-61	7.35e-60
Jakmip1	janus kinase and microtubule interacting protein 1	12900	9600	375	9210	10200	9730	-5.11	0.309	-16.5	1.98e-61	1e-59
Cdkn1b	cyclin-dependent kinase inhibitor 1B	42.3	531	4380	332	861	995	6.7	0.407	16.5	6.9e-61	3.49e-59
Prxl2b	peroxiredoxin like 2B	14500	10500	380	10500	10500	10800	-5.24	0.318	-16.5	7e-61	3.53e-59
Dgki	diacylglycerol kinase, iota	177	1480	10200	1700	1120	2410	5.85	0.356	16.4	8.56e-61	4.3e-59
Six2	sine oculis-related homeobox 2	64	636	3710	505	855	900	5.86	0.356	16.4	1.07e-60	5.34e-59
Fam131c	family with sequence similarity 131, member C	9540	7020	134	7160	6790	7150	-6.14	0.374	-16.4	1.47e-60	7.37e-59
Elf1	E74-like factor 1	595	1100	4020	1000	1250	1370	2.76	0.168	16.4	2.21e-60	1.1e-58
Lmna	lamin A	694	1100	6430	1050	1180	1900	3.21	0.196	16.4	2.41e-60	1.2e-58
Gcnt7	glucosaminyl (N-acetyl) transferase family member 7	6270	7130	117	7100	7180	5270	-5.72	0.349	-16.4	2.48e-60	1.23e-58
Ildr1	immunoglobulin-like domain containing receptor 1	1050	2140	6160	2090	2230	2290	2.56	0.156	16.4	2.64e-60	1.31e-58
Cdh2	cadherin 2	4090	3980	877	3920	4090	3440	-2.22	0.136	-16.4	2.71e-60	1.34e-58
Neu2	neuraminidase 2	1380	987	99.8	971	1010	1040	-3.77	0.23	-16.3	4.75e-60	2.33e-58
Cmip	c-Maf inducing protein	42500	38900	7880	35400	44700	35000	-2.43	0.149	-16.3	6.31e-60	3.09e-58
Zdhhc9	zinc finger, DHHC domain containing 9	94.6	541	2980	477	647	755	4.98	0.305	16.3	7e-60	3.42e-58
Olfr807	olfactory receptor 807	31.3	22.4	0	0	59.7	23.2	-22.4	1.37	-16.3	7.81e-60	3.8e-58
Cdhr1	cadherin-related family member 1	8150	6480	283	6640	6220	6250	-4.85	0.298	-16.3	8.93e-60	4.34e-58
Cd81	CD81 antigen	16900	13200	2320	13000	13600	13200	-2.87	0.176	-16.3	9.2e-60	4.45e-58
Pitpna	phosphatidylinositol transfer protein, alpha	7360	5910	2600	6170	5480	6110	-1.5	0.0923	-16.3	1.11e-59	5.34e-58
Drc1	dynein regulatory complex subunit 1	6360	4480	238	4520	4420	4750	-4.76	0.293	-16.3	1.73e-59	8.32e-58
Pnmal1	PNMA-like 1	4820	1730	156	1540	2050	3220	-4.95	0.305	-16.3	1.92e-59	9.19e-58
Abhd17a	abhydrolase domain containing 17A	4480	5060	772	4900	5310	3890	-2.53	0.155	-16.2	2.5e-59	1.19e-57
Tra2b	transformer 2 beta	1960	2230	8380	2210	2260	3270	2.1	0.129	16.2	2.84e-59	1.35e-57
Plac8	placenta-specific 8	133	343	2840	226	540	707	4.42	0.272	16.2	3.72e-59	1.77e-57
Ipo13	importin 13	11100	9090	1680	9480	8430	8800	-2.73	0.168	-16.2	4.34e-59	2.06e-57
Gadd45b	growth arrest and DNA-damage-inducible 45 beta	59.9	561	2830	518	632	710	5.57	0.343	16.2	4.61e-59	2.18e-57
Olfm1	olfactomedin 1	35900	23600	1090	23800	23400	26400	-5.05	0.312	-16.2	7.8e-59	3.68e-57
Rundc3a	RUN domain containing 3A	11600	8210	588	8910	7050	8680	-4.3	0.266	-16.2	8.08e-59	3.8e-57
Etv6	ets variant 6	738	1570	5170	1450	1760	1780	2.81	0.174	16.2	9.59e-59	4.5e-57
Mpp2	membrane protein, palmitoylated 2 (MAGUK p55 subfamily member 2)	11200	9190	378	9500	8680	8680	-4.89	0.303	-16.1	1.32e-58	6.16e-57
Ehf	ets homologous factor	53	894	12200	824	1010	2600	7.86	0.488	16.1	1.99e-58	9.29e-57
Eomes	eomesodermin	1420	655	17.1	675	621	976	-6.28	0.39	-16.1	2.24e-58	1.04e-56
Ctdsp1	CTD (carboxy-terminal domain, RNA polymerase II, polypeptide A) small phosphatase 1	189	613	2840	450	886	798	3.91	0.243	16.1	2.71e-58	1.26e-56
Cd300lf	CD300 molecule like family member F	4.68	289	3490	216	412	745	9.6	0.597	16.1	3.13e-58	1.45e-56
Sgtb	small glutamine-rich tetratricopeptide repeat (TPR)-containing, beta	9250	7410	311	7660	7000	7100	-4.9	0.305	-16.1	5.25e-58	2.42e-56
Lzts3	leucine zipper, putative tumor suppressor family member 3	519	2080	6590	2070	2080	2050	3.67	0.229	16	1.17e-57	5.38e-56
Ccdc189	coiled-coil domain containing 189	2490	2090	330	2220	1880	1980	-2.93	0.184	-16	1.77e-57	8.15e-56
Pabpc1	poly(A) binding protein, cytoplasmic 1	5780	8540	18100	8040	9360	8790	1.65	0.103	16	2.03e-57	9.28e-56
Sult1d1	sulfotransferase family 1D, member 1	14300	9020	296	8520	9870	10400	-5.59	0.35	-16	2.03e-57	9.28e-56
Mcl1	myeloid cell leukemia sequence 1	1460	2270	8330	1880	2910	2980	2.51	0.157	16	2.14e-57	9.74e-56
Pifo	primary cilia formation	1990	1730	39.4	1790	1620	1550	-5.57	0.349	-16	2.15e-57	9.74e-56
Alox5ap	arachidonate 5-lipoxygenase activating protein	15.3	927	12000	555	1550	2540	9.63	0.604	16	2.4e-57	1.09e-55
Bpgm	2,3-bisphosphoglycerate mutase	2030	2300	11300	1970	2840	3890	2.48	0.155	16	2.42e-57	1.09e-55
Orai2	ORAI calcium release-activated calcium modulator 2	4690	4080	664	4470	3430	3770	-2.84	0.178	-15.9	3.66e-57	1.65e-55
Pik3cg	phosphatidylinositol-4,5-bisphosphate 3-kinase catalytic subunit gamma	12.2	1740	20000	1580	2020	4280	10.7	0.672	15.9	6.41e-57	2.88e-55
Gfi1b	growth factor independent 1B	0.69	93.6	1620	59.4	151	337	12.8	0.806	15.9	7.59e-57	3.4e-55
Olfr1450	olfactory receptor 1450	46.6	23.2	0	37.2	0	32.3	-22.9	1.44	-15.9	7.98e-57	3.57e-55
Tiparp	TCDD-inducible poly(ADP-ribose) polymerase	309	744	4650	512	1130	1250	3.91	0.246	15.9	9.52e-57	4.24e-55
Slc38a1	solute carrier family 38, member 1	145	412	3420	420	398	842	4.56	0.287	15.9	1.03e-56	4.57e-55
Fam129b	family with sequence similarity 129, member B	1610	2500	5380	2620	2300	2540	1.74	0.11	15.8	1.91e-56	8.49e-55
Grk6	G protein-coupled receptor kinase 6	313	377	2480	364	399	749	2.99	0.189	15.8	3.63e-56	1.6e-54
Lsr	lipolysis stimulated lipoprotein receptor	1470	1280	4480	1250	1340	2010	1.61	0.102	15.8	5.11e-56	2.25e-54
Fasn	fatty acid synthase	190	734	8480	620	923	1920	5.49	0.348	15.7	7.45e-56	3.28e-54
Gga2	golgi associated, gamma adaptin ear containing, ARF binding protein 2	132	482	2550	385	643	681	4.28	0.272	15.7	7.76e-56	3.41e-54
Lima1	LIM domain and actin binding 1	4620	7090	19900	7220	6880	8150	2.11	0.134	15.7	9.55e-56	4.18e-54
Plekhg5	pleckstrin homology domain containing, family G (with RhoGef domain) member 5	54.6	914	8230	671	1320	1840	7.26	0.462	15.7	1.24e-55	5.4e-54
Fer	fer (fms/fps related) protein kinase	614	743	2490	761	712	1010	2.02	0.128	15.7	1.24e-55	5.41e-54
Kdm4a	lysine (K)-specific demethylase 4A	1660	1980	10500	2070	1830	3440	2.66	0.17	15.7	1.46e-55	6.35e-54
Mcf2l	mcf.2 transforming sequence-like	21200	17700	2060	19100	15200	16700	-3.37	0.215	-15.7	1.68e-55	7.28e-54
Rara	retinoic acid receptor, alpha	264	716	4150	714	720	1120	3.98	0.253	15.7	2.03e-55	8.77e-54
Map3k12	mitogen-activated protein kinase kinase kinase 12	7230	5500	922	5600	5330	5620	-2.99	0.191	-15.7	2.25e-55	9.72e-54
Sptb	spectrin beta, erythrocytic	6.47	780	12200	743	841	2540	10.9	0.694	15.7	2.5e-55	1.07e-53
Tmbim6	transmembrane BAX inhibitor motif containing 6	57900	45800	14400	42300	51600	46800	-2.01	0.128	-15.7	2.56e-55	1.1e-53
Tbc1d10c	TBC1 domain family, member 10c	577	214	8.5	265	127	386	-5.99	0.383	-15.7	2.8e-55	1.2e-53
Eml1	echinoderm microtubule associated protein like 1	5240	5780	736	6340	4840	4480	-2.84	0.181	-15.7	3.18e-55	1.36e-53
C130074G19Rik	RIKEN cDNA C130074G19 gene	5580	8610	135	9790	6660	5200	-5.37	0.344	-15.6	5.87e-55	2.5e-53
Pcdhb1	protocadherin beta 1	11100	7590	360	7500	7750	8250	-4.95	0.317	-15.6	7.32e-55	3.11e-53
Gusb	glucuronidase, beta	245	2190	6180	1990	2530	1830	4.66	0.299	15.6	1.02e-54	4.31e-53
Cdk5r2	cyclin-dependent kinase 5, regulatory subunit 2 (p39)	6430	5320	118	5420	5140	4950	-5.75	0.37	-15.6	1.22e-54	5.14e-53
Itgb1	integrin beta 1 (fibronectin receptor beta)	1140	1860	5300	1820	1930	2110	2.22	0.142	15.6	1.42e-54	5.97e-53
Olfr538	olfactory receptor 538	22.8	16.4	0	20.6	9.5	17	-21.9	1.41	-15.5	1.96e-54	8.25e-53
Eif4e3	eukaryotic translation initiation factor 4E member 3	4390	4230	191	4380	3980	3540	-4.52	0.291	-15.5	3.52e-54	1.47e-52
Dnajb14	DnaJ heat shock protein family (Hsp40) member B14	7270	9310	1730	9910	8320	6650	-2.07	0.134	-15.5	3.84e-54	1.61e-52
Pygo1	pygopus 1	10100	7930	377	7980	7840	7710	-4.74	0.306	-15.5	4.58e-54	1.91e-52
Hint1	histidine triad nucleotide binding protein 1	9810	6090	1570	6070	6120	7390	-2.64	0.17	-15.5	4.93e-54	2.05e-52
Gm14057	predicted gene 14057	17.5	30.4	0	0	81	17	-21.5	1.39	-15.5	5.85e-54	2.43e-52
Chchd10	coiled-coil-helix-coiled-coil-helix domain containing 10	8620	4970	1500	4780	5280	6430	-2.52	0.163	-15.5	6.19e-54	2.56e-52
Tuba1b	tubulin, alpha 1B	1070	2630	8000	2090	3540	2760	2.91	0.189	15.4	1.69e-53	6.97e-52
Olfr312	olfactory receptor 312	53	32.9	0	4.49	80.3	38.2	-20.5	1.33	-15.4	1.81e-53	7.46e-52
Cyb5r3	cytochrome b5 reductase 3	1620	4020	8470	3520	4860	3490	2.38	0.155	15.4	1.86e-53	7.65e-52
Btg1	BTG anti-proliferation factor 1	1580	2220	10100	2110	2390	3380	2.68	0.174	15.4	1.96e-53	8.03e-52
Selenop	selenoprotein P	274	878	8570	654	1250	2020	4.97	0.323	15.4	2.07e-53	8.46e-52
Smurf2	SMAD specific E3 ubiquitin protein ligase 2	452	789	2940	704	931	1010	2.7	0.176	15.4	2.49e-53	1.02e-51
Tmtc1	transmembrane and tetratricopeptide repeat containing 1	2740	3410	361	3470	3310	2430	-2.94	0.191	-15.4	2.71e-53	1.1e-51
Nedd4	neural precursor cell expressed, developmentally down-regulated 4	2400	5000	11100	5130	4790	4670	2.21	0.144	15.4	2.76e-53	1.12e-51
Sirt2	sirtuin 2	4800	5100	1690	5280	4780	4260	-1.5	0.0976	-15.3	4.13e-53	1.67e-51
Ppp1r14c	protein phosphatase 1, regulatory inhibitor subunit 14C	2370	3230	82.7	3290	3140	2120	-4.84	0.316	-15.3	4.42e-53	1.79e-51
Napb	N-ethylmaleimide sensitive fusion protein attachment protein beta	1580	1480	182	1560	1340	1290	-3.14	0.205	-15.3	5.52e-53	2.22e-51
Rtp2	receptor transporter protein 2	19900	14000	627	12600	16200	14800	-4.99	0.326	-15.3	8.41e-53	3.38e-51
Tekt1	tektin 1	2050	1310	56.9	1340	1260	1500	-5.24	0.342	-15.3	8.69e-53	3.49e-51
Batf2	basic leucine zipper transcription factor, ATF-like 2	18.4	44.3	0	70.9	0	20.6	-21.4	1.4	-15.3	8.83e-53	3.54e-51
Dnajc16	DnaJ heat shock protein family (Hsp40) member C16	4880	4430	726	3940	5260	3970	-2.74	0.179	-15.3	9.08e-53	3.63e-51
Zbtb7b	zinc finger and BTB domain containing 7B	17100	15600	3190	16200	14600	14000	-2.42	0.158	-15.3	1.03e-52	4.09e-51
Tmem245	transmembrane protein 245	452	1610	17000	1900	1120	3940	5.24	0.343	15.3	1.25e-52	4.98e-51
Hepacam2	HEPACAM family member 2	37	811	11300	712	975	2390	8.26	0.541	15.3	1.26e-52	5.01e-51
Marveld3	MARVEL (membrane-associating) domain containing 3	79.6	454	1640	439	479	467	4.37	0.286	15.3	1.57e-52	6.2e-51
Olfr159	olfactory receptor 159	21.7	13.4	0	0	35.7	15.6	-21.9	1.43	-15.2	1.7e-52	6.71e-51
Retreg2	reticulophagy regulator family member 2	9690	8940	3260	8740	9280	8270	-1.58	0.103	-15.2	1.84e-52	7.23e-51
Trnp1	TMF1-regulated nuclear protein 1	11200	9530	449	9580	9440	8740	-4.64	0.305	-15.2	4.17e-52	1.64e-50
Olfr95	olfactory receptor 95	778	0	6.1	0	0	455	-6.63	0.437	-15.2	4.58e-52	1.8e-50
Zyx	zyxin	48.5	439	3720	476	378	849	6.27	0.413	15.2	4.97e-52	1.95e-50
Epcam	epithelial cell adhesion molecule	6410	8980	26400	7580	11300	10900	2.04	0.135	15.2	5.45e-52	2.13e-50
Zc3h12c	zinc finger CCCH type containing 12C	106	182	947	179	187	287	3.15	0.208	15.2	6.02e-52	2.35e-50
Pim3	proviral integration site 3	849	1430	5920	1300	1640	1960	2.8	0.185	15.2	6.63e-52	2.58e-50
Dnajb1	DnaJ heat shock protein family (Hsp40) member B1	1070	2880	11700	2280	3880	3530	3.45	0.228	15.1	8.27e-52	3.21e-50
Atf4	activating transcription factor 4	7540	8260	23000	7690	9230	10700	1.61	0.106	15.1	8.88e-52	3.43e-50
Foxe1	forkhead box E1	0	199	2060	135	305	444	13.7	0.904	15.1	9.3e-52	3.59e-50
Uncx	UNC homeobox	9910	7570	412	7820	7140	7540	-4.59	0.303	-15.1	9.58e-52	3.69e-50
Arl3	ADP-ribosylation factor-like 3	5450	5930	741	5520	6610	4640	-2.87	0.19	-15.1	1.05e-51	4.05e-50
Cyb561	cytochrome b-561	7580	6520	1240	6390	6720	6110	-2.61	0.173	-15.1	1.78e-51	6.83e-50
BC049352	cDNA sequence BC049352	7340	5480	233	6100	4440	5540	-4.98	0.33	-15.1	1.99e-51	7.62e-50
Ctsb	cathepsin B	22300	16300	4100	15300	17900	17400	-2.44	0.162	-15.1	2.3e-51	8.77e-50
Pde1c	phosphodiesterase 1C	24100	10400	749	11200	9230	16500	-5.01	0.333	-15.1	2.6e-51	9.89e-50
Srebf2	sterol regulatory element binding factor 2	3040	5560	13900	4910	6660	5710	2.19	0.145	15.1	3.16e-51	1.2e-49
Camk2b	calcium/calmodulin-dependent protein kinase II, beta	48.2	408	5060	374	464	1100	6.73	0.447	15.1	3.4e-51	1.29e-49
Acsl3	acyl-CoA synthetase long-chain family member 3	482	1210	5520	974	1610	1630	3.52	0.234	15	3.67e-51	1.39e-49
Gas7	growth arrest specific 7	66.1	1090	12200	965	1310	2660	7.55	0.502	15	3.86e-51	1.46e-49
Phospho1	phosphatase, orphan 1	5450	2290	154	2670	1660	3720	-5.19	0.345	-15	4.7e-51	1.77e-49
Pofut2	protein O-fucosyltransferase 2	3400	2950	786	2920	3010	2790	-2.13	0.142	-15	4.79e-51	1.8e-49
Mt1	metallothionein 1	8150	9060	2250	8700	9660	7210	-1.85	0.123	-15	6e-51	2.25e-49
Ces5a	carboxylesterase 5A	23.1	31.1	0	0	82.9	20.4	-21.3	1.42	-15	7.02e-51	2.63e-49
Tle4	transducin-like enhancer of split 4	60.1	523	4940	556	469	1110	6.36	0.424	15	7.23e-51	2.7e-49
B4galt6	UDP-Gal:betaGlcNAc beta 1,4-galactosyltransferase, polypeptide 6	19.9	400	4140	350	482	905	7.7	0.513	15	7.86e-51	2.93e-49
Rhog	ras homolog family member G	351	630	2980	518	816	924	3.09	0.206	15	9.43e-51	3.51e-49
Ift80	intraflagellar transport 80	6910	5800	976	5960	5540	5510	-2.83	0.189	-15	1.28e-50	4.76e-49
Msi1	musashi RNA-binding protein 1	7800	9630	2000	9600	9690	7080	-1.97	0.131	-14.9	1.6e-50	5.94e-49
Adgrb3	adhesion G protein-coupled receptor B3	316	148	3.91	145	154	218	-6.2	0.415	-14.9	1.7e-50	6.27e-49
Spock2	sparc/osteonectin, cwcv and kazal-like domains proteoglycan 2	24100	15800	788	15900	15500	17700	-4.93	0.33	-14.9	1.76e-50	6.47e-49
Kcnmb2	potassium large conductance calcium-activated channel, subfamily M, beta member 2	2390	1590	106	1300	2070	1770	-4.37	0.293	-14.9	2.07e-50	7.62e-49
Itprid1	ITPR interacting domain containing 1	26.8	550	5510	429	752	1210	7.68	0.515	14.9	2.53e-50	9.27e-49
Atp5o	ATP synthase, H+ transporting, mitochondrial F1 complex, O subunit	7630	4550	1230	4540	4560	5700	-2.63	0.176	-14.9	2.72e-50	9.97e-49
Insig1	insulin induced gene 1	126	960	5460	866	1120	1350	5.43	0.365	14.9	2.95e-50	1.08e-48
Retreg1	reticulophagy regulator 1	5230	3360	1080	3580	3010	4010	-2.28	0.153	-14.9	3.52e-50	1.28e-48
Pik3r1	phosphoinositide-3-kinase regulatory subunit 1	158	1060	2800	1110	974	873	4.15	0.279	14.9	3.63e-50	1.32e-48
Fam217b	family with sequence similarity 217, member B	394	282	5.97	277	292	294	-5.61	0.377	-14.9	4.05e-50	1.47e-48
Cat	catalase	170	774	1690	543	1160	600	3.32	0.223	14.9	4.06e-50	1.47e-48
Ephx4	epoxide hydrolase 4	3910	4390	45.8	4190	4720	3270	-6.38	0.429	-14.9	4.74e-50	1.71e-48
Pak3	p21 (RAC1) activated kinase 3	3060	2470	79.4	2460	2480	2350	-5.28	0.355	-14.9	4.83e-50	1.74e-48
Cfap206	cilia and flagella associated protein 206	4990	3840	228	3860	3810	3810	-4.48	0.301	-14.9	5.19e-50	1.87e-48
Tmem74bos	transmembrane 74B, opposite strand	10600	7420	278	6560	8840	7870	-5.27	0.355	-14.9	6.65e-50	2.39e-48
Tmc5	transmembrane channel-like gene family 5	3430	2320	440	2470	2080	2600	-2.97	0.2	-14.9	6.88e-50	2.47e-48
Ak8	adenylate kinase 8	1400	1040	37.9	1060	1020	1060	-5.24	0.353	-14.8	8.86e-50	3.17e-48
Emc4	ER membrane protein complex subunit 4	2920	2460	495	2420	2530	2350	-2.55	0.172	-14.8	9.26e-50	3.3e-48
Sec24d	Sec24 related gene family, member D (S. cerevisiae)	3380	3110	481	3260	2860	2760	-2.81	0.19	-14.8	9.6e-50	3.42e-48
Kcna6	potassium voltage-gated channel, shaker-related, subfamily, member 6	4290	3210	212	3280	3090	3260	-4.33	0.292	-14.8	1.08e-49	3.82e-48
Slc44a3	solute carrier family 44, member 3	52.2	519	4090	356	792	941	6.3	0.425	14.8	1.27e-49	4.49e-48
Maneal	mannosidase, endo-alpha-like	1420	1010	23.2	994	1050	1060	-5.82	0.393	-14.8	1.54e-49	5.43e-48
Gpm6a	glycoprotein m6a	6660	5330	1110	5130	5660	5280	-2.58	0.174	-14.8	1.76e-49	6.22e-48
Acp2	acid phosphatase 2, lysosomal	7320	8160	1710	7890	8610	6410	-2.11	0.143	-14.8	1.97e-49	6.93e-48
Vezf1	vascular endothelial zinc finger 1	1140	1210	3710	1260	1110	1660	1.7	0.115	14.8	2.55e-49	8.96e-48
Wsb1	WD repeat and SOCS box-containing 1	597	886	3990	791	1050	1320	2.74	0.186	14.8	2.93e-49	1.03e-47
Cacnb3	calcium channel, voltage-dependent, beta 3 subunit	17500	18300	721	18700	17600	14400	-4.61	0.312	-14.7	3.23e-49	1.13e-47
Lrmp	lymphoid-restricted membrane protein	12.4	1780	23200	1710	1890	4910	10.9	0.739	14.7	3.3e-49	1.15e-47
Ephb4	Eph receptor B4	12.1	212	2830	211	214	605	7.88	0.535	14.7	5.34e-49	1.86e-47
Ppp2r2c	protein phosphatase 2, regulatory subunit B, gamma	8930	9560	195	10600	7920	7370	-5.52	0.375	-14.7	5.57e-49	1.94e-47
Maats1	MYCBP-associated, testis expressed 1	4800	3360	215	3670	2830	3580	-4.51	0.306	-14.7	5.75e-49	2e-47
Sez6l2	seizure related 6 homolog like 2	37.6	475	4320	298	770	968	6.86	0.467	14.7	5.85e-49	2.03e-47
Hrk	harakiri, BCL2 interacting protein (contains only BH3 domain)	3210	2680	169	2940	2260	2500	-4.24	0.289	-14.7	6.33e-49	2.19e-47
Dmtn	dematin actin binding protein	10500	8890	466	9290	8220	8170	-4.49	0.306	-14.7	6.7e-49	2.31e-47
Scgn	secretagogin, EF-hand calcium binding protein	2770	4620	19.8	4560	4720	2640	-6.99	0.476	-14.7	7.23e-49	2.49e-47
Nedd4l	neural precursor cell expressed, developmentally down-regulated gene 4-like	617	1460	6540	1690	1080	1960	3.41	0.232	14.7	7.49e-49	2.57e-47
Rbm38	RNA binding motif protein 38	45.3	232	1930	269	170	454	5.42	0.369	14.7	8.11e-49	2.78e-47
Tor4a	torsin family 4, member A	18.3	447	3240	296	699	739	7.47	0.51	14.7	1.16e-48	3.96e-47
Acbd7	acyl-Coenzyme A binding domain containing 7	2590	1810	62.1	1790	1850	1930	-5.35	0.366	-14.6	1.83e-48	6.27e-47
Efhc2	EF-hand domain (C-terminal) containing 2	468	281	5.81	285	273	337	-5.92	0.405	-14.6	1.96e-48	6.7e-47
Ano2	anoctamin 2	22600	17400	652	18200	16200	17200	-5.12	0.351	-14.6	2.67e-48	9.08e-47
Plec	plectin	113	996	11000	938	1090	2430	6.61	0.453	14.6	3.27e-48	1.11e-46
Olfr112	olfactory receptor 112	85.5	37.8	0	0	101	58.3	-23.7	1.63	-14.6	3.34e-48	1.13e-46
Gcnt2	glucosaminyl (N-acetyl) transferase 2, I-branching enzyme	11300	11300	2640	11600	10900	9620	-2.11	0.145	-14.6	4e-48	1.35e-46
Tent5b	terminal nucleotidyltransferase 5B	28.8	337	2140	333	345	509	6.22	0.427	14.6	5.13e-48	1.73e-46
Dnaaf3	dynein, axonemal assembly factor 3	18.6	196	2400	204	184	522	7.02	0.482	14.6	5.78e-48	1.95e-46
Stmn2	stathmin-like 2	5130	2680	899	2610	2810	3760	-2.56	0.176	-14.5	6.71e-48	2.25e-46
Tmem30b	transmembrane protein 30B	148	1380	8950	1280	1550	2130	5.92	0.407	14.5	6.72e-48	2.25e-46
Sort1	sortilin 1	6560	10600	20000	10100	11300	10100	1.61	0.111	14.5	6.87e-48	2.3e-46
Card19	caspase recruitment domain family, member 19	199	367	1320	402	310	455	2.73	0.188	14.5	7.32e-48	2.45e-46
Atp1b2	ATPase, Na+/K+ transporting, beta 2 polypeptide	21.8	166	1170	172	155	278	5.76	0.397	14.5	8.26e-48	2.76e-46
Chdh	choline dehydrogenase	17.2	1070	15600	950	1280	3290	9.83	0.677	14.5	8.96e-48	2.98e-46
Nfkbiz	nuclear factor of kappa light polypeptide gene enhancer in B cells inhibitor, zeta	495	1190	5930	1080	1360	1700	3.58	0.247	14.5	1.1e-47	3.64e-46
Kit	KIT proto-oncogene receptor tyrosine kinase	12.7	355	4050	297	453	873	8.37	0.578	14.5	1.32e-47	4.37e-46
Rab6a	RAB6A, member RAS oncogene family	11600	8780	3460	8950	8510	9390	-1.74	0.12	-14.5	1.39e-47	4.61e-46
Inpp5b	inositol polyphosphate-5-phosphatase B	1240	1400	7970	1450	1330	2590	2.68	0.185	14.5	1.67e-47	5.53e-46
Grem1	gremlin 1, DAN family BMP antagonist	36.3	23.9	0	38.3	0	26.5	-22.5	1.56	-14.5	2e-47	6.6e-46
Diras1	DIRAS family, GTP-binding RAS-like 1	8790	7770	210	8450	6630	6890	-5.37	0.372	-14.5	2.09e-47	6.88e-46
Ptprj	protein tyrosine phosphatase, receptor type, J	1780	2200	10700	2180	2240	3610	2.58	0.179	14.5	2.26e-47	7.41e-46
Ift43	intraflagellar transport 43	3210	2320	229	2260	2430	2430	-3.79	0.263	-14.4	2.75e-47	9.02e-46
Kremen1	kringle containing transmembrane protein 1	229	1090	1870	1210	889	739	3.03	0.21	14.4	3.87e-47	1.27e-45
Mtss1	MTSS I-BAR domain containing 1	279	924	4410	868	1020	1230	3.98	0.276	14.4	4.36e-47	1.42e-45
Tex52	testis expressed 52	2480	2270	48.1	2420	2020	1960	-5.65	0.392	-14.4	4.54e-47	1.48e-45
Nqo1	NAD(P)H dehydrogenase, quinone 1	6610	408	180	286	610	3980	-5.19	0.36	-14.4	4.74e-47	1.54e-45
Cdh15	cadherin 15	586	701	2.19	788	555	498	-9.49	0.659	-14.4	5.48e-47	1.78e-45
Rtn3	reticulon 3	14000	11500	4640	11300	12000	11600	-1.59	0.11	-14.4	5.91e-47	1.91e-45
Gm2a	GM2 ganglioside activator protein	250	477	3420	384	632	917	3.78	0.263	14.4	6.61e-47	2.14e-45
Lyn	LYN proto-oncogene, Src family tyrosine kinase	77.3	689	5330	653	748	1240	6.11	0.425	14.4	7.37e-47	2.38e-45
Ano6	anoctamin 6	531	1220	5740	1290	1110	1700	3.43	0.239	14.4	9.32e-47	3e-45
Zfand2a	zinc finger, AN1-type domain 2A	5620	7780	1080	8020	7380	5220	-2.4	0.168	-14.4	1.05e-46	3.39e-45
Syt1	synaptotagmin I	13800	10600	658	11000	9890	10500	-4.41	0.307	-14.3	1.07e-46	3.42e-45
Tmprss6	transmembrane serine protease 6	6940	5550	265	6050	4730	5340	-4.74	0.33	-14.3	1.2e-46	3.86e-45
Errfi1	ERBB receptor feedback inhibitor 1	318	869	2670	707	1140	897	3.07	0.214	14.3	1.21e-46	3.86e-45
Nxph3	neurexophilin 3	10600	7250	266	7110	7490	7850	-5.31	0.37	-14.3	1.32e-46	4.23e-45
Snca	synuclein, alpha	5790	1440	147	1410	1480	3730	-5.31	0.371	-14.3	1.72e-46	5.47e-45
Trak1	trafficking protein, kinesin binding 1	3950	4860	12900	4730	5080	5890	1.71	0.119	14.3	1.77e-46	5.64e-45
Ncam2	neural cell adhesion molecule 2	5210	6430	254	6520	6280	4520	-4.36	0.305	-14.3	1.8e-46	5.7e-45
Scn3b	sodium channel, voltage-gated, type III, beta	11900	5620	281	5520	5790	8260	-5.41	0.379	-14.3	2.56e-46	8.1e-45
Plaat1	phospholipase A and acyltransferase 1	1130	759	10.1	836	631	832	-6.52	0.456	-14.3	2.61e-46	8.24e-45
Plscr1	phospholipid scramblase 1	57.1	439	2400	377	542	599	5.4	0.378	14.3	2.97e-46	9.37e-45
A730046J19Rik	RIKEN cDNA A730046J19 gene	4900	5780	86.6	5920	5530	4160	-5.8	0.406	-14.3	3.71e-46	1.17e-44
Zfp36l2	zinc finger protein 36, C3H type-like 2	279	565	3840	413	818	1030	3.78	0.265	14.3	4e-46	1.26e-44
Cd164	CD164 antigen	1370	3550	7810	3400	3810	3110	2.51	0.176	14.3	4.14e-46	1.3e-44
Fut8	fucosyltransferase 8	3000	2310	1060	2210	2480	2470	-1.51	0.106	-14.3	4.14e-46	1.3e-44
Xbp1	X-box binding protein 1	1010	1400	5480	1260	1640	1970	2.44	0.172	14.2	6.67e-46	2.08e-44
Gnat3	guanine nucleotide binding protein, alpha transducing 3	0	123	1690	53.9	239	357	13.4	0.943	14.2	8.45e-46	2.64e-44
Pik3r5	phosphoinositide-3-kinase regulatory subunit 5	24.1	408	4700	405	413	1020	7.63	0.538	14.2	1.11e-45	3.45e-44
Rdx	radixin	68.7	644	3060	621	684	779	5.47	0.387	14.2	1.68e-45	5.22e-44
Sptbn5	spectrin beta, non-erythrocytic 5	18.4	18.5	0	29.6	0	14.8	-21.6	1.53	-14.2	1.81e-45	5.61e-44
Nr4a2	nuclear receptor subfamily 4, group A, member 2	30.4	601	4820	624	564	1090	7.31	0.517	14.1	2.19e-45	6.77e-44
Rasgrf2	RAS protein-specific guanine nucleotide-releasing factor 2	1	340	4390	328	360	929	12.4	0.876	14.1	2.5e-45	7.73e-44
Mmp24	matrix metallopeptidase 24	2010	1720	72.9	1770	1640	1570	-4.82	0.341	-14.1	2.52e-45	7.78e-44
S100a11	S100 calcium binding protein A11	47.5	513	2650	345	794	657	5.8	0.411	14.1	2.83e-45	8.72e-44
Tvp23a	trans-golgi network vesicle protein 23A	1360	1160	26	1020	1400	1060	-5.66	0.401	-14.1	3.01e-45	9.25e-44
Rnf220	ring finger protein 220	7740	7540	2040	7820	7070	6590	-1.93	0.137	-14.1	3.09e-45	9.48e-44
1700012B09Rik	RIKEN cDNA 1700012B09 gene	6790	5280	114	5110	5580	5160	-5.88	0.417	-14.1	3.39e-45	1.04e-43
Sptlc2	serine palmitoyltransferase, long chain base subunit 2	291	716	4070	477	1110	1120	3.81	0.27	14.1	3.53e-45	1.08e-43
Tspan15	tetraspanin 15	91.3	232	1720	146	376	440	4.24	0.301	14.1	3.9e-45	1.19e-43
Sdc2	syndecan 2	4290	3860	612	3990	3650	3480	-2.81	0.2	-14.1	3.92e-45	1.19e-43
Elmo2	engulfment and cell motility 2	5630	4490	1320	4410	4630	4540	-2.1	0.149	-14.1	4.02e-45	1.22e-43
Art5	ADP-ribosyltransferase 5	88.6	222	1380	211	239	368	3.97	0.281	14.1	4.31e-45	1.31e-43
Eps8	epidermal growth factor receptor pathway substrate 8	9.29	301	3670	179	504	786	8.66	0.616	14.1	7.57e-45	2.3e-43
Wipf3	WAS/WASL interacting protein family, member 3	211	382	2510	355	426	696	3.58	0.255	14	8.55e-45	2.59e-43
Idh3b	isocitrate dehydrogenase 3 (NAD+) beta	5280	4380	1140	4150	4750	4280	-2.21	0.157	-14	8.58e-45	2.59e-43
Lingo2	leucine rich repeat and Ig domain containing 2	3740	2540	112	2640	2360	2770	-5.08	0.362	-14	8.99e-45	2.71e-43
Itpr2	inositol 1,4,5-triphosphate receptor 2	66.2	1380	10000	1760	742	2300	7.27	0.518	14	9.44e-45	2.84e-43
Zbbx	zinc finger, B-box domain containing	446	474	9.09	383	626	367	-5.55	0.396	-14	1.11e-44	3.35e-43
Sec14l5	SEC14-like lipid binding 5	13000	8410	398	9500	6590	9530	-5.03	0.359	-14	1.19e-44	3.56e-43
Sqstm1	sequestosome 1	4440	5810	14200	5400	6500	6650	1.68	0.12	14	1.26e-44	3.78e-43
Fam53b	family with sequence similarity 53, member B	3660	3390	878	3510	3200	3060	-2.06	0.147	-14	1.38e-44	4.12e-43
Zc3h12a	zinc finger CCCH type containing 12A	44	514	6440	393	716	1390	7.21	0.516	14	1.77e-44	5.29e-43
Fhdc1	FH2 domain containing 1	79.2	501	3240	545	427	788	5.36	0.383	14	1.89e-44	5.63e-43
Togaram2	TOG array regulator of axonemal microtubules 2	13100	8380	1420	9430	6610	9770	-3.2	0.228	-14	1.9e-44	5.66e-43
Them6	thioesterase superfamily member 6	16400	11700	606	11100	12800	12300	-4.76	0.341	-14	2.4e-44	7.12e-43
Capn1	calpain 1	50.6	425	2100	378	503	532	5.38	0.385	14	2.61e-44	7.73e-43
Cd9	CD9 antigen	16000	11200	2420	10100	13100	12300	-2.73	0.196	-14	2.74e-44	8.1e-43
Ppa1	pyrophosphatase (inorganic) 1	7910	3820	1130	3410	4500	5680	-2.81	0.202	-14	2.8e-44	8.26e-43
Rab7b	RAB7B, member RAS oncogene family	19.7	51	0	25.6	93.3	22.8	-21.7	1.56	-14	2.99e-44	8.81e-43
Carhsp1	calcium regulated heat stable protein 1	76	380	2400	332	460	596	4.98	0.357	13.9	3.24e-44	9.54e-43
Tmem184c	transmembrane protein 184C	2790	2220	448	2190	2260	2210	-2.67	0.192	-13.9	3.59e-44	1.05e-42
Cmtm8	CKLF-like MARVEL transmembrane domain containing 8	22.9	396	3390	214	699	761	7.21	0.518	13.9	5.29e-44	1.55e-42
Nrn1l	neuritin 1-like	6720	3730	87	3600	3950	4770	-6.23	0.448	-13.9	5.57e-44	1.63e-42
Lhfpl4	lipoma HMGIC fusion partner-like protein 4	3810	3250	221	3520	2790	2980	-4.09	0.294	-13.9	5.93e-44	1.73e-42
Cd55	CD55 molecule, decay accelerating factor for complement	7900	18900	1430	19800	17400	9090	-2.46	0.177	-13.9	6.3e-44	1.84e-42
Cyp2j12	cytochrome P450, family 2, subfamily j, polypeptide 12	944	1320	20.9	1210	1480	847	-5.76	0.414	-13.9	6.48e-44	1.89e-42
Rab27b	RAB27B, member RAS oncogene family	29.6	446	4070	329	641	908	7.1	0.511	13.9	6.58e-44	1.91e-42
Lrp11	low density lipoprotein receptor-related protein 11	6680	5750	312	5760	5730	5240	-4.44	0.32	-13.9	7.08e-44	2.06e-42
Drd4	dopamine receptor D4	0.875	135	2230	102	191	464	11.3	0.813	13.9	9.79e-44	2.84e-42
1500011B03Rik	RIKEN cDNA 1500011B03 gene	4390	2940	738	2630	3460	3360	-2.58	0.186	-13.9	1.02e-43	2.95e-42
H2-K1	histocompatibility 2, K1, K region	191	1180	4440	854	1720	1240	4.54	0.328	13.8	1.35e-43	3.91e-42
Mt3	metallothionein 3	671	395	13.3	416	359	482	-5.77	0.417	-13.8	1.82e-43	5.26e-42
Mdh1b	malate dehydrogenase 1B, NAD (soluble)	1140	682	19	644	745	818	-6.05	0.438	-13.8	2.1e-43	6.04e-42
Gclc	glutamate-cysteine ligase, catalytic subunit	880	1950	4690	2060	1760	1860	2.41	0.175	13.8	2.49e-43	7.17e-42
Slc4a7	solute carrier family 4, sodium bicarbonate cotransporter, member 7	272	1110	5250	1080	1150	1430	4.27	0.31	13.8	2.68e-43	7.68e-42
Ptdss2	phosphatidylserine synthase 2	5990	5080	751	5690	4070	4770	-3.01	0.218	-13.8	3.03e-43	8.67e-42
Pla2g7	phospholipase A2, group VII (platelet-activating factor acetylhydrolase, plasma)	17.8	687	7230	467	1050	1570	8.68	0.63	13.8	3.16e-43	9.03e-42
Abca5	ATP-binding cassette, sub-family A (ABC1), member 5	7400	10800	1950	10800	10700	7100	-1.93	0.14	-13.8	3.36e-43	9.6e-42
Gadl1	glutamate decarboxylase-like 1	14700	11900	280	12100	11600	11300	-5.71	0.414	-13.8	3.45e-43	9.84e-42
Spef2	sperm flagellar 2	9790	11100	472	11100	11100	8280	-4.39	0.319	-13.8	3.73e-43	1.06e-41
Lrrfip1	leucine rich repeat (in FLII) interacting protein 1	86.3	851	5470	955	678	1300	5.99	0.435	13.8	3.79e-43	1.08e-41
Amot	angiomotin	49.7	316	2110	325	302	510	5.42	0.394	13.7	5.62e-43	1.59e-41
Atp5g3	ATP synthase, H+ transporting, mitochondrial F0 complex, subunit C3 (subunit 9)	6000	4210	1440	3760	4970	4720	-2.05	0.15	-13.7	7.36e-43	2.08e-41
Nrgn	neurogranin	7.33	854	11500	594	1290	2420	10.7	0.78	13.7	7.67e-43	2.17e-41
Ift27	intraflagellar transport 27	1780	1290	392	1260	1340	1400	-2.19	0.159	-13.7	8.24e-43	2.32e-41
Dusp10	dual specificity phosphatase 10	36.4	345	3920	284	447	860	6.76	0.493	13.7	8.86e-43	2.5e-41
Elovl4	elongation of very long chain fatty acids (FEN1/Elo2, SUR4/Elo3, yeast)-like 4	1530	1060	99	999	1150	1150	-3.96	0.289	-13.7	9.36e-43	2.63e-41
Ndrg1	N-myc downstream regulated gene 1	113	430	3550	416	454	853	4.99	0.364	13.7	9.68e-43	2.72e-41
Rorc	RAR-related orphan receptor gamma	43.1	310	1990	287	349	480	5.53	0.403	13.7	9.76e-43	2.73e-41
Ptchd1	patched domain containing 1	617	308	6.1	397	158	430	-6.35	0.464	-13.7	9.79e-43	2.74e-41
Inppl1	inositol polyphosphate phosphatase-like 1	317	935	4350	957	898	1240	3.79	0.276	13.7	1.02e-42	2.84e-41
Lmo7	LIM domain only 7	95	1880	10400	1470	2550	2490	6.78	0.495	13.7	1.29e-42	3.59e-41
Cdc42ep4	CDC42 effector protein (Rho GTPase binding) 4	73.6	545	1680	420	752	492	4.52	0.33	13.7	1.34e-42	3.73e-41
Sun2	Sad1 and UNC84 domain containing 2	217	781	8530	862	647	1960	5.3	0.387	13.7	1.35e-42	3.75e-41
Zfp428	zinc finger protein 428	497	808	3640	694	998	1180	2.87	0.21	13.7	1.82e-42	5.05e-41
Slc1a2	solute carrier family 1 (glial high affinity glutamate transporter), member 2	10300	10500	258	11200	9250	8410	-5.33	0.39	-13.7	1.98e-42	5.5e-41
Mgmt	O-6-methylguanine-DNA methyltransferase	1220	1450	48.3	1780	906	1040	-4.73	0.346	-13.6	2.05e-42	5.67e-41
Cpe	carboxypeptidase E	19100	16500	586	18000	14100	14900	-5.02	0.368	-13.6	2.23e-42	6.16e-41
Man2b2	mannosidase 2, alpha B2	231	665	2050	705	597	681	3.15	0.231	13.6	2.33e-42	6.42e-41
Igf2r	insulin-like growth factor 2 receptor	438	917	3160	969	831	1070	2.85	0.209	13.6	3.45e-42	9.5e-41
Adh1	alcohol dehydrogenase 1 (class I)	32.4	235	2360	173	340	531	6.19	0.455	13.6	3.84e-42	1.05e-40
Atp6v0a1	ATPase, H+ transporting, lysosomal V0 subunit A1	9280	7780	3140	7980	7450	7750	-1.56	0.115	-13.6	4.01e-42	1.1e-40
Dynlt1a	dynein light chain Tctex-type 1A	2190	1570	30.3	1610	1500	1630	-6.11	0.449	-13.6	4.28e-42	1.17e-40
Rhoq	ras homolog family member Q	4550	4590	551	4170	5280	3780	-3.07	0.226	-13.6	4.28e-42	1.17e-40
Tmc4	transmembrane channel-like gene family 4	61.7	525	2820	427	689	702	5.52	0.407	13.6	5.01e-42	1.37e-40
Cdip1	cell death inducing Trp53 target 1	7450	8030	1710	8580	7110	6460	-2.12	0.157	-13.6	5.69e-42	1.55e-40
Smkr-ps	smal lysine rich protein 1, pseudogene	682	564	14.4	478	708	526	-5.44	0.401	-13.6	6.35e-42	1.73e-40
Olfr239	olfactory receptor 239	3590	616	33.6	383	1000	2240	-6.68	0.492	-13.6	6.43e-42	1.75e-40
Mreg	melanoregulin	3300	2610	114	2600	2630	2520	-4.86	0.359	-13.6	7.63e-42	2.07e-40
Ccdc74a	coiled-coil domain containing 74A	248	339	2.17	317	374	220	-6.15	0.454	-13.5	8e-42	2.17e-40
Atp2c2	ATPase, Ca++ transporting, type 2C, member 2	2610	2810	118	3230	2130	2170	-4.51	0.333	-13.5	8.65e-42	2.34e-40
Xpr1	xenotropic and polytropic retrovirus receptor 1	4710	3860	1320	4090	3480	3860	-1.84	0.136	-13.5	1.02e-41	2.77e-40
Dgkz	diacylglycerol kinase zeta	57.7	578	3970	689	394	935	6.12	0.452	13.5	1.05e-41	2.84e-40
Hdac11	histone deacetylase 11	6300	4960	1520	5090	4750	5070	-2.06	0.152	-13.5	1.07e-41	2.88e-40
Irf7	interferon regulatory factor 7	27.9	199	1770	213	176	405	6	0.444	13.5	1.55e-41	4.16e-40
Aldh2	aldehyde dehydrogenase 2, mitochondrial	1770	11900	21600	10600	13900	7860	3.61	0.267	13.5	1.57e-41	4.22e-40
Ndufv3	NADH:ubiquinone oxidoreductase core subunit V3	6750	5690	956	5510	6000	5390	-2.82	0.209	-13.5	1.65e-41	4.43e-40
Il25	interleukin 25	5.67	2760	35400	1900	4200	7490	12.6	0.934	13.5	1.68e-41	4.49e-40
Igfbp5	insulin-like growth factor binding protein 5	593	3530	8740	3850	3000	2830	3.88	0.288	13.5	1.75e-41	4.69e-40
Syt4	synaptotagmin IV	1810	794	48.1	842	712	1240	-5.22	0.387	-13.5	1.97e-41	5.25e-40
Ttbk1	tau tubulin kinase 1	5540	6230	273	6760	5350	4670	-4.35	0.323	-13.5	2.1e-41	5.59e-40
Mafk	v-maf musculoaponeurotic fibrosarcoma oncogene family, protein K (avian)	384	861	2960	818	932	990	2.95	0.219	13.5	2.37e-41	6.29e-40
Ncam1	neural cell adhesion molecule 1	23700	17800	3900	17700	17900	18500	-2.61	0.194	-13.5	2.5e-41	6.64e-40
Cebpg	CCAAT/enhancer binding protein (C/EBP), gamma	6860	5430	1900	5460	5400	5580	-1.87	0.139	-13.5	2.68e-41	7.1e-40
Appbp2	amyloid beta precursor protein (cytoplasmic tail) binding protein 2	972	1080	2700	1010	1200	1330	1.47	0.11	13.4	3.12e-41	8.25e-40
Arhgef3	Rho guanine nucleotide exchange factor (GEF) 3	3170	3160	76.5	3450	2660	2560	-5.38	0.4	-13.4	3.17e-41	8.37e-40
Nptn	neuroplastin	7280	5330	3200	5780	4570	6050	-1.19	0.0883	-13.4	3.29e-41	8.68e-40
Psmc5	protease (prosome, macropain) 26S subunit, ATPase 5	4620	3350	1220	3310	3410	3680	-1.92	0.143	-13.4	3.59e-41	9.46e-40
App	amyloid beta (A4) precursor protein	47300	32400	15000	32300	32500	37700	-1.66	0.123	-13.4	3.83e-41	1.01e-39
Carmil2	capping protein regulator and myosin 1 linker 2	628	548	10	602	457	490	-5.67	0.423	-13.4	4.66e-41	1.22e-39
Ptprf	protein tyrosine phosphatase, receptor type, F	1190	3680	15600	3940	3240	4540	3.71	0.277	13.4	4.75e-41	1.24e-39
Celf2	CUGBP, Elav-like family member 2	140	683	2730	312	1300	764	4.28	0.32	13.4	5.28e-41	1.38e-39
Mtfr1	mitochondrial fission regulator 1	181	409	1230	385	449	436	2.76	0.206	13.4	5.87e-41	1.53e-39
Prkaca	protein kinase, cAMP dependent, catalytic, alpha	5090	4530	1720	4060	5310	4310	-1.56	0.117	-13.4	6.14e-41	1.6e-39
Fads2b	fatty acid desaturase 2B	2.63	103	2090	89.7	126	431	9.63	0.719	13.4	6.49e-41	1.69e-39
Slc24a4	solute carrier family 24 (sodium/potassium/calcium exchanger), member 4	4970	4860	324	5340	4060	4040	-3.95	0.295	-13.4	6.84e-41	1.78e-39
Gpr137	G protein-coupled receptor 137	3270	2340	881	2480	2110	2600	-1.92	0.143	-13.4	7.85e-41	2.04e-39
Ano10	anoctamin 10	652	866	4250	740	1080	1400	2.71	0.202	13.4	8.25e-41	2.14e-39
Atp8b3	ATPase, class I, type 8B, member 3	6990	6340	127	6850	5490	5510	-5.77	0.432	-13.4	9.15e-41	2.37e-39
Zfyve28	zinc finger, FYVE domain containing 28	377	244	4.48	285	175	275	-5.95	0.446	-13.4	9.99e-41	2.58e-39
Satb1	special AT-rich sequence binding protein 1	201	623	2740	704	489	789	3.77	0.282	13.4	1.09e-40	2.81e-39
Eif5	eukaryotic translation initiation factor 5	1300	1550	6140	1600	1460	2300	2.24	0.168	13.4	1.18e-40	3.04e-39
Acpp	acid phosphatase, prostate	264	997	8100	822	1290	1950	4.94	0.37	13.3	1.23e-40	3.15e-39
Pax6	paired box 6	79.6	513	3190	608	355	781	5.33	0.399	13.3	1.31e-40	3.36e-39
Kif3c	kinesin family member 3C	6660	5820	909	5770	5910	5350	-2.87	0.215	-13.3	1.36e-40	3.48e-39
Brinp2	bone morphogenic protein/retinoic acid inducible neural-specific 2	4660	1810	246	2020	1450	3170	-4.25	0.318	-13.3	1.37e-40	3.5e-39
Klf9	Kruppel-like factor 9	281	651	1840	668	622	667	2.71	0.204	13.3	1.49e-40	3.81e-39
Sox2	SRY (sex determining region Y)-box 2	75.2	718	2580	696	754	706	5.1	0.383	13.3	1.59e-40	4.05e-39
Arl6	ADP-ribosylation factor-like 6	1920	1530	403	1550	1490	1540	-2.27	0.171	-13.3	1.62e-40	4.13e-39
Gabarapl2	gamma-aminobutyric acid (GABA) A receptor-associated protein-like 2	7260	4470	2120	4480	4450	5640	-1.78	0.134	-13.3	1.77e-40	4.5e-39
Grsf1	G-rich RNA sequence binding factor 1	7380	6920	1630	6790	7150	6160	-2.18	0.164	-13.3	1.93e-40	4.9e-39
Pea15a	phosphoprotein enriched in astrocytes 15A	288	1550	4760	1140	2240	1440	4.05	0.304	13.3	1.95e-40	4.94e-39
Eno1	enolase 1, alpha non-neuron	27400	12900	4180	11900	14400	19700	-2.71	0.204	-13.3	2.04e-40	5.17e-39
5031439G07Rik	RIKEN cDNA 5031439G07 gene	3600	4930	924	5440	4070	3380	-1.96	0.147	-13.3	2.22e-40	5.61e-39
Fbxo45	F-box protein 45	2060	2630	404	3100	1850	1860	-2.33	0.175	-13.3	2.53e-40	6.38e-39
Rlim	ring finger protein, LIM domain interacting	1210	1600	4690	1500	1780	1980	1.95	0.147	13.3	2.93e-40	7.39e-39
Jhy	junctional cadherin complex regulator	3610	2140	174	2320	1840	2610	-4.4	0.331	-13.3	3.03e-40	7.63e-39
Map3k19	mitogen-activated protein kinase kinase kinase 19	6530	7120	312	7980	5690	5450	-4.39	0.33	-13.3	3.15e-40	7.92e-39
Cebpd	CCAAT/enhancer binding protein (C/EBP), delta	46.1	476	2220	387	625	565	5.59	0.422	13.3	3.59e-40	9.02e-39
Dcdc2a	doublecortin domain containing 2a	31000	59800	847	63300	54100	31500	-5.19	0.391	-13.3	3.8e-40	9.53e-39
Sbds	SBDS ribosome maturation factor	770	1080	2520	1010	1190	1180	1.71	0.129	13.3	3.8e-40	9.53e-39
Golga7b	golgi autoantigen, golgin subfamily a, 7B	3640	1960	220	2150	1630	2600	-4.05	0.306	-13.3	3.99e-40	9.98e-39
Lpcat4	lysophosphatidylcholine acyltransferase 4	16300	11800	1070	11700	12000	12400	-3.93	0.297	-13.2	4.99e-40	1.25e-38
Apba1	amyloid beta (A4) precursor protein binding, family A, member 1	5770	3730	863	4040	3210	4360	-2.74	0.207	-13.2	5.48e-40	1.37e-38
Ap3m2	adaptor-related protein complex 3, mu 2 subunit	2690	2250	711	2060	2560	2210	-1.94	0.146	-13.2	5.58e-40	1.39e-38
Cant1	calcium activated nucleotidase 1	3270	2460	1300	2560	2300	2710	-1.33	0.101	-13.2	5.69e-40	1.42e-38
Midn	midnolin	2330	2760	9710	2680	2910	3860	2.06	0.156	13.2	7.1e-40	1.76e-38
Cend1	cell cycle exit and neuronal differentiation 1	7660	5240	206	5620	4590	5670	-5.21	0.394	-13.2	7.23e-40	1.79e-38
Kif9	kinesin family member 9	5260	4840	284	5130	4340	4200	-4.22	0.319	-13.2	7.51e-40	1.86e-38
Wdr54	WD repeat domain 54	4960	2350	126	2270	2470	3440	-5.29	0.401	-13.2	7.84e-40	1.94e-38
Serinc3	serine incorporator 3	12100	10300	3950	10100	10700	10100	-1.61	0.122	-13.2	8.64e-40	2.13e-38
Lgmn	legumain	7120	4650	1240	4150	5500	5430	-2.52	0.191	-13.2	1e-39	2.47e-38
Unc45a	unc-45 myosin chaperone A	13100	15300	2680	16300	13600	11600	-2.29	0.174	-13.2	1.12e-39	2.76e-38
Dusp8	dual specificity phosphatase 8	7460	7700	1640	8030	7160	6380	-2.19	0.166	-13.2	1.18e-39	2.89e-38
Nr4a3	nuclear receptor subfamily 4, group A, member 3	52.4	1380	7800	1360	1400	1850	7.23	0.549	13.2	1.36e-39	3.34e-38
Apba2	amyloid beta (A4) precursor protein-binding, family A, member 2	3610	2150	196	2440	1680	2630	-4.21	0.32	-13.2	1.43e-39	3.52e-38
Klf3	Kruppel-like factor 3 (basic)	590	1130	5360	1260	925	1640	3.18	0.242	13.2	1.56e-39	3.82e-38
Mmp15	matrix metallopeptidase 15	6610	4310	349	4470	4050	4880	-4.24	0.323	-13.2	1.57e-39	3.84e-38
Wbp1	WW domain binding protein 1	4550	3480	1290	3820	2920	3680	-1.83	0.139	-13.2	1.63e-39	3.97e-38
Pdp1	pyruvate dehyrogenase phosphatase catalytic subunit 1	998	647	267	632	671	778	-1.9	0.144	-13.1	1.73e-39	4.22e-38
Hes6	hairy and enhancer of split 6	258	442	1810	398	516	600	2.81	0.214	13.1	1.74e-39	4.24e-38
Sympk	symplekin	5510	4270	1950	4460	3960	4540	-1.51	0.115	-13.1	2.05e-39	4.97e-38
Dagla	diacylglycerol lipase, alpha	1940	1330	78.2	1510	1030	1440	-4.6	0.35	-13.1	2.07e-39	5.02e-38
Man1a	mannosidase 1, alpha	15.3	301	4890	247	390	1030	8.35	0.636	13.1	2.2e-39	5.34e-38
Otx1	orthodenticle homeobox 1	45.6	459	2500	381	589	615	5.78	0.441	13.1	2.48e-39	6e-38
Tagln2	transgelin 2	113	726	2290	650	853	672	4.33	0.33	13.1	2.67e-39	6.44e-38
Carns1	carnosine synthase 1	37900	28800	1170	32100	23300	28700	-5.02	0.383	-13.1	2.96e-39	7.14e-38
Iqub	IQ motif and ubiquitin domain containing	2890	1960	88.9	1890	2090	2140	-5.04	0.384	-13.1	3.15e-39	7.59e-38
Ncapg2	non-SMC condensin II complex, subunit G2	10200	7770	561	7940	7480	7780	-4.18	0.319	-13.1	3.24e-39	7.79e-38
Lrguk	leucine-rich repeats and guanylate kinase domain containing	13600	18600	702	19600	17000	12200	-4.27	0.326	-13.1	3.49e-39	8.39e-38
1810046K07Rik	RIKEN cDNA 1810046K07 gene	3.54	426	6200	374	514	1300	10.8	0.822	13.1	3.55e-39	8.52e-38
Cdhr5	cadherin-related family member 5	0.182	159	1300	168	144	287	12.1	0.924	13.1	3.94e-39	9.43e-38
Plagl2	pleiomorphic adenoma gene-like 2	207	414	1250	486	296	456	2.59	0.198	13.1	4.16e-39	9.95e-38
Galnt14	polypeptide N-acetylgalactosaminyltransferase 14	6680	5530	224	5650	5310	5170	-4.89	0.374	-13.1	4.63e-39	1.11e-37
Rsph4a	radial spoke head 4 homolog A (Chlamydomonas)	2780	2210	84.8	2290	2080	2130	-4.99	0.382	-13.1	4.69e-39	1.12e-37
Stard5	StAR-related lipid transfer (START) domain containing 5	24.8	544	6430	403	780	1390	8.06	0.618	13.1	6.18e-39	1.47e-37
Dnajb13	DnaJ heat shock protein family (Hsp40) member B13	4650	2860	147	2850	2890	3380	-4.98	0.382	-13	6.87e-39	1.63e-37
Slc38a2	solute carrier family 38, member 2	1890	2430	9880	2370	2530	3560	2.39	0.183	13	6.94e-39	1.65e-37
Hmox2	heme oxygenase 2	3760	3650	1150	3550	3830	3230	-1.72	0.132	-13	7.63e-39	1.81e-37
Pacsin3	protein kinase C and casein kinase substrate in neurons 3	2180	1270	220	1510	867	1600	-3.29	0.252	-13	9e-39	2.13e-37
Fam210b	family with sequence similarity 210, member B	3190	2690	666	2460	3070	2590	-2.27	0.174	-13	9.93e-39	2.35e-37
Itpr3	inositol 1,4,5-triphosphate receptor 3	18.3	194	2520	259	87.1	544	7.1	0.546	13	1.09e-38	2.57e-37
Olfr1274	olfactory receptor 1274	392	0	6.48	0	0	230	-6	0.462	-13	1.15e-38	2.71e-37
Aatk	apoptosis-associated tyrosine kinase	3680	3710	81.5	3880	3410	2990	-5.48	0.421	-13	1.16e-38	2.74e-37
Olfr1370	olfactory receptor 1370	416	0	0	0	0	243	-10.5	0.806	-13	1.17e-38	2.76e-37
Igf1	insulin-like growth factor 1	20.9	36.8	0	0.74	97	20.4	-21.8	1.67	-13	1.27e-38	2.97e-37
Frat2	frequently rearranged in advanced T cell lymphomas 2	91.9	280	1110	293	260	332	3.6	0.277	13	1.35e-38	3.17e-37
Atp8a2	ATPase, aminophospholipid transporter-like, class I, type 8A, member 2	3760	3520	198	3500	3570	3020	-4.27	0.328	-13	1.36e-38	3.2e-37
Capns1	calpain, small subunit 1	1160	1810	5880	1710	1970	2220	2.34	0.18	13	1.38e-38	3.23e-37
Litaf	LPS-induced TN factor	50.1	336	2890	265	456	665	5.86	0.452	13	1.57e-38	3.68e-37
B4galnt3	beta-1,4-N-acetyl-galactosaminyl transferase 3	12000	13600	437	15700	10100	10100	-4.77	0.368	-13	1.73e-38	4.03e-37
Pgm2l1	phosphoglucomutase 2-like 1	32.3	451	5220	323	663	1130	7.34	0.566	13	1.82e-38	4.25e-37
Cacnb2	calcium channel, voltage-dependent, beta 2 subunit	1860	1690	42.9	2060	1060	1470	-5.45	0.42	-13	1.94e-38	4.52e-37
Astn2	astrotactin 2	5270	3560	1300	3490	3680	4120	-2.03	0.156	-13	2.16e-38	5.02e-37
Ifit2	interferon-induced protein with tetratricopeptide repeats 2	758	452	10.5	471	420	545	-5.95	0.459	-13	2.17e-38	5.03e-37
Fam183b	family with sequence similarity 183, member B	852	625	6.94	529	785	637	-6.68	0.515	-13	2.17e-38	5.03e-37
Ptpn18	protein tyrosine phosphatase, non-receptor type 18	81	528	6110	318	878	1350	6.26	0.483	13	2.3e-38	5.33e-37
Triobp	TRIO and F-actin binding protein	210	823	1460	818	831	589	2.8	0.216	13	2.31e-38	5.34e-37
Myh14	myosin, heavy polypeptide 14	263	1980	8180	1940	2040	2190	4.96	0.383	12.9	2.52e-38	5.81e-37
Anxa2	annexin A2	146	858	2780	711	1100	816	4.25	0.329	12.9	2.66e-38	6.12e-37
Fam234a	family with sequence similarity 234, member A	1310	1900	4560	1840	1990	2070	1.8	0.139	12.9	2.7e-38	6.2e-37
Mgat4b	mannoside acetylglucosaminyltransferase 4, isoenzyme B	7110	7870	2590	7880	7860	6400	-1.45	0.112	-12.9	2.93e-38	6.72e-37
Lmtk2	lemur tyrosine kinase 2	2310	2560	9560	2650	2410	3780	2.05	0.159	12.9	3.58e-38	8.22e-37
Il17rb	interleukin 17 receptor B	1.1	426	5300	290	652	1130	12.3	0.952	12.9	3.65e-38	8.36e-37
Stmn3	stathmin-like 3	7440	3750	205	3470	4220	5210	-5.18	0.401	-12.9	4.2e-38	9.6e-37
Trpc2	transient receptor potential cation channel, subfamily C, member 2	447	1870	0	1080	3190	677	-10.6	0.82	-12.9	4.2e-38	9.6e-37
Nptx2	neuronal pentraxin 2	5970	2810	317	2710	2970	4170	-4.23	0.328	-12.9	4.23e-38	9.66e-37
Mdh1	malate dehydrogenase 1, NAD (soluble)	13900	8420	3680	8440	8380	10700	-1.92	0.149	-12.9	4.6e-38	1.05e-36
Ets2	E26 avian leukemia oncogene 2, 3' domain	387	1240	4160	1300	1150	1310	3.43	0.266	12.9	4.7e-38	1.07e-36
4430402I18Rik	RIKEN cDNA 4430402I18 gene	1370	1170	28.2	1340	881	1070	-5.55	0.43	-12.9	5.23e-38	1.19e-36
Tmem259	transmembrane protein 259	5130	5020	2820	4900	5210	4650	-0.863	0.067	-12.9	5.57e-38	1.26e-36
Rab28	RAB28, member RAS oncogene family	4000	3590	686	3490	3760	3260	-2.54	0.198	-12.9	7.87e-38	1.78e-36
D430042O09Rik	RIKEN cDNA D430042O09 gene	10800	9110	1320	9980	7650	8590	-3.03	0.236	-12.9	8.1e-38	1.83e-36
Cited4	Cbp/p300-interacting transactivator, with Glu/Asp-rich carboxy-terminal domain, 4	0.675	272	4110	208	380	859	12.6	0.983	12.8	8.64e-38	1.95e-36
Eml3	echinoderm microtubule associated protein like 3	315	511	2710	399	696	825	3.11	0.242	12.8	8.94e-38	2.02e-36
Etf1	eukaryotic translation termination factor 1	1540	1740	3980	1720	1760	2060	1.37	0.107	12.8	9.57e-38	2.16e-36
Olfr365	olfactory receptor 365	892	3.51	0	5.62	0	521	-11.6	0.902	-12.8	9.58e-38	2.16e-36
Tnk1	tyrosine kinase, non-receptor, 1	16.3	237	1150	234	242	286	6.14	0.478	12.8	9.69e-38	2.18e-36
Rassf1	Ras association (RalGDS/AF-6) domain family member 1	389	513	1970	506	525	723	2.34	0.182	12.8	1.06e-37	2.39e-36
Olfr1344	olfactory receptor 1344	977	58.2	0	18.3	125	583	-11.7	0.913	-12.8	1.1e-37	2.46e-36
Rnf182	ring finger protein 182	4760	3790	141	4010	3430	3650	-5.08	0.396	-12.8	1.29e-37	2.9e-36
Fam81a	family with sequence similarity 81, member A	1650	1230	79.2	1340	1040	1250	-4.39	0.343	-12.8	1.43e-37	3.2e-36
Slc7a5	solute carrier family 7 (cationic amino acid transporter, y+ system), member 5	7160	4250	1820	4230	4270	5470	-1.98	0.155	-12.8	1.81e-37	4.05e-36
Kif5a	kinesin family member 5A	10300	8100	492	8520	7390	7890	-4.38	0.343	-12.8	2.07e-37	4.62e-36
Chst3	carbohydrate sulfotransferase 3	18.3	17.4	0	0	46.3	14.5	-20.1	1.58	-12.8	2.09e-37	4.65e-36
H3f3b	H3.3 histone B	21000	18500	60000	16400	21900	28000	1.52	0.119	12.8	2.49e-37	5.54e-36
Zfhx3	zinc finger homeobox 3	557	2030	13000	2220	1730	3310	4.55	0.357	12.8	2.96e-37	6.58e-36
Sdc3	syndecan 3	33700	26900	1450	29100	23100	25900	-4.54	0.356	-12.8	2.97e-37	6.6e-36
Ccdc81	coiled-coil domain containing 81	637	635	24.4	630	645	517	-4.8	0.376	-12.8	3.02e-37	6.69e-36
Zfp180	zinc finger protein 180	2540	2370	811	2530	2110	2160	-1.64	0.129	-12.7	3.34e-37	7.38e-36
Mindy1	MINDY lysine 48 deubiquitinase 1	260	497	2430	433	603	734	3.22	0.253	12.7	3.41e-37	7.55e-36
Rnft2	ring finger protein, transmembrane 2	1190	1380	22.2	1440	1300	1010	-5.74	0.451	-12.7	3.92e-37	8.66e-36
Sema5a	sema domain, seven thrombospondin repeats (type 1 and type 1-like), transmembrane domain (TM) and short cytoplasmic domain, (semaphorin) 5A	11.9	232	2530	223	246	549	7.78	0.611	12.7	4.1e-37	9.04e-36
Jph3	junctophilin 3	4330	4990	264	5080	4840	3690	-4.04	0.317	-12.7	4.33e-37	9.53e-36
Gcnt1	glucosaminyl (N-acetyl) transferase 1, core 2	51.2	639	3740	502	866	900	6.2	0.488	12.7	5.09e-37	1.12e-35
Inpp5d	inositol polyphosphate-5-phosphatase D	37.4	1330	10800	1480	1080	2430	8.22	0.647	12.7	5.6e-37	1.23e-35
Olfr145	olfactory receptor 145	354	0	0	0	0	207	-10.2	0.807	-12.7	5.87e-37	1.29e-35
Rtn4rl1	reticulon 4 receptor-like 1	6820	5840	223	6230	5190	5320	-4.93	0.389	-12.7	6.66e-37	1.46e-35
Enc1	ectodermal-neural cortex 1	519	676	3690	564	863	1170	2.83	0.224	12.7	8.81e-37	1.93e-35
Zfp36l1	zinc finger protein 36, C3H type-like 1	286	2150	4670	1970	2460	1550	4.03	0.319	12.7	1.09e-36	2.38e-35
Tmbim1	transmembrane BAX inhibitor motif containing 1	79.3	494	2450	448	570	631	4.96	0.392	12.7	1.1e-36	2.4e-35
Marveld1	MARVEL (membrane-associating) domain containing 1	43.6	170	1030	135	230	263	4.56	0.361	12.7	1.12e-36	2.44e-35
Net1	neuroepithelial cell transforming gene 1	126	362	1620	318	435	470	3.69	0.292	12.6	1.13e-36	2.45e-35
Aldh3a2	aldehyde dehydrogenase family 3, subfamily A2	1920	2260	6120	1980	2720	2810	1.67	0.132	12.6	1.13e-36	2.47e-35
Hpcal4	hippocalcin-like 4	501	661	6.24	761	495	441	-6	0.474	-12.6	1.22e-36	2.65e-35
Uchl1	ubiquitin carboxy-terminal hydrolase L1	14800	11700	703	10700	13300	11300	-4.39	0.348	-12.6	1.22e-36	2.65e-35
Pebp1	phosphatidylethanolamine binding protein 1	217	912	4050	716	1240	1120	4.22	0.334	12.6	1.26e-36	2.72e-35
Gm2016	predicted gene 2016	0	14.7	504	5.4	30.3	101	27	2.13	12.6	1.28e-36	2.76e-35
Rai14	retinoic acid induced 14	43.2	454	1620	474	421	441	5.24	0.415	12.6	1.4e-36	3.03e-35
Krt23	keratin 23	48.1	440	1510	378	543	420	4.98	0.394	12.6	1.44e-36	3.11e-35
Mapk10	mitogen-activated protein kinase 10	7840	5050	1180	5020	5110	5920	-2.73	0.217	-12.6	1.44e-36	3.11e-35
Olfr1294	olfactory receptor 1294	426	0	0	0	0	249	-10.5	0.833	-12.6	1.48e-36	3.18e-35
Ccdc30	coiled-coil domain containing 30	1890	1560	141	1500	1650	1480	-3.77	0.298	-12.6	1.5e-36	3.23e-35
Lrrn1	leucine rich repeat protein 1, neuronal	17700	20000	933	20200	19700	15000	-4.24	0.336	-12.6	1.52e-36	3.27e-35
Rab11fip1	RAB11 family interacting protein 1 (class I)	2620	4560	8370	4910	3970	4170	1.68	0.133	12.6	1.54e-36	3.31e-35
Mylip	myosin regulatory light chain interacting protein	34.9	248	1690	161	394	405	5.6	0.444	12.6	1.76e-36	3.77e-35
Cpd	carboxypeptidase D	1240	2390	4740	2030	3000	2180	1.93	0.153	12.6	1.94e-36	4.15e-35
Dnm1	dynamin 1	23000	11500	1140	11900	10700	16200	-4.34	0.345	-12.6	2.08e-36	4.45e-35
Cdkl4	cyclin-dependent kinase-like 4	6170	4560	190	4260	5070	4650	-5.01	0.398	-12.6	2.19e-36	4.67e-35
Prkab1	protein kinase, AMP-activated, beta 1 non-catalytic subunit	44.3	309	1240	300	325	337	4.82	0.383	12.6	2.27e-36	4.83e-35
Kcnh4	potassium voltage-gated channel, subfamily H (eag-related), member 4	11800	9860	570	10800	8370	9180	-4.37	0.347	-12.6	2.34e-36	4.97e-35
Lman2l	lectin, mannose-binding 2-like	13100	12300	2120	12500	12000	10800	-2.63	0.209	-12.6	2.75e-36	5.84e-35
Pdgfc	platelet-derived growth factor, C polypeptide	22.2	152	659	136	177	175	4.89	0.389	12.6	2.89e-36	6.14e-35
Vsnl1	visinin-like 1	2200	1230	48.6	1210	1270	1570	-5.55	0.441	-12.6	2.91e-36	6.17e-35
Hmgcr	3-hydroxy-3-methylglutaryl-Coenzyme A reductase	1310	2250	8490	2180	2360	2910	2.7	0.215	12.6	3.16e-36	6.69e-35
Ptbp1	polypyrimidine tract binding protein 1	2710	3650	7770	3700	3570	3910	1.52	0.121	12.6	3.68e-36	7.77e-35
Appl2	adaptor protein, phosphotyrosine interaction, PH domain and leucine zipper containing 2	48.9	225	2480	182	298	560	5.67	0.452	12.6	3.97e-36	8.39e-35
Olfr417	olfactory receptor 417	571	562	0	624	458	458	-10.9	0.872	-12.5	4.46e-36	9.4e-35
Dbndd1	dysbindin (dystrobrevin binding protein 1) domain containing 1	1020	706	16.9	736	655	752	-5.74	0.457	-12.5	4.5e-36	9.48e-35
Olfr598	olfactory receptor 598	339	0	0	0	0	197	-10.2	0.812	-12.5	4.97e-36	1.04e-34
Limd2	LIM domain containing 2	203	863	3150	555	1370	922	3.96	0.316	12.5	5.12e-36	1.08e-34
Mn1	meningioma 1	1.43	410	6460	353	504	1350	12.1	0.971	12.5	6.49e-36	1.36e-34
Dmrta2	doublesex and mab-3 related transcription factor like family A2	77.7	639	2700	549	788	713	5.12	0.41	12.5	6.56e-36	1.38e-34
Atxn7l3b	ataxin 7-like 3B	10800	9060	2660	8720	9630	8820	-2.02	0.161	-12.5	7.1e-36	1.49e-34
Nav2	neuron navigator 2	70.1	842	12400	844	838	2640	7.48	0.598	12.5	7.67e-36	1.6e-34
Fem1c	fem 1 homolog c	398	508	1650	550	438	667	2.05	0.164	12.5	8.04e-36	1.68e-34
Ckap4	cytoskeleton-associated protein 4	5.78	266	3270	227	331	698	9.15	0.733	12.5	9.17e-36	1.91e-34
Pex5l	peroxisomal biogenesis factor 5-like	7140	5810	403	6210	5140	5530	-4.15	0.333	-12.5	9.42e-36	1.96e-34
Six1	sine oculis-related homeobox 1	91.2	700	2180	724	661	633	4.59	0.368	12.5	9.42e-36	1.96e-34
Lzts2	leucine zipper, putative tumor suppressor 2	34.2	285	2870	309	245	641	6.4	0.513	12.5	9.94e-36	2.07e-34
Nol4	nucleolar protein 4	2560	2210	175	2040	2490	2020	-3.86	0.31	-12.5	1.04e-35	2.16e-34
Rab44	RAB44, member RAS oncogene family	0	43.4	1330	33.6	59.8	269	13.1	1.05	12.5	1.22e-35	2.54e-34
Cfap69	cilia and flagella associated protein 69	12000	9720	579	11100	7460	9270	-4.38	0.352	-12.5	1.37e-35	2.84e-34
Arc	activity regulated cytoskeletal-associated protein	46.7	441	2120	405	502	538	5.51	0.442	12.4	1.4e-35	2.89e-34
Fras1	Fraser extracellular matrix complex subunit 1	6.3	171	4240	185	147	865	9.38	0.753	12.4	1.41e-35	2.92e-34
Tnfrsf1a	tumor necrosis factor receptor superfamily, member 1a	55.1	526	2410	419	705	618	5.46	0.439	12.4	1.47e-35	3.03e-34
Phyh	phytanoyl-CoA hydroxylase	3250	2420	559	2460	2360	2540	-2.55	0.205	-12.4	1.48e-35	3.05e-34
Zfp503	zinc finger protein 503	136	589	2900	615	546	774	4.42	0.355	12.4	1.57e-35	3.24e-34
Apc2	APC regulator of WNT signaling pathway 2	4100	2510	128	2640	2290	2970	-5.01	0.403	-12.4	1.63e-35	3.35e-34
Clip4	CAP-GLY domain containing linker protein family, member 4	3720	1780	114	2110	1240	2590	-5.02	0.404	-12.4	1.91e-35	3.92e-34
Aldoa	aldolase A, fructose-bisphosphate	32300	21000	10800	19500	23500	25600	-1.58	0.128	-12.4	2.48e-35	5.08e-34
Anxa6	annexin A6	347	621	4000	595	663	1120	3.53	0.284	12.4	2.52e-35	5.15e-34
Ddah2	dimethylarginine dimethylaminohydrolase 2	150	246	1030	256	227	343	2.78	0.224	12.4	2.56e-35	5.24e-34
Pde4d	phosphodiesterase 4D, cAMP specific	315	333	4640	275	428	1160	3.88	0.313	12.4	2.63e-35	5.37e-34
Pirt	phosphoinositide-interacting regulator of transient receptor potential channels	1730	505	77.3	616	320	1140	-4.52	0.364	-12.4	2.64e-35	5.39e-34
Fmn1	formin 1	337	470	7820	363	649	1820	4.54	0.366	12.4	2.73e-35	5.57e-34
Syt7	synaptotagmin VII	14100	12100	704	12900	10800	11100	-4.32	0.349	-12.4	3.06e-35	6.24e-34
Snap47	synaptosomal-associated protein, 47	2150	1630	599	1710	1510	1730	-1.83	0.148	-12.4	3.28e-35	6.67e-34
Utp14b	UTP14B small subunit processome component	278	892	7360	919	847	1790	4.72	0.382	12.4	3.3e-35	6.71e-34
Celf4	CUGBP, Elav-like family member 4	1920	2290	70.2	2420	2080	1640	-4.74	0.383	-12.4	3.36e-35	6.82e-34
Cnrip1	cannabinoid receptor interacting protein 1	393	409	6.91	449	342	321	-5.49	0.444	-12.4	3.43e-35	6.94e-34
Rnf128	ring finger protein 128	8780	7370	564	7170	7710	6870	-3.96	0.321	-12.4	4.75e-35	9.61e-34
B3gnt8	UDP-GlcNAc:betaGal beta-1,3-N-acetylglucosaminyltransferase 8	1700	1440	47.9	1530	1290	1320	-5.16	0.418	-12.3	5.18e-35	1.05e-33
Notch2	notch 2	111	1350	3460	1470	1150	1040	4.96	0.402	12.3	5.82e-35	1.17e-33
Septin3	septin 3	11800	15300	571	18300	10300	10400	-4.37	0.354	-12.3	5.89e-35	1.19e-33
Ociad2	OCIA domain containing 2	37.4	480	3410	402	610	791	6.52	0.529	12.3	6.88e-35	1.39e-33
Cdcp1	CUB domain containing protein 1	86.4	673	2920	730	579	768	5.08	0.413	12.3	7.81e-35	1.57e-33
Mlf1	myeloid leukemia factor 1	2980	2220	1040	2280	2130	2430	-1.52	0.123	-12.3	8.02e-35	1.61e-33
Vash2	vasohibin 2	0.67	82.7	1770	60.2	120	363	11.2	0.913	12.3	8.62e-35	1.73e-33
Rnasel	ribonuclease L (2', 5'-oligoisoadenylate synthetase-dependent)	38.7	176	1180	180	169	292	4.94	0.401	12.3	8.85e-35	1.77e-33
Tmem94	transmembrane protein 94	15800	14200	4410	14300	13900	13200	-1.85	0.151	-12.3	9.39e-35	1.88e-33
Fndc3a	fibronectin type III domain containing 3A	1130	1450	5070	1480	1400	1970	2.16	0.176	12.3	9.44e-35	1.89e-33
Clmn	calmin	1260	5190	18800	6560	2900	5550	3.9	0.317	12.3	9.5e-35	1.9e-33
Tubb2a	tubulin, beta 2A class IIA	313	915	2420	822	1070	856	2.95	0.24	12.3	9.58e-35	1.91e-33
Plekho2	pleckstrin homology domain containing, family O member 2	52.8	304	2510	251	392	587	5.57	0.453	12.3	1.05e-34	2.08e-33
Pkia	protein kinase inhibitor, alpha	10400	8260	212	7850	8960	7920	-5.61	0.456	-12.3	1.06e-34	2.1e-33
Fam117a	family with sequence similarity 117, member A	36.3	290	4140	258	345	889	6.85	0.558	12.3	1.07e-34	2.12e-33
Sh3glb2	SH3-domain GRB2-like endophilin B2	5250	7490	1230	7870	6870	4970	-2.11	0.172	-12.3	1.23e-34	2.44e-33
Ccnl1	cyclin L1	927	1670	10900	1560	1870	3030	3.56	0.29	12.3	1.51e-34	3e-33
Tmem176b	transmembrane protein 176B	165	699	5230	449	1120	1270	4.98	0.407	12.2	1.71e-34	3.39e-33
Cyp26b1	cytochrome P450, family 26, subfamily b, polypeptide 1	980	482	16	364	678	681	-5.89	0.481	-12.2	1.74e-34	3.43e-33
Nacad	NAC alpha domain containing	7370	5910	437	5210	7080	5700	-4.08	0.334	-12.2	1.82e-34	3.59e-33
Rffl	ring finger and FYVE like domain containing protein	2800	2310	799	2500	1990	2300	-1.81	0.148	-12.2	1.92e-34	3.79e-33
Rufy2	RUN and FYVE domain-containing 2	5390	4330	310	4640	3820	4170	-4.13	0.338	-12.2	1.97e-34	3.88e-33
Proser2	proline and serine rich 2	218	525	2820	396	740	793	3.7	0.302	12.2	1.98e-34	3.89e-33
Psap	prosaposin	76400	58700	25700	56300	62600	62600	-1.57	0.129	-12.2	2.23e-34	4.38e-33
Ccdc65	coiled-coil domain containing 65	2400	1690	119	1620	1800	1800	-4.34	0.355	-12.2	2.28e-34	4.48e-33
Olfr1240	olfactory receptor 1240	1300	158	3.77	67.4	310	793	-8.28	0.677	-12.2	2.43e-34	4.77e-33
Tirap	toll-interleukin 1 receptor (TIR) domain-containing adaptor protein	66.8	404	1870	403	405	493	4.82	0.394	12.2	2.43e-34	4.77e-33
Tob2	transducer of ERBB2, 2	798	2020	7220	1490	2900	2320	3.18	0.26	12.2	2.45e-34	4.81e-33
Abcd3	ATP-binding cassette, sub-family D (ALD), member 3	334	1060	2010	880	1370	823	2.59	0.212	12.2	2.57e-34	5.03e-33
9530077C05Rik	RIKEN cDNA 9530077C05 gene	1170	1100	29.2	1250	858	934	-5.27	0.431	-12.2	2.6e-34	5.09e-33
Olfr544	olfactory receptor 544	351	0	0	0	0	205	-10.2	0.838	-12.2	2.94e-34	5.74e-33
OR5BS1P	olfactory receptor 240, pseudogene 1	3180	360	26.3	217	598	1940	-6.9	0.565	-12.2	2.95e-34	5.75e-33
Syngr1	synaptogyrin 1	12900	5040	835	5870	3650	8810	-3.96	0.324	-12.2	3.05e-34	5.94e-33
Dnajc9	DnaJ heat shock protein family (Hsp40) member C9	2160	1880	665	1870	1900	1810	-1.69	0.139	-12.2	3.13e-34	6.09e-33
Tmem131l	transmembrane 131 like	160	725	2940	799	602	826	4.2	0.345	12.2	3.78e-34	7.35e-33
Colec12	collectin sub-family member 12	6.31	216	1950	147	331	430	8.28	0.68	12.2	3.88e-34	7.52e-33
Ift22	intraflagellar transport 22	3160	2500	653	2360	2740	2530	-2.29	0.188	-12.2	4.32e-34	8.38e-33
Fam13a	family with sequence similarity 13, member A	6890	6600	221	7210	5580	5530	-4.96	0.407	-12.2	4.51e-34	8.73e-33
Sox12	SRY (sex determining region Y)-box 12	1770	1670	494	1900	1280	1500	-1.84	0.151	-12.2	5.09e-34	9.85e-33
Rab11b	RAB11B, member RAS oncogene family	8070	6930	3770	6960	6880	6980	-1.1	0.0902	-12.2	5.36e-34	1.04e-32
B4galt4	UDP-Gal:betaGlcNAc beta 1,4-galactosyltransferase, polypeptide 4	616	1030	3330	919	1220	1240	2.44	0.2	12.2	5.47e-34	1.05e-32
Bcl7a	B cell CLL/lymphoma 7A	7860	7240	1790	7620	6590	6540	-2.14	0.176	-12.1	5.78e-34	1.11e-32
Dclk3	doublecortin-like kinase 3	4350	2460	159	2640	2170	3110	-4.76	0.393	-12.1	8.73e-34	1.68e-32
Olfr129	olfactory receptor 129	1130	17.2	0	15.7	19.6	661	-11.9	0.985	-12.1	1.01e-33	1.95e-32
Map1b	microtubule-associated protein 1B	67500	63600	9720	65000	61100	55400	-2.8	0.231	-12.1	1.12e-33	2.16e-32
Sox8	SRY (sex determining region Y)-box 8	38.5	228	1420	161	339	350	5.22	0.432	12.1	1.16e-33	2.22e-32
Ptp4a1	protein tyrosine phosphatase 4a1	722	2280	5900	2170	2480	2070	3.03	0.251	12.1	1.16e-33	2.23e-32
Tmem176a	transmembrane protein 176A	118	413	4050	415	410	948	5.1	0.422	12.1	1.2e-33	2.31e-32
Myo1d	myosin ID	898	823	3520	780	894	1390	1.97	0.163	12.1	1.23e-33	2.36e-32
Clic4	chloride intracellular channel 4 (mitochondrial)	773	818	3750	779	882	1360	2.28	0.188	12.1	1.34e-33	2.57e-32
Rab11fip5	RAB11 family interacting protein 5 (class I)	2650	2910	541	2600	3420	2300	-2.3	0.19	-12.1	1.37e-33	2.62e-32
Ly6d	lymphocyte antigen 6 complex, locus D	0.547	101	1130	65.5	160	243	11	0.91	12.1	1.38e-33	2.63e-32
Oaz2	ornithine decarboxylase antizyme 2	6390	5080	2190	4860	5440	5280	-1.55	0.128	-12.1	1.45e-33	2.75e-32
Tub	tubby bipartite transcription factor	6150	4430	334	5000	3480	4640	-4.21	0.349	-12.1	1.47e-33	2.8e-32
Gaa	glucosidase, alpha, acid	2560	2830	6840	2760	2940	3450	1.42	0.117	12.1	1.49e-33	2.82e-32
Rab36	RAB36, member RAS oncogene family	6290	3690	350	3830	3470	4560	-4.2	0.348	-12.1	1.57e-33	2.98e-32
Ubxn2a	UBX domain protein 2A	2840	2770	839	2860	2630	2430	-1.75	0.145	-12.1	1.62e-33	3.08e-32
Acsl4	acyl-CoA synthetase long-chain family member 4	737	1100	5040	829	1540	1650	2.77	0.23	12.1	1.64e-33	3.1e-32
Agtpbp1	ATP/GTP binding protein 1	9640	8340	1430	9480	6420	7750	-2.75	0.228	-12.1	1.8e-33	3.4e-32
Ctnnd1	catenin (cadherin associated protein), delta 1	3250	4260	11300	4460	3940	5050	1.8	0.149	12.1	1.82e-33	3.45e-32
Hspa2	heat shock protein 2	711	1240	3300	1210	1280	1330	2.21	0.184	12.1	1.86e-33	3.51e-32
Kcnab2	potassium voltage-gated channel, shaker-related subfamily, beta member 2	17800	10300	908	10000	10700	12800	-4.29	0.356	-12.1	1.89e-33	3.57e-32
Wdr34	WD repeat domain 34	2900	1910	558	1800	2110	2220	-2.38	0.197	-12	2.08e-33	3.92e-32
Srebf1	sterol regulatory element binding transcription factor 1	1940	3500	9050	3260	3880	3670	2.22	0.185	12	2.63e-33	4.94e-32
Arhgdig	Rho GDP dissociation inhibitor (GDI) gamma	2610	2520	248	2560	2450	2130	-3.38	0.281	-12	2.78e-33	5.22e-32
Usp21	ubiquitin specific peptidase 21	7080	7220	1230	8310	5420	5970	-2.53	0.21	-12	2.98e-33	5.58e-32
Stk3	serine/threonine kinase 3	96.8	287	809	280	299	278	3.06	0.255	12	3.24e-33	6.07e-32
Homer2	homer scaffolding protein 2	10900	9170	1580	9920	7930	8680	-2.78	0.232	-12	3.33e-33	6.23e-32
Mical2	microtubule associated monooxygenase, calponin and LIM domain containing 2	5050	5030	715	5970	3460	4200	-2.84	0.237	-12	3.87e-33	7.24e-32
Mdh2	malate dehydrogenase 2, NAD (mitochondrial)	8680	6310	2900	5880	7030	7030	-1.58	0.132	-12	3.99e-33	7.45e-32
Sv2c	synaptic vesicle glycoprotein 2c	7090	4730	469	4990	4290	5280	-3.92	0.327	-12	4.04e-33	7.54e-32
Bok	BCL2-related ovarian killer	1430	1320	31.1	1220	1480	1130	-5.52	0.461	-12	4.22e-33	7.87e-32
Zfp64	zinc finger protein 64	2880	1890	403	1960	1760	2180	-2.84	0.237	-12	4.3e-33	8e-32
Syn2	synapsin II	3970	1940	319	2200	1510	2810	-3.65	0.304	-12	4.39e-33	8.16e-32
Cers2	ceramide synthase 2	330	592	2070	546	668	727	2.65	0.221	12	4.43e-33	8.23e-32
Cerk	ceramide kinase	5860	3970	450	4110	3740	4390	-3.7	0.309	-12	4.97e-33	9.23e-32
Nat14	N-acetyltransferase 14	6230	3880	224	3760	4070	4540	-4.83	0.403	-12	5.15e-33	9.54e-32
Ptn	pleiotrophin	2230	1500	457	1270	1900	1730	-2.29	0.192	-12	5.39e-33	9.99e-32
Rnpep	arginyl aminopeptidase (aminopeptidase B)	3100	2440	1370	2500	2330	2620	-1.18	0.0983	-12	6.38e-33	1.18e-31
Sema3e	sema domain, immunoglobulin domain (Ig), short basic domain, secreted, (semaphorin) 3E	1240	621	32.5	604	651	865	-5.29	0.442	-11.9	6.86e-33	1.27e-31
Eaf1	ELL associated factor 1	10600	7260	2180	8310	5520	8210	-2.28	0.191	-11.9	7.55e-33	1.39e-31
Pcdha7	protocadherin alpha 7	466	338	0	334	345	347	-10.6	0.891	-11.9	7.57e-33	1.4e-31
Pdcd4	programmed cell death 4	441	647	1770	553	804	746	2.01	0.168	11.9	7.64e-33	1.41e-31
Dag1	dystroglycan 1	1780	2240	5000	2160	2380	2510	1.49	0.125	11.9	8.01e-33	1.47e-31
Tspan3	tetraspanin 3	9460	7720	2840	6970	8980	7790	-1.74	0.145	-11.9	8.18e-33	1.5e-31
Sytl2	synaptotagmin-like 2	4120	4840	136	5570	3610	3500	-4.95	0.415	-11.9	9.08e-33	1.67e-31
Spock1	sparc/osteonectin, cwcv and kazal-like domains proteoglycan 1	28100	25900	2230	25000	27400	22600	-3.65	0.306	-11.9	9.3e-33	1.71e-31
Neto1	neuropilin (NRP) and tolloid (TLL)-like 1	0	12.8	403	6.42	23.5	81.4	26.6	2.24	11.9	9.39e-33	1.72e-31
Dynlt1f	dynein light chain Tctex-type 1F	6080	5300	473	5220	5450	4820	-3.68	0.309	-11.9	9.8e-33	1.79e-31
Entpd3	ectonucleoside triphosphate diphosphohydrolase 3	7.28	410	5280	322	557	1120	9.57	0.804	11.9	1.05e-32	1.92e-31
Agpat3	1-acylglycerol-3-phosphate O-acyltransferase 3	9290	10500	3520	10800	10100	8440	-1.4	0.118	-11.9	1.13e-32	2.06e-31
Robo2	roundabout guidance receptor 2	5190	5270	181	4750	6140	4240	-4.84	0.407	-11.9	1.21e-32	2.21e-31
Olfr1501	olfactory receptor 1501	338	0	0.813	0	0	198	-8.78	0.738	-11.9	1.23e-32	2.24e-31
Psd3	pleckstrin and Sec7 domain containing 3	221	558	4470	650	405	1120	4.34	0.365	11.9	1.28e-32	2.33e-31
Mllt1	myeloid/lymphoid or mixed-lineage leukemia; translocated to, 1	63.3	500	1600	525	457	458	4.66	0.392	11.9	1.29e-32	2.35e-31
Slc66a2	solute carrier family 66 member 2	211	406	1480	378	451	501	2.81	0.237	11.9	1.45e-32	2.63e-31
Cmpk2	cytidine monophosphate (UMP-CMP) kinase 2, mitochondrial	2440	1790	321	1790	1800	1890	-2.91	0.245	-11.9	1.48e-32	2.68e-31
Elavl3	ELAV like RNA binding protein 3	25900	23600	3280	25600	20500	21000	-3	0.252	-11.9	1.59e-32	2.89e-31
Lrriq1	leucine-rich repeats and IQ motif containing 1	3500	3050	144	3390	2470	2740	-4.6	0.388	-11.9	1.66e-32	3.01e-31
Fam110a	family with sequence similarity 110, member A	61.9	169	612	124	243	193	3.31	0.279	11.8	2.25e-32	4.07e-31
Tmod2	tropomodulin 2	3970	4900	226	4790	5070	3450	-4.17	0.352	-11.8	2.26e-32	4.07e-31
Fam91a1	family with sequence similarity 91, member A1	729	864	2150	831	917	1040	1.56	0.132	11.8	2.9e-32	5.22e-31
Sirt1	sirtuin 1	310	595	1990	567	641	700	2.69	0.227	11.8	3.06e-32	5.52e-31
Olfr273	olfactory receptor 273	1010	290	0	45.7	698	653	-11.8	0.995	-11.8	3.23e-32	5.82e-31
Idh3a	isocitrate dehydrogenase 3 (NAD+) alpha	2710	1350	728	1370	1320	2020	-1.89	0.16	-11.8	3.37e-32	6.07e-31
Gm4869	predicted gene 4869	8650	5840	265	6630	4540	6400	-5.03	0.426	-11.8	3.4e-32	6.11e-31
Tmcc2	transmembrane and coiled-coil domains 2	8890	5890	644	6310	5200	6630	-3.79	0.321	-11.8	3.63e-32	6.52e-31
Atcay	ataxia, cerebellar, Cayman type	2060	1290	43.7	1540	886	1500	-5.55	0.47	-11.8	3.75e-32	6.72e-31
Tcf12	transcription factor 12	959	1840	3490	1980	1600	1650	1.86	0.158	11.8	3.92e-32	7.03e-31
Ltc4s	leukotriene C4 synthase	2.26	248	3800	165	386	796	10.8	0.912	11.8	4.05e-32	7.26e-31
2900026A02Rik	RIKEN cDNA 2900026A02 gene	35.5	410	2230	535	202	545	5.97	0.506	11.8	4.06e-32	7.26e-31
Ebf2	early B cell factor 2	21300	15500	1200	16400	14200	16100	-4.15	0.352	-11.8	4.21e-32	7.51e-31
Kcna5	potassium voltage-gated channel, shaker-related subfamily, member 5	6040	5130	298	5440	4620	4720	-4.34	0.368	-11.8	4.23e-32	7.54e-31
Efcab10	EF-hand calcium binding domain 10	1150	508	28.2	515	496	790	-5.25	0.446	-11.8	5.09e-32	9.08e-31
Abhd16a	abhydrolase domain containing 16A	14300	11200	4930	12000	9730	11800	-1.53	0.13	-11.8	5.18e-32	9.22e-31
Pkp1	plakophilin 1	4.38	273	2930	251	311	633	9.42	0.801	11.8	5.47e-32	9.72e-31
Vegfa	vascular endothelial growth factor A	29.7	467	6090	465	469	1310	7.7	0.654	11.8	5.83e-32	1.03e-30
Tspan1	tetraspanin 1	46.7	225	2870	199	267	635	5.94	0.505	11.8	5.87e-32	1.04e-30
Kndc1	kinase non-catalytic C-lobe domain (KIND) containing 1	10.3	464	6070	444	496	1290	9.21	0.783	11.8	5.98e-32	1.06e-30
Olfr389	olfactory receptor 389	404	267	0	195	386	295	-10.4	0.888	-11.8	6.24e-32	1.1e-30
Spef1	sperm flagellar 1	7290	4920	514	5070	4660	5440	-3.82	0.325	-11.8	6.48e-32	1.15e-30
Zfp385b	zinc finger protein 385B	5080	4220	1340	4130	4370	4160	-1.92	0.163	-11.7	7.66e-32	1.35e-30
Clip3	CAP-GLY domain containing linker protein 3	4070	3200	287	2990	3530	3140	-3.86	0.329	-11.7	8.37e-32	1.48e-30
Asna1	arsA arsenite transporter, ATP-binding, homolog 1 (bacterial)	2870	2270	707	2240	2320	2320	-2.01	0.172	-11.7	8.49e-32	1.5e-30
Tmem150c	transmembrane protein 150C	4100	2580	690	2460	2770	3100	-2.57	0.219	-11.7	8.6e-32	1.52e-30
Kctd17	potassium channel tetramerisation domain containing 17	8030	6520	583	6710	6190	6250	-3.79	0.323	-11.7	9.27e-32	1.63e-30
Fryl	FRY like transcription coactivator	2390	5440	15000	5070	6070	5520	2.65	0.226	11.7	9.54e-32	1.68e-30
Iffo2	intermediate filament family orphan 2	185	455	1340	433	491	469	2.86	0.244	11.7	9.95e-32	1.75e-30
Sorcs2	sortilin-related VPS10 domain containing receptor 2	15.7	279	4950	241	342	1030	8.38	0.715	11.7	1.01e-31	1.78e-30
Ero1lb	ERO1-like beta (S. cerevisiae)	790	909	3710	924	884	1390	2.23	0.19	11.7	1.01e-31	1.78e-30
Rnf185	ring finger protein 185	2810	2520	736	2670	2280	2340	-1.94	0.166	-11.7	1.09e-31	1.92e-30
Gabbr2	gamma-aminobutyric acid (GABA) B receptor, 2	7280	8030	394	8890	6590	6110	-4.23	0.362	-11.7	1.3e-31	2.28e-30
Necab1	N-terminal EF-hand calcium binding protein 1	2000	395	39.2	300	553	1260	-5.79	0.495	-11.7	1.31e-31	2.29e-30
Sipa1l3	signal-induced proliferation-associated 1 like 3	1530	2970	7560	2700	3420	3020	2.3	0.197	11.7	1.34e-31	2.34e-30
Ebf4	early B cell factor 4	12900	9170	420	10600	6710	9660	-4.95	0.423	-11.7	1.38e-31	2.41e-30
Gldc	glycine decarboxylase	2640	2340	51.4	2290	2430	2070	-5.68	0.486	-11.7	1.47e-31	2.55e-30
Rabep2	rabaptin, RAB GTPase binding effector protein 2	307	631	1800	597	688	669	2.55	0.219	11.7	1.49e-31	2.58e-30
Elmsan1	ELM2 and Myb/SANT-like domain containing 1	334	834	5410	943	651	1430	4.02	0.344	11.7	1.61e-31	2.79e-30
Ccdc146	coiled-coil domain containing 146	546	586	12.2	602	560	451	-5.28	0.452	-11.7	1.95e-31	3.39e-30
Plcb2	phospholipase C, beta 2	8.46	705	9390	637	818	1990	10.2	0.871	11.7	2.05e-31	3.56e-30
Nrarp	Notch-regulated ankyrin repeat protein	36.3	245	867	208	308	244	4.58	0.393	11.7	2.07e-31	3.58e-30
Cacna2d2	calcium channel, voltage-dependent, alpha 2/delta subunit 2	0.941	272	2770	76.7	597	600	11.6	0.999	11.7	2.1e-31	3.64e-30
Syngr2	synaptogyrin 2	162	388	2980	264	594	760	4.2	0.361	11.6	2.53e-31	4.38e-30
Cox14	cytochrome c oxidase assembly protein 14	2460	1660	654	1500	1920	1930	-1.92	0.165	-11.6	2.62e-31	4.53e-30
Rab15	RAB15, member RAS oncogene family	46.1	567	1380	532	626	422	4.91	0.422	11.6	2.71e-31	4.67e-30
Tulp3	tubby-like protein 3	3520	3590	548	3680	3430	2950	-2.69	0.231	-11.6	2.78e-31	4.8e-30
Arl8a	ADP-ribosylation factor-like 8A	5660	4530	2520	4480	4600	4800	-1.16	0.0998	-11.6	2.82e-31	4.85e-30
Atp7b	ATPase, Cu++ transporting, beta polypeptide	121	659	1260	707	579	462	3.39	0.291	11.6	2.85e-31	4.9e-30
Cdc42ep1	CDC42 effector protein (Rho GTPase binding) 1	7.67	271	2960	230	339	640	8.59	0.739	11.6	2.96e-31	5.09e-30
Rogdi	rogdi homolog	4400	3450	899	3480	3400	3510	-2.29	0.197	-11.6	3.04e-31	5.23e-30
Tfcp2l1	transcription factor CP2-like 1	53.5	393	3320	304	542	764	5.96	0.514	11.6	4.17e-31	7.15e-30
Olfr316	olfactory receptor 316	845	77.1	0	109	23.2	511	-11.5	0.992	-11.6	4.48e-31	7.68e-30
Efhd2	EF hand domain containing 2	430	459	2140	396	565	768	2.32	0.2	11.6	4.82e-31	8.24e-30
Lrrc8d	leucine rich repeat containing 8D	4990	4490	2140	4770	4020	4320	-1.22	0.106	-11.6	5.41e-31	9.26e-30
Elmod3	ELMO/CED-12 domain containing 3	12800	11500	874	11700	11200	10200	-3.87	0.335	-11.6	5.52e-31	9.42e-30
Amer2	APC membrane recruitment 2	1410	1160	45.7	1260	1010	1090	-5.03	0.435	-11.6	5.89e-31	1e-29
Ube2o	ubiquitin-conjugating enzyme E2O	6930	5600	1640	5840	5190	5600	-2.09	0.181	-11.6	6.38e-31	1.09e-29
Fam178b	family with sequence similarity 178, member B	340	278	13.6	319	208	262	-4.58	0.396	-11.6	6.51e-31	1.11e-29
Lrch4	leucine-rich repeats and calponin homology (CH) domain containing 4	565	1100	2900	1250	850	1140	2.36	0.204	11.6	6.77e-31	1.15e-29
Atp10d	ATPase, class V, type 10D	13300	12700	802	11400	14900	10700	-4.06	0.351	-11.6	7.07e-31	1.2e-29
Tspan8	tetraspanin 8	21.8	189	1490	184	198	344	6.08	0.527	11.6	7.13e-31	1.21e-29
Gfod2	glucose-fructose oxidoreductase domain containing 2	1560	1030	117	1120	878	1160	-3.72	0.322	-11.6	7.17e-31	1.22e-29
Olfr122	olfactory receptor 122	246	0	1.3	0	0	144	-7.09	0.614	-11.6	7.25e-31	1.23e-29
Aars	alanyl-tRNA synthetase	8400	6800	2480	7060	6360	6890	-1.76	0.152	-11.5	7.58e-31	1.28e-29
Fam81b	family with sequence similarity 81, member B	3840	3090	93.6	3260	2800	2950	-5.36	0.464	-11.5	7.98e-31	1.35e-29
Sbno2	strawberry notch 2	966	1280	8160	1290	1270	2440	3.08	0.267	11.5	8.06e-31	1.36e-29
Pfkm	phosphofructokinase, muscle	3930	3410	912	3430	3380	3230	-2.14	0.186	-11.5	8.29e-31	1.4e-29
Kif1c	kinesin family member 1C	390	1190	4310	1400	836	1330	3.46	0.3	11.5	8.47e-31	1.43e-29
Nrcam	neuronal cell adhesion molecule	54.8	292	2540	210	428	591	5.55	0.481	11.5	8.83e-31	1.49e-29
Spib	Spi-B transcription factor (Spi-1/PU.1 related)	5.4	1910	22300	1410	2740	4770	12	1.04	11.5	9.04e-31	1.52e-29
Dnajb11	DnaJ heat shock protein family (Hsp40) member B11	4090	3180	1660	3360	2880	3410	-1.3	0.113	-11.5	9.4e-31	1.58e-29
Phlda1	pleckstrin homology like domain, family A, member 1	317	332	1040	316	360	462	1.73	0.15	11.5	1.09e-30	1.83e-29
Atp5k	ATP synthase, H+ transporting, mitochondrial F1F0 complex, subunit E	2780	1760	615	1700	1850	2130	-2.18	0.189	-11.5	1.13e-30	1.89e-29
Rgs13	regulator of G-protein signaling 13	1.04	538	5320	428	720	1150	12.4	1.08	11.5	1.22e-30	2.04e-29
Psmc4	proteasome (prosome, macropain) 26S subunit, ATPase, 4	3200	2480	1180	2670	2150	2650	-1.43	0.124	-11.5	1.22e-30	2.05e-29
Gng5	guanine nucleotide binding protein (G protein), gamma 5	127	373	1260	298	498	402	3.31	0.288	11.5	1.34e-30	2.24e-29
Tnip1	TNFAIP3 interacting protein 1	276	547	2750	512	605	817	3.33	0.289	11.5	1.35e-30	2.26e-29
Olfr1195	olfactory receptor 1195	481	13.6	0	13.3	14.1	283	-10.7	0.93	-11.5	1.41e-30	2.36e-29
Mapk4	mitogen-activated protein kinase 4	2740	1700	201	1900	1360	2020	-3.77	0.328	-11.5	1.5e-30	2.5e-29
Olfr1555-ps1	olfactory receptor 1555, pseudogene 1	10.1	175	0	69.8	350	44.9	-20.8	1.81	-11.5	1.55e-30	2.58e-29
Inpp5k	inositol polyphosphate 5-phosphatase K	6210	5290	2190	5270	5340	5220	-1.51	0.132	-11.5	1.66e-30	2.77e-29
Stmnd1	stathmin domain containing 1	1170	708	48.2	645	814	847	-4.55	0.397	-11.5	2.04e-30	3.39e-29
Slc14a2	solute carrier family 14 (urea transporter), member 2	3160	1670	105	1640	1730	2240	-4.9	0.427	-11.5	2.07e-30	3.44e-29
Herc3	hect domain and RLD 3	4150	3600	822	3560	3670	3380	-2.36	0.206	-11.5	2.33e-30	3.86e-29
Rabgap1l	RAB GTPase activating protein 1-like	5290	4690	1760	5160	3910	4470	-1.59	0.139	-11.4	2.42e-30	4.01e-29
Tspan14	tetraspanin 14	494	785	1790	632	1040	810	1.85	0.162	11.4	2.54e-30	4.2e-29
Trim45	tripartite motif-containing 45	5740	1810	369	2000	1490	3820	-3.96	0.346	-11.4	2.58e-30	4.26e-29
Atox1	antioxidant 1 copper chaperone	4470	3050	890	2830	3410	3460	-2.33	0.204	-11.4	2.71e-30	4.47e-29
Nmral1	NmrA-like family domain containing 1	215	215	7.42	234	184	175	-4.53	0.396	-11.4	2.73e-30	4.51e-29
Tcf4	transcription factor 4	1230	2900	7230	2900	2920	2770	2.55	0.223	11.4	2.9e-30	4.79e-29
Ddo	D-aspartate oxidase	1350	1160	49.9	1410	731	1050	-4.76	0.416	-11.4	3.02e-30	4.99e-29
Acadl	acyl-Coenzyme A dehydrogenase, long-chain	37.2	368	1170	389	334	331	4.97	0.435	11.4	3.19e-30	5.26e-29
Zfp574	zinc finger protein 574	827	819	2330	823	814	1120	1.49	0.13	11.4	3.3e-30	5.43e-29
Kirrel	kirre like nephrin family adhesion molecule 1	5590	7990	238	9030	6260	5080	-4.57	0.4	-11.4	3.39e-30	5.58e-29
Pawr	PRKC, apoptosis, WT1, regulator	46.6	593	1110	721	380	376	4.58	0.402	11.4	3.72e-30	6.1e-29
Cdk19	cyclin-dependent kinase 19	1000	1120	2640	1280	850	1350	1.39	0.122	11.4	3.9e-30	6.4e-29
Zfp365	zinc finger protein 365	368	749	4.69	697	837	382	-6.08	0.533	-11.4	4.15e-30	6.8e-29
Lrrn2	leucine rich repeat protein 2, neuronal	1100	2520	40.2	2580	2400	1210	-4.82	0.423	-11.4	4.19e-30	6.86e-29
Paqr9	progestin and adipoQ receptor family member IX	2720	2760	147	2860	2610	2230	-4.22	0.37	-11.4	4.22e-30	6.9e-29
2210016L21Rik	RIKEN cDNA 2210016L21 gene	3240	2450	665	2990	1560	2570	-2.28	0.2	-11.4	4.29e-30	7.02e-29
Slc48a1	solute carrier family 48 (heme transporter), member 1	3340	2320	1160	2190	2540	2690	-1.52	0.133	-11.4	4.45e-30	7.26e-29
Olfr1252	olfactory receptor 1252	706	177	6.09	140	239	452	-6.6	0.579	-11.4	4.46e-30	7.28e-29
Cd47	CD47 antigen (Rh-related antigen, integrin-associated signal transducer)	3760	4390	7410	4400	4370	4610	0.979	0.086	11.4	4.94e-30	8.05e-29
Armh4	armadillo-like helical domain containing 4	5020	4580	577	4980	3930	4060	-3.12	0.274	-11.4	5.27e-30	8.59e-29
Lmo2	LIM domain only 2	988	1010	3180	1020	1000	1420	1.69	0.148	11.4	5.45e-30	8.87e-29
Pcdh20	protocadherin 20	1.69	410	4940	432	372	1050	11.6	1.02	11.4	5.61e-30	9.12e-29
Ank	progressive ankylosis	3020	2320	1370	2300	2350	2550	-1.15	0.101	-11.4	5.66e-30	9.18e-29
Sybu	syntabulin (syntaxin-interacting)	1300	864	62.7	931	753	964	-4.34	0.382	-11.4	6.38e-30	1.04e-28
Epb41l5	erythrocyte membrane protein band 4.1 like 5	238	578	1740	619	510	607	2.87	0.253	11.4	6.84e-30	1.11e-28
Sptbn4	spectrin beta, non-erythrocytic 4	8700	7350	505	7930	6380	6810	-4.1	0.362	-11.4	7.17e-30	1.16e-28
Abcc1	ATP-binding cassette, sub-family C (CFTR/MRP), member 1	9560	8780	1830	9230	8020	7880	-2.38	0.21	-11.3	7.52e-30	1.22e-28
Scn5a	sodium channel, voltage-gated, type V, alpha	8940	7880	522	8810	6340	7070	-4.1	0.361	-11.3	7.88e-30	1.27e-28
Abca7	ATP-binding cassette, sub-family A (ABC1), member 7	4290	5100	1620	5360	4670	3950	-1.4	0.123	-11.3	8.54e-30	1.38e-28
Ppp1r14b	protein phosphatase 1, regulatory inhibitor subunit 14B	2710	1700	589	1870	1420	2080	-2.2	0.194	-11.3	8.64e-30	1.39e-28
Galnt16	polypeptide N-acetylgalactosaminyltransferase 16	3150	2160	95.2	2530	1530	2330	-5.06	0.446	-11.3	8.67e-30	1.4e-28
Dck	deoxycytidine kinase	760	714	35.2	686	761	608	-4.34	0.383	-11.3	9.35e-30	1.51e-28
Atp5j2	ATP synthase, H+ transporting, mitochondrial F0 complex, subunit F2	2700	1690	644	1660	1750	2080	-2.06	0.182	-11.3	9.57e-30	1.54e-28
Ppp2ca	protein phosphatase 2 (formerly 2A), catalytic subunit, alpha isoform	2150	2230	6220	2350	2040	2960	1.53	0.135	11.3	1.02e-29	1.64e-28
Mat2b	methionine adenosyltransferase II, beta	3670	2750	1250	2860	2580	3000	-1.56	0.138	-11.3	1.03e-29	1.66e-28
Impdh2	inosine monophosphate dehydrogenase 2	372	727	2510	500	1100	867	2.75	0.243	11.3	1.06e-29	1.71e-28
Hcn4	hyperpolarization-activated, cyclic nucleotide-gated K+ 4	4100	3560	312	3760	3220	3240	-3.72	0.328	-11.3	1.08e-29	1.74e-28
Egfr	epidermal growth factor receptor	23.1	561	3600	484	691	839	7.33	0.648	11.3	1.09e-29	1.75e-28
Rreb1	ras responsive element binding protein 1	60.2	449	2700	580	232	660	5.5	0.486	11.3	1.22e-29	1.94e-28
Tymp	thymidine phosphorylase	260	260	0	201	358	209	-9.8	0.867	-11.3	1.29e-29	2.07e-28
Flywch1	FLYWCH-type zinc finger 1	4530	4230	1190	4590	3610	3810	-1.93	0.171	-11.3	1.3e-29	2.07e-28
Med9	mediator complex subunit 9	1540	1330	555	1320	1360	1300	-1.47	0.13	-11.3	1.35e-29	2.15e-28
Plch2	phospholipase C, eta 2	194	624	2950	603	660	826	3.93	0.348	11.3	1.41e-29	2.24e-28
Olfr101	olfactory receptor 101	214	0	0	0	0	125	-9.52	0.843	-11.3	1.47e-29	2.34e-28
Cpq	carboxypeptidase Q	41.7	236	1870	165	355	441	5.49	0.486	11.3	1.49e-29	2.37e-28
Olfr322	olfactory receptor 322	259	0	1.24	0	0	151	-8.63	0.764	-11.3	1.49e-29	2.37e-28
Nfkbia	nuclear factor of kappa light polypeptide gene enhancer in B cells inhibitor, alpha	583	868	3060	778	1020	1130	2.39	0.212	11.3	1.59e-29	2.52e-28
Gapdh	glyceraldehyde-3-phosphate dehydrogenase	62800	52600	17500	50100	56800	51800	-1.84	0.164	-11.3	1.75e-29	2.78e-28
Morf4l2	mortality factor 4 like 2	1620	1690	5310	1470	2050	2350	1.71	0.152	11.3	1.76e-29	2.79e-28
Asic1	acid-sensing (proton-gated) ion channel 1	2830	2940	104	2900	3010	2330	-4.76	0.423	-11.3	1.94e-29	3.08e-28
Armc2	armadillo repeat containing 2	3560	2650	135	2700	2570	2690	-4.81	0.427	-11.3	2.03e-29	3.21e-28
Psmc1	protease (prosome, macropain) 26S subunit, ATPase 1	4540	3500	1390	3670	3200	3700	-1.7	0.151	-11.3	2.09e-29	3.3e-28
Flot2	flotillin 2	4190	3810	1330	3650	4080	3550	-1.65	0.146	-11.3	2.1e-29	3.31e-28
Oat	ornithine aminotransferase	97.9	224	1700	214	241	438	4.12	0.366	11.3	2.17e-29	3.41e-28
Rel	reticuloendotheliosis oncogene	51.8	216	993	212	224	272	4.26	0.379	11.3	2.17e-29	3.42e-28
Dcdc5	doublecortin domain containing 5	1170	532	31.2	597	422	806	-5.18	0.46	-11.3	2.23e-29	3.5e-28
Nkx6-2	NK6 homeobox 2	0	36.6	621	19.6	64.9	129	12	1.06	11.2	2.4e-29	3.77e-28
Napa	N-ethylmaleimide sensitive fusion protein attachment protein alpha	7910	6600	2990	6780	6320	6660	-1.4	0.125	-11.2	2.42e-29	3.8e-28
Aig1	androgen-induced 1	4610	2620	820	2440	2920	3430	-2.5	0.222	-11.2	2.42e-29	3.8e-28
Rundc3b	RUN domain containing 3B	1200	942	110	877	1050	931	-3.44	0.306	-11.2	2.43e-29	3.81e-28
Kcnh6	potassium voltage-gated channel, subfamily H (eag-related), member 6	1130	768	49.5	914	525	841	-4.62	0.411	-11.2	2.68e-29	4.2e-28
Cs	citrate synthase	9600	8640	3890	8440	8960	8280	-1.3	0.116	-11.2	2.71e-29	4.25e-28
Kirrel2	kirre like nephrin family adhesion molecule 2	21100	3310	733	4040	2100	13200	-4.85	0.431	-11.2	2.81e-29	4.4e-28
Olfr1392	olfactory receptor 1392	836	31.1	0	37.5	20.5	494	-11.5	1.02	-11.2	3.11e-29	4.86e-28
Olfr318	olfactory receptor 318	1520	165	41.6	161	173	931	-5.18	0.461	-11.2	3.13e-29	4.89e-28
Cntn4	contactin 4	25900	20700	1350	20800	20500	20000	-4.26	0.38	-11.2	3.2e-29	5e-28
Vamp8	vesicle-associated membrane protein 8	72	550	1450	478	670	447	4.34	0.387	11.2	3.49e-29	5.44e-28
Sorbs1	sorbin and SH3 domain containing 1	1810	1830	415	1990	1560	1540	-2.14	0.191	-11.2	3.7e-29	5.75e-28
Klf6	Kruppel-like factor 6	711	1790	5000	1750	1860	1780	2.82	0.251	11.2	3.92e-29	6.09e-28
Coro2a	coronin, actin binding protein 2A	7450	8190	155	8550	7570	6200	-5.58	0.498	-11.2	3.98e-29	6.19e-28
Arhgdia	Rho GDP dissociation inhibitor (GDI) alpha	2120	2380	5540	2240	2610	2840	1.38	0.123	11.2	4.05e-29	6.28e-28
Nudc	nudC nuclear distribution protein	5940	4440	2480	4530	4310	4930	-1.26	0.112	-11.2	4.05e-29	6.28e-28
Mrpl41	mitochondrial ribosomal protein L41	1250	784	255	683	952	953	-2.3	0.205	-11.2	4.49e-29	6.95e-28
Smoc1	SPARC related modular calcium binding 1	1.89	382	6820	313	497	1410	11.8	1.06	11.2	4.51e-29	6.98e-28
Actr3b	ARP3 actin-related protein 3B	2770	2440	167	2290	2710	2190	-4.05	0.362	-11.2	5.11e-29	7.91e-28
Olfr1290	olfactory receptor 1290	271	0	0	0	0	158	-9.86	0.882	-11.2	5.18e-29	8.01e-28
Stac	src homology three (SH3) and cysteine rich domain	372	227	9.4	128	392	269	-5.49	0.491	-11.2	5.51e-29	8.51e-28
Hipk3	homeodomain interacting protein kinase 3	809	1260	4310	1510	838	1590	2.41	0.216	11.2	5.65e-29	8.71e-28
Pla2g4a	phospholipase A2, group IVA (cytosolic, calcium-dependent)	6.84	760	8310	544	1120	1790	10.3	0.923	11.2	5.89e-29	9.08e-28
Cpne3	copine III	272	514	1580	413	682	580	2.54	0.227	11.2	5.94e-29	9.15e-28
Tubb3	tubulin, beta 3 class III	9270	6580	669	6990	5900	7000	-3.79	0.34	-11.2	6.62e-29	1.02e-27
Foxp4	forkhead box P4	443	802	2870	817	776	995	2.7	0.242	11.2	6.7e-29	1.03e-27
Nsg2	neuron specific gene family member 2	5880	1980	203	1770	2320	3910	-4.87	0.436	-11.2	7.1e-29	1.09e-27
Bsn	bassoon	9920	9880	535	10900	8140	8080	-4.21	0.378	-11.1	7.67e-29	1.18e-27
Tmem51	transmembrane protein 51	37.1	171	1850	151	205	419	5.63	0.506	11.1	7.99e-29	1.22e-27
Saxo2	stabilizer of axonemal microtubules 2	991	723	33.6	704	755	745	-4.86	0.437	-11.1	8.8e-29	1.35e-27
Egln3	egl-9 family hypoxia-inducible factor 3	34.7	235	852	225	251	238	4.62	0.415	11.1	9.51e-29	1.45e-27
Prkcb	protein kinase C, beta	12.6	203	3200	242	137	674	8.07	0.726	11.1	1.13e-28	1.72e-27
Ppp1r3c	protein phosphatase 1, regulatory subunit 3C	336	75.6	1.59	73.4	79.4	213	-7.28	0.655	-11.1	1.13e-28	1.73e-27
Ttc21a	tetratricopeptide repeat domain 21A	15100	10500	439	11600	8670	11200	-5.11	0.46	-11.1	1.18e-28	1.79e-27
Blnk	B cell linker	57.6	538	3170	487	622	769	5.78	0.521	11.1	1.2e-28	1.84e-27
Ap3b2	adaptor-related protein complex 3, beta 2 subunit	6520	5960	492	6230	5500	5220	-3.77	0.339	-11.1	1.26e-28	1.91e-27
Olfr873	olfactory receptor 873	520	262	0	109	516	362	-10.8	0.973	-11.1	1.29e-28	1.97e-27
Cemip	cell migration inducing protein, hyaluronan binding	423	563	8.76	711	316	373	-5.4	0.487	-11.1	1.33e-28	2.02e-27
Olfr805	olfactory receptor 805	672	108	0	101	121	416	-11.2	1.01	-11.1	1.45e-28	2.2e-27
Gpat3	glycerol-3-phosphate acyltransferase 3	2050	1610	95.9	1690	1480	1570	-4.4	0.397	-11.1	1.48e-28	2.25e-27
Efs	embryonal Fyn-associated substrate	46	197	2220	247	112	502	5.59	0.505	11.1	1.49e-28	2.26e-27
Cebpb	CCAAT/enhancer binding protein (C/EBP), beta	993	1330	2760	1290	1390	1410	1.47	0.133	11.1	1.54e-28	2.34e-27
Qser1	glutamine and serine rich 1	277	483	1850	504	448	629	2.74	0.248	11.1	1.69e-28	2.56e-27
Zbtb46	zinc finger and BTB domain containing 46	1500	1690	117	1840	1430	1270	-3.66	0.33	-11.1	1.76e-28	2.66e-27
Slc37a1	solute carrier family 37 (glycerol-3-phosphate transporter), member 1	4200	2710	1610	2830	2510	3360	-1.39	0.125	-11.1	1.82e-28	2.74e-27
Gdi1	guanosine diphosphate (GDP) dissociation inhibitor 1	13000	9160	5030	10300	7260	10600	-1.37	0.123	-11.1	1.94e-28	2.93e-27
Tekt5	tektin 5	0.768	88.2	1020	52.6	148	219	10.5	0.947	11.1	2.05e-28	3.09e-27
Olfr469	olfactory receptor 469	155	0	0	0	0	90.2	-9.05	0.819	-11.1	2.19e-28	3.3e-27
Ceacam1	carcinoembryonic antigen-related cell adhesion molecule 1	50.4	226	3100	192	281	683	5.95	0.538	11	2.26e-28	3.41e-27
Adgrg2	adhesion G protein-coupled receptor G2	24	585	8340	496	734	1770	8.68	0.786	11	2.31e-28	3.47e-27
Meig1	meiosis expressed gene 1	875	598	30.3	535	704	649	-4.76	0.431	-11	2.34e-28	3.51e-27
Sf1	splicing factor 1	7220	6630	15500	6830	6280	8700	1.1	0.1	11	2.48e-28	3.72e-27
Cab39l	calcium binding protein 39-like	2370	3020	790	3240	2640	2210	-1.58	0.143	-11	2.71e-28	4.06e-27
Mcpt4	mast cell protease 4	0	0	355	0	0	69.1	11.1	1.01	11	2.83e-28	4.24e-27
Prrc2b	proline-rich coiled-coil 2B	57300	59800	14900	66100	49400	49600	-1.95	0.177	-11	2.98e-28	4.46e-27
Mif	macrophage migration inhibitory factor (glycosylation-inhibiting factor)	318	294	1880	291	297	616	2.56	0.232	11	3.02e-28	4.52e-27
Tstd1	thiosulfate sulfurtransferase (rhodanese)-like domain containing 1	1330	475	31.9	457	507	889	-5.46	0.496	-11	3.36e-28	5.03e-27
Stx2	syntaxin 2	4980	4170	326	4820	3080	3890	-3.93	0.357	-11	3.5e-28	5.23e-27
Syn1	synapsin I	3240	2140	119	2090	2240	2390	-4.76	0.433	-11	3.56e-28	5.31e-27
Gbgt1	globoside alpha-1,3-N-acetylgalactosaminyltransferase 1	503	647	21	656	632	441	-4.42	0.401	-11	3.85e-28	5.74e-27
Atp8a1	ATPase, aminophospholipid transporter (APLT), class I, type 8A, member 1	47.6	563	5340	370	885	1190	6.83	0.621	11	3.93e-28	5.85e-27
Grn	granulin	808	995	2800	932	1100	1240	1.79	0.163	11	4.06e-28	6.05e-27
Brdt	bromodomain, testis-specific	2090	1560	113	1550	1580	1590	-4.31	0.392	-11	4.07e-28	6.05e-27
Lpcat2	lysophosphatidylcholine acyltransferase 2	1170	738	81.5	709	785	863	-3.87	0.352	-11	4.19e-28	6.22e-27
Olfr272	olfactory receptor 272	375	80.2	0	26.1	170	236	-10.3	0.94	-11	4.19e-28	6.23e-27
Prox1	prospero homeobox 1	3.17	609	9810	538	728	2040	11.6	1.06	11	4.21e-28	6.25e-27
Col9a3	collagen, type IX, alpha 3	7.02	382	4020	319	488	870	9.21	0.838	11	4.53e-28	6.72e-27
Msmo1	methylsterol monoxygenase 1	574	1030	3920	979	1130	1330	2.77	0.252	11	4.75e-28	7.04e-27
Spint1	serine protease inhibitor, Kunitz type 1	149	651	2300	682	600	679	3.95	0.36	11	5e-28	7.39e-27
Kctd16	potassium channel tetramerisation domain containing 16	457	450	11.5	430	483	369	-5.18	0.472	-11	5.23e-28	7.73e-27
Mfsd1	major facilitator superfamily domain containing 1	5320	5200	1550	4960	5610	4560	-1.79	0.163	-11	5.23e-28	7.73e-27
Add2	adducin 2 (beta)	9390	8360	622	8670	7850	7450	-3.92	0.357	-11	5.42e-28	8e-27
Atp2a2	ATPase, Ca++ transporting, cardiac muscle, slow twitch 2	14800	12100	6730	12700	11200	12600	-1.14	0.104	-11	5.71e-28	8.42e-27
Fam217a	family with sequence similarity 217, member A	4570	2520	199	2740	2150	3260	-4.52	0.413	-11	6.32e-28	9.31e-27
Man2a1	mannosidase 2, alpha 1	40.7	427	3310	294	649	763	6.37	0.582	11	6.42e-28	9.45e-27
Kcnk10	potassium channel, subfamily K, member 10	1760	1980	85.1	2090	1790	1480	-4.39	0.401	-10.9	6.77e-28	9.95e-27
Capsl	calcyphosine-like	1200	939	49.9	802	1170	918	-4.63	0.423	-10.9	7.11e-28	1.04e-26
Elmod1	ELMO/CED-12 domain containing 1	2260	1840	94.8	1960	1650	1740	-4.56	0.417	-10.9	7.21e-28	1.06e-26
Ankrd50	ankyrin repeat domain 50	337	562	3990	652	413	1100	3.57	0.327	10.9	8.03e-28	1.18e-26
Frmd3	FERM domain containing 3	291	384	6.24	366	414	256	-5.19	0.475	-10.9	8.87e-28	1.3e-26
Dnah2	dynein, axonemal, heavy chain 2	576	369	3.7	464	211	419	-7.12	0.652	-10.9	9.07e-28	1.33e-26
Ankrd45	ankyrin repeat domain 45	633	617	25.6	700	480	511	-4.6	0.421	-10.9	9.14e-28	1.34e-26
B3galt5	UDP-Gal:betaGlcNAc beta 1,3-galactosyltransferase, polypeptide 5	0	75.6	728	50.4	118	159	12.2	1.12	10.9	9.16e-28	1.34e-26
Cnksr1	connector enhancer of kinase suppressor of Ras 1	376	545	1990	529	571	728	2.41	0.22	10.9	9.36e-28	1.37e-26
Olfr362	olfactory receptor 362	861	144	1.3	137	155	534	-8.84	0.81	-10.9	9.51e-28	1.39e-26
Nars	asparaginyl-tRNA synthetase	3550	3520	1640	3400	3730	3170	-1.11	0.102	-10.9	9.55e-28	1.39e-26
Bnip5	BCL2 interacting protein 5	1.16	165	3000	184	134	620	11.3	1.03	10.9	9.58e-28	1.4e-26
Serinc2	serine incorporator 2	2180	620	372	607	641	1480	-2.53	0.232	-10.9	1.02e-27	1.48e-26
Hdc	histidine decarboxylase	2290	1620	79.1	1610	1640	1720	-4.82	0.442	-10.9	1.06e-27	1.54e-26
Olfr1513	olfactory receptor 1513	195	0	0	0	0	114	-9.38	0.86	-10.9	1.08e-27	1.57e-26
Scg5	secretogranin V	3660	2400	862	2380	2440	2830	-2.08	0.191	-10.9	1.25e-27	1.82e-26
Ctsl	cathepsin L	675	1140	3370	947	1460	1300	2.32	0.213	10.9	1.31e-27	1.9e-26
Agpat4	1-acylglycerol-3-phosphate O-acyltransferase 4 (lysophosphatidic acid acyltransferase, delta)	2900	2030	167	2030	2020	2170	-4.13	0.379	-10.9	1.32e-27	1.91e-26
Dusp14	dual specificity phosphatase 14	5270	4030	502	4160	3810	4070	-3.39	0.311	-10.9	1.38e-27	2e-26
Shisal1	shisa like 1	3960	3770	169	4510	2530	3180	-4.57	0.419	-10.9	1.38e-27	2e-26
Cartpt	CART prepropeptide	5690	3590	148	2510	5390	4140	-5.26	0.484	-10.9	1.43e-27	2.07e-26
Cplx2	complexin 2	13300	7270	996	7740	6490	9540	-3.73	0.343	-10.9	1.45e-27	2.09e-26
Olfr1277	olfactory receptor 1277	269	278	0.183	235	350	219	-9.66	0.888	-10.9	1.52e-27	2.19e-26
Ltbr	lymphotoxin B receptor	52.2	421	1790	445	380	473	5.1	0.47	10.9	1.63e-27	2.35e-26
Creb3l1	cAMP responsive element binding protein 3-like 1	5990	2560	266	2650	2410	4110	-4.5	0.414	-10.9	1.71e-27	2.46e-26
Ccdc148	coiled-coil domain containing 148	249	274	0.247	344	157	206	-8.63	0.794	-10.9	1.72e-27	2.47e-26
Uaca	uveal autoantigen with coiled-coil domains and ankyrin repeats	118	391	1530	443	304	454	3.7	0.34	10.9	1.72e-27	2.48e-26
Tmem158	transmembrane protein 158	17.9	167	770	114	255	197	5.43	0.5	10.9	1.95e-27	2.8e-26
Olfr1045	olfactory receptor 1045	155	0	0	0	0	90.6	-9.05	0.835	-10.8	2.06e-27	2.95e-26
Specc1	sperm antigen with calponin homology and coiled-coil domains 1	1420	1520	166	1410	1720	1200	-3.12	0.288	-10.8	2.06e-27	2.96e-26
Dzip1l	DAZ interacting protein 1-like	6480	5230	254	5730	4400	4990	-4.68	0.431	-10.8	2.15e-27	3.08e-26
Fzd5	frizzled class receptor 5	17.7	155	1610	127	201	357	6.53	0.602	10.8	2.18e-27	3.12e-26
Stmn4	stathmin-like 4	8190	4660	506	4950	4200	5910	-4.02	0.371	-10.8	2.33e-27	3.33e-26
Dnm1l	dynamin 1-like	4600	4320	1330	4430	4130	3900	-1.8	0.166	-10.8	2.34e-27	3.34e-26
Slc31a1	solute carrier family 31, member 1	541	1990	3210	1760	2380	1380	2.57	0.237	10.8	2.34e-27	3.34e-26
Olfr187	olfactory receptor 187	143	0	0	0	0	83.7	-8.94	0.825	-10.8	2.34e-27	3.35e-26
Etv1	ets variant 1	36.3	104	1970	126	65.9	427	5.77	0.533	10.8	2.39e-27	3.41e-26
Hmx3	H6 homeobox 3	2.71	562	7110	372	878	1510	11.4	1.05	10.8	2.83e-27	4.04e-26
Ugt8a	UDP galactosyltransferase 8A	14.7	293	1220	123	577	311	6.39	0.59	10.8	2.86e-27	4.07e-26
Crip1	cysteine-rich protein 1 (intestinal)	80.5	196	1210	151	270	326	3.91	0.361	10.8	2.95e-27	4.19e-26
Plekhg1	pleckstrin homology domain containing, family G (with RhoGef domain) member 1	29.8	279	1530	257	317	378	5.75	0.531	10.8	2.98e-27	4.24e-26
Cldn4	claudin 4	67.6	931	2670	652	1400	765	5.3	0.491	10.8	3.09e-27	4.39e-26
Dock1	dedicator of cytokinesis 1	46.3	465	2790	487	429	673	5.92	0.548	10.8	3.4e-27	4.83e-26
Ebf3	early B cell factor 3	24100	21100	1710	22500	18800	19100	-3.83	0.354	-10.8	3.63e-27	5.15e-26
Ptprm	protein tyrosine phosphatase, receptor type, M	52.8	643	1850	615	689	534	5.14	0.476	10.8	3.67e-27	5.2e-26
Olfr571	olfactory receptor 571	670	70.6	2.18	104	14.9	404	-7.87	0.73	-10.8	3.8e-27	5.38e-26
Olfr824	olfactory receptor 824	200	0	0	0	0	117	-9.42	0.874	-10.8	4.11e-27	5.81e-26
Clasp2	CLIP associating protein 2	3470	2660	1120	2680	2610	2830	-1.64	0.152	-10.8	4.15e-27	5.87e-26
Retreg3	reticulophagy regulator family member 3	4240	3180	1570	3130	3260	3490	-1.45	0.134	-10.8	4.24e-27	5.98e-26
Olfr689	olfactory receptor 689	406	8.72	0	6.07	13.1	239	-10.4	0.969	-10.8	4.43e-27	6.24e-26
Abcc4	ATP-binding cassette, sub-family C (CFTR/MRP), member 4	4570	4440	1880	4450	4410	4020	-1.29	0.12	-10.8	4.47e-27	6.3e-26
Pmepa1	prostate transmembrane protein, androgen induced 1	1600	726	101	940	368	1110	-3.99	0.371	-10.8	4.55e-27	6.4e-26
Rhoc	ras homolog family member C	119	674	1580	524	924	527	3.74	0.347	10.8	4.76e-27	6.69e-26
Lrrc46	leucine rich repeat containing 46	1520	1070	148	993	1200	1150	-3.36	0.312	-10.8	5.26e-27	7.4e-26
Crmp1	collapsin response mediator protein 1	3380	3700	355	3820	3510	2860	-3.25	0.302	-10.8	5.32e-27	7.48e-26
Olfr794	olfactory receptor 794	701	218	0.949	144	340	442	-8.94	0.831	-10.8	5.41e-27	7.59e-26
Tmx2	thioredoxin-related transmembrane protein 2	2200	1660	666	1560	1830	1780	-1.73	0.16	-10.8	5.55e-27	7.78e-26
Dlg1	discs large MAGUK scaffold protein 1	6590	4590	3070	4850	4160	5460	-1.11	0.103	-10.8	5.78e-27	8.1e-26
Fbxl13	F-box and leucine-rich repeat protein 13	208	169	0	209	102	159	-9.48	0.882	-10.8	5.78e-27	8.1e-26
Sh2d3c	SH2 domain containing 3C	2160	1390	268	1470	1270	1620	-3.01	0.28	-10.7	5.93e-27	8.29e-26
Kif1a	kinesin family member 1A	22800	20500	1400	21500	18800	18200	-4.03	0.375	-10.7	6.29e-27	8.79e-26
Efna5	ephrin A5	2510	9420	213	9560	9180	3600	-3.68	0.342	-10.7	6.4e-27	8.94e-26
A830018L16Rik	RIKEN cDNA A830018L16 gene	1800	1710	147	1900	1390	1460	-3.62	0.337	-10.7	6.52e-27	9.09e-26
Hdlbp	high density lipoprotein (HDL) binding protein	25400	26400	12000	27100	25100	23000	-1.08	0.101	-10.7	6.63e-27	9.24e-26
Micu2	mitochondrial calcium uptake 2	610	970	2590	882	1120	1080	2.09	0.194	10.7	7.04e-27	9.8e-26
Pdhb	pyruvate dehydrogenase (lipoamide) beta	3870	2790	1280	2910	2590	3130	-1.6	0.149	-10.7	7.07e-27	9.84e-26
Skap2	src family associated phosphoprotein 2	1000	1620	4130	1600	1670	1750	2.04	0.19	10.7	7.18e-27	9.99e-26
Six3	sine oculis-related homeobox 3	38.5	393	928	301	546	290	4.59	0.428	10.7	7.26e-27	1.01e-25
Olfr65	olfactory receptor 65	299	0	2.71	0	0	175	-6.29	0.586	-10.7	7.5e-27	1.04e-25
Olfr1404	olfactory receptor 1404	186	0	0	0	0	109	-9.32	0.869	-10.7	7.74e-27	1.07e-25
Crim1	cysteine rich transmembrane BMP regulator 1 (chordin like)	308	555	1600	528	600	614	2.37	0.221	10.7	7.92e-27	1.1e-25
Dip2c	disco interacting protein 2 homolog C	2520	1980	902	2110	1760	2090	-1.48	0.139	-10.7	8.54e-27	1.18e-25
Pnpla2	patatin-like phospholipase domain containing 2	870	1130	2310	1070	1210	1210	1.41	0.131	10.7	8.6e-27	1.19e-25
Slc9a2	solute carrier family 9 (sodium/hydrogen exchanger), member 2	42.2	396	1870	441	322	477	5.47	0.511	10.7	8.7e-27	1.2e-25
Olfr136	olfactory receptor 136	159	0	0	0	0	92.9	-9.09	0.849	-10.7	9.15e-27	1.26e-25
Glis3	GLIS family zinc finger 3	64.8	518	3850	575	424	902	5.91	0.552	10.7	9.63e-27	1.33e-25
Sema4b	sema domain, immunoglobulin domain (Ig), transmembrane domain (TM) and short cytoplasmic domain, (semaphorin) 4B	901	1190	2630	1200	1170	1300	1.54	0.144	10.7	9.65e-27	1.33e-25
Olfr155	olfactory receptor 155	564	113	0	32.8	246	354	-10.9	1.02	-10.7	9.94e-27	1.37e-25
Gm49450	predicted gene, 49450	1000	1880	6140	1830	1950	2190	2.62	0.245	10.7	1.01e-26	1.39e-25
Rab39b	RAB39B, member RAS oncogene family	1570	1090	183	1010	1220	1190	-3.09	0.289	-10.7	1.06e-26	1.47e-25
Abhd12	abhydrolase domain containing 12	8150	5710	1590	5710	5720	6330	-2.37	0.222	-10.7	1.07e-26	1.47e-25
Paqr8	progestin and adipoQ receptor family member VIII	587	906	74.1	995	758	558	-3.02	0.282	-10.7	1.08e-26	1.49e-25
Efnb2	ephrin B2	59	411	1950	370	479	505	5.06	0.473	10.7	1.1e-26	1.51e-25
Atp5mpl	ATP synthase membrane subunit 6.8PL	1490	1020	279	1070	938	1150	-2.41	0.226	-10.7	1.11e-26	1.53e-25
Nr1d2	nuclear receptor subfamily 1, group D, member 2	782	1470	3060	1700	1100	1380	1.97	0.184	10.7	1.11e-26	1.53e-25
Nap1l5	nucleosome assembly protein 1-like 5	268	208	0	194	233	203	-9.84	0.921	-10.7	1.17e-26	1.61e-25
Slc2a12	solute carrier family 2 (facilitated glucose transporter), member 12	462	696	8.29	526	980	426	-5.54	0.518	-10.7	1.22e-26	1.67e-25
Ccdc92b	coiled-coil domain containing 92B	3670	4970	180	5410	4250	3280	-4.36	0.409	-10.7	1.41e-26	1.93e-25
Slc22a17	solute carrier family 22 (organic cation transporter), member 17	8230	4460	3070	4450	4460	6390	-1.42	0.133	-10.7	1.42e-26	1.94e-25
Dynlrb2	dynein light chain roadblock-type 2	1570	1060	126	1140	926	1180	-3.66	0.344	-10.7	1.43e-26	1.95e-25
Olfr981	olfactory receptor 981	204	0	0	0	0	119	-9.45	0.885	-10.7	1.43e-26	1.95e-25
Gpr158	G protein-coupled receptor 158	2540	1020	63.9	1120	867	1720	-5.36	0.502	-10.7	1.57e-26	2.14e-25
Degs2	delta(4)-desaturase, sphingolipid 2	0.437	104	602	87.6	132	140	10.5	0.989	10.7	1.65e-26	2.24e-25
Cdv3	carnitine deficiency-associated gene expressed in ventricle 3	644	1390	2730	1380	1410	1220	2.09	0.196	10.7	1.74e-26	2.36e-25
Ftl1	ferritin light polypeptide 1	4290	6420	17200	4880	8990	7270	2	0.188	10.6	1.84e-26	2.5e-25
Mfge8	milk fat globule-EGF factor 8 protein	2220	716	300	646	833	1510	-2.89	0.271	-10.6	1.84e-26	2.5e-25
Svil	supervillin	29.7	499	3020	603	325	715	6.69	0.628	10.6	1.92e-26	2.61e-25
Hdac9	histone deacetylase 9	2980	1660	980	1830	1390	2300	-1.62	0.152	-10.6	1.93e-26	2.62e-25
Faim	Fas apoptotic inhibitory molecule	3320	2480	196	2640	2200	2530	-4.09	0.384	-10.6	1.95e-26	2.65e-25
Bmp6	bone morphogenetic protein 6	991	4050	67.3	3800	4470	1490	-3.9	0.366	-10.6	1.99e-26	2.69e-25
Dcx	doublecortin	4400	3560	324	4150	2570	3420	-3.76	0.354	-10.6	2.23e-26	3.02e-25
Vwa3a	von Willebrand factor A domain containing 3A	10200	7650	295	8910	5540	7710	-5.14	0.483	-10.6	2.31e-26	3.12e-25
Zfp703	zinc finger protein 703	88.6	426	1420	494	311	423	4.01	0.378	10.6	2.5e-26	3.38e-25
Slc9a3r1	solute carrier family 9 (sodium/hydrogen exchanger), member 3 regulator 1	2290	2540	6640	2330	2890	3190	1.54	0.145	10.6	2.67e-26	3.61e-25
Olfr94	olfactory receptor 94	137	0	1.35	0	0	80.4	-6.02	0.568	-10.6	2.71e-26	3.65e-25
Ackr4	atypical chemokine receptor 4	13.3	399	3610	217	703	798	8.09	0.762	10.6	2.73e-26	3.68e-25
Ppp1r13b	protein phosphatase 1, regulatory subunit 13B	957	1280	3240	1320	1220	1470	1.76	0.166	10.6	2.75e-26	3.71e-25
Cnst	consortin, connexin sorting protein	6030	6210	1610	6480	5770	5210	-1.91	0.18	-10.6	2.88e-26	3.88e-25
Olfr1018	olfactory receptor 1018	738	21.2	0	33.9	0	435	-11.3	1.07	-10.6	2.95e-26	3.97e-25
Dennd11	DENN domain containing 11	1200	1160	3850	1280	955	1710	1.68	0.159	10.6	3.04e-26	4.08e-25
Cmklr1	chemokine-like receptor 1	10.9	11.5	0	0	30.7	8.89	-20.7	1.96	-10.6	3.11e-26	4.18e-25
Atp6v0d1	ATPase, H+ transporting, lysosomal V0 subunit D1	4860	3730	1830	3260	4510	4020	-1.41	0.133	-10.6	3.19e-26	4.27e-25
Ephb2	Eph receptor B2	25	258	1950	272	234	451	6.34	0.598	10.6	3.28e-26	4.39e-25
Alox5	arachidonate 5-lipoxygenase	10.6	1170	17900	1020	1420	3750	10.8	1.02	10.6	3.33e-26	4.46e-25
Htatip2	HIV-1 Tat interactive protein 2	2000	1820	455	1900	1690	1660	-2.13	0.201	-10.6	3.34e-26	4.47e-25
Pbx3	pre B cell leukemia homeobox 3	2530	2770	241	2890	2570	2140	-3.39	0.321	-10.6	3.38e-26	4.52e-25
Ppp3cc	protein phosphatase 3, catalytic subunit, gamma isoform	1590	1570	125	1610	1510	1300	-3.68	0.348	-10.6	3.49e-26	4.67e-25
Rasef	RAS and EF hand domain containing	33.5	304	1240	336	251	328	5.21	0.493	10.6	3.51e-26	4.69e-25
Olfr739	olfactory receptor 739	140	0	0	0	0	82	-8.91	0.842	-10.6	3.52e-26	4.69e-25
B830017H08Rik	RIKEN cDNA B830017H08 gene	1740	4970	101	5310	4400	2140	-4.2	0.397	-10.6	3.59e-26	4.78e-25
Fam3c	family with sequence similarity 3, member C	1210	1270	3510	1140	1480	1670	1.52	0.144	10.6	3.77e-26	5.02e-25
Olfr1396	olfactory receptor 1396	741	52.6	0	13.8	117	444	-11.3	1.07	-10.6	3.92e-26	5.22e-25
Olfr1025-ps1	olfactory receptor 1025, pseudogene 1	240	0	0	0	0	140	-9.69	0.916	-10.6	3.93e-26	5.23e-25
1110032A03Rik	RIKEN cDNA 1110032A03 gene	2840	2530	772	2190	3090	2370	-1.88	0.178	-10.6	3.98e-26	5.29e-25
Olfr22-ps1	olfactory receptor 22, pseudogene 1	261	1.89	0	3.02	0	153	-9.81	0.929	-10.6	4.59e-26	6.1e-25
H1f0	H1.0 linker histone	1400	1250	3940	1150	1410	1860	1.49	0.141	10.6	4.63e-26	6.14e-25
Bckdk	branched chain ketoacid dehydrogenase kinase	208	394	1440	335	492	488	2.79	0.264	10.6	4.73e-26	6.27e-25
Tnrc18	trinucleotide repeat containing 18	689	1820	8630	2110	1340	2480	3.65	0.345	10.6	4.89e-26	6.48e-25
Prkca	protein kinase C, alpha	84.9	377	1810	317	478	484	4.41	0.418	10.6	4.94e-26	6.54e-25
Unc13c	unc-13 homolog C	1550	1980	45.7	2000	1940	1350	-5.09	0.482	-10.6	5.08e-26	6.71e-25
Parva	parvin, alpha	515	3670	4060	3320	4260	1910	2.98	0.283	10.5	5.11e-26	6.75e-25
Rasal2	RAS protein activator like 2	3770	3310	1250	3500	2990	3180	-1.59	0.151	-10.5	5.26e-26	6.95e-25
Palm	paralemmin	11400	9530	916	10300	8240	8950	-3.65	0.346	-10.5	5.52e-26	7.29e-25
Fam92b	family with sequence similarity 92, member B	4590	2860	208	3040	2570	3350	-4.49	0.426	-10.5	5.69e-26	7.5e-25
Sema4f	sema domain, immunoglobulin domain (Ig), TM domain, and short cytoplasmic domain	683	558	29.1	612	468	528	-4.63	0.439	-10.5	5.82e-26	7.67e-25
Chmp4c	charged multivesicular body protein 4C	19.7	249	812	262	228	225	5.37	0.509	10.5	6.03e-26	7.94e-25
Nwd1	NACHT and WD repeat domain containing 1	14900	20800	1010	22800	17500	13500	-3.94	0.374	-10.5	6.09e-26	8.01e-25
Mob3b	MOB kinase activator 3B	3630	4540	262	4640	4360	3180	-3.84	0.364	-10.5	6.1e-26	8.02e-25
Schip1	schwannomin interacting protein 1	2160	1280	503	1330	1200	1640	-2.12	0.202	-10.5	6.15e-26	8.08e-25
Fam169b	family with sequence similarity 169, member B	581	592	27.8	569	629	476	-4.46	0.423	-10.5	6.36e-26	8.35e-25
Tmem268	transmembrane protein 268	4560	2840	213	3080	2430	3330	-4.43	0.421	-10.5	6.51e-26	8.53e-25
Dnaaf1	dynein, axonemal assembly factor 1	697	622	25.9	741	422	550	-4.81	0.457	-10.5	6.54e-26	8.57e-25
Snx22	sorting nexin 22	1060	524	44.7	456	636	740	-4.5	0.428	-10.5	6.55e-26	8.57e-25
Ap1s1	adaptor protein complex AP-1, sigma 1	1550	1370	580	1250	1560	1320	-1.4	0.133	-10.5	6.85e-26	8.97e-25
Olfr209	olfactory receptor 209	163	0	0	0	0	95	-9.12	0.867	-10.5	6.88e-26	9e-25
Ssbp4	single stranded DNA binding protein 4	2860	2230	684	2340	2050	2300	-2.05	0.195	-10.5	6.93e-26	9.05e-25
Olfr132	olfactory receptor 132	149	0	0	0	0	86.7	-8.99	0.855	-10.5	7.1e-26	9.26e-25
Olfr743	olfactory receptor 743	519	2.93	2.89	4.68	0	304	-7.11	0.676	-10.5	7.12e-26	9.28e-25
Ndufb8	NADH:ubiquinone oxidoreductase subunit B8	4220	2430	821	2230	2770	3160	-2.36	0.224	-10.5	7.23e-26	9.43e-25
Rhob	ras homolog family member B	1270	1460	4090	1350	1630	1860	1.68	0.16	10.5	7.34e-26	9.56e-25
Prr7	proline rich 7 (synaptic)	673	504	26.9	477	550	510	-4.65	0.442	-10.5	7.75e-26	1.01e-24
Emc3	ER membrane protein complex subunit 3	3220	3040	1160	3130	2890	2780	-1.47	0.14	-10.5	9.44e-26	1.23e-24
Mob3a	MOB kinase activator 3A	80.6	180	2270	134	258	529	4.82	0.46	10.5	9.85e-26	1.28e-24
Olfr661	olfactory receptor 661	187	0	0	0	0	109	-9.32	0.889	-10.5	1.02e-25	1.33e-24
Smg5	Smg-5 homolog, nonsense mediated mRNA decay factor (C. elegans)	6740	5070	1710	5210	4850	5390	-1.98	0.189	-10.5	1.05e-25	1.36e-24
Epha6	Eph receptor A6	0	29.8	342	44.4	5.43	73.1	11.1	1.06	10.5	1.06e-25	1.38e-24
Olfr472	olfactory receptor 472	410	0.588	4.59	0.94	0	240	-6.15	0.587	-10.5	1.2e-25	1.55e-24
Pde9a	phosphodiesterase 9A	29.7	269	1940	198	387	454	6.02	0.576	10.5	1.21e-25	1.57e-24
Fank1	fibronectin type 3 and ankyrin repeat domains 1	1320	988	137	1010	953	1010	-3.25	0.311	-10.5	1.32e-25	1.7e-24
Bmx	BMX non-receptor tyrosine kinase	1.95	398	4880	301	558	1040	11.3	1.08	10.5	1.38e-25	1.78e-24
Tor1aip1	torsin A interacting protein 1	959	1410	3900	1510	1260	1630	2.03	0.194	10.5	1.38e-25	1.79e-24
Syt16	synaptotagmin XVI	646	658	19.2	622	720	527	-4.98	0.476	-10.4	1.49e-25	1.93e-24
Acot13	acyl-CoA thioesterase 13	1180	842	363	823	873	949	-1.71	0.164	-10.4	1.55e-25	2e-24
Nrf1	nuclear respiratory factor 1	2300	2210	798	2330	2010	1990	-1.54	0.147	-10.4	1.56e-25	2.01e-24
Pllp	plasma membrane proteolipid	3430	2810	120	2620	3120	2650	-4.84	0.464	-10.4	1.63e-25	2.1e-24
Map1lc3a	microtubule-associated protein 1 light chain 3 alpha	5040	3580	1510	3210	4200	4030	-1.74	0.167	-10.4	1.64e-25	2.11e-24
Dnali1	dynein, axonemal, light intermediate polypeptide 1	1430	767	79.8	783	742	1020	-4.17	0.4	-10.4	1.66e-25	2.13e-24
Arid5b	AT rich interactive domain 5B (MRF1-like)	381	1170	3650	1330	912	1190	3.26	0.313	10.4	1.7e-25	2.19e-24
Olfr1361	olfactory receptor 1361	251	218	0	131	362	195	-9.75	0.934	-10.4	1.72e-25	2.21e-24
Auh	AU RNA binding protein/enoyl-coenzyme A hydratase	1840	1130	623	1080	1220	1440	-1.55	0.148	-10.4	1.77e-25	2.27e-24
Olfr545	olfactory receptor 545	202	0	0.579	0	0	118	-7.54	0.723	-10.4	1.78e-25	2.28e-24
Maff	v-maf musculoaponeurotic fibrosarcoma oncogene family, protein F (avian)	398	501	1910	482	532	715	2.27	0.217	10.4	1.87e-25	2.39e-24
Olfr1389	olfactory receptor 1389	293	2.68	0	0	7.13	171	-9.97	0.957	-10.4	2.1e-25	2.69e-24
Srrm3	serine/arginine repetitive matrix 3	1240	965	36.6	1180	603	948	-5.04	0.484	-10.4	2.14e-25	2.74e-24
Brsk2	BR serine/threonine kinase 2	2350	1750	200	1970	1370	1790	-3.55	0.341	-10.4	2.15e-25	2.75e-24
Mdga2	MAM domain containing glycosylphosphatidylinositol anchor 2	877	1600	25.2	1940	1030	871	-5.24	0.503	-10.4	2.17e-25	2.77e-24
Rp2	retinitis pigmentosa 2 homolog	6470	5020	545	4620	5700	4990	-3.58	0.344	-10.4	2.21e-25	2.82e-24
Bloc1s1	biogenesis of lysosomal organelles complex-1, subunit 1	1670	1160	482	1150	1190	1330	-1.8	0.173	-10.4	2.35e-25	3e-24
Slc24a2	solute carrier family 24 (sodium/potassium/calcium exchanger), member 2	12300	5870	471	6050	5570	8600	-4.71	0.453	-10.4	2.41e-25	3.08e-24
Arid5a	AT rich interactive domain 5A (MRF1-like)	224	467	2550	519	380	731	3.51	0.338	10.4	2.43e-25	3.1e-24
Slco4a1	solute carrier organic anion transporter family, member 4a1	48.2	136	1790	116	169	406	5.21	0.501	10.4	2.53e-25	3.22e-24
Fam83g	family with sequence similarity 83, member G	133	590	1140	547	663	431	3.1	0.299	10.4	2.71e-25	3.45e-24
Gdpd1	glycerophosphodiester phosphodiesterase domain containing 1	12.6	165	1530	88.9	291	341	6.93	0.667	10.4	2.73e-25	3.47e-24
Cst3	cystatin C	1420	1600	6510	1260	2180	2450	2.2	0.211	10.4	2.78e-25	3.53e-24
Olfr1259	olfactory receptor 1259	398	15.8	0	25.4	0	235	-10.4	1	-10.4	2.86e-25	3.63e-24
Zfp131	zinc finger protein 131	190	382	1690	355	426	525	3.16	0.304	10.4	2.98e-25	3.77e-24
Mmgt1	membrane magnesium transporter 1	3490	3870	771	3460	4560	3050	-2.18	0.21	-10.4	3.16e-25	4.01e-24
Fam131b	family with sequence similarity 131, member B	845	372	34.5	332	438	582	-4.52	0.436	-10.4	3.18e-25	4.02e-24
Rflna	refilin A	0	56.3	622	19.7	117	134	12	1.15	10.4	3.21e-25	4.06e-24
Fbxw5	F-box and WD-40 domain protein 5	2160	1730	859	1730	1740	1810	-1.34	0.129	-10.4	3.24e-25	4.09e-24
Arhgef10	Rho guanine nucleotide exchange factor (GEF) 10	70.5	307	2790	189	504	652	5.31	0.512	10.4	3.48e-25	4.39e-24
Olfr1364	olfactory receptor 1364	760	1830	11.4	2250	1120	851	-5.9	0.569	-10.4	3.49e-25	4.41e-24
D130043K22Rik	RIKEN cDNA D130043K22 gene	7110	7470	309	7880	6800	5870	-4.55	0.439	-10.4	3.58e-25	4.52e-24
Olfr1330	olfactory receptor 1330	441	123	0	175	37	284	-10.6	1.02	-10.4	3.69e-25	4.65e-24
Cdh6	cadherin 6	8.04	435	4790	441	425	1030	9.28	0.895	10.4	3.71e-25	4.67e-24
Drc7	dynein regulatory complex subunit 7	2180	1780	135	1750	1840	1690	-4.05	0.391	-10.4	3.82e-25	4.8e-24
Bnip3	BCL2/adenovirus E1B interacting protein 3	2720	2190	941	2010	2490	2260	-1.54	0.149	-10.4	3.83e-25	4.81e-24
Arhgap4	Rho GTPase activating protein 4	31.4	903	7380	805	1070	1650	7.9	0.763	10.4	3.91e-25	4.91e-24
Cdkn1c	cyclin-dependent kinase inhibitor 1C (P57)	57.2	266	1380	194	387	361	4.6	0.444	10.4	3.93e-25	4.93e-24
Olfr364-ps1	olfactory receptor 364, pseudogene 1	322	1.88	1.35	3	0	189	-9.2	0.889	-10.4	4.09e-25	5.13e-24
Tusc2	tumor suppressor 2, mitochondrial calcium regulator	2210	1870	593	1690	2180	1820	-1.9	0.183	-10.3	4.36e-25	5.46e-24
Olfr376	olfactory receptor 376	108	0.31	0	0.496	0	63.1	-8.53	0.825	-10.3	4.46e-25	5.58e-24
Ift140	intraflagellar transport 140	3900	3760	1070	3600	4030	3320	-1.87	0.181	-10.3	4.52e-25	5.65e-24
Cdkn1a	cyclin-dependent kinase inhibitor 1A (P21)	2910	2920	11200	2140	4240	4530	1.95	0.188	10.3	4.58e-25	5.72e-24
Ascc1	activating signal cointegrator 1 complex subunit 1	2430	1720	738	1750	1670	1940	-1.71	0.166	-10.3	4.92e-25	6.15e-24
Stk26	serine/threonine kinase 26	707	754	28.3	756	751	586	-4.72	0.457	-10.3	5.41e-25	6.76e-24
Olfr1463	olfactory receptor 1463	704	39.6	0	10.1	88.7	420	-11.2	1.09	-10.3	5.56e-25	6.94e-24
Ppef1	protein phosphatase with EF hand calcium-binding domain 1	299	44.1	0	28.3	70.4	184	-10	0.97	-10.3	5.91e-25	7.37e-24
Olfr177	olfactory receptor 177	208	0	1.38	0	0	122	-6.62	0.641	-10.3	5.93e-25	7.39e-24
Rab25	RAB25, member RAS oncogene family	1400	1360	4010	1180	1660	1900	1.52	0.147	10.3	5.96e-25	7.42e-24
Cry2	cryptochrome 2 (photolyase-like)	4250	3670	1500	3950	3210	3590	-1.5	0.146	-10.3	6.16e-25	7.66e-24
Pcdh8	protocadherin 8	2170	2310	102	2210	2480	1800	-4.4	0.427	-10.3	6.28e-25	7.8e-24
Srcin1	SRC kinase signaling inhibitor 1	13900	13700	2700	16200	9490	11700	-2.36	0.229	-10.3	6.51e-25	8.09e-24
Kazn	kazrin, periplakin interacting protein	7910	7040	2040	7680	5970	6570	-1.95	0.19	-10.3	6.6e-25	8.2e-24
Gpr137b	G protein-coupled receptor 137B	1560	1540	6310	1750	1210	2480	2.02	0.196	10.3	7.38e-25	9.15e-24
Cdkl2	cyclin-dependent kinase-like 2 (CDC2-related kinase)	1860	1670	260	1630	1730	1500	-2.83	0.275	-10.3	7.93e-25	9.82e-24
Lias	lipoic acid synthetase	3960	3000	306	3110	2820	3030	-3.7	0.359	-10.3	8.1e-25	1e-23
2700081O15Rik	RIKEN cDNA 2700081O15 gene	66.2	388	721	282	564	265	3.44	0.335	10.3	8.26e-25	1.02e-23
Ccz1	CCZ1 vacuolar protein trafficking and biogenesis associated	1710	1530	673	1600	1410	1470	-1.34	0.131	-10.3	8.7e-25	1.08e-23
Pgbd5	piggyBac transposable element derived 5	1150	1050	42.1	1070	1010	908	-4.88	0.475	-10.3	8.98e-25	1.11e-23
Olfr237	olfactory receptor 237	279	4.06	0	4.78	2.85	164	-9.9	0.964	-10.3	9.96e-25	1.23e-23
Nfil3	nuclear factor, interleukin 3, regulated	521	948	1690	921	993	842	1.69	0.165	10.3	1.02e-24	1.25e-23
Dusp1	dual specificity phosphatase 1	3380	5580	11700	5730	5320	5490	1.8	0.175	10.3	1.03e-24	1.28e-23
Mov10	Mov10 RISC complex RNA helicase	104	258	1550	300	189	419	3.9	0.38	10.3	1.04e-24	1.29e-23
Mocos	molybdenum cofactor sulfurase	46.3	458	997	417	526	322	4.42	0.431	10.3	1.07e-24	1.32e-23
Sox21	SRY (sex determining region Y)-box 21	41.3	343	961	343	341	287	4.54	0.443	10.3	1.16e-24	1.43e-23
Olfr1205	olfactory receptor 1205	524	87.7	0.731	126	23.5	325	-8.68	0.847	-10.3	1.17e-24	1.44e-23
Spats1	spermatogenesis associated, serine-rich 1	186	136	0	119	164	139	-9.32	0.909	-10.2	1.19e-24	1.46e-23
Cmtm7	CKLF-like MARVEL transmembrane domain containing 7	18.2	151	1720	127	192	379	6.57	0.641	10.2	1.32e-24	1.62e-23
Ccdc60	coiled-coil domain containing 60	1490	842	93.5	894	756	1070	-4.04	0.395	-10.2	1.36e-24	1.66e-23
Fbxw11	F-box and WD-40 domain protein 11	1300	1350	4580	1190	1600	1950	1.82	0.177	10.2	1.41e-24	1.73e-23
Ccnj	cyclin J	83.4	158	869	165	147	253	3.38	0.331	10.2	1.47e-24	1.81e-23
Tceal3	transcription elongation factor A (SII)-like 3	12.9	162	1510	150	181	338	6.88	0.673	10.2	1.51e-24	1.85e-23
Atp5b	ATP synthase, H+ transporting mitochondrial F1 complex, beta subunit	30600	21700	13100	20700	23300	25200	-1.23	0.12	-10.2	1.54e-24	1.89e-23
Atp5pb	ATP synthase peripheral stalk-membrane subunit b	5790	4430	2030	4220	4780	4750	-1.51	0.148	-10.2	1.56e-24	1.9e-23
Ssh3	slingshot protein phosphatase 3	24.3	341	1050	469	128	294	5.47	0.535	10.2	1.61e-24	1.97e-23
Lrrc58	leucine rich repeat containing 58	637	841	2770	844	835	1100	2.12	0.207	10.2	1.67e-24	2.03e-23
Fut10	fucosyltransferase 10	1300	1270	71.5	1540	823	1060	-4.19	0.411	-10.2	1.68e-24	2.04e-23
Panx1	pannexin 1	1810	607	150	551	700	1220	-3.59	0.352	-10.2	1.69e-24	2.06e-23
Hspa1a	heat shock protein 1A	298	1420	5670	598	2790	1590	4.25	0.416	10.2	1.7e-24	2.07e-23
Pam	peptidylglycine alpha-amidating monooxygenase	142	492	2320	402	642	644	4.03	0.395	10.2	1.71e-24	2.08e-23
Gabrg2	gamma-aminobutyric acid (GABA) A receptor, subunit gamma 2	0	46.2	505	40.7	55.4	109	11.7	1.14	10.2	1.78e-24	2.17e-23
Septin5	septin 5	8660	8450	415	8550	8290	7010	-4.39	0.43	-10.2	1.89e-24	2.3e-23
Snrpb	small nuclear ribonucleoprotein B	4550	2940	2280	2900	3000	3750	-1	0.098	-10.2	1.91e-24	2.32e-23
Cyp2u1	cytochrome P450, family 2, subfamily u, polypeptide 1	378	286	10.3	325	220	286	-5.04	0.494	-10.2	1.94e-24	2.35e-23
Kcnj5	potassium inwardly-rectifying channel, subfamily J, member 5	277	2170	3670	2220	2100	1360	3.73	0.365	10.2	1.94e-24	2.35e-23
Eif1a	eukaryotic translation initiation factor 1A	510	661	1810	532	875	796	1.83	0.179	10.2	1.98e-24	2.4e-23
Map3k10	mitogen-activated protein kinase kinase kinase 10	2460	2250	766	2480	1880	2080	-1.69	0.165	-10.2	2.02e-24	2.45e-23
Ebf1	early B cell factor 1	10000	10000	1870	10500	9340	8430	-2.48	0.243	-10.2	2.03e-24	2.46e-23
Agl	amylo-1,6-glucosidase, 4-alpha-glucanotransferase	258	467	1500	423	541	546	2.54	0.25	10.2	2.1e-24	2.54e-23
Dctn3	dynactin 3	2250	1590	706	1690	1410	1800	-1.65	0.162	-10.2	2.12e-24	2.56e-23
Ppp1r1a	protein phosphatase 1, regulatory inhibitor subunit 1A	2680	2350	258	2260	2500	2140	-3.38	0.331	-10.2	2.13e-24	2.58e-23
Cfap298	cilia and flagella associate protien 298	3210	2880	745	2740	3120	2660	-2.11	0.207	-10.2	2.14e-24	2.58e-23
Klc3	kinesin light chain 3	3000	1900	739	1800	2060	2310	-2.01	0.198	-10.2	2.18e-24	2.63e-23
Gnai3	guanine nucleotide binding protein (G protein), alpha inhibiting 3	264	434	1410	379	525	525	2.41	0.237	10.2	2.25e-24	2.71e-23
Efhb	EF hand domain family, member B	690	373	26.1	428	282	491	-4.68	0.459	-10.2	2.29e-24	2.75e-23
Zswim1	zinc finger SWIM-type containing 1	1380	1320	435	1520	967	1190	-1.67	0.164	-10.2	2.35e-24	2.82e-23
Usp22	ubiquitin specific peptidase 22	1160	1630	6190	1400	2010	2240	2.41	0.237	10.2	2.43e-24	2.93e-23
Cnnm2	cyclin M2	31.9	216	1390	223	206	336	5.45	0.535	10.2	2.49e-24	2.99e-23
Gmcl1	germ cell-less, spermatogenesis associated 1	1490	1040	452	1050	1030	1190	-1.71	0.168	-10.2	2.52e-24	3.03e-23
Olfr725	olfactory receptor 725	497	31.4	0	10.6	66	297	-10.7	1.06	-10.2	2.81e-24	3.37e-23
Pxn	paxillin	326	620	2060	609	638	729	2.66	0.262	10.2	2.83e-24	3.39e-23
Irf2bpl	interferon regulatory factor 2 binding protein-like	8480	8120	4120	8620	7290	7550	-1.04	0.103	-10.2	2.9e-24	3.47e-23
Olfr1318	olfactory receptor 1318	365	37.8	0	13.8	77.6	221	-10.3	1.01	-10.2	2.9e-24	3.47e-23
1700016K19Rik	RIKEN cDNA 1700016K19 gene	2090	1340	61.7	1430	1200	1530	-5.1	0.502	-10.2	2.93e-24	3.5e-23
Olfr190	olfactory receptor 190	299	59.4	0	28.3	111	188	-10	0.985	-10.2	3.12e-24	3.74e-23
Olfr1350	olfactory receptor 1350	216	0.735	0	1.18	0	126	-9.53	0.939	-10.2	3.21e-24	3.84e-23
Tmem184a	transmembrane protein 184a	36	349	1250	176	637	342	5.13	0.505	10.1	3.38e-24	4.03e-23
Olfr73	olfactory receptor 73	173	2.38	0	3.81	0	101	-9.21	0.908	-10.1	3.39e-24	4.04e-23
Kbtbd11	kelch repeat and BTB (POZ) domain containing 11	1210	1460	43.7	1620	1200	1040	-4.77	0.471	-10.1	3.43e-24	4.09e-23
Tab2	TGF-beta activated kinase 1/MAP3K7 binding protein 2	1180	1780	4600	2000	1410	1980	1.97	0.194	10.1	3.66e-24	4.36e-23
Olfr1425	olfactory receptor 1425	427	39.7	0	13	84.2	258	-10.5	1.04	-10.1	3.92e-24	4.67e-23
Wfdc2	WAP four-disulfide core domain 2	117	444	1420	290	701	443	3.6	0.355	10.1	3.98e-24	4.73e-23
Olfr1157	olfactory receptor 1157	184	2.11	0	3.38	0	108	-9.3	0.919	-10.1	4.19e-24	4.98e-23
Kif27	kinesin family member 27	2740	3000	137	3500	2160	2290	-4.33	0.428	-10.1	4.5e-24	5.35e-23
Tmem64	transmembrane protein 64	5850	2250	569	1970	2700	4020	-3.36	0.332	-10.1	4.53e-24	5.38e-23
Mfap3l	microfibrillar-associated protein 3-like	337	2290	2030	2280	2300	1100	2.59	0.256	10.1	4.55e-24	5.4e-23
Cldn10	claudin 10	16.9	200	1100	181	232	267	6.03	0.596	10.1	4.66e-24	5.52e-23
Epb41	erythrocyte membrane protein band 4.1	594	1420	4140	1260	1690	1470	2.8	0.277	10.1	4.71e-24	5.58e-23
Pld2	phospholipase D2	219	551	2020	690	318	642	3.21	0.317	10.1	4.8e-24	5.69e-23
Shpk	sedoheptulokinase	189	263	642	298	204	294	1.76	0.174	10.1	4.81e-24	5.69e-23
Ephb6	Eph receptor B6	26.8	835	8580	680	1090	1870	8.38	0.828	10.1	4.84e-24	5.72e-23
Sv2b	synaptic vesicle glycoprotein 2 b	2740	2130	125	2200	2010	2090	-4.51	0.447	-10.1	4.92e-24	5.82e-23
Olfr694	olfactory receptor 694	131	0	0	0	0	76.5	-8.81	0.872	-10.1	4.94e-24	5.84e-23
Slfn9	schlafen 9	8.39	281	2540	238	352	561	8.24	0.816	10.1	5.13e-24	6.06e-23
Traf3ip2	TRAF3 interacting protein 2	79.1	260	1700	314	172	435	4.43	0.439	10.1	5.25e-24	6.19e-23
Ccpg1os	cell cycle progression 1, opposite strand	1470	1100	422	1130	1050	1180	-1.8	0.178	-10.1	5.35e-24	6.3e-23
Cadps2	Ca2+-dependent activator protein for secretion 2	4480	2000	14100	1680	2530	5800	1.66	0.164	10.1	5.39e-24	6.35e-23
Chgb	chromogranin B	3480	1010	173	1040	944	2290	-4.34	0.43	-10.1	5.77e-24	6.79e-23
Lgi4	leucine-rich repeat LGI family, member 4	294	322	2.9	387	215	244	-6.22	0.616	-10.1	5.84e-24	6.87e-23
Olfr685	olfactory receptor 685	423	13.7	0	14.4	12.7	250	-10.5	1.04	-10.1	6.1e-24	7.16e-23
Zfp9	zinc finger protein 9	240	188	7.14	217	140	183	-4.76	0.472	-10.1	6.21e-24	7.29e-23
Mtss2	MTSS I-BAR domain containing 2	9820	7850	793	8280	7150	7630	-3.63	0.36	-10.1	6.31e-24	7.4e-23
Aldoc	aldolase C, fructose-bisphosphate	444	1160	2270	1070	1300	958	2.36	0.234	10.1	6.74e-24	7.91e-23
Esrp2	epithelial splicing regulatory protein 2	35.6	489	1890	611	287	496	5.76	0.571	10.1	6.8e-24	7.97e-23
Kcnq3	potassium voltage-gated channel, subfamily Q, member 3	30.7	304	2730	152	556	615	6.54	0.649	10.1	6.87e-24	8.04e-23
Flrt1	fibronectin leucine rich transmembrane protein 1	19000	22100	1160	24900	17500	16200	-4.04	0.4	-10.1	6.92e-24	8.1e-23
Mael	maelstrom spermatogenic transposon silencer	12.4	20.8	0	16.9	27.5	11.9	-19.5	1.93	-10.1	6.95e-24	8.13e-23
Olfr1099	olfactory receptor 1099	321	10.8	0	12.8	7.6	190	-10.1	1	-10.1	7e-24	8.18e-23
Neurl1a	neuralized E3 ubiquitin protein ligase 1A	2170	2600	5510	2680	2470	2920	1.34	0.133	10.1	7.13e-24	8.33e-23
Olfr1477	olfactory receptor 1477	213	3.27	0	5.24	0	125	-9.52	0.945	-10.1	7.27e-24	8.49e-23
Olfr835	olfactory receptor 835	424	27.7	0	44.3	0	254	-10.5	1.04	-10.1	7.45e-24	8.69e-23
Arhgef5	Rho guanine nucleotide exchange factor (GEF) 5	30.1	537	1740	713	244	475	5.87	0.583	10.1	7.61e-24	8.88e-23
Cfap20	cilia and flagella associated protein 20	4660	3360	1280	3660	2860	3720	-1.86	0.185	-10.1	7.8e-24	9.08e-23
Adck1	aarF domain containing kinase 1	129	210	697	248	146	257	2.44	0.242	10.1	7.9e-24	9.2e-23
Osbpl9	oxysterol binding protein-like 9	4900	4400	1300	4590	4080	4090	-1.92	0.191	-10.1	8.41e-24	9.78e-23
Clba1	clathrin binding box of aftiphilin containing 1	2060	1630	663	1560	1750	1690	-1.64	0.163	-10.1	8.51e-24	9.89e-23
Mif4gd	MIF4G domain containing	269	408	1050	397	426	451	1.96	0.195	10.1	8.81e-24	1.02e-22
Olfr771	olfactory receptor 771	239	41	0	11.8	89.8	149	-9.68	0.963	-10.1	8.97e-24	1.04e-22
Stoml1	stomatin-like 1	2920	2160	1170	2350	1840	2410	-1.31	0.131	-10.1	9.02e-24	1.05e-22
Pgrmc2	progesterone receptor membrane component 2	363	600	2000	398	938	734	2.46	0.245	10	9.31e-24	1.08e-22
Uqcrfs1	ubiquinol-cytochrome c reductase, Rieske iron-sulfur polypeptide 1	3160	2320	903	2010	2840	2530	-1.8	0.179	-10	9.35e-24	1.08e-22
Phactr1	phosphatase and actin regulator 1	3070	1570	254	1950	945	2190	-3.6	0.358	-10	9.42e-24	1.09e-22
Ncf2	neutrophil cytosolic factor 2	97.1	529	2750	641	341	709	4.83	0.481	10	9.85e-24	1.14e-22
Sptbn2	spectrin beta, non-erythrocytic 2	74	1030	10100	1150	837	2230	7.11	0.708	10	9.97e-24	1.15e-22
Sppl3	signal peptide peptidase 3	2880	2840	1120	2800	2920	2530	-1.36	0.136	-10	1.03e-23	1.19e-22
Hk2	hexokinase 2	107	751	1360	824	629	494	3.67	0.366	10	1.05e-23	1.22e-22
Slc45a4	solute carrier family 45, member 4	3100	2600	296	3060	1830	2440	-3.4	0.339	-10	1.06e-23	1.22e-22
Galnt15	polypeptide N-acetylgalactosaminyltransferase 15	1360	200	87.4	188	221	853	-3.96	0.395	-10	1.07e-23	1.23e-22
Upp1	uridine phosphorylase 1	10.8	190	1950	118	310	427	7.51	0.748	10	1.08e-23	1.24e-22
Mmp14	matrix metallopeptidase 14 (membrane-inserted)	51.4	431	1150	455	392	348	4.48	0.447	10	1.08e-23	1.24e-22
Olfr610	olfactory receptor 610	140	0	0	0	0	81.7	-8.91	0.888	-10	1.11e-23	1.28e-22
Ptpra	protein tyrosine phosphatase, receptor type, A	4540	3850	1930	3930	3700	3880	-1.23	0.123	-10	1.11e-23	1.28e-22
Iqck	IQ motif containing K	2010	2090	164	2290	1750	1670	-3.6	0.359	-10	1.13e-23	1.3e-22
Zkscan17	zinc finger with KRAB and SCAN domains 17	60.9	296	1350	218	426	364	4.48	0.447	10	1.14e-23	1.31e-22
Atp5c1	ATP synthase, H+ transporting, mitochondrial F1 complex, gamma polypeptide 1	5360	3360	1860	3170	3680	4240	-1.53	0.152	-10	1.15e-23	1.32e-22
Slit1	slit guidance ligand 1	3700	3980	375	4160	3670	3110	-3.41	0.34	-10	1.17e-23	1.34e-22
Tesc	tescalcin	5500	2940	180	2660	3420	3900	-4.94	0.493	-10	1.24e-23	1.43e-22
Mgst3	microsomal glutathione S-transferase 3	7060	3960	1530	3480	4770	5300	-2.2	0.22	-10	1.27e-23	1.46e-22
Gas8	growth arrest specific 8	1990	1360	635	1500	1120	1590	-1.64	0.164	-10	1.36e-23	1.56e-22
Aip	aryl-hydrocarbon receptor-interacting protein	1990	921	537	930	906	1470	-1.91	0.191	-10	1.4e-23	1.6e-22
Spsb1	splA/ryanodine receptor domain and SOCS box containing 1	1270	1090	114	1110	1040	1010	-3.55	0.354	-10	1.44e-23	1.65e-22
Olfr704	olfactory receptor 704	384	445	0	653	99.3	323	-10.4	1.04	-10	1.47e-23	1.68e-22
Hs6st1	heparan sulfate 6-O-sulfotransferase 1	5180	5960	2250	6120	5680	4780	-1.2	0.12	-10	1.58e-23	1.8e-22
Arxes1	adipocyte-related X-chromosome expressed sequence 1	1220	670	43	630	735	868	-4.85	0.485	-9.99	1.65e-23	1.88e-22
Tmem237	transmembrane protein 237	1210	1200	178	1240	1120	1000	-2.76	0.277	-9.99	1.67e-23	1.9e-22
Arf6	ADP-ribosylation factor 6	1620	1700	4580	1570	1900	2210	1.5	0.15	9.98	1.86e-23	2.12e-22
Atpif1	ATPase inhibitory factor 1	4600	2940	1320	2820	3140	3590	-1.79	0.18	-9.97	2e-23	2.27e-22
Olfr1233	olfactory receptor 1233	119	0	0	0	0	69.6	-8.67	0.87	-9.97	2.08e-23	2.36e-22
Actn1	actinin, alpha 1	2260	2490	5060	2470	2510	2850	1.16	0.117	9.96	2.2e-23	2.51e-22
Tceal8	transcription elongation factor A (SII)-like 8	212	339	1460	322	369	484	2.78	0.279	9.96	2.26e-23	2.56e-22
Arhgap44	Rho GTPase activating protein 44	3120	3060	181	3390	2510	2540	-4.1	0.412	-9.96	2.37e-23	2.69e-22
Ttc5	tetratricopeptide repeat domain 5	2620	1980	1020	1940	2070	2170	-1.37	0.138	-9.95	2.44e-23	2.77e-22
Chd1l	chromodomain helicase DNA binding protein 1-like	300	401	791	389	420	418	1.4	0.14	9.95	2.47e-23	2.8e-22
Slc25a5	solute carrier family 25 (mitochondrial carrier, adenine nucleotide translocator), member 5	13000	9210	4520	8580	10300	10500	-1.52	0.153	-9.95	2.49e-23	2.82e-22
Meltf	melanotransferrin	223	112	1.66	140	64.5	155	-6.58	0.661	-9.95	2.55e-23	2.89e-22
Alad	aminolevulinate, delta-, dehydratase	546	1100	2630	959	1330	1070	2.27	0.228	9.95	2.61e-23	2.96e-22
Nek6	NIMA (never in mitosis gene a)-related expressed kinase 6	833	603	46.9	708	428	629	-4.1	0.413	-9.95	2.62e-23	2.96e-22
Olfr984	olfactory receptor 984	424	70.5	0	46.4	111	263	-10.5	1.06	-9.95	2.64e-23	2.98e-22
Acly	ATP citrate lyase	3260	3610	8090	3410	3950	4270	1.31	0.132	9.94	2.71e-23	3.06e-22
Cyp51	cytochrome P450, family 51	830	1050	4800	758	1540	1650	2.53	0.255	9.94	2.79e-23	3.15e-22
Zfp78	zinc finger protein 78	543	734	36.6	676	830	487	-3.83	0.386	-9.93	3.07e-23	3.47e-22
Clec16a	C-type lectin domain family 16, member A	5380	6670	1530	7060	6020	4920	-1.81	0.182	-9.93	3.08e-23	3.48e-22
Tekt4	tektin 4	452	241	9.27	278	180	319	-5.47	0.551	-9.93	3.15e-23	3.54e-22
Arhgef2	rho/rac guanine nucleotide exchange factor (GEF) 2	1870	1420	5880	1470	1340	2550	1.66	0.167	9.92	3.36e-23	3.78e-22
Kif3a	kinesin family member 3A	4240	3620	1480	3370	4060	3570	-1.53	0.154	-9.92	3.38e-23	3.8e-22
Abca13	ATP-binding cassette, sub-family A (ABC1), member 13	601	7040	6090	6970	7170	3100	3.34	0.337	9.92	3.52e-23	3.95e-22
Tek	TEK receptor tyrosine kinase	5.2	210	2140	227	181	467	8.69	0.877	9.91	3.7e-23	4.15e-22
Cfap97d2	CFAP97 domain containing 2	349	364	12.8	378	339	287	-5.3	0.534	-9.91	3.73e-23	4.19e-22
Olfr459	olfactory receptor 459	527	136	0.0739	70.8	244	338	-10.5	1.06	-9.91	3.75e-23	4.21e-22
Ltk	leukocyte tyrosine kinase	1290	1110	88.6	1200	967	1020	-3.91	0.395	-9.91	3.77e-23	4.23e-22
Grk3	G protein-coupled receptor kinase 3	35.6	265	1570	291	222	386	5.49	0.554	9.91	3.81e-23	4.27e-22
Crym	crystallin, mu	1230	1110	207	1080	1160	1010	-2.57	0.259	-9.91	3.92e-23	4.38e-22
Ndufb1-ps	NADH:ubiquinone oxidoreductase subunit B1	1490	1050	290	871	1360	1160	-2.34	0.236	-9.9	3.99e-23	4.46e-22
Bmpr2	bone morphogenetic protein receptor, type II (serine/threonine kinase)	5840	6300	2760	6540	5900	5340	-1.09	0.11	-9.9	4.27e-23	4.77e-22
Eno2	enolase 2, gamma neuronal	2370	1720	163	1580	1960	1800	-3.93	0.397	-9.89	4.42e-23	4.93e-22
Olfr1466	olfactory receptor 1466	89.9	0	0	0	0	52.4	-8.27	0.836	-9.89	4.56e-23	5.09e-22
St3gal6	ST3 beta-galactoside alpha-2,3-sialyltransferase 6	106	738	1580	541	1070	533	3.91	0.396	9.88	4.87e-23	5.43e-22
Casc4	cancer susceptibility candidate 4	2910	2940	901	2900	3020	2520	-1.69	0.171	-9.88	4.98e-23	5.55e-22
H2-T23	histocompatibility 2, T region locus 23	184	257	1820	191	368	519	3.31	0.335	9.88	5.33e-23	5.94e-22
Klc1	kinesin light chain 1	7890	6600	1800	7030	5880	6420	-2.15	0.218	-9.87	5.37e-23	5.98e-22
Olfr672	olfactory receptor 672	380	20.4	0	17.1	25.8	226	-10.3	1.05	-9.87	5.45e-23	6.06e-22
Scg3	secretogranin III	4700	2920	404	2760	3190	3470	-3.56	0.361	-9.86	6.19e-23	6.89e-22
Plpp2	phospholipid phosphatase 2	32.7	252	617	255	245	195	4.24	0.43	9.86	6.32e-23	7.02e-22
Akap3	A kinase (PRKA) anchor protein 3	246	41.7	1.7	45.6	35	153	-6.73	0.683	-9.85	6.54e-23	7.27e-22
Ncan	neurocan	1090	1010	68.9	923	1150	873	-4.02	0.408	-9.85	6.74e-23	7.49e-22
Ankrd54	ankyrin repeat domain 54	3640	3570	1140	3760	3250	3140	-1.68	0.17	-9.85	6.82e-23	7.57e-22
Sp1	trans-acting transcription factor 1	1360	1860	5400	2120	1420	2260	1.98	0.201	9.85	7.05e-23	7.82e-22
Olfr315	olfactory receptor 315	295	7.52	0	12	0	174	-9.98	1.01	-9.85	7.16e-23	7.93e-22
Nudt4	nudix (nucleoside diphosphate linked moiety X)-type motif 4	936	1370	2690	1330	1430	1370	1.52	0.155	9.84	7.24e-23	8.01e-22
Efcab6	EF-hand calcium binding domain 6	1710	1650	58.4	1920	1200	1370	-4.87	0.495	-9.84	7.39e-23	8.17e-22
Trh	thyrotropin releasing hormone	0.204	47.8	600	49.4	45.1	127	11.2	1.14	9.84	7.49e-23	8.28e-22
Caskin1	CASK interacting protein 1	2130	1800	84.6	2210	1100	1660	-4.68	0.476	-9.84	7.72e-23	8.53e-22
Rab3a	RAB3A, member RAS oncogene family	8230	5080	849	4760	5630	6100	-3.28	0.334	-9.83	8.11e-23	8.95e-22
Olfr437	olfactory receptor 437	188	0	0	0	0	110	-9.34	0.949	-9.83	8.13e-23	8.98e-22
Tpgs1	tubulin polyglutamylase complex subunit 1	1710	1200	444	1140	1310	1350	-1.93	0.197	-9.83	8.2e-23	9.04e-22
Olfr695	olfactory receptor 695	194	0	1.66	0	0	113	-6.36	0.647	-9.83	8.43e-23	9.29e-22
Tuba1a	tubulin, alpha 1A	117000	79800	35400	77400	83700	92700	-1.72	0.175	-9.82	8.91e-23	9.81e-22
Olfr160	olfactory receptor 160	130	1.31	0	2.1	0	76.1	-8.8	0.896	-9.82	9.01e-23	9.91e-22
Lamp1	lysosomal-associated membrane protein 1	17600	15200	7310	14600	16400	15100	-1.27	0.129	-9.82	9.45e-23	1.04e-21
Ctsa	cathepsin A	8630	6040	3150	5760	6500	6980	-1.46	0.148	-9.82	9.47e-23	1.04e-21
Stbd1	starch binding domain 1	3180	4100	189	3810	4580	2800	-4.08	0.416	-9.81	9.89e-23	1.09e-21
Zcchc18	zinc finger, CCHC domain containing 18	1570	1030	248	974	1130	1200	-2.67	0.272	-9.81	9.96e-23	1.09e-21
Ttc30b	tetratricopeptide repeat domain 30B	3440	2560	369	2390	2850	2650	-3.22	0.328	-9.81	1.01e-22	1.11e-21
Crot	carnitine O-octanoyltransferase	129	501	1660	438	607	508	3.69	0.376	9.8	1.09e-22	1.2e-21
Mepce	methylphosphate capping enzyme	1460	1710	4970	1960	1300	2200	1.76	0.18	9.8	1.15e-22	1.26e-21
Olfr1170	olfactory receptor 1170	124	0	0	0	0	72.2	-8.73	0.891	-9.8	1.15e-22	1.26e-21
Olfr1280	olfactory receptor 1280	445	206	0	284	76.9	305	-10.6	1.08	-9.8	1.16e-22	1.27e-21
Vps37b	vacuolar protein sorting 37B	522	518	1540	533	493	718	1.56	0.159	9.8	1.17e-22	1.28e-21
Grasp	GRP1 (general receptor for phosphoinositides 1)-associated scaffold protein	19.1	102	1510	46.8	195	329	6.31	0.644	9.79	1.19e-22	1.3e-21
Acsl1	acyl-CoA synthetase long-chain family member 1	584	1090	1830	1140	991	937	1.64	0.168	9.79	1.21e-22	1.32e-21
Aldh9a1	aldehyde dehydrogenase 9, subfamily A1	53.2	195	2290	126	309	519	5.44	0.556	9.79	1.29e-22	1.41e-21
LT629151.4	schlafen 5	0	19.9	108	0.2	52.8	25.4	24.8	2.53	9.79	1.3e-22	1.41e-21
Rufy3	RUN and FYVE domain containing 3	13100	11900	1280	12300	11200	10500	-3.36	0.344	-9.78	1.31e-22	1.43e-21
Xrcc6	X-ray repair complementing defective repair in Chinese hamster cells 6	3700	3610	578	4070	2830	3070	-2.68	0.274	-9.78	1.32e-22	1.43e-21
Cep104	centrosomal protein 104	3970	4170	1100	4660	3360	3460	-1.81	0.185	-9.78	1.38e-22	1.5e-21
Tceal1	transcription elongation factor A (SII)-like 1	25.9	138	713	102	198	184	4.78	0.489	9.78	1.42e-22	1.55e-21
Kcnu1	potassium channel, subfamily U, member 1	109	82.5	0	96.4	59.3	81.8	-8.54	0.874	-9.77	1.49e-22	1.61e-21
Ldha	lactate dehydrogenase A	157	348	1720	306	418	503	3.46	0.354	9.77	1.49e-22	1.62e-21
Dtx3	deltex 3, E3 ubiquitin ligase	5460	4440	1150	4680	4030	4400	-2.25	0.231	-9.77	1.52e-22	1.65e-21
Ptprk	protein tyrosine phosphatase, receptor type, K	40.2	249	1010	275	207	276	4.66	0.478	9.76	1.6e-22	1.74e-21
Hddc3	HD domain containing 3	1640	1650	345	1710	1550	1390	-2.26	0.232	-9.76	1.65e-22	1.79e-21
Slc6a6	solute carrier family 6 (neurotransmitter transporter, taurine), member 6	4350	5760	12700	6290	4890	6290	1.55	0.159	9.76	1.72e-22	1.86e-21
Tusc3	tumor suppressor candidate 3	4820	3160	1190	2930	3550	3750	-2.01	0.206	-9.75	1.8e-22	1.95e-21
Scn9a	sodium channel, voltage-gated, type IX, alpha	21100	23900	1400	25300	21500	17900	-3.94	0.404	-9.75	1.83e-22	1.98e-21
Brd2	bromodomain containing 2	7930	10300	22600	10800	9460	11300	1.51	0.155	9.75	1.88e-22	2.04e-21
Adipor2	adiponectin receptor 2	763	1050	1820	982	1170	1030	1.26	0.129	9.75	1.89e-22	2.05e-21
Tcerg1l	transcription elongation regulator 1-like	0	14.6	95.1	23.4	0	21.7	24.6	2.52	9.74	1.98e-22	2.14e-21
Olfr1065	olfactory receptor 1065	166	0	0	0	0	97.1	-9.16	0.94	-9.74	1.99e-22	2.15e-21
Neu1	neuraminidase 1	3920	2230	1840	2300	2110	3140	-1.09	0.112	-9.74	2.08e-22	2.24e-21
Zfp110	zinc finger protein 110	622	592	2050	722	376	894	1.72	0.177	9.74	2.1e-22	2.27e-21
Olfr53	olfactory receptor 53	497	5.55	0.833	8.88	0	292	-8.68	0.892	-9.74	2.12e-22	2.29e-21
Pcdha3	protocadherin alpha 3	845	605	24	591	628	632	-5.03	0.517	-9.73	2.23e-22	2.4e-21
Il6st	interleukin 6 signal transducer	4580	5200	10700	5330	4980	5900	1.22	0.126	9.73	2.32e-22	2.49e-21
Abcd2	ATP-binding cassette, sub-family D (ALD), member 2	7710	9410	363	8680	10600	6660	-4.41	0.454	-9.72	2.39e-22	2.57e-21
Olfr539	olfactory receptor 539	295	0.737	1.68	0.0832	1.83	172	-7.15	0.735	-9.72	2.55e-22	2.74e-21
Olfr594	olfactory receptor 594	145	0	0	0	0	84.7	-8.96	0.922	-9.71	2.63e-22	2.82e-21
Plpp7	phospholipid phosphatase 7 (inactive)	282	387	9.69	412	347	252	-4.61	0.475	-9.71	2.68e-22	2.87e-21
Efnb1	ephrin B1	149	174	1670	195	140	451	3.49	0.359	9.71	2.68e-22	2.88e-21
Ttc8	tetratricopeptide repeat domain 8	3120	1930	331	1740	2260	2310	-3.23	0.333	-9.71	2.86e-22	3.06e-21
Slc7a8	solute carrier family 7 (cationic amino acid transporter, y+ system), member 8	2370	1760	140	1630	1990	1800	-4.08	0.42	-9.7	2.88e-22	3.08e-21
Dnah7a	dynein, axonemal, heavy chain 7A	323	167	5.33	178	148	227	-5.62	0.579	-9.7	2.94e-22	3.15e-21
Snph	syntaphilin	5060	4090	232	4600	3230	3900	-4.46	0.46	-9.7	2.96e-22	3.16e-21
Tgif2	TGFB-induced factor homeobox 2	10.5	131	1360	96	189	300	7.16	0.738	9.7	2.98e-22	3.18e-21
Arl4a	ADP-ribosylation factor-like 4A	858	934	2480	812	1140	1190	1.53	0.158	9.7	3.1e-22	3.31e-21
Rab3gap1	RAB3 GTPase activating protein subunit 1	5040	5440	1950	5740	4930	4530	-1.37	0.142	-9.7	3.1e-22	3.31e-21
Fbxo31	F-box protein 31	2480	1990	585	1780	2330	2010	-2.09	0.215	-9.69	3.24e-22	3.46e-21
Pcdha5	protocadherin alpha 5	382	302	11.4	309	289	292	-4.86	0.502	-9.69	3.27e-22	3.48e-21
Olfr1163	olfactory receptor 1163	5.34	89.9	0	0	240	23.1	-19.9	2.05	-9.69	3.31e-22	3.53e-21
Tmem50a	transmembrane protein 50A	4400	2920	1730	2750	3210	3550	-1.35	0.139	-9.69	3.36e-22	3.58e-21
Psd	pleckstrin and Sec7 domain containing	2970	1650	133	1570	1770	2130	-4.49	0.463	-9.68	3.51e-22	3.74e-21
Cdh18	cadherin 18	132	132	0	118	155	106	-8.82	0.911	-9.68	3.53e-22	3.76e-21
Arl5a	ADP-ribosylation factor-like 5A	389	856	1900	980	650	786	2.29	0.236	9.68	3.57e-22	3.8e-21
3425401B19Rik	RIKEN cDNA 3425401B19 gene	1.26	272	3200	282	254	684	11.3	1.17	9.68	3.57e-22	3.8e-21
Olfr97	olfactory receptor 97	303	26.2	0	20.8	35.3	183	-10	1.04	-9.68	3.63e-22	3.85e-21
Ptgr2	prostaglandin reductase 2	192	429	1370	482	340	474	2.84	0.293	9.68	3.64e-22	3.86e-21
Mgat5	mannoside acetylglucosaminyltransferase 5	1390	1740	3750	1690	1830	1930	1.43	0.148	9.68	3.67e-22	3.89e-21
Bcl2l14	BCL2-like 14 (apoptosis facilitator)	19.7	254	2140	166	400	484	6.77	0.699	9.68	3.82e-22	4.05e-21
Olfr263	olfactory receptor 263	347	42.4	0	25.2	71	212	-10.2	1.06	-9.68	3.83e-22	4.06e-21
Olfr1440	olfactory receptor 1440	1960	247	43.1	250	241	1210	-5.5	0.568	-9.67	3.93e-22	4.17e-21
Lfng	LFNG O-fucosylpeptide 3-beta-N-acetylglucosaminyltransferase	13.5	191	1530	221	142	347	6.88	0.711	9.67	3.96e-22	4.19e-21
Olfr811	olfactory receptor 811	133	0	0	0	0	77.7	-8.84	0.914	-9.67	3.97e-22	4.2e-21
Ube2m	ubiquitin-conjugating enzyme E2M	2770	2540	846	2720	2250	2340	-1.71	0.177	-9.67	3.98e-22	4.21e-21
Slfn10-ps	schlafen 10, pseudogene	0.0372	61.5	781	78.9	32.7	166	12.2	1.26	9.67	4.02e-22	4.24e-21
Ly6g6f	lymphocyte antigen 6 complex, locus G6F	0.159	94.7	1330	52.5	165	280	12.5	1.29	9.67	4.19e-22	4.42e-21
Olfr205	olfactory receptor 205	131	0	0	0	0	76.6	-8.81	0.912	-9.66	4.31e-22	4.55e-21
Card10	caspase recruitment domain family, member 10	16.2	357	1630	199	620	406	6.67	0.69	9.66	4.34e-22	4.58e-21
Map4k4	mitogen-activated protein kinase kinase kinase kinase 4	821	1330	5510	1410	1210	1850	2.75	0.284	9.66	4.38e-22	4.61e-21
Pon3	paraoxonase 3	4410	3700	511	3560	3940	3500	-3.11	0.322	-9.66	4.49e-22	4.73e-21
4833439L19Rik	RIKEN cDNA 4833439L19 gene	5910	5270	2550	5450	4980	5110	-1.21	0.126	-9.66	4.58e-22	4.82e-21
Olfr1118	olfactory receptor 1118	218	503	1.38	659	243	239	-6.86	0.71	-9.66	4.59e-22	4.82e-21
Npc2	NPC intracellular cholesterol transporter 2	523	624	2050	510	813	842	1.97	0.204	9.65	4.69e-22	4.93e-21
Plvap	plasmalemma vesicle associated protein	254	148	2.13	153	139	181	-6.47	0.67	-9.65	4.79e-22	5.03e-21
Olfr1012	olfactory receptor 1012	171	1.84	0	2.94	0	100	-9.19	0.953	-9.64	5.18e-22	5.44e-21
Apobec3	apolipoprotein B mRNA editing enzyme, catalytic polypeptide 3	22.6	178	1080	130	259	263	5.59	0.58	9.64	5.51e-22	5.78e-21
Aida	axin interactor, dorsalization associated	2560	2330	611	2080	2760	2130	-2.07	0.215	-9.64	5.56e-22	5.83e-21
Olfr965	olfactory receptor 965	99.1	0	0	0	0	57.8	-8.41	0.873	-9.64	5.63e-22	5.9e-21
Calm2	calmodulin 2	52300	40000	22200	38200	43100	43700	-1.23	0.128	-9.64	5.68e-22	5.95e-21
H3c14	H3 clustered histone 14	1200	2180	159	2230	2080	1210	-2.93	0.304	-9.63	5.74e-22	6.01e-21
Olfr970	olfactory receptor 970	87.4	0	0	0	0	51	-8.23	0.855	-9.63	6.18e-22	6.46e-21
Olfr509	olfactory receptor 509	251	27.3	0	27.1	27.8	152	-9.75	1.01	-9.62	6.32e-22	6.61e-21
Mast1	microtubule associated serine/threonine kinase 1	3200	2370	324	2420	2280	2460	-3.32	0.345	-9.62	6.42e-22	6.71e-21
Rnaset2b	ribonuclease T2B	396	659	2230	613	735	811	2.49	0.259	9.62	6.56e-22	6.85e-21
Bhlhe40	basic helix-loop-helix family, member e40	211	917	2730	932	892	858	3.7	0.385	9.61	6.93e-22	7.23e-21
Fhad1	forkhead-associated (FHA) phosphopeptide binding domain 1	4270	2550	665	2850	2040	3180	-2.68	0.279	-9.61	6.97e-22	7.26e-21
Fads1	fatty acid desaturase 1	509	503	1500	484	534	699	1.54	0.16	9.61	7.04e-22	7.34e-21
Ywhab	tyrosine 3-monooxygenase/tryptophan 5-monooxygenase activation protein, beta polypeptide	7220	6360	3210	6010	6930	6250	-1.17	0.122	-9.61	7.15e-22	7.44e-21
Ifitm2	interferon induced transmembrane protein 2	79.6	463	1850	336	674	510	4.54	0.473	9.61	7.19e-22	7.48e-21
Mapk1ip1l	mitogen-activated protein kinase 1 interacting protein 1-like	492	958	2880	1180	583	1060	2.55	0.265	9.61	7.29e-22	7.58e-21
Olfr1353	olfactory receptor 1353	103	0	0	0	0	60	-8.46	0.881	-9.61	7.34e-22	7.63e-21
Olig2	oligodendrocyte transcription factor 2	3310	4400	226	4660	3970	2950	-3.88	0.404	-9.61	7.61e-22	7.9e-21
Nmnat2	nicotinamide nucleotide adenylyltransferase 2	2250	1560	73.5	1620	1480	1670	-4.92	0.512	-9.6	7.63e-22	7.92e-21
Morn2	MORN repeat containing 2	1100	768	68.5	772	760	826	-3.99	0.416	-9.6	7.73e-22	8.02e-21
Egln1	egl-9 family hypoxia-inducible factor 1	1590	1550	664	1480	1680	1400	-1.26	0.131	-9.6	7.78e-22	8.07e-21
Nrp1	neuropilin 1	1210	196	138	143	284	777	-3.14	0.327	-9.6	7.82e-22	8.11e-21
Spcs1	signal peptidase complex subunit 1 homolog (S. cerevisiae)	3690	2180	1070	1960	2550	2850	-1.78	0.185	-9.6	7.97e-22	8.25e-21
Ammecr1	Alport syndrome, mental retardation, midface hypoplasia and elliptocytosis chromosomal region gene 1	866	849	198	967	653	732	-2.12	0.221	-9.6	8.1e-22	8.39e-21
Ndfip1	Nedd4 family interacting protein 1	13400	5450	3870	4700	6710	9820	-1.8	0.187	-9.6	8.12e-22	8.4e-21
Olfr1016	olfactory receptor 1016	131	1.14	0	1.82	0	76.5	-8.81	0.918	-9.6	8.35e-22	8.63e-21
Zdhhc14	zinc finger, DHHC domain containing 14	2100	1980	279	1800	2270	1720	-2.92	0.305	-9.59	8.8e-22	9.09e-21
Prune2	prune homolog 2	4650	3350	447	3750	2680	3540	-3.39	0.353	-9.58	9.39e-22	9.7e-21
Mctp1	multiple C2 domains, transmembrane 1	0.837	57.5	997	51.8	67	207	10.1	1.06	9.58	9.75e-22	1.01e-20
Utrn	utrophin	62.2	674	4030	632	744	969	6.02	0.629	9.58	9.78e-22	1.01e-20
Dtx1	deltex 1, E3 ubiquitin ligase	12200	11400	531	11600	11000	9760	-4.53	0.473	-9.57	1.04e-21	1.07e-20
Zfp395	zinc finger protein 395	42	280	3380	250	331	745	6.36	0.665	9.57	1.05e-21	1.08e-20
2510009E07Rik	RIKEN cDNA 2510009E07 gene	4590	5620	561	5560	5710	4030	-3.05	0.319	-9.57	1.06e-21	1.09e-20
Dmkn	dermokine	485	460	37.2	435	502	393	-3.64	0.381	-9.56	1.15e-21	1.19e-20
Chil1	chitinase-like 1	9.16	563	4790	449	752	1060	9.02	0.944	9.56	1.17e-21	1.2e-20
Serinc1	serine incorporator 1	6110	4670	2670	4680	4660	5120	-1.19	0.124	-9.56	1.2e-21	1.24e-20
Nme5	NME/NM23 family member 5	1330	886	101	799	1030	996	-3.73	0.391	-9.56	1.21e-21	1.24e-20
Ppp3cb	protein phosphatase 3, catalytic subunit, beta isoform	3390	2980	1730	2880	3160	2980	-0.967	0.101	-9.56	1.21e-21	1.24e-20
Tmem178	transmembrane protein 178	188	23.4	0	5.58	53.1	115	-9.34	0.977	-9.56	1.23e-21	1.26e-20
St6galnac4	ST6 (alpha-N-acetyl-neuraminyl-2,3-beta-galactosyl-1,3)-N-acetylgalactosaminide alpha-2,6-sialyltransferase 4	439	387	12.2	485	224	344	-5.01	0.524	-9.55	1.24e-21	1.27e-20
Dclk1	doublecortin-like kinase 1	967	722	7600	783	621	2200	2.97	0.311	9.55	1.26e-21	1.29e-20
Luzp1	leucine zipper protein 1	23.7	242	827	236	252	228	5.13	0.537	9.55	1.28e-21	1.31e-20
Eya1	EYA transcriptional coactivator and phosphatase 1	148	1220	1570	1310	1080	663	3.4	0.356	9.55	1.35e-21	1.38e-20
1110051M20Rik	RIKEN cDNA 1110051M20 gene	2920	1870	876	1890	1830	2290	-1.75	0.184	-9.54	1.38e-21	1.41e-20
Psmb7	proteasome (prosome, macropain) subunit, beta type 7	3490	2450	1150	2280	2750	2810	-1.6	0.167	-9.54	1.38e-21	1.41e-20
Cd79b	CD79B antigen	0.654	56.8	928	55.8	58.5	194	10.5	1.1	9.54	1.45e-21	1.49e-20
Cacna2d1	calcium channel, voltage-dependent, alpha2/delta subunit 1	3790	4330	262	4360	4290	3220	-3.88	0.407	-9.54	1.48e-21	1.51e-20
Olfr986	olfactory receptor 986	370	50.5	0	11.4	116	227	-10.3	1.08	-9.54	1.48e-21	1.51e-20
Ehmt2	euchromatic histone lysine N-methyltransferase 2	2110	2410	5910	2550	2190	2910	1.49	0.156	9.54	1.48e-21	1.51e-20
Olfr1056	olfactory receptor 1056	93.6	0	0	0	0	54.6	-8.32	0.873	-9.53	1.53e-21	1.56e-20
Picalm	phosphatidylinositol binding clathrin assembly protein	3760	3730	7220	3720	3760	4420	0.939	0.0985	9.53	1.55e-21	1.58e-20
Olfr791	olfactory receptor 791	426	74	1.48	25.5	155	265	-7.66	0.804	-9.53	1.6e-21	1.63e-20
Olfr348	olfactory receptor 348	178	0	0	0	0	104	-9.26	0.972	-9.52	1.73e-21	1.76e-20
Olfr3	olfactory receptor 3	84.8	0	0	0	0	49.5	-8.18	0.86	-9.52	1.74e-21	1.77e-20
Myb	myeloblastosis oncogene	6.8	261	4650	223	324	966	9.43	0.991	9.51	1.83e-21	1.86e-20
Ndufb4c	NADH:ubiquinone oxidoreductase subunit B4C	1860	1200	309	1210	1180	1410	-2.59	0.272	-9.51	1.85e-21	1.87e-20
Olfr20	olfactory receptor 20	149	0	0	0	0	86.9	-9	0.946	-9.51	1.89e-21	1.92e-20
Dctn1	dynactin 1	13400	12400	4610	13000	11400	11400	-1.54	0.162	-9.51	1.91e-21	1.94e-20
Ndufa13	NADH:ubiquinone oxidoreductase subunit A13	4090	2820	1480	2980	2550	3300	-1.47	0.155	-9.51	1.93e-21	1.95e-20
Olfr1255	olfactory receptor 1255	129	1.1	0	1.77	0	75.3	-8.78	0.924	-9.5	2.01e-21	2.03e-20
Slc16a1	solute carrier family 16 (monocarboxylic acid transporters), member 1	23.6	193	511	124	309	156	4.43	0.467	9.5	2.1e-21	2.12e-20
Phldb3	pleckstrin homology like domain, family B, member 3	5.54	151	1580	88.5	255	344	8.2	0.863	9.5	2.15e-21	2.18e-20
Hfe	homeostatic iron regulator	2070	2030	71.4	2080	1940	1670	-4.85	0.51	-9.5	2.17e-21	2.19e-20
Gpr137b-ps	G protein-coupled receptor 137B, pseudogene	495	577	2530	466	762	909	2.35	0.248	9.49	2.21e-21	2.23e-20
Misp	mitotic spindle positioning	108	301	2050	206	460	528	4.25	0.448	9.49	2.21e-21	2.24e-20
Mmp17	matrix metallopeptidase 17	198	912	3.76	1050	688	319	-5.31	0.56	-9.49	2.29e-21	2.31e-20
Itpkc	inositol 1,4,5-trisphosphate 3-kinase C	550	686	2400	610	814	940	2.13	0.225	9.49	2.31e-21	2.33e-20
Olfr730	olfactory receptor 730	1530	491	64.4	479	511	1010	-4.65	0.49	-9.49	2.34e-21	2.36e-20
Satb2	special AT-rich sequence binding protein 2	85.8	151	1870	151	152	447	4.47	0.471	9.49	2.41e-21	2.43e-20
Olfr1256	olfactory receptor 1256	191	87.3	0	108	53.3	131	-9.35	0.986	-9.48	2.49e-21	2.51e-20
F11r	F11 receptor	2500	2650	7130	2520	2870	3440	1.51	0.159	9.48	2.5e-21	2.51e-20
Olfr707	olfactory receptor 707	193	3.13	0	5.01	0	114	-9.37	0.989	-9.48	2.53e-21	2.54e-20
Olfr1260	olfactory receptor 1260	2020	215	23.9	201	237	1230	-6.33	0.668	-9.48	2.56e-21	2.57e-20
Olfr786	olfactory receptor 786	332	26.1	0	5.3	60.7	199	-10.2	1.07	-9.48	2.56e-21	2.58e-20
Fam216a	family with sequence similarity 216, member A	1760	1100	264	1100	1110	1320	-2.73	0.288	-9.48	2.64e-21	2.65e-20
Atp9a	ATPase, class II, type 9A	13200	9740	6450	9610	9970	11100	-1.03	0.109	-9.47	2.74e-21	2.75e-20
Ypel4	yippee like 4	2800	1200	99.6	1430	814	1920	-4.83	0.51	-9.47	2.82e-21	2.83e-20
Olfr667	olfactory receptor 667	133	0	0	0	0	77.7	-8.83	0.934	-9.46	3.02e-21	3.02e-20
Bbx	bobby sox HMG box containing	520	1150	2540	1300	908	1050	2.28	0.241	9.46	3.05e-21	3.05e-20
Tmc7	transmembrane channel-like gene family 7	1160	1340	85.5	1550	980	987	-3.79	0.401	-9.46	3.21e-21	3.21e-20
Rtn4	reticulon 4	6000	6900	10800	6470	7610	7120	0.845	0.0894	9.45	3.29e-21	3.29e-20
Tspan31	tetraspanin 31	3900	2710	1150	2460	3140	3100	-1.76	0.186	-9.45	3.41e-21	3.41e-20
Olfr1356	olfactory receptor 1356	90.1	0	0.0636	0	0	52.6	-7.98	0.845	-9.45	3.46e-21	3.46e-20
Glo1	glyoxalase 1	4400	2700	1500	2460	3090	3460	-1.56	0.165	-9.45	3.48e-21	3.47e-20
Olfr633	olfactory receptor 633	122	0	0	0	0	71.2	-8.71	0.922	-9.45	3.55e-21	3.55e-20
Sall1	spalt like transcription factor 1	41.6	468	1350	420	547	390	5.02	0.531	9.44	3.59e-21	3.58e-20
Olfr358	olfactory receptor 358	357	69	0	30.9	133	224	-10.3	1.09	-9.44	3.6e-21	3.59e-20
Nup98	nucleoporin 98	1570	1890	4690	1980	1730	2250	1.58	0.167	9.44	3.67e-21	3.65e-20
Dynlt1c	dynein light chain Tctex-type 1C	3470	1860	227	1920	1780	2480	-3.94	0.417	-9.44	3.85e-21	3.84e-20
Olfr1234	olfactory receptor 1234	361	18	0	28.8	0	215	-10.3	1.09	-9.43	4.19e-21	4.17e-20
Rgs2	regulator of G-protein signaling 2	51.1	341	2110	208	564	516	5.37	0.57	9.42	4.37e-21	4.35e-20
Opa1	OPA1, mitochondrial dynamin like GTPase	3080	2680	1420	2630	2780	2670	-1.11	0.118	-9.42	4.38e-21	4.35e-20
Olfr518	olfactory receptor 518	77.2	0	0	0	0	45	-8.05	0.854	-9.42	4.43e-21	4.4e-20
Bbs7	Bardet-Biedl syndrome 7 (human)	2370	1650	119	1860	1290	1770	-4.33	0.459	-9.42	4.63e-21	4.59e-20
Npm3	nucleoplasmin 3	84.3	121	550	93.1	167	183	2.71	0.288	9.42	4.7e-21	4.67e-20
Olfr1264	olfactory receptor 1264	1510	157	25.5	198	87.8	918	-5.88	0.625	-9.41	5.07e-21	5.02e-20
Stim1	stromal interaction molecule 1	884	1090	2970	920	1370	1330	1.75	0.186	9.4	5.41e-21	5.36e-20
Ly6e	lymphocyte antigen 6 complex, locus E	236	1010	3280	785	1390	1000	3.8	0.404	9.4	5.5e-21	5.45e-20
Olfr1410	olfactory receptor 1410	227	2.15	0	3.44	0	133	-9.6	1.02	-9.4	5.52e-21	5.46e-20
H2ac6	H2A clustered histone 6	366	256	13.3	230	300	273	-4.61	0.49	-9.4	5.61e-21	5.54e-20
Olfr47	olfactory receptor 47	180	3.71	0	5.94	0	106	-9.27	0.987	-9.4	5.68e-21	5.62e-20
Lrch1	leucine-rich repeats and calponin homology (CH) domain containing 1	300	409	1560	400	424	569	2.38	0.253	9.38	6.48e-21	6.4e-20
Cxxc5	CXXC finger 5	81.1	435	1830	395	501	499	4.5	0.48	9.38	6.55e-21	6.47e-20
Rai1	retinoic acid induced 1	143	942	2660	948	933	811	4.22	0.45	9.38	6.71e-21	6.62e-20
Folr1	folate receptor 1 (adult)	6.8	375	4360	295	507	935	9.37	0.999	9.38	6.79e-21	6.7e-20
Slc35e4	solute carrier family 35, member E4	343	444	1140	499	353	520	1.74	0.185	9.38	6.81e-21	6.71e-20
Plagl1	pleiomorphic adenoma gene-like 1	35.9	444	2890	460	416	682	6.35	0.677	9.38	6.91e-21	6.8e-20
Slc25a20	solute carrier family 25 (mitochondrial carnitine/acylcarnitine translocase), member 20	398	553	1400	480	673	628	1.82	0.194	9.38	6.91e-21	6.8e-20
Tgfb3	transforming growth factor, beta 3	39.9	145	684	124	180	189	4.1	0.437	9.37	7.38e-21	7.26e-20
Cpeb2	cytoplasmic polyadenylation element binding protein 2	620	1050	3050	852	1380	1190	2.3	0.245	9.37	7.42e-21	7.29e-20
Lrrtm3	leucine rich repeat transmembrane neuronal 3	0	20.1	75.8	32.2	0	19.2	24.2	2.59	9.37	7.5e-21	7.37e-20
Megf9	multiple EGF-like-domains 9	7290	7040	1620	7200	6780	6130	-2.18	0.232	-9.37	7.56e-21	7.42e-20
Tmem30a	transmembrane protein 30A	6770	5050	2780	4920	5260	5610	-1.29	0.137	-9.36	7.64e-21	7.5e-20
Dyrk4	dual-specificity tyrosine-(Y)-phosphorylation regulated kinase 4	3530	1480	155	1580	1300	2420	-4.53	0.484	-9.36	7.95e-21	7.8e-20
Olfr738	olfactory receptor 738	85.5	0	0	0	0	49.9	-8.19	0.875	-9.36	8.01e-21	7.85e-20
Olfr720	olfactory receptor 720	351	48.6	1.72	9.85	113	216	-7.18	0.768	-9.35	8.65e-21	8.48e-20
Olfr620	olfactory receptor 620	96.8	0	0	0	0	56.4	-8.37	0.895	-9.35	8.8e-21	8.61e-20
Olfr531	olfactory receptor 531	1770	76.9	5.59	77.1	76.4	1050	-8.35	0.893	-9.35	8.82e-21	8.64e-20
Psen2	presenilin 2	6290	2500	1140	2580	2360	4480	-2.27	0.243	-9.35	8.85e-21	8.65e-20
Olfr821	olfactory receptor 821	271	38.9	0	28.9	55.7	166	-9.86	1.05	-9.35	8.93e-21	8.73e-20
Cdk2ap1	CDK2 (cyclin-dependent kinase 2)-associated protein 1	410	490	2030	451	554	741	2.3	0.246	9.35	8.94e-21	8.74e-20
Trpm1	transient receptor potential cation channel, subfamily M, member 1	62.4	149	0.467	153	142	69.6	-5.96	0.638	-9.35	9e-21	8.79e-20
Ndufa4	Ndufa4, mitochondrial complex associated	5210	3510	544	3160	4100	3930	-3.26	0.349	-9.35	9.19e-21	8.96e-20
Eid1	EP300 interacting inhibitor of differentiation 1	5940	4710	1860	4430	5180	4870	-1.67	0.179	-9.34	9.3e-21	9.07e-20
Eci3	enoyl-Coenzyme A delta isomerase 3	299	399	15.2	503	227	266	-4.12	0.441	-9.34	9.35e-21	9.12e-20
Tmem123	transmembrane protein 123	231	934	1880	775	1200	708	3.03	0.324	9.34	1e-20	9.74e-20
Arl4d	ADP-ribosylation factor-like 4D	14.1	165	1390	95	282	315	6.62	0.709	9.34	1e-20	9.78e-20
Olfr1161	olfactory receptor 1161	61.8	0	0	0	0	36	-7.72	0.827	-9.34	1.01e-20	9.81e-20
Psmd2	proteasome (prosome, macropain) 26S subunit, non-ATPase, 2	7110	6690	2800	7140	5950	6180	-1.34	0.144	-9.33	1.02e-20	9.91e-20
Olfr403	olfactory receptor 403	208	7.36	0	3.96	13	123	-9.48	1.02	-9.33	1.07e-20	1.04e-19
Krt72	keratin 72	212	236	1.21	199	297	176	-6.95	0.746	-9.32	1.13e-20	1.1e-19
Olfr175	olfactory receptor 175	205	2.61	0	4.18	0	120	-9.46	1.01	-9.32	1.19e-20	1.16e-19
Olfr1461	olfactory receptor 1461	161	0	0.811	0	0	94	-6.75	0.726	-9.31	1.28e-20	1.24e-19
Ptpn14	protein tyrosine phosphatase, non-receptor type 14	11.4	184	2320	164	218	498	7.69	0.826	9.31	1.31e-20	1.27e-19
Pld1	phospholipase D1	11.6	276	1500	305	228	360	7.09	0.762	9.3	1.38e-20	1.34e-19
Olfr1085	olfactory receptor 1085	80	0	0	0	0	46.7	-8.09	0.87	-9.3	1.39e-20	1.34e-19
Copa	coatomer protein complex subunit alpha	11800	8540	6210	8540	8530	10000	-0.93	0.1	-9.29	1.48e-20	1.44e-19
Akap6	A kinase (PRKA) anchor protein 6	3160	2290	287	2730	1570	2410	-3.5	0.376	-9.29	1.52e-20	1.47e-19
Olfr1107	olfactory receptor 1107	89.8	0	0	0	0	52.4	-8.26	0.89	-9.29	1.54e-20	1.49e-19
Ccn3	cellular communication network factor 3	185	234	1890	144	385	526	3.35	0.361	9.28	1.64e-20	1.58e-19
Celf3	CUGBP, Elav-like family member 3	5790	1960	582	2250	1480	3920	-3.32	0.358	-9.28	1.7e-20	1.64e-19
Olfr787	olfactory receptor 787	486	41.7	2.1	49.2	29.3	293	-7.5	0.808	-9.28	1.76e-20	1.7e-19
Olfr1448	olfactory receptor 1448	272	5.82	0	9.32	0	160	-9.87	1.06	-9.28	1.77e-20	1.7e-19
Vcp	valosin containing protein	17600	17900	8420	17000	19400	15900	-1.06	0.115	-9.27	1.79e-20	1.72e-19
Entpd2	ectonucleoside triphosphate diphosphohydrolase 2	1150	3040	50.8	3000	3110	1360	-4.48	0.483	-9.27	1.86e-20	1.79e-19
Emx2	empty spiracles homeobox 2	3080	3720	157	4100	3100	2650	-4.29	0.463	-9.26	2e-20	1.93e-19
Chst12	carbohydrate sulfotransferase 12	417	414	18.6	372	485	339	-4.39	0.474	-9.26	2.03e-20	1.96e-19
Olfr38	olfactory receptor 38	72	0	0	0	0	42	-7.94	0.858	-9.26	2.04e-20	1.97e-19
Slc44a2	solute carrier family 44, member 2	1070	1220	6360	1140	1350	2130	2.58	0.278	9.26	2.06e-20	1.98e-19
Slc25a46	solute carrier family 25, member 46	1860	1860	606	1940	1730	1620	-1.62	0.175	-9.26	2.12e-20	2.03e-19
Sqle	squalene epoxidase	1150	1560	2810	1520	1630	1560	1.29	0.139	9.26	2.12e-20	2.04e-19
Trim66	tripartite motif-containing 66	17300	16500	1270	18500	13200	14000	-3.76	0.407	-9.25	2.18e-20	2.09e-19
Olfr921	olfactory receptor 921	285	12.4	0	19.8	0	169	-9.93	1.07	-9.25	2.19e-20	2.1e-19
Dnajb12	DnaJ heat shock protein family (Hsp40) member B12	4470	4310	1810	4320	4290	3920	-1.3	0.141	-9.25	2.2e-20	2.11e-19
Fezf1	Fez family zinc finger 1	3230	2280	215	2650	1650	2430	-3.92	0.423	-9.25	2.21e-20	2.11e-19
Osbpl1a	oxysterol binding protein-like 1A	4170	6240	2250	6450	5890	4250	-0.895	0.0968	-9.25	2.25e-20	2.15e-19
Unc5b	unc-5 netrin receptor B	7890	6940	3240	7000	6820	6780	-1.28	0.139	-9.25	2.29e-20	2.2e-19
Mcoln3	mucolipin 3	2140	215	68.7	223	202	1310	-4.94	0.535	-9.23	2.59e-20	2.48e-19
Tmem33	transmembrane protein 33	4430	3500	1620	3480	3510	3680	-1.46	0.158	-9.23	2.75e-20	2.63e-19
Cfap77	cilia and flagella associated protein 77	825	479	40.1	492	459	595	-4.38	0.475	-9.22	2.85e-20	2.72e-19
Med13	mediator complex subunit 13	1540	2890	6010	3240	2310	2710	1.96	0.213	9.22	2.87e-20	2.74e-19
Ncbp1	nuclear cap binding protein subunit 1	2330	2210	985	2240	2160	2040	-1.23	0.134	-9.22	2.99e-20	2.86e-19
Olfr543	olfactory receptor 543	115	0	0	0	0	67.2	-8.63	0.936	-9.22	3.05e-20	2.91e-19
Hsp90ab1	heat shock protein 90 alpha (cytosolic), class B member 1	59000	57400	31600	54500	62200	53300	-0.903	0.098	-9.22	3.07e-20	2.93e-19
Plet1	placenta expressed transcript 1	10.8	152	1390	92.8	252	310	7.02	0.762	9.22	3.11e-20	2.96e-19
Fut2	fucosyltransferase 2	28	278	1390	222	371	348	5.67	0.615	9.21	3.17e-20	3.02e-19
Olfr1229	olfactory receptor 1229	711	72.4	3.66	19.4	161	432	-7.32	0.794	-9.21	3.2e-20	3.05e-19
Olfr288	olfactory receptor 288	214	85.8	0	26.8	184	144	-9.52	1.03	-9.21	3.27e-20	3.11e-19
Ptpru	protein tyrosine phosphatase, receptor type, U	23.7	297	2200	361	189	507	6.59	0.715	9.21	3.3e-20	3.14e-19
Olfr457	olfactory receptor 457	576	28.9	0	0	77	342	-10.9	1.19	-9.21	3.33e-20	3.17e-19
Hivep3	human immunodeficiency virus type I enhancer binding protein 3	476	1270	7140	583	2410	1950	3.91	0.424	9.21	3.4e-20	3.23e-19
Nsmf	NMDA receptor synaptonuclear signaling and neuronal migration factor	12300	12100	1250	13000	10600	10100	-3.3	0.359	-9.2	3.57e-20	3.39e-19
Metrnl	meteorin, glial cell differentiation regulator-like	475	343	26.4	367	303	359	-4.05	0.44	-9.2	3.58e-20	3.39e-19
Olfr52	olfactory receptor 52	115	0	0.167	0	0	67.1	-7.84	0.852	-9.2	3.61e-20	3.43e-19
Per1	period circadian clock 1	1490	2100	5960	2260	1850	2500	2	0.217	9.2	3.62e-20	3.43e-19
Marchf4	membrane associated ring-CH-type finger 4	1680	1880	62.9	1920	1830	1410	-4.76	0.517	-9.2	3.65e-20	3.45e-19
Bmper	BMP-binding endothelial regulator	103	180	0	107	302	99.9	-8.45	0.919	-9.2	3.66e-20	3.46e-19
Olfr502	olfactory receptor 502	120	0	0	0	0	69.8	-8.68	0.944	-9.2	3.66e-20	3.46e-19
Rbpms	RNA binding protein gene with multiple splicing	47.6	284	1490	199	424	381	4.98	0.542	9.19	3.77e-20	3.56e-19
Fam45a	family with sequence similarity 45, member A	1800	1610	450	1650	1550	1500	-2.01	0.218	-9.19	3.82e-20	3.61e-19
Med21	mediator complex subunit 21	1870	1390	166	1310	1520	1430	-3.49	0.379	-9.19	3.82e-20	3.61e-19
Ttc9b	tetratricopeptide repeat domain 9B	569	271	18.3	238	325	396	-4.84	0.526	-9.19	3.85e-20	3.64e-19
Ier3	immediate early response 3	83	652	969	553	816	382	3.55	0.386	9.19	3.9e-20	3.68e-19
Zcchc12	zinc finger, CCHC domain containing 12	1070	593	102	529	701	774	-3.37	0.367	-9.18	4.18e-20	3.94e-19
Mettl27	methyltransferase like 27	69.2	334	652	343	318	241	3.24	0.353	9.18	4.19e-20	3.95e-19
Lrsam1	leucine rich repeat and sterile alpha motif containing 1	2490	2280	584	1650	3330	2070	-2.09	0.228	-9.18	4.22e-20	3.97e-19
Mtus1	mitochondrial tumor suppressor 1	4940	4560	1400	4600	4490	4170	-1.84	0.2	-9.18	4.27e-20	4.02e-19
Mfn2	mitofusin 2	4130	3940	2150	4100	3670	3700	-0.94	0.102	-9.18	4.34e-20	4.08e-19
Hprt	hypoxanthine guanine phosphoribosyl transferase	1410	1080	480	1080	1080	1160	-1.54	0.168	-9.18	4.36e-20	4.1e-19
Morn5	MORN repeat containing 5	218	160	4.66	140	195	163	-5.24	0.571	-9.18	4.42e-20	4.15e-19
Stxbp5l	syntaxin binding protein 5-like	2050	1810	172	2030	1440	1630	-3.58	0.39	-9.17	4.59e-20	4.31e-19
9530068E07Rik	RIKEN cDNA 9530068E07 gene	7590	5850	3420	5800	5930	6390	-1.15	0.125	-9.17	4.64e-20	4.36e-19
Tcte1	t-complex-associated testis expressed 1	355	344	22.1	315	391	288	-4.07	0.444	-9.17	4.95e-20	4.65e-19
Sos1	SOS Ras/Rac guanine nucleotide exchange factor 1	1680	2090	5370	2340	1670	2490	1.67	0.183	9.16	5.04e-20	4.73e-19
Olfr666	olfactory receptor 666	106	1.61	0	2.58	0	62.5	-8.51	0.929	-9.16	5.08e-20	4.76e-19
Aco2	aconitase 2, mitochondrial	13000	12700	4920	12500	13000	11400	-1.4	0.153	-9.16	5.1e-20	4.78e-19
Socs5	suppressor of cytokine signaling 5	2410	1840	355	1710	2050	1880	-2.75	0.3	-9.16	5.12e-20	4.79e-19
Adam19	a disintegrin and metallopeptidase domain 19 (meltrin beta)	1040	623	84.5	664	553	764	-3.62	0.395	-9.16	5.38e-20	5.04e-19
Cdc25b	cell division cycle 25B	49.8	121	1350	74.1	198	319	4.77	0.521	9.16	5.39e-20	5.04e-19
Tmco4	transmembrane and coiled-coil domains 4	17.9	123	1150	142	92	261	6.01	0.657	9.16	5.4e-20	5.05e-19
Olfr76	olfactory receptor 76	562	11.4	0	18.3	0	336	-10.9	1.19	-9.15	5.44e-20	5.08e-19
Cd63	CD63 antigen	118	529	1000	408	730	381	3.08	0.337	9.15	5.5e-20	5.14e-19
Olfr887	olfactory receptor 887	142	3.56	0	1.9	6.33	83.8	-8.93	0.976	-9.15	5.52e-20	5.15e-19
Ptprc	protein tyrosine phosphatase, receptor type, C	24	252	1490	301	172	359	5.95	0.65	9.15	5.71e-20	5.33e-19
Cetn3	centrin 3	2150	1890	593	1980	1740	1790	-1.86	0.204	-9.15	5.8e-20	5.41e-19
Rgs3	regulator of G-protein signaling 3	7080	5940	941	6740	4610	5630	-2.91	0.318	-9.15	5.84e-20	5.44e-19
Olfr1198	olfactory receptor 1198	149	166	0	202	106	124	-9	0.984	-9.15	5.86e-20	5.45e-19
Olfr354	olfactory receptor 354	558	146	11	119	192	360	-5.64	0.616	-9.14	6.05e-20	5.63e-19
Olfr1342	olfactory receptor 1342	271	1.95	1.63	3.12	0	159	-6.85	0.749	-9.14	6.05e-20	5.63e-19
Lasp1	LIM and SH3 protein 1	2010	2190	5780	2320	1970	2780	1.53	0.167	9.14	6.16e-20	5.72e-19
Olfr914	olfactory receptor 914	142	1.13	0	0	3.02	82.8	-8.92	0.976	-9.14	6.36e-20	5.91e-19
Mier3	MIER family member 3	496	884	2950	1100	532	1060	2.57	0.282	9.14	6.42e-20	5.96e-19
Iqcn	IQ motif containing N	4.65	248	4450	318	131	923	9.91	1.08	9.14	6.45e-20	5.99e-19
Olfr1044	olfactory receptor 1044	115	0	0	0	0	67.2	-8.63	0.944	-9.14	6.5e-20	6.03e-19
Dner	delta/notch-like EGF repeat containing	8530	5710	505	5820	5530	6340	-4.08	0.447	-9.14	6.54e-20	6.06e-19
Olfr286	olfactory receptor 286	1320	141	17.1	107	198	802	-6.18	0.676	-9.13	6.62e-20	6.13e-19
Tnfrsf8	tumor necrosis factor receptor superfamily, member 8	0.23	33.8	681	39.9	23.7	140	11.3	1.23	9.13	6.88e-20	6.37e-19
Serpinf1	serine (or cysteine) peptidase inhibitor, clade F, member 1	8.87	117	1200	56.7	218	265	7.09	0.777	9.13	7.11e-20	6.58e-19
Ficd	FIC domain containing	1170	869	377	946	740	950	-1.63	0.179	-9.12	7.32e-20	6.77e-19
Tcf7l2	transcription factor 7 like 2, T cell specific, HMG box	22	212	1310	243	160	315	5.91	0.647	9.12	7.37e-20	6.81e-19
Ndufb7	NADH:ubiquinone oxidoreductase subunit B7	2520	1950	623	1740	2300	2020	-2.01	0.221	-9.12	7.44e-20	6.88e-19
Ddr1	discoidin domain receptor family, member 1	339	1030	1780	1020	1050	773	2.4	0.263	9.12	7.53e-20	6.95e-19
Taar7d	trace amine-associated receptor 7D	109	0	0	0	0	63.5	-8.55	0.937	-9.12	7.84e-20	7.23e-19
Olfr1384	olfactory receptor 1384	1180	2310	62.6	2650	1750	1220	-4.32	0.474	-9.11	7.91e-20	7.3e-19
Tob1	transducer of ErbB-2.1	1590	1800	5030	1740	1920	2310	1.66	0.182	9.11	7.97e-20	7.34e-19
Usp29	ubiquitin specific peptidase 29	131	31.2	0	29.8	33.6	83.5	-8.81	0.967	-9.11	8e-20	7.37e-19
Cfap58	cilia and flagella associated protein 58	1620	1200	144	1140	1310	1240	-3.6	0.395	-9.11	8.09e-20	7.45e-19
Ccdc181	coiled-coil domain containing 181	1680	1390	665	1420	1340	1420	-1.35	0.148	-9.11	8.36e-20	7.69e-19
Ric3	RIC3 acetylcholine receptor chaperone	2710	2030	1120	2280	1600	2250	-1.27	0.14	-9.11	8.45e-20	7.77e-19
Kcna2	potassium voltage-gated channel, shaker-related subfamily, member 2	7450	7060	720	8330	4930	6060	-3.37	0.371	-9.1	8.8e-20	8.09e-19
Nphp4	nephronophthisis 4 (juvenile) homolog (human)	1300	1240	335	1310	1120	1100	-1.95	0.214	-9.1	8.97e-20	8.25e-19
Olfr958	olfactory receptor 958	126	0	0	0	0	73.5	-8.75	0.962	-9.1	9.03e-20	8.29e-19
Olfr799	olfactory receptor 799	195	9.94	0	15.9	0	116	-9.38	1.03	-9.1	9.06e-20	8.32e-19
Olfr693	olfactory receptor 693	214	3.75	0	6	0	126	-9.52	1.05	-9.1	9.35e-20	8.58e-19
Fzd8	frizzled class receptor 8	55.9	435	847	397	500	294	3.92	0.431	9.1	9.41e-20	8.62e-19
Parp4	poly (ADP-ribose) polymerase family, member 4	295	549	1720	495	640	629	2.54	0.279	9.09	9.77e-20	8.96e-19
Olfr714	olfactory receptor 714	99.5	0	0	0	0	58	-8.41	0.925	-9.09	9.8e-20	8.98e-19
Pitx1	paired-like homeodomain transcription factor 1	120	670	1020	828	407	417	3.08	0.339	9.09	9.86e-20	9.02e-19
Trappc5	trafficking protein particle complex 5	1790	1270	489	1150	1460	1420	-1.87	0.206	-9.09	1.01e-19	9.26e-19
Tjp3	tight junction protein 3	76.8	552	2370	451	720	628	4.95	0.545	9.09	1.02e-19	9.36e-19
Cops5	COP9 signalosome subunit 5	2000	1540	731	1790	1140	1650	-1.45	0.16	-9.08	1.04e-19	9.49e-19
Dnajb3	DnaJ heat shock protein family (Hsp40) member B3	256	265	11.9	243	301	210	-4.21	0.464	-9.08	1.04e-19	9.54e-19
Nek2	NIMA (never in mitosis gene a)-related expressed kinase 2	78	149	1600	96.4	237	389	4.37	0.481	9.08	1.06e-19	9.71e-19
Phf13	PHD finger protein 13	306	372	1140	322	455	482	1.9	0.209	9.08	1.09e-19	9.93e-19
Olfr1243	olfactory receptor 1243	137	48.7	0	55.9	36.7	90.8	-8.88	0.978	-9.08	1.11e-19	1.01e-18
Rsph9	radial spoke head 9 homolog (Chlamydomonas)	3920	2390	473	2200	2710	2910	-3.05	0.336	-9.08	1.12e-19	1.02e-18
Olfr968	olfactory receptor 968	128	0	0	0	0	74.9	-8.78	0.967	-9.08	1.12e-19	1.02e-18
Patj	PATJ, crumbs cell polarity complex component	867	1820	3690	1580	2230	1630	2.09	0.23	9.08	1.13e-19	1.03e-18
Dydc1	DPY30 domain containing 1	161	107	0	113	96.3	118	-9.11	1	-9.07	1.15e-19	1.05e-18
Srpk2	serine/arginine-rich protein specific kinase 2	3160	2910	853	3060	2660	2660	-1.9	0.209	-9.07	1.2e-19	1.1e-18
Ptges2	prostaglandin E synthase 2	1870	1360	308	1440	1230	1450	-2.63	0.29	-9.07	1.24e-19	1.13e-18
Arpc4	actin related protein 2/3 complex, subunit 4	5740	3450	1890	3240	3790	4480	-1.61	0.177	-9.06	1.25e-19	1.14e-18
Tex29	testis expressed 29	87.2	60.7	0.0907	57.6	66	64.4	-7.84	0.864	-9.06	1.25e-19	1.14e-18
Mpp3	membrane protein, palmitoylated 3 (MAGUK p55 subfamily member 3)	1410	957	99.6	738	1320	1050	-3.8	0.419	-9.06	1.33e-19	1.2e-18
Gatad2b	GATA zinc finger domain containing 2B	1400	1670	4130	1550	1870	1990	1.56	0.172	9.06	1.35e-19	1.23e-18
Fam118a	family with sequence similarity 118, member A	1250	886	144	967	751	952	-3.1	0.342	-9.05	1.4e-19	1.27e-18
4933407L21Rik	RIKEN cDNA 4933407L21 gene	99.7	86.1	0	128	16.3	77.2	-8.42	0.93	-9.05	1.41e-19	1.28e-18
Ctxn1	cortexin 1	3550	3080	423	2910	3360	2840	-3.07	0.339	-9.05	1.43e-19	1.29e-18
Tmem45b	transmembrane protein 45b	0.719	161	2190	83.1	291	461	12.6	1.39	9.05	1.43e-19	1.3e-18
Olfr1213	olfactory receptor 1213	319	596	9.5	786	279	320	-5.22	0.577	-9.05	1.47e-19	1.33e-18
Arfgap3	ADP-ribosylation factor GTPase activating protein 3	672	796	1730	715	929	904	1.36	0.15	9.04	1.52e-19	1.37e-18
Tanc1	tetratricopeptide repeat, ankyrin repeat and coiled-coil containing 1	1300	1620	7850	1370	2040	2650	2.59	0.287	9.04	1.63e-19	1.47e-18
Tnfrsf13b	tumor necrosis factor receptor superfamily, member 13b	2.75	152	2550	111	221	530	9.83	1.09	9.04	1.64e-19	1.48e-18
Rrbp1	ribosome binding protein 1	637	1950	4030	1950	1950	1590	2.66	0.294	9.03	1.67e-19	1.51e-18
Slc12a5	solute carrier family 12, member 5	563	402	9.74	459	307	420	-6.01	0.665	-9.03	1.68e-19	1.51e-18
Olfr676	olfactory receptor 676	92.9	0	0	0	0	54.2	-8.31	0.921	-9.03	1.76e-19	1.58e-18
Amph	amphiphysin	1800	1600	70.6	1340	2040	1420	-4.66	0.516	-9.03	1.78e-19	1.61e-18
Kcnip4	Kv channel interacting protein 4	383	626	14.8	770	387	365	-4.86	0.539	-9.02	1.82e-19	1.64e-18
Olfr11	olfactory receptor 11	231	61.5	0	73.9	40.8	149	-9.63	1.07	-9.02	1.83e-19	1.65e-18
Igsf3	immunoglobulin superfamily, member 3	2400	1670	518	1680	1650	1870	-2.22	0.246	-9.02	1.87e-19	1.68e-18
Ghr	growth hormone receptor	25.4	84.2	1550	81.6	88.6	335	5.94	0.659	9.02	1.94e-19	1.75e-18
Olfr1217	olfactory receptor 1217	312	31.7	0	50.7	0	189	-10.1	1.12	-9.01	2.02e-19	1.82e-18
Olfr893	olfactory receptor 893	45.9	0	0	0	0	26.8	-22.9	2.54	-9.01	2.03e-19	1.82e-18
Flvcr1	feline leukemia virus subgroup C cellular receptor 1	261	201	1230	158	272	436	2.24	0.248	9.01	2.05e-19	1.84e-18
Hs3st3a1	heparan sulfate (glucosamine) 3-O-sulfotransferase 3A1	33.3	153	1070	120	208	262	5.01	0.556	9.01	2.08e-19	1.87e-18
Pak2	p21 (RAC1) activated kinase 2	1560	2120	3300	1960	2380	2020	1.09	0.121	9.01	2.08e-19	1.87e-18
Cdc14b	CDC14 cell division cycle 14B	146	327	1620	400	205	472	3.47	0.386	9.01	2.09e-19	1.87e-18
Sema7a	sema domain, immunoglobulin domain (Ig), and GPI membrane anchor, (semaphorin) 7A	10900	5310	2620	6730	2950	8020	-2.05	0.227	-9.01	2.09e-19	1.88e-18
Wls	wntless WNT ligand secretion mediator	321	1280	1810	1070	1620	823	2.49	0.277	9.01	2.11e-19	1.89e-18
Ddx54	DEAD (Asp-Glu-Ala-Asp) box polypeptide 54	998	1030	2390	1080	946	1280	1.26	0.14	9.01	2.11e-19	1.89e-18
Sgip1	SH3-domain GRB2-like (endophilin) interacting protein 1	1720	1220	79.4	1470	809	1290	-4.47	0.497	-9	2.34e-19	2.09e-18
Olfr191	olfactory receptor 191	225	8.35	0	13.4	0	133	-9.59	1.07	-9	2.36e-19	2.11e-18
Hcn1	hyperpolarization activated cyclic nucleotide gated potassium channel 1	1460	1140	108	1280	926	1120	-3.88	0.431	-8.99	2.39e-19	2.14e-18
Olfr1340	olfactory receptor 1340	72.7	0	0	0	0	42.4	-7.96	0.886	-8.99	2.43e-19	2.17e-18
B2m	beta-2 microglobulin	428	1500	1890	1180	2040	950	2.14	0.238	8.99	2.44e-19	2.18e-18
Olfr102	olfactory receptor 102	189	4.62	0	7.4	0	112	-9.34	1.04	-8.99	2.45e-19	2.18e-18
Slc30a4	solute carrier family 30 (zinc transporter), member 4	86.9	192	479	192	193	187	2.47	0.274	8.99	2.45e-19	2.18e-18
Zfp467	zinc finger protein 467	190	638	1280	475	910	501	2.75	0.306	8.99	2.48e-19	2.21e-18
Fam126a	family with sequence similarity 126, member A	63	627	1640	754	414	496	4.71	0.524	8.99	2.51e-19	2.24e-18
Iqsec2	IQ motif and Sec7 domain 2	3950	3380	813	3790	2700	3210	-2.29	0.255	-8.99	2.55e-19	2.27e-18
Lrrc23	leucine rich repeat containing 23	1740	1320	139	1430	1150	1340	-3.64	0.405	-8.99	2.56e-19	2.27e-18
Marchf2	membrane associated ring-CH-type finger 2	2110	2330	667	2360	2290	1880	-1.67	0.185	-8.99	2.58e-19	2.3e-18
Olfr726	olfactory receptor 726	997	123	15.7	134	105	612	-5.99	0.667	-8.98	2.6e-19	2.31e-18
Mb21d2	Mab-21 domain containing 2	4720	3700	2190	3810	3530	4000	-1.12	0.124	-8.98	2.66e-19	2.37e-18
Pdcd6ip	programmed cell death 6 interacting protein	2760	3360	5900	3350	3390	3510	1.09	0.122	8.98	2.68e-19	2.38e-18
Fam110b	family with sequence similarity 110, member B	361	498	12.5	718	130	324	-4.92	0.548	-8.98	2.71e-19	2.41e-18
Sorbs2	sorbin and SH3 domain containing 2	6130	5990	917	5740	6390	5090	-2.75	0.306	-8.98	2.73e-19	2.42e-18
Dennd5a	DENN/MADD domain containing 5A	4770	6390	588	7450	4630	4310	-3.02	0.337	-8.98	2.8e-19	2.48e-18
Fkbp9	FK506 binding protein 9	404	625	1780	568	719	720	2.14	0.238	8.98	2.8e-19	2.48e-18
Hadha	hydroxyacyl-CoA dehydrogenase trifunctional multienzyme complex subunit alpha	1120	1780	2850	1570	2130	1610	1.34	0.149	8.98	2.81e-19	2.49e-18
Shtn1	shootin 1	424	892	1680	910	862	772	1.98	0.221	8.98	2.81e-19	2.49e-18
Olfr895	olfactory receptor 895	56.3	0	0	0	0	32.9	-7.6	0.846	-8.98	2.83e-19	2.51e-18
Ppargc1a	peroxisome proliferative activated receptor, gamma, coactivator 1 alpha	1960	919	142	1100	625	1380	-3.81	0.424	-8.97	2.87e-19	2.54e-18
Ube2u	ubiquitin-conjugating enzyme E2U (putative)	160	115	1.53	72.1	186	119	-6.2	0.692	-8.97	3.02e-19	2.67e-18
Elf4	E74-like factor 4 (ets domain transcription factor)	6.55	127	1390	140	106	303	7.83	0.873	8.96	3.16e-19	2.79e-18
Lrrc3b	leucine rich repeat containing 3B	1900	221	62.1	193	268	1170	-4.95	0.552	-8.96	3.28e-19	2.89e-18
Slc25a3	solute carrier family 25 (mitochondrial carrier, phosphate carrier), member 3	9120	6050	5410	5920	6270	7720	-0.754	0.0842	-8.96	3.35e-19	2.95e-18
Olfr319	olfactory receptor 319	828	6.46	4.49	10.3	0	485	-7.52	0.84	-8.95	3.48e-19	3.07e-18
Pde1b	phosphodiesterase 1B, Ca2+-calmodulin dependent	176	385	1100	400	361	402	2.64	0.295	8.95	3.48e-19	3.07e-18
Irf1	interferon regulatory factor 1	52.2	569	1450	498	687	438	4.8	0.537	8.95	3.51e-19	3.09e-18
Rab20	RAB20, member RAS oncogene family	10.1	101	601	74.1	147	145	5.89	0.658	8.95	3.56e-19	3.14e-18
Tead3	TEA domain family member 3	20	239	878	291	153	236	5.55	0.62	8.95	3.69e-19	3.25e-18
Tceal9	transcription elongation factor A like 9	1080	1190	2800	1060	1410	1440	1.38	0.154	8.94	3.74e-19	3.29e-18
Man2b1	mannosidase 2, alpha B1	678	693	2360	563	909	1010	1.8	0.201	8.94	3.76e-19	3.31e-18
Dynlrb1	dynein light chain roadblock-type 1	4080	3020	1480	2840	3310	3340	-1.46	0.163	-8.94	3.79e-19	3.33e-18
Als2cl	ALS2 C-terminal like	2.35	130	1050	152	93.8	235	8.78	0.982	8.94	3.87e-19	3.4e-18
Gas2l1	growth arrest-specific 2 like 1	5340	5740	664	5970	5350	4520	-3.02	0.338	-8.94	4.02e-19	3.53e-18
Gng2	guanine nucleotide binding protein (G protein), gamma 2	34.3	494	3480	654	227	807	6.68	0.748	8.94	4.03e-19	3.54e-18
Srxn1	sulfiredoxin 1 homolog (S. cerevisiae)	1910	1720	99.2	1320	2400	1520	-4.25	0.475	-8.93	4.17e-19	3.66e-18
Olfr1416	olfactory receptor 1416	204	4.29	0	6.86	0	120	-9.45	1.06	-8.93	4.25e-19	3.72e-18
Slc25a12	solute carrier family 25 (mitochondrial carrier, Aralar), member 12	2950	2720	6200	2420	3220	3530	1.07	0.12	8.93	4.36e-19	3.82e-18
Ppp2r5b	protein phosphatase 2, regulatory subunit B', beta	6740	3770	1040	3850	3630	4970	-2.69	0.302	-8.92	4.6e-19	4.03e-18
Ncdn	neurochondrin	2960	2530	959	2420	2700	2480	-1.64	0.184	-8.92	4.64e-19	4.06e-18
Chst10	carbohydrate sulfotransferase 10	153	242	8.36	331	94.6	117	-4.41	0.494	-8.92	4.71e-19	4.12e-18
Lrch2	leucine-rich repeats and calponin homology (CH) domain containing 2	468	474	21.6	419	566	383	-4.34	0.487	-8.92	4.76e-19	4.17e-18
Klf16	Kruppel-like factor 16	996	1420	2380	1250	1690	1360	1.26	0.141	8.92	4.79e-19	4.18e-18
Kcnn1	potassium intermediate/small conductance calcium-activated channel, subfamily N, member 1	1120	1590	55.5	1560	1650	1020	-4.35	0.488	-8.92	4.83e-19	4.22e-18
Camk2n1	calcium/calmodulin-dependent protein kinase II inhibitor 1	304	1950	2760	2700	701	1150	3.18	0.357	8.92	4.86e-19	4.24e-18
Odc1	ornithine decarboxylase, structural 1	750	1100	2860	1070	1160	1240	1.93	0.217	8.91	4.9e-19	4.28e-18
Clic6	chloride intracellular channel 6	1290	4180	5860	3800	4820	2820	2.19	0.245	8.91	4.93e-19	4.3e-18
Olfr133	olfactory receptor 133	87	0	0	0	0	50.7	-8.22	0.922	-8.91	5.15e-19	4.49e-18
Arhgap26	Rho GTPase activating protein 26	246	376	3390	349	421	887	3.78	0.425	8.9	5.43e-19	4.73e-18
Ppp1r37	protein phosphatase 1, regulatory subunit 37	7490	5660	2510	6120	4900	6110	-1.58	0.178	-8.9	5.45e-19	4.75e-18
Fkbp2	FK506 binding protein 2	2440	2180	724	2290	2000	2050	-1.75	0.197	-8.9	5.63e-19	4.9e-18
Fam53c	family with sequence similarity 53, member C	5350	6500	2460	6880	5860	5040	-1.12	0.126	-8.9	5.75e-19	5e-18
Itgb4	integrin beta 4	19.1	97.2	1580	95.2	101	340	6.44	0.724	8.9	5.77e-19	5.02e-18
Mctp2	multiple C2 domains, transmembrane 2	84.8	231	1310	134	392	356	3.96	0.445	8.9	5.81e-19	5.05e-18
Olfr827	olfactory receptor 827	607	1730	7.91	758	3340	739	-6.08	0.683	-8.89	5.85e-19	5.08e-18
Rnf144b	ring finger protein 144B	72.7	274	637	224	357	227	3.13	0.352	8.89	6.03e-19	5.23e-18
Olfr279	olfactory receptor 279	1180	106	29.1	82.3	145	720	-5.32	0.598	-8.89	6.03e-19	5.24e-18
Olfr1034	olfactory receptor 1034	72	0	0	0	0	42	-7.95	0.894	-8.89	6.12e-19	5.31e-18
Tppp3	tubulin polymerization-promoting protein family member 3	2460	2760	313	2400	3350	2110	-2.98	0.335	-8.89	6.13e-19	5.31e-18
Olfr684	olfactory receptor 684	82.8	0	0	0	0	48.3	-8.15	0.917	-8.88	6.51e-19	5.64e-18
Olfr1062	olfactory receptor 1062	67.4	0	0	0	0	39.3	-7.85	0.884	-8.88	6.66e-19	5.77e-18
Ndufs7	NADH:ubiquinone oxidoreductase core subunit S7	2140	1600	846	1350	2010	1770	-1.33	0.15	-8.88	6.96e-19	6.02e-18
Aox4	aldehyde oxidase 4	1.81	235	3740	188	312	781	11	1.24	8.88	6.98e-19	6.04e-18
Pafah1b1	platelet-activating factor acetylhydrolase, isoform 1b, subunit 1	11100	11800	5270	12700	10200	10100	-1.07	0.121	-8.87	7.12e-19	6.16e-18
Ep300	E1A binding protein p300	2210	3330	9340	3190	3550	3850	2.08	0.234	8.87	7.23e-19	6.25e-18
Adra2a	adrenergic receptor, alpha 2a	2.28	270	3130	188	407	671	10.4	1.17	8.87	7.28e-19	6.29e-18
Adh5	alcohol dehydrogenase 5 (class III), chi polypeptide	5130	4280	1810	4230	4380	4300	-1.5	0.169	-8.87	7.31e-19	6.31e-18
Reep5	receptor accessory protein 5	88.2	662	1620	428	1050	515	4.21	0.475	8.87	7.32e-19	6.32e-18
Olfr806	olfactory receptor 806	588	42.1	1.67	26.7	67.7	353	-8.06	0.909	-8.87	7.58e-19	6.53e-18
Ccdc138	coiled-coil domain containing 138	969	798	237	918	599	789	-2.05	0.231	-8.87	7.6e-19	6.55e-18
Slc25a15	solute carrier family 25 (mitochondrial carrier ornithine transporter), member 15	1100	674	141	548	883	818	-2.95	0.334	-8.86	8.07e-19	6.95e-18
Sars	seryl-aminoacyl-tRNA synthetase	4440	3040	1910	3180	2810	3640	-1.22	0.138	-8.86	8.09e-19	6.97e-18
Fads6	fatty acid desaturase domain family, member 6	4260	3380	1050	3470	3230	3440	-2.02	0.228	-8.86	8.1e-19	6.97e-18
Plppr1	phospholipid phosphatase related 1	316	250	9.6	206	323	242	-4.85	0.547	-8.86	8.13e-19	7e-18
Olfr617	olfactory receptor 617	108	0	0	0	0	63.2	-8.54	0.964	-8.86	8.34e-19	7.17e-18
Ly6g6d	lymphocyte antigen 6 complex, locus G6D	1.98	93.8	1090	64.1	143	233	9.06	1.02	8.85	8.52e-19	7.32e-18
S100a1	S100 calcium binding protein A1	409	1670	2350	1220	2410	1070	2.52	0.285	8.85	8.58e-19	7.37e-18
Olfr649	olfactory receptor 649	79.9	0	0.346	0	0	46.7	-7.2	0.814	-8.85	8.6e-19	7.39e-18
Foxg1	forkhead box G1	41.5	190	1300	241	105	319	4.97	0.562	8.85	8.88e-19	7.62e-18
Sestd1	SEC14 and spectrin domains 1	1200	572	103	683	389	845	-3.54	0.4	-8.85	8.93e-19	7.66e-18
Prr15	proline rich 15	518	391	2000	340	476	778	1.95	0.22	8.85	9.02e-19	7.73e-18
Tprn	taperin	214	455	2550	409	532	722	3.58	0.405	8.85	9.04e-19	7.75e-18
Dio2	deiodinase, iodothyronine, type II	1300	540	74.1	694	282	890	-4.12	0.466	-8.85	9.06e-19	7.76e-18
Olfr1090	olfactory receptor 1090	85.8	0.478	0	0.764	0	50.1	-8.2	0.927	-8.84	9.46e-19	8.1e-18
Hip1r	huntingtin interacting protein 1 related	1610	3140	8910	3780	2060	3370	2.47	0.279	8.84	9.51e-19	8.14e-18
Six4	sine oculis-related homeobox 4	18.2	181	1280	157	220	300	6.13	0.694	8.84	9.63e-19	8.24e-18
Ilf2	interleukin enhancer binding factor 2	3520	2300	1790	2170	2510	2910	-0.984	0.111	-8.83	1.03e-18	8.83e-18
Olfr481	olfactory receptor 481	105	0	0	0	0	61.2	-8.49	0.961	-8.83	1.03e-18	8.83e-18
Ghitm	growth hormone inducible transmembrane protein	6570	5500	2590	5400	5670	5560	-1.35	0.153	-8.83	1.04e-18	8.89e-18
Pfkfb3	6-phosphofructo-2-kinase/fructose-2,6-biphosphatase 3	83.1	310	1070	142	589	326	3.69	0.418	8.83	1.05e-18	8.94e-18
Olfr121	olfactory receptor 121	672	0	16.7	0	0	395	-5.32	0.602	-8.83	1.05e-18	8.95e-18
Psmb3	proteasome (prosome, macropain) subunit, beta type 3	2680	1710	764	1590	1900	2090	-1.8	0.204	-8.83	1.07e-18	9.08e-18
Olfr1225	olfactory receptor 1225	144	2.92	0	4.68	0	84.9	-8.95	1.01	-8.83	1.07e-18	9.09e-18
St3gal5	ST3 beta-galactoside alpha-2,3-sialyltransferase 5	51.3	317	1570	223	475	405	4.94	0.56	8.83	1.07e-18	9.15e-18
Olfr691	olfactory receptor 691	70	0	0	0	0	40.8	-7.9	0.896	-8.82	1.12e-18	9.49e-18
Otx2	orthodenticle homeobox 2	143	973	1790	1020	888	648	3.65	0.414	8.82	1.12e-18	9.49e-18
Olfr552	olfactory receptor 552	292	7.52	0.857	12	0	172	-8.48	0.961	-8.82	1.12e-18	9.53e-18
Olfr392	olfactory receptor 392	1060	274	23.5	182	428	686	-5.57	0.631	-8.82	1.15e-18	9.8e-18
Thap11	THAP domain containing 11	1590	1430	637	1410	1450	1370	-1.32	0.15	-8.81	1.2e-18	1.02e-17
[truncated: 15,086 more rows]

## Sheet: sig_down
Name	DESC	OSN_GFP-_avg	OSN_GFP+_avg	MVC_avg	male_avg	fem_avg	baseMean	log2FoldChange	lfcSE	stat	pvalue	padj
Clstn2	calsyntenin 2	29900	27600	1100	27600	27500	23800	-4.76	0.113	-42.1	0	0
Gramd1c	GRAM domain containing 1C	20600	24800	866	26500	21900	17700	-4.56	0.115	-39.8	0	0
Kcnc4	potassium voltage gated channel, Shaw-related subfamily, member 4	32300	28500	1050	29600	26700	25400	-4.94	0.113	-43.7	0	0
S100a5	S100 calcium binding protein A5	45200	4000	752	3770	4380	27400	-5.91	0.153	-38.6	0	0
Snap25	synaptosomal-associated protein 25	10500	6410	345	6690	5950	7610	-4.9	0.118	-41.6	0	0
Wdsub1	WD repeat, SAM and U-box domain containing 1	9590	6850	690	7330	6050	7250	-3.81	0.104	-36.5	3.96e-292	9.6e-289
Ell3	elongation factor RNA polymerase II-like 3	13600	9340	699	9540	9000	10100	-4.32	0.118	-36.5	1.07e-291	2.28e-288
Mapk8ip1	mitogen-activated protein kinase 8 interacting protein 1	19400	12800	1380	13000	12400	14400	-3.81	0.104	-36.5	5.36e-291	1.01e-287
Ckb	creatine kinase, brain	61600	20800	1460	19500	22900	40800	-5.39	0.148	-36.3	7.09e-289	1.2e-285
Omp	olfactory marker protein	219000	141000	4490	138000	146000	160000	-5.61	0.157	-35.8	9.4e-281	1.45e-277
Pde4a	phosphodiesterase 4A, cAMP specific	28200	21600	1110	22800	19600	21400	-4.67	0.134	-34.9	2.58e-267	3.65e-264
Syp	synaptophysin	29100	19200	1090	18100	21000	21500	-4.73	0.138	-34.4	2.13e-259	2.79e-256
Ak1	adenylate kinase 1	26600	17200	960	17600	16700	19500	-4.84	0.141	-34.3	2.17e-258	2.64e-255
Stom	stomatin	244000	225000	5840	226000	224000	194000	-5.39	0.158	-34	2.27e-253	2.57e-250
Tmem151b	transmembrane protein 151B	9890	6790	444	6490	7290	7370	-4.47	0.132	-34	4.84e-253	5.14e-250
Eef1a2	eukaryotic translation elongation factor 1 alpha 2	26800	18900	664	18500	19600	20000	-5.34	0.157	-33.9	4.71e-252	4.7e-249
Stoml3	stomatin (Epb7.2)-like 3	181000	155000	4110	148000	166000	141000	-5.46	0.163	-33.5	9.4e-246	8.87e-243
Scn4b	sodium channel, type IV, beta	17600	4160	480	4380	3770	11300	-5.19	0.155	-33.4	1.08e-244	9.66e-242
Ric8b	RIC8 guanine nucleotide exchange factor B	51100	33900	2790	35200	31900	37900	-4.2	0.129	-32.6	1.25e-233	1.06e-230
Gnb1	guanine nucleotide binding protein (G protein), beta 1	131000	96400	12300	98000	93700	100000	-3.41	0.105	-32.6	1.95e-233	1.58e-230
Hcn2	hyperpolarization-activated, cyclic nucleotide-gated K+ 2	16400	21400	727	21800	20900	14500	-4.5	0.138	-32.6	3.47e-233	2.68e-230
Nsg1	neuron specific gene family member 1	61200	40700	1400	38900	43700	45000	-5.45	0.168	-32.5	7.43e-232	5.49e-229
Calm1	calmodulin 1	206000	132000	11100	128000	137000	151000	-4.21	0.13	-32.4	9.1e-231	6.44e-228
Faim2	Fas apoptotic inhibitory molecule 2	52400	21100	1760	22800	18200	35600	-4.9	0.152	-32.1	1.56e-226	1.06e-223
Chga	chromogranin A	99400	94000	2540	95100	92100	79300	-5.29	0.167	-31.8	1.24e-221	7.82e-219
Klc2	kinesin light chain 2	14300	11400	1700	12000	10500	11200	-3.07	0.0971	-31.7	5.03e-220	3.05e-217
Cngb1	cyclic nucleotide gated channel beta 1	34300	34600	1240	36300	31900	27900	-4.79	0.152	-31.5	1.57e-217	9.19e-215
Atf5	activating transcription factor 5	127000	93300	6390	92300	95000	96300	-4.32	0.138	-31.4	8.97e-216	5.08e-213
Plekhb1	pleckstrin homology domain containing, family B (evectins) member 1	111000	83900	4430	82000	87200	84400	-4.65	0.148	-31.3	1.54e-215	8.46e-213
Atp1b1	ATPase, Na+/K+ transporting, beta 1 polypeptide	40100	26000	5380	25700	26400	30200	-2.9	0.0925	-31.3	4.46e-215	2.37e-212
Tspan7	tetraspanin 7	33500	17800	1650	18000	17400	23800	-4.34	0.139	-31.2	1.19e-213	6.15e-211
Acsl6	acyl-CoA synthetase long-chain family member 6	35700	33900	898	34400	33000	28500	-5.32	0.174	-30.6	7.76e-206	3.88e-203
Gfy	golgi-associated olfactory signaling regulator	286000	213000	8760	209000	218000	216000	-5.03	0.165	-30.4	1.25e-203	6.01e-201
Tarsl2	threonyl-tRNA synthetase-like 2	8460	7540	969	7610	7440	6800	-3.12	0.103	-30.4	1.27e-203	6.01e-201
5330417C22Rik	RIKEN cDNA 5330417C22 gene	6280	5480	489	5560	5360	4970	-3.69	0.121	-30.4	4.32e-203	1.98e-200
Efr3b	EFR3 homolog B	11000	5700	622	5760	5610	7810	-4.17	0.137	-30.4	8.87e-203	3.96e-200
Rtp1	receptor transporter protein 1	38000	35600	1040	35200	36200	30300	-5.18	0.171	-30.3	3.68e-202	1.6e-199
Tom1	target of myb1 trafficking protein	24600	19700	1480	18200	22300	19000	-4.05	0.134	-30.2	1.15e-200	4.87e-198
Serpine2	serine (or cysteine) peptidase inhibitor, clade E, member 2	33700	18800	929	18400	19500	24000	-5.19	0.173	-30	5.37e-198	2.22e-195
Ormdl3	ORM1-like 3 (S. cerevisiae)	14900	9670	1600	10100	8960	11200	-3.23	0.11	-29.4	3.25e-190	1.31e-187
Gm11992	predicted gene 11992	17100	17000	733	17000	16800	13900	-4.54	0.155	-29.3	1.66e-188	6.55e-186
Cnga2	cyclic nucleotide gated channel alpha 2	62300	50700	2210	49000	53600	48100	-4.83	0.167	-28.9	4.7e-184	1.81e-181
Aplp1	amyloid beta (A4) precursor-like protein 1	69800	48200	2010	48500	47800	51800	-5.12	0.177	-28.8	5.12e-183	1.93e-180
Prnp	prion protein	23800	17400	1260	16600	18700	18000	-4.24	0.148	-28.7	2.5e-181	9.22e-179
Rap1gds1	RAP1, GTP-GDP dissociation stimulator 1	29400	27400	1290	27200	27900	23500	-4.51	0.158	-28.6	3.96e-180	1.43e-177
Mapk8ip2	mitogen-activated protein kinase 8 interacting protein 2	31600	30300	957	31300	28700	25400	-5.04	0.176	-28.6	1.24e-179	4.29e-177
Rd3	retinal degeneration 3	18200	16700	454	17200	15900	14400	-5.32	0.189	-28.2	5.38e-175	1.79e-172
Adcy3	adenylate cyclase 3	115000	113000	4420	115000	110000	93100	-4.7	0.17	-27.6	4.98e-168	1.57e-165
Pcp4l1	Purkinje cell protein 4-like 1	35200	3030	1000	2750	3500	21400	-5.14	0.186	-27.6	4e-167	1.24e-164
Ttc9	tetratricopeptide repeat domain 9	8540	8620	1130	8780	8350	7120	-2.91	0.107	-27.1	7.94e-162	2.41e-159
Mslnl	mesothelin-like	27100	8440	859	7800	9500	17800	-4.98	0.184	-27	7.11e-161	2.12e-158
Sgpl1	sphingosine phosphate lyase 1	46000	59900	3960	59800	60100	40900	-3.54	0.131	-26.9	7.31e-160	2.14e-157
Gnal	guanine nucleotide binding protein, alpha stimulating, olfactory type	183000	164000	5760	168000	158000	144000	-4.99	0.186	-26.8	2e-158	5.66e-156
Fstl5	follistatin-like 5	83700	60200	3480	59600	61300	62900	-4.59	0.172	-26.8	1.07e-157	2.98e-155
Rtn1	reticulon 1	29300	33800	1730	33500	34300	24900	-4.08	0.154	-26.5	5.94e-155	1.63e-152
Glb1l2	galactosidase, beta 1-like 2	21100	13800	3110	13900	13800	16000	-2.77	0.104	-26.5	8.98e-155	2.42e-152
Pacrg	PARK2 co-regulated	2740	1800	269	1770	1840	2050	-3.33	0.126	-26.5	3.38e-154	8.97e-152
Pkm	pyruvate kinase, muscle	52300	32500	7400	32600	32500	39200	-2.82	0.107	-26.4	7.46e-154	1.95e-151
Rab6b	RAB6B, member RAS oncogene family	17100	17300	1500	17900	16200	14100	-3.54	0.134	-26.3	8.1e-153	2.08e-150
Pde6d	phosphodiesterase 6D, cGMP-specific, rod, delta	13100	11500	707	10900	12400	10300	-4.21	0.16	-26.2	1.99e-151	4.97e-149
Actr1b	ARP1 actin-related protein 1B, centractin beta	14100	14200	2340	14700	13400	11800	-2.6	0.101	-25.7	2.65e-145	6.25e-143
Clstn1	calsyntenin 1	63300	46600	8920	48400	43600	49000	-2.83	0.11	-25.6	4.73e-145	1.1e-142
Eml2	echinoderm microtubule associated protein like 2	24200	17500	1380	17800	17100	18300	-4.14	0.162	-25.5	4.46e-143	1.02e-140
Ldhb	lactate dehydrogenase B	17500	12400	2050	11600	13800	13400	-3.1	0.125	-24.8	2.11e-135	4.59e-133
Pgam1	phosphoglycerate mutase 1	17200	15300	1550	14800	16200	13700	-3.47	0.142	-24.5	9.89e-133	2.07e-130
Olig1	oligodendrocyte transcription factor 1	4000	4480	322	4440	4540	3390	-3.63	0.149	-24.3	1.63e-130	3.3e-128
Sult4a1	sulfotransferase family 4A, member 1	7250	5180	396	4870	5690	5460	-4.21	0.174	-24.2	1.55e-129	3.1e-127
Hmgn3	high mobility group nucleosomal binding domain 3	6810	4710	559	5250	3820	5130	-3.6	0.15	-24	4.68e-127	9.14e-125
Olfr267	olfactory receptor 267	603	17.1	0	6.6	34.7	356	-26.1	1.09	-24	5.76e-127	1.11e-124
Trim35	tripartite motif-containing 35	6780	4070	801	3910	4340	5010	-3.07	0.129	-23.9	3.53e-126	6.73e-124
Syt11	synaptotagmin XI	23600	16100	1270	16400	15700	17600	-4.22	0.178	-23.7	1.88e-124	3.54e-122
Adipor1	adiponectin receptor 1	34600	26200	4240	25600	27000	26800	-3.03	0.128	-23.6	1.85e-123	3.45e-121
Rarg	retinoic acid receptor, gamma	9690	7430	1230	8220	6120	7550	-2.97	0.126	-23.5	4.52e-122	8.34e-120
Ptp4a3	protein tyrosine phosphatase 4a3	23100	21500	645	21000	22400	18400	-5.17	0.221	-23.3	1.92e-120	3.46e-118
Endod1	endonuclease domain containing 1	26600	21100	2400	21400	20500	20600	-3.47	0.149	-23.3	1.34e-119	2.36e-117
Olfr394	olfactory receptor 394	732	47.8	0	8.24	114	439	-26.6	1.15	-23.2	1.87e-119	3.28e-117
Olfr983	olfactory receptor 983	290	5.2	0	8.32	0	174	-25.4	1.1	-23	5.77e-117	9.99e-115
Foxo6	forkhead box O6	4470	4610	480	4870	4170	3730	-3.23	0.141	-22.9	4.78e-116	8.19e-114
Myo6	myosin VI	49800	56500	7240	61100	48800	43000	-2.78	0.122	-22.8	1.77e-115	3.01e-113
Olfr820	olfactory receptor 820	424	50.1	0	8.42	120	255	-25.9	1.13	-22.8	2.01e-115	3.37e-113
Lrrc59	leucine rich repeat containing 59	11700	11200	2530	11100	11400	9820	-2.21	0.097	-22.8	9.83e-115	1.64e-112
Olfr1408	olfactory receptor 1408	286	23.1	0	3.9	55	172	-25.4	1.12	-22.7	2.11e-114	3.41e-112
Lhx2	LIM homeobox protein 2	14200	14100	1000	14700	13200	11600	-3.83	0.169	-22.7	8.63e-114	1.36e-111
Impdh1	inosine monophosphate dehydrogenase 1	25700	23600	1490	23900	23200	20500	-4.11	0.183	-22.5	5.03e-112	7.69e-110
Sae1	SUMO1 activating enzyme subunit 1	6630	5920	1330	6010	5760	5440	-2.31	0.104	-22.3	3.17e-110	4.81e-108
Olfr849	olfactory receptor 849	298	5.03	0	8.05	0	178	-25.1	1.14	-22	2.68e-107	3.89e-105
Olfr718-ps1	olfactory receptor 718, pseudogene 1	911	223	0	58.7	497	581	-26.9	1.23	-21.9	5.74e-106	8.2e-104
Olfr164	olfactory receptor 164	290	9.88	0	15.8	0	173	-25.3	1.16	-21.9	7.04e-106	9.96e-104
Selenot	selenoprotein T	14200	12100	1730	11900	12500	11300	-3.03	0.139	-21.8	1.07e-105	1.5e-103
Olfr1209	olfactory receptor 1209	335	2.44	0	3.9	0	200	-25.6	1.17	-21.8	1.41e-105	1.96e-103
Sun1	Sad1 and UNC84 domain containing 1	11800	10000	3340	10400	9370	9770	-1.82	0.0834	-21.8	1.45e-105	2e-103
Pcolce2	procollagen C-endopeptidase enhancer 2	18400	17200	1040	16500	18300	14800	-4.16	0.191	-21.8	1.82e-105	2.49e-103
Olfr553	olfactory receptor 553	262	30.1	0	2.98	75.3	160	-25.1	1.15	-21.8	6.05e-105	8.09e-103
Ttll7	tubulin tyrosine ligase-like family, member 7	20400	16700	3580	17500	15500	16300	-2.52	0.116	-21.7	8.98e-105	1.18e-102
Olfr109	olfactory receptor 109	276	81.8	0	5.28	209	179	-25.3	1.16	-21.7	1.02e-104	1.33e-102
S100a3	S100 calcium binding protein A3	105	1.44	0	2.3	0	62.4	-24	1.1	-21.7	1.51e-104	1.96e-102
Fam149a	family with sequence similarity 149, member A	5610	4650	356	4850	4300	4370	-3.95	0.183	-21.6	1.46e-103	1.87e-101
Tspyl4	TSPY-like 4	11800	8570	1020	8310	9000	9000	-3.55	0.165	-21.5	5.91e-103	7.48e-101
Cds1	CDP-diacylglycerol synthase 1	9470	8550	1540	8770	8190	7720	-2.62	0.122	-21.5	2.62e-102	3.3e-100
H2bc21	H2B clustered histone 21	28000	30400	1060	30900	29700	23300	-4.72	0.22	-21.5	3.51e-102	4.39e-100
Stxbp1	syntaxin binding protein 1	10200	9050	1090	9400	8480	8190	-3.23	0.151	-21.3	4.03e-101	4.89e-99
Cby1	chibby family member 1, beta catenin antagonist	2870	1890	294	1900	1870	2150	-3.26	0.153	-21.3	4.65e-101	5.6e-99
Olfr790	olfactory receptor 790	126	20.8	0	9.88	39	77.9	-24.3	1.14	-21.3	1.72e-100	2.05e-98
Enox1	ecto-NOX disulfide-thiol exchanger 1	2380	2330	352	2460	2120	1970	-2.76	0.13	-21.3	2.85e-100	3.37e-98
Prxl2a	peroxiredoxin like 2A	10900	4420	1330	3960	5190	7620	-3.04	0.143	-21.2	4.07e-100	4.77e-98
Olfr736	olfactory receptor 736	151	10	0	0	26.7	90.2	-24.5	1.16	-21.1	3.16e-99	3.68e-97
Olfr569	olfactory receptor 569	150	3.28	0	0	8.73	89.2	-24.2	1.15	-21.1	3.66e-99	4.23e-97
Rnf150	ring finger protein 150	7970	7010	816	7560	6090	6370	-3.3	0.156	-21.1	4.3e-99	4.93e-97
Drc3	dynein regulatory complex subunit 3	3990	2820	471	2690	3040	3040	-3.07	0.146	-21.1	8.84e-99	1.01e-96
Tpd52l2	tumor protein D52-like 2	7740	6080	1280	6200	5890	6120	-2.59	0.123	-21.1	1.37e-98	1.55e-96
Cfap126	cilia and flagella associated protein 126	3680	3050	230	3010	3120	2870	-4.06	0.193	-21	3.7e-98	4.1e-96
Tollip	toll interacting protein	14600	12500	3040	12500	12400	11900	-2.27	0.108	-21	6.62e-98	7.3e-96
Vopp1	vesicular, overexpressed in cancer, prosurvival protein 1	6460	7680	672	7890	7320	5600	-3.27	0.158	-20.8	6.8e-96	7.4e-94
Olfr591	olfactory receptor 591	236	48.6	0	0	130	148	-25.1	1.21	-20.7	1.51e-95	1.62e-93
Atp1a1	ATPase, Na+/K+ transporting, alpha 1 polypeptide	99900	69100	24800	69300	68800	78400	-2.01	0.0979	-20.5	1.07e-93	1.13e-91
Drd2	dopamine receptor D2	7240	5950	159	6020	5830	5570	-5.51	0.268	-20.5	1.87e-93	1.96e-91
Ndrg3	N-myc downstream regulated gene 3	15700	8010	2830	7900	8200	11500	-2.47	0.12	-20.5	2.16e-93	2.25e-91
Aplp2	amyloid beta (A4) precursor-like protein 2	65400	59500	18300	59200	59900	54900	-1.84	0.0902	-20.4	1.62e-92	1.66e-90
Olfr341	olfactory receptor 341	128	39.2	0	0	105	83.3	-24.3	1.19	-20.4	4.4e-92	4.45e-90
Degs1	delta(4)-desaturase, sphingolipid 1	2930	2480	237	2640	2190	2310	-3.6	0.177	-20.3	5.12e-92	5.15e-90
Umodl1	uromodulin-like 1	109000	130000	4350	126000	137000	93500	-4.65	0.229	-20.3	5.2e-92	5.19e-90
Olfr110	olfactory receptor 110	284	89.1	0	84	97.7	186	-24.7	1.22	-20.2	6.42e-91	6.33e-89
Olfr1156	olfactory receptor 1156	143	29.7	0	0.188	79	89.9	-24.4	1.21	-20.1	3.89e-90	3.82e-88
Olfr270	olfactory receptor 270	153	31.1	0	4.41	75.7	96.2	-23.9	1.19	-20.1	5.08e-90	4.96e-88
Olfr982	olfactory receptor 982	82.6	19	0	4.42	43.3	52.4	-23.2	1.16	-20	2.87e-89	2.74e-87
Olfr750	olfactory receptor 750	175	25	0	40	0	108	-24.7	1.23	-20	4.89e-89	4.64e-87
Gng13	guanine nucleotide binding protein (G protein), gamma 13	27100	18100	3740	17800	18600	20600	-2.86	0.143	-19.9	3.55e-88	3.35e-86
Olfr1324	olfactory receptor 1324	295	61	0	0	163	186	-25.4	1.28	-19.9	5.31e-88	4.98e-86
Rsph1	radial spoke head 1 homolog (Chlamydomonas)	3600	2750	474	2790	2670	2800	-2.91	0.147	-19.9	1.09e-87	1.01e-85
Olfr156	olfactory receptor 156	155	79	0	40.2	144	108	-23.7	1.19	-19.8	1.32e-87	1.22e-85
Olfr808	olfactory receptor 808	106	12.6	0	0	33.6	64.5	-24	1.21	-19.8	2.14e-87	1.97e-85
Efna3	ephrin A3	19500	23300	715	23500	23000	16700	-4.76	0.241	-19.8	5.92e-87	5.38e-85
Scrn1	secernin 1	14400	12600	1300	12700	12400	11500	-3.48	0.176	-19.7	1.32e-86	1.18e-84
Slc12a2	solute carrier family 12, member 2	12200	13000	3860	12900	13100	10800	-1.67	0.0844	-19.7	1.35e-86	1.2e-84
Tmem181a	transmembrane protein 181A	4740	3980	1020	4110	3770	3850	-2.21	0.112	-19.7	1.48e-86	1.31e-84
Olfr772	olfactory receptor 772	285	98.8	0	0	263	188	-25	1.27	-19.7	2.74e-86	2.41e-84
Foxj1	forkhead box J1	6160	4800	790	5020	4440	4820	-2.96	0.151	-19.7	5.54e-86	4.85e-84
Cnppd1	cyclin Pas1/PHO80 domain containing 1	7650	5230	1220	5890	4120	5860	-2.65	0.135	-19.6	1.47e-85	1.27e-83
Nptxr	neuronal pentraxin receptor	14500	12900	2050	12500	13500	11700	-2.82	0.144	-19.6	2.42e-85	2.09e-83
Olfr701	olfactory receptor 701	259	62	0	32.2	112	165	-22.3	1.15	-19.4	7.13e-84	5.96e-82
Wdfy2	WD repeat and FYVE domain containing 2	4510	6480	1260	6720	6080	4320	-1.85	0.0959	-19.3	1.38e-82	1.14e-80
Ssbp2	single-stranded DNA binding protein 2	4090	2120	930	2120	2110	3040	-2.13	0.111	-19.2	2.62e-82	2.16e-80
Olfr366	olfactory receptor 366	133	74	0	0	197	93.9	-24.3	1.27	-19.2	4.8e-82	3.94e-80
Olfr68	olfactory receptor 68	109	26.6	0	9.42	55.3	69.5	-24	1.25	-19.2	4.87e-82	3.96e-80
Clgn	calmegin	36000	31600	976	31500	31700	28200	-5.21	0.272	-19.2	7e-82	5.66e-80
Rbm43	RNA binding motif protein 43	2060	1640	293	1670	1590	1620	-2.83	0.148	-19.2	8.28e-82	6.67e-80
Fetub	fetuin beta	26600	18700	1850	18900	18500	20000	-3.85	0.201	-19.2	8.92e-82	7.15e-80
Kifbp	kinesin family binding protein	7760	6910	1630	6630	7380	6380	-2.26	0.119	-19	3.14e-80	2.48e-78
Cox5a	cytochrome c oxidase subunit 5A	4110	2870	627	2950	2750	3160	-2.71	0.143	-18.9	1.05e-79	8.17e-78
Brsk1	BR serine/threonine kinase 1	6650	5110	470	5480	4500	5110	-3.83	0.203	-18.8	4.32e-79	3.32e-77
Tnfrsf21	tumor necrosis factor receptor superfamily, member 21	10000	7590	1770	7760	7320	7870	-2.49	0.132	-18.8	4.46e-79	3.41e-77
Rims3	regulating synaptic membrane exocytosis 3	5790	24400	502	26100	21500	8900	-3.54	0.188	-18.8	6.97e-79	5.31e-77
Nfe2l2	nuclear factor, erythroid derived 2, like 2	8830	6230	1900	6300	6120	6910	-2.22	0.119	-18.8	1.64e-78	1.24e-76
Fbxo10	F-box protein 10	6110	4930	854	5380	4190	4820	-2.84	0.151	-18.7	2.65e-78	2e-76
Cabp4	calcium binding protein 4	1060	663	12.3	672	647	770	-6.35	0.339	-18.7	3.42e-78	2.57e-76
Olfr857	olfactory receptor 857	69.4	61.3	0	11.5	144	54.1	-23.4	1.26	-18.7	1.17e-77	8.71e-76
Saraf	store-operated calcium entry-associated regulatory factor	43600	31300	8350	29800	33700	34000	-2.38	0.128	-18.6	1.54e-77	1.13e-75
Reep1	receptor accessory protein 1	2550	2320	102	2560	1930	2020	-4.7	0.252	-18.6	2e-77	1.47e-75
Ccdc40	coiled-coil domain containing 40	10100	7970	777	8240	7520	7830	-3.72	0.201	-18.6	5.9e-77	4.32e-75
Dynll2	dynein light chain LC8-type 2	16200	13900	4350	13700	14300	13400	-1.9	0.102	-18.6	6.57e-77	4.79e-75
Mycbp	MYC binding protein	3520	2500	349	2580	2370	2680	-3.36	0.181	-18.6	7.5e-77	5.44e-75
Tmem184b	transmembrane protein 184b	7550	7710	936	8290	6740	6300	-3.01	0.163	-18.5	1.61e-76	1.16e-74
Tmem63b	transmembrane protein 63b	13900	11300	1850	11700	10600	11000	-2.91	0.157	-18.5	1.84e-76	1.32e-74
Olfr947-ps1	olfactory receptor 947, pseudogene 1	53.3	62	0	0	165	44.9	-23.1	1.25	-18.5	2.2e-76	1.57e-74
Manea	mannosidase, endo-alpha	17000	16600	1530	18200	14100	13900	-3.49	0.19	-18.4	1.4e-75	9.81e-74
Dynlt1b	dynein light chain Tctex-type 1B	9790	7730	1250	6980	8980	7670	-2.96	0.161	-18.3	3.76e-75	2.61e-73
Ankrd13b	ankyrin repeat domain 13b	7550	12300	722	14500	8570	7270	-3.39	0.185	-18.3	1.44e-74	1e-72
1700001L19Rik	RIKEN cDNA 1700001L19 gene	1500	1120	9.34	1080	1190	1120	-6.96	0.384	-18.1	2.67e-73	1.81e-71
St3gal4	ST3 beta-galactoside alpha-2,3-sialyltransferase 4	3170	1850	164	1670	2140	2290	-4.27	0.236	-18.1	2.74e-73	1.85e-71
Olfr1402	olfactory receptor 1402	57.8	67.6	0	108	0	48.7	-22.6	1.26	-18	1.44e-72	9.57e-71
Klhl5	kelch-like 5	13600	10800	339	11100	10300	10400	-5.31	0.296	-18	4.25e-72	2.82e-70
Nxnl2	nucleoredoxin-like 2	1900	1370	30.3	1460	1210	1420	-5.89	0.329	-17.9	1.21e-71	7.92e-70
Ckmt1	creatine kinase, mitochondrial 1, ubiquitous	10200	5670	2680	6030	5060	7730	-1.94	0.108	-17.9	1.85e-71	1.2e-69
Cfap36	cilia and flagella associated protein 36	5230	3820	1160	4080	3390	4130	-2.18	0.122	-17.8	3.12e-71	2.02e-69
Map6	microtubule-associated protein 6	9060	7030	1130	7360	6490	7070	-3.02	0.17	-17.8	5.6e-71	3.62e-69
Tmsb4x	thymosin, beta 4, X chromosome	31700	27900	3860	25900	31300	25400	-3.03	0.171	-17.7	2.64e-70	1.69e-68
1700003E16Rik	RIKEN cDNA 1700003E16 gene	4240	2620	96.3	2710	2470	3070	-5.44	0.307	-17.7	5.24e-70	3.33e-68
Cnga4	cyclic nucleotide gated channel alpha 4	33800	27800	712	25700	31400	26000	-5.57	0.317	-17.6	5.24e-69	3.29e-67
Olfr623	olfactory receptor 623	73.3	26	0	0	69.3	48.6	-23.5	1.34	-17.5	9.43e-69	5.89e-67
Ypel3	yippee like 3	7790	6530	2440	6370	6790	6470	-1.67	0.0955	-17.5	2.1e-68	1.3e-66
Bcl11a	B cell CLL/lymphoma 11A (zinc finger protein)	4130	3540	569	3820	3060	3310	-2.86	0.164	-17.4	4.34e-68	2.67e-66
Ptpdc1	protein tyrosine phosphatase domain containing 1	6330	5510	935	5870	4920	5100	-2.78	0.16	-17.4	6.44e-68	3.93e-66
Cldn9	claudin 9	5460	3720	718	3570	3990	4150	-2.94	0.169	-17.4	9.17e-68	5.58e-66
Snx14	sorting nexin 14	2620	2210	985	2130	2350	2210	-1.41	0.0811	-17.3	2.95e-67	1.79e-65
Ubl3	ubiquitin-like 3	9580	5550	2000	6020	4760	7210	-2.26	0.13	-17.3	3.05e-67	1.84e-65
Plau	plasminogen activator, urokinase	19.3	29.8	0	15.2	54.3	17.9	-21.7	1.25	-17.3	3.15e-67	1.89e-65
Cers5	ceramide synthase 5	5250	4340	940	4470	4140	4210	-2.48	0.145	-17.1	1.86e-65	1.1e-63
Fbxw8	F-box and WD-40 domain protein 8	4200	3640	1230	3940	3150	3500	-1.77	0.104	-17.1	3.17e-65	1.86e-63
Npdc1	neural proliferation, differentiation and control 1	7880	6620	2040	6600	6660	6470	-1.95	0.115	-17	1.09e-64	6.28e-63
Calm3	calmodulin 3	32000	23800	5540	22600	25900	25000	-2.53	0.149	-17	1.19e-64	6.85e-63
Olfr768	olfactory receptor 768	44.1	43.4	0	29.4	66.7	35.4	-22.6	1.33	-17	1.26e-64	7.26e-63
Nrp2	neuropilin 2	4310	8120	783	9010	6650	4470	-2.46	0.145	-16.9	3.08e-64	1.76e-62
St6galnac6	ST6 (alpha-N-acetyl-neuraminyl-2,3-beta-galactosyl-1,3)-N-acetylgalactosaminide alpha-2,6-sialyltransferase 6	1900	1880	19.9	1670	2230	1530	-6.58	0.389	-16.9	3.93e-64	2.23e-62
Slc39a3	solute carrier family 39 (zinc transporter), member 3	4860	3630	785	3700	3520	3790	-2.63	0.156	-16.9	4.41e-64	2.49e-62
Ip6k2	inositol hexaphosphate kinase 2	11300	9820	1830	9820	9830	9150	-2.63	0.156	-16.9	9.58e-64	5.37e-62
Tshz2	teashirt zinc finger family member 2	30900	21300	2730	23800	17300	23300	-3.5	0.208	-16.9	9.76e-64	5.45e-62
Macroh2a1	macroH2A.1 histone	13300	15600	2340	15700	15500	11700	-2.51	0.149	-16.8	1.05e-63	5.87e-62
Trarg1	trafficking regulator of GLUT4 (SLC2A4) 1	11500	8950	204	9360	8260	8740	-5.8	0.345	-16.8	1.2e-63	6.65e-62
Timp2	tissue inhibitor of metalloproteinase 2	4250	3170	411	3180	3150	3260	-3.38	0.201	-16.8	2.26e-63	1.24e-61
Ccdc184	coiled-coil domain containing 184	4850	3510	168	3440	3630	3640	-4.85	0.289	-16.8	2.39e-63	1.3e-61
Slc16a7	solute carrier family 16 (monocarboxylic acid transporters), member 7	984	1060	3.98	1510	303	810	-7.69	0.458	-16.8	3.61e-63	1.96e-61
9330182L06Rik	RIKEN cDNA 9330182L06 gene	3810	2810	169	3070	2370	2880	-4.48	0.267	-16.8	4.17e-63	2.25e-61
Lingo1	leucine rich repeat and Ig domain containing 1	12100	10500	302	10900	9810	9410	-5.32	0.318	-16.8	4.45e-63	2.39e-61
Cbx8	chromobox 8	2670	2060	197	2190	1840	2050	-3.78	0.226	-16.8	4.84e-63	2.59e-61
Ccdc157	coiled-coil domain containing 157	19000	15500	1770	17000	12900	14900	-3.42	0.204	-16.7	5.84e-63	3.12e-61
Ctxn3	cortexin 3	11600	5880	281	5460	6580	8120	-5.38	0.322	-16.7	1.41e-62	7.45e-61
2410004P03Rik	RIKEN cDNA 2410004P03 gene	4390	3760	81.2	3750	3770	3410	-5.74	0.345	-16.7	2.4e-62	1.26e-60
Mapre2	microtubule-associated protein, RP/EB family, member 2	6160	5110	1670	4760	5690	5050	-1.88	0.113	-16.7	2.73e-62	1.42e-60
Pdzd4	PDZ domain containing 4	2580	2150	450	2180	2090	2070	-2.53	0.152	-16.7	2.84e-62	1.48e-60
Gm49486	predicted gene, 49486	96.2	32.8	0	24.4	46.7	63.4	-22.5	1.35	-16.6	3.56e-62	1.85e-60
1110017D15Rik	RIKEN cDNA 1110017D15 gene	1790	1210	20.5	1100	1390	1320	-6.26	0.376	-16.6	3.94e-62	2.04e-60
Ube2s	ubiquitin-conjugating enzyme E2S	13200	7420	3270	7590	7150	9970	-2.01	0.121	-16.6	7.04e-62	3.61e-60
Olfr1087	olfactory receptor 1087	44	42.2	0	27	67.7	35.1	-22.5	1.36	-16.6	9.41e-62	4.82e-60
Slc45a1	solute carrier family 45, member 1	3530	2560	145	2770	2200	2660	-4.62	0.279	-16.6	1.45e-61	7.35e-60
Jakmip1	janus kinase and microtubule interacting protein 1	12900	9600	375	9210	10200	9730	-5.11	0.309	-16.5	1.98e-61	1e-59
Prxl2b	peroxiredoxin like 2B	14500	10500	380	10500	10500	10800	-5.24	0.318	-16.5	7e-61	3.53e-59
Fam131c	family with sequence similarity 131, member C	9540	7020	134	7160	6790	7150	-6.14	0.374	-16.4	1.47e-60	7.37e-59
Gcnt7	glucosaminyl (N-acetyl) transferase family member 7	6270	7130	117	7100	7180	5270	-5.72	0.349	-16.4	2.48e-60	1.23e-58
Cdh2	cadherin 2	4090	3980	877	3920	4090	3440	-2.22	0.136	-16.4	2.71e-60	1.34e-58
Neu2	neuraminidase 2	1380	987	99.8	971	1010	1040	-3.77	0.23	-16.3	4.75e-60	2.33e-58
Cmip	c-Maf inducing protein	42500	38900	7880	35400	44700	35000	-2.43	0.149	-16.3	6.31e-60	3.09e-58
Olfr807	olfactory receptor 807	31.3	22.4	0	0	59.7	23.2	-22.4	1.37	-16.3	7.81e-60	3.8e-58
Cdhr1	cadherin-related family member 1	8150	6480	283	6640	6220	6250	-4.85	0.298	-16.3	8.93e-60	4.34e-58
Cd81	CD81 antigen	16900	13200	2320	13000	13600	13200	-2.87	0.176	-16.3	9.2e-60	4.45e-58
Pitpna	phosphatidylinositol transfer protein, alpha	7360	5910	2600	6170	5480	6110	-1.5	0.0923	-16.3	1.11e-59	5.34e-58
Drc1	dynein regulatory complex subunit 1	6360	4480	238	4520	4420	4750	-4.76	0.293	-16.3	1.73e-59	8.32e-58
Pnmal1	PNMA-like 1	4820	1730	156	1540	2050	3220	-4.95	0.305	-16.3	1.92e-59	9.19e-58
Abhd17a	abhydrolase domain containing 17A	4480	5060	772	4900	5310	3890	-2.53	0.155	-16.2	2.5e-59	1.19e-57
Ipo13	importin 13	11100	9090	1680	9480	8430	8800	-2.73	0.168	-16.2	4.34e-59	2.06e-57
Olfm1	olfactomedin 1	35900	23600	1090	23800	23400	26400	-5.05	0.312	-16.2	7.8e-59	3.68e-57
Rundc3a	RUN domain containing 3A	11600	8210	588	8910	7050	8680	-4.3	0.266	-16.2	8.08e-59	3.8e-57
Mpp2	membrane protein, palmitoylated 2 (MAGUK p55 subfamily member 2)	11200	9190	378	9500	8680	8680	-4.89	0.303	-16.1	1.32e-58	6.16e-57
Eomes	eomesodermin	1420	655	17.1	675	621	976	-6.28	0.39	-16.1	2.24e-58	1.04e-56
Sgtb	small glutamine-rich tetratricopeptide repeat (TPR)-containing, beta	9250	7410	311	7660	7000	7100	-4.9	0.305	-16.1	5.25e-58	2.42e-56
Ccdc189	coiled-coil domain containing 189	2490	2090	330	2220	1880	1980	-2.93	0.184	-16	1.77e-57	8.15e-56
Sult1d1	sulfotransferase family 1D, member 1	14300	9020	296	8520	9870	10400	-5.59	0.35	-16	2.03e-57	9.28e-56
Pifo	primary cilia formation	1990	1730	39.4	1790	1620	1550	-5.57	0.349	-16	2.15e-57	9.74e-56
Orai2	ORAI calcium release-activated calcium modulator 2	4690	4080	664	4470	3430	3770	-2.84	0.178	-15.9	3.66e-57	1.65e-55
Olfr1450	olfactory receptor 1450	46.6	23.2	0	37.2	0	32.3	-22.9	1.44	-15.9	7.98e-57	3.57e-55
Mcf2l	mcf.2 transforming sequence-like	21200	17700	2060	19100	15200	16700	-3.37	0.215	-15.7	1.68e-55	7.28e-54
Map3k12	mitogen-activated protein kinase kinase kinase 12	7230	5500	922	5600	5330	5620	-2.99	0.191	-15.7	2.25e-55	9.72e-54
Tmbim6	transmembrane BAX inhibitor motif containing 6	57900	45800	14400	42300	51600	46800	-2.01	0.128	-15.7	2.56e-55	1.1e-53
Tbc1d10c	TBC1 domain family, member 10c	577	214	8.5	265	127	386	-5.99	0.383	-15.7	2.8e-55	1.2e-53
Eml1	echinoderm microtubule associated protein like 1	5240	5780	736	6340	4840	4480	-2.84	0.181	-15.7	3.18e-55	1.36e-53
C130074G19Rik	RIKEN cDNA C130074G19 gene	5580	8610	135	9790	6660	5200	-5.37	0.344	-15.6	5.87e-55	2.5e-53
Pcdhb1	protocadherin beta 1	11100	7590	360	7500	7750	8250	-4.95	0.317	-15.6	7.32e-55	3.11e-53
Cdk5r2	cyclin-dependent kinase 5, regulatory subunit 2 (p39)	6430	5320	118	5420	5140	4950	-5.75	0.37	-15.6	1.22e-54	5.14e-53
Olfr538	olfactory receptor 538	22.8	16.4	0	20.6	9.5	17	-21.9	1.41	-15.5	1.96e-54	8.25e-53
Eif4e3	eukaryotic translation initiation factor 4E member 3	4390	4230	191	4380	3980	3540	-4.52	0.291	-15.5	3.52e-54	1.47e-52
Dnajb14	DnaJ heat shock protein family (Hsp40) member B14	7270	9310	1730	9910	8320	6650	-2.07	0.134	-15.5	3.84e-54	1.61e-52
Pygo1	pygopus 1	10100	7930	377	7980	7840	7710	-4.74	0.306	-15.5	4.58e-54	1.91e-52
Hint1	histidine triad nucleotide binding protein 1	9810	6090	1570	6070	6120	7390	-2.64	0.17	-15.5	4.93e-54	2.05e-52
Gm14057	predicted gene 14057	17.5	30.4	0	0	81	17	-21.5	1.39	-15.5	5.85e-54	2.43e-52
Chchd10	coiled-coil-helix-coiled-coil-helix domain containing 10	8620	4970	1500	4780	5280	6430	-2.52	0.163	-15.5	6.19e-54	2.56e-52
Olfr312	olfactory receptor 312	53	32.9	0	4.49	80.3	38.2	-20.5	1.33	-15.4	1.81e-53	7.46e-52
Tmtc1	transmembrane and tetratricopeptide repeat containing 1	2740	3410	361	3470	3310	2430	-2.94	0.191	-15.4	2.71e-53	1.1e-51
Sirt2	sirtuin 2	4800	5100	1690	5280	4780	4260	-1.5	0.0976	-15.3	4.13e-53	1.67e-51
Ppp1r14c	protein phosphatase 1, regulatory inhibitor subunit 14C	2370	3230	82.7	3290	3140	2120	-4.84	0.316	-15.3	4.42e-53	1.79e-51
Napb	N-ethylmaleimide sensitive fusion protein attachment protein beta	1580	1480	182	1560	1340	1290	-3.14	0.205	-15.3	5.52e-53	2.22e-51
Rtp2	receptor transporter protein 2	19900	14000	627	12600	16200	14800	-4.99	0.326	-15.3	8.41e-53	3.38e-51
Tekt1	tektin 1	2050	1310	56.9	1340	1260	1500	-5.24	0.342	-15.3	8.69e-53	3.49e-51
Batf2	basic leucine zipper transcription factor, ATF-like 2	18.4	44.3	0	70.9	0	20.6	-21.4	1.4	-15.3	8.83e-53	3.54e-51
Dnajc16	DnaJ heat shock protein family (Hsp40) member C16	4880	4430	726	3940	5260	3970	-2.74	0.179	-15.3	9.08e-53	3.63e-51
Zbtb7b	zinc finger and BTB domain containing 7B	17100	15600	3190	16200	14600	14000	-2.42	0.158	-15.3	1.03e-52	4.09e-51
Olfr159	olfactory receptor 159	21.7	13.4	0	0	35.7	15.6	-21.9	1.43	-15.2	1.7e-52	6.71e-51
Retreg2	reticulophagy regulator family member 2	9690	8940	3260	8740	9280	8270	-1.58	0.103	-15.2	1.84e-52	7.23e-51
Trnp1	TMF1-regulated nuclear protein 1	11200	9530	449	9580	9440	8740	-4.64	0.305	-15.2	4.17e-52	1.64e-50
Olfr95	olfactory receptor 95	778	0	6.1	0	0	455	-6.63	0.437	-15.2	4.58e-52	1.8e-50
Uncx	UNC homeobox	9910	7570	412	7820	7140	7540	-4.59	0.303	-15.1	9.58e-52	3.69e-50
Arl3	ADP-ribosylation factor-like 3	5450	5930	741	5520	6610	4640	-2.87	0.19	-15.1	1.05e-51	4.05e-50
Cyb561	cytochrome b-561	7580	6520	1240	6390	6720	6110	-2.61	0.173	-15.1	1.78e-51	6.83e-50
BC049352	cDNA sequence BC049352	7340	5480	233	6100	4440	5540	-4.98	0.33	-15.1	1.99e-51	7.62e-50
Ctsb	cathepsin B	22300	16300	4100	15300	17900	17400	-2.44	0.162	-15.1	2.3e-51	8.77e-50
Pde1c	phosphodiesterase 1C	24100	10400	749	11200	9230	16500	-5.01	0.333	-15.1	2.6e-51	9.89e-50
Phospho1	phosphatase, orphan 1	5450	2290	154	2670	1660	3720	-5.19	0.345	-15	4.7e-51	1.77e-49
Pofut2	protein O-fucosyltransferase 2	3400	2950	786	2920	3010	2790	-2.13	0.142	-15	4.79e-51	1.8e-49
Mt1	metallothionein 1	8150	9060	2250	8700	9660	7210	-1.85	0.123	-15	6e-51	2.25e-49
Ces5a	carboxylesterase 5A	23.1	31.1	0	0	82.9	20.4	-21.3	1.42	-15	7.02e-51	2.63e-49
Ift80	intraflagellar transport 80	6910	5800	976	5960	5540	5510	-2.83	0.189	-15	1.28e-50	4.76e-49
Msi1	musashi RNA-binding protein 1	7800	9630	2000	9600	9690	7080	-1.97	0.131	-14.9	1.6e-50	5.94e-49
Adgrb3	adhesion G protein-coupled receptor B3	316	148	3.91	145	154	218	-6.2	0.415	-14.9	1.7e-50	6.27e-49
Spock2	sparc/osteonectin, cwcv and kazal-like domains proteoglycan 2	24100	15800	788	15900	15500	17700	-4.93	0.33	-14.9	1.76e-50	6.47e-49
Kcnmb2	potassium large conductance calcium-activated channel, subfamily M, beta member 2	2390	1590	106	1300	2070	1770	-4.37	0.293	-14.9	2.07e-50	7.62e-49
Atp5o	ATP synthase, H+ transporting, mitochondrial F1 complex, O subunit	7630	4550	1230	4540	4560	5700	-2.63	0.176	-14.9	2.72e-50	9.97e-49
Retreg1	reticulophagy regulator 1	5230	3360	1080	3580	3010	4010	-2.28	0.153	-14.9	3.52e-50	1.28e-48
Fam217b	family with sequence similarity 217, member B	394	282	5.97	277	292	294	-5.61	0.377	-14.9	4.05e-50	1.47e-48
Ephx4	epoxide hydrolase 4	3910	4390	45.8	4190	4720	3270	-6.38	0.429	-14.9	4.74e-50	1.71e-48
Pak3	p21 (RAC1) activated kinase 3	3060	2470	79.4	2460	2480	2350	-5.28	0.355	-14.9	4.83e-50	1.74e-48
Cfap206	cilia and flagella associated protein 206	4990	3840	228	3860	3810	3810	-4.48	0.301	-14.9	5.19e-50	1.87e-48
Tmem74bos	transmembrane 74B, opposite strand	10600	7420	278	6560	8840	7870	-5.27	0.355	-14.9	6.65e-50	2.39e-48
Tmc5	transmembrane channel-like gene family 5	3430	2320	440	2470	2080	2600	-2.97	0.2	-14.9	6.88e-50	2.47e-48
Ak8	adenylate kinase 8	1400	1040	37.9	1060	1020	1060	-5.24	0.353	-14.8	8.86e-50	3.17e-48
Emc4	ER membrane protein complex subunit 4	2920	2460	495	2420	2530	2350	-2.55	0.172	-14.8	9.26e-50	3.3e-48
Sec24d	Sec24 related gene family, member D (S. cerevisiae)	3380	3110	481	3260	2860	2760	-2.81	0.19	-14.8	9.6e-50	3.42e-48
Kcna6	potassium voltage-gated channel, shaker-related, subfamily, member 6	4290	3210	212	3280	3090	3260	-4.33	0.292	-14.8	1.08e-49	3.82e-48
Maneal	mannosidase, endo-alpha-like	1420	1010	23.2	994	1050	1060	-5.82	0.393	-14.8	1.54e-49	5.43e-48
Gpm6a	glycoprotein m6a	6660	5330	1110	5130	5660	5280	-2.58	0.174	-14.8	1.76e-49	6.22e-48
Acp2	acid phosphatase 2, lysosomal	7320	8160	1710	7890	8610	6410	-2.11	0.143	-14.8	1.97e-49	6.93e-48
Cacnb3	calcium channel, voltage-dependent, beta 3 subunit	17500	18300	721	18700	17600	14400	-4.61	0.312	-14.7	3.23e-49	1.13e-47
Ppp2r2c	protein phosphatase 2, regulatory subunit B, gamma	8930	9560	195	10600	7920	7370	-5.52	0.375	-14.7	5.57e-49	1.94e-47
Maats1	MYCBP-associated, testis expressed 1	4800	3360	215	3670	2830	3580	-4.51	0.306	-14.7	5.75e-49	2e-47
Hrk	harakiri, BCL2 interacting protein (contains only BH3 domain)	3210	2680	169	2940	2260	2500	-4.24	0.289	-14.7	6.33e-49	2.19e-47
Dmtn	dematin actin binding protein	10500	8890	466	9290	8220	8170	-4.49	0.306	-14.7	6.7e-49	2.31e-47
Scgn	secretagogin, EF-hand calcium binding protein	2770	4620	19.8	4560	4720	2640	-6.99	0.476	-14.7	7.23e-49	2.49e-47
Acbd7	acyl-Coenzyme A binding domain containing 7	2590	1810	62.1	1790	1850	1930	-5.35	0.366	-14.6	1.83e-48	6.27e-47
Efhc2	EF-hand domain (C-terminal) containing 2	468	281	5.81	285	273	337	-5.92	0.405	-14.6	1.96e-48	6.7e-47
Ano2	anoctamin 2	22600	17400	652	18200	16200	17200	-5.12	0.351	-14.6	2.67e-48	9.08e-47
Olfr112	olfactory receptor 112	85.5	37.8	0	0	101	58.3	-23.7	1.63	-14.6	3.34e-48	1.13e-46
Gcnt2	glucosaminyl (N-acetyl) transferase 2, I-branching enzyme	11300	11300	2640	11600	10900	9620	-2.11	0.145	-14.6	4e-48	1.35e-46
Stmn2	stathmin-like 2	5130	2680	899	2610	2810	3760	-2.56	0.176	-14.5	6.71e-48	2.25e-46
Rab6a	RAB6A, member RAS oncogene family	11600	8780	3460	8950	8510	9390	-1.74	0.12	-14.5	1.39e-47	4.61e-46
Grem1	gremlin 1, DAN family BMP antagonist	36.3	23.9	0	38.3	0	26.5	-22.5	1.56	-14.5	2e-47	6.6e-46
Diras1	DIRAS family, GTP-binding RAS-like 1	8790	7770	210	8450	6630	6890	-5.37	0.372	-14.5	2.09e-47	6.88e-46
Ift43	intraflagellar transport 43	3210	2320	229	2260	2430	2430	-3.79	0.263	-14.4	2.75e-47	9.02e-46
Tex52	testis expressed 52	2480	2270	48.1	2420	2020	1960	-5.65	0.392	-14.4	4.54e-47	1.48e-45
Nqo1	NAD(P)H dehydrogenase, quinone 1	6610	408	180	286	610	3980	-5.19	0.36	-14.4	4.74e-47	1.54e-45
Cdh15	cadherin 15	586	701	2.19	788	555	498	-9.49	0.659	-14.4	5.48e-47	1.78e-45
Rtn3	reticulon 3	14000	11500	4640	11300	12000	11600	-1.59	0.11	-14.4	5.91e-47	1.91e-45
Zfand2a	zinc finger, AN1-type domain 2A	5620	7780	1080	8020	7380	5220	-2.4	0.168	-14.4	1.05e-46	3.39e-45
Syt1	synaptotagmin I	13800	10600	658	11000	9890	10500	-4.41	0.307	-14.3	1.07e-46	3.42e-45
Tmprss6	transmembrane serine protease 6	6940	5550	265	6050	4730	5340	-4.74	0.33	-14.3	1.2e-46	3.86e-45
Nxph3	neurexophilin 3	10600	7250	266	7110	7490	7850	-5.31	0.37	-14.3	1.32e-46	4.23e-45
Snca	synuclein, alpha	5790	1440	147	1410	1480	3730	-5.31	0.371	-14.3	1.72e-46	5.47e-45
Ncam2	neural cell adhesion molecule 2	5210	6430	254	6520	6280	4520	-4.36	0.305	-14.3	1.8e-46	5.7e-45
Scn3b	sodium channel, voltage-gated, type III, beta	11900	5620	281	5520	5790	8260	-5.41	0.379	-14.3	2.56e-46	8.1e-45
Plaat1	phospholipase A and acyltransferase 1	1130	759	10.1	836	631	832	-6.52	0.456	-14.3	2.61e-46	8.24e-45
A730046J19Rik	RIKEN cDNA A730046J19 gene	4900	5780	86.6	5920	5530	4160	-5.8	0.406	-14.3	3.71e-46	1.17e-44
Fut8	fucosyltransferase 8	3000	2310	1060	2210	2480	2470	-1.51	0.106	-14.3	4.14e-46	1.3e-44
Sptbn5	spectrin beta, non-erythrocytic 5	18.4	18.5	0	29.6	0	14.8	-21.6	1.53	-14.2	1.81e-45	5.61e-44
Mmp24	matrix metallopeptidase 24	2010	1720	72.9	1770	1640	1570	-4.82	0.341	-14.1	2.52e-45	7.78e-44
Tvp23a	trans-golgi network vesicle protein 23A	1360	1160	26	1020	1400	1060	-5.66	0.401	-14.1	3.01e-45	9.25e-44
Rnf220	ring finger protein 220	7740	7540	2040	7820	7070	6590	-1.93	0.137	-14.1	3.09e-45	9.48e-44
1700012B09Rik	RIKEN cDNA 1700012B09 gene	6790	5280	114	5110	5580	5160	-5.88	0.417	-14.1	3.39e-45	1.04e-43
Sdc2	syndecan 2	4290	3860	612	3990	3650	3480	-2.81	0.2	-14.1	3.92e-45	1.19e-43
Elmo2	engulfment and cell motility 2	5630	4490	1320	4410	4630	4540	-2.1	0.149	-14.1	4.02e-45	1.22e-43
Idh3b	isocitrate dehydrogenase 3 (NAD+) beta	5280	4380	1140	4150	4750	4280	-2.21	0.157	-14	8.58e-45	2.59e-43
Lingo2	leucine rich repeat and Ig domain containing 2	3740	2540	112	2640	2360	2770	-5.08	0.362	-14	8.99e-45	2.71e-43
Zbbx	zinc finger, B-box domain containing	446	474	9.09	383	626	367	-5.55	0.396	-14	1.11e-44	3.35e-43
Sec14l5	SEC14-like lipid binding 5	13000	8410	398	9500	6590	9530	-5.03	0.359	-14	1.19e-44	3.56e-43
Fam53b	family with sequence similarity 53, member B	3660	3390	878	3510	3200	3060	-2.06	0.147	-14	1.38e-44	4.12e-43
Togaram2	TOG array regulator of axonemal microtubules 2	13100	8380	1420	9430	6610	9770	-3.2	0.228	-14	1.9e-44	5.66e-43
Them6	thioesterase superfamily member 6	16400	11700	606	11100	12800	12300	-4.76	0.341	-14	2.4e-44	7.12e-43
Cd9	CD9 antigen	16000	11200	2420	10100	13100	12300	-2.73	0.196	-14	2.74e-44	8.1e-43
Ppa1	pyrophosphatase (inorganic) 1	7910	3820	1130	3410	4500	5680	-2.81	0.202	-14	2.8e-44	8.26e-43
Rab7b	RAB7B, member RAS oncogene family	19.7	51	0	25.6	93.3	22.8	-21.7	1.56	-14	2.99e-44	8.81e-43
Tmem184c	transmembrane protein 184C	2790	2220	448	2190	2260	2210	-2.67	0.192	-13.9	3.59e-44	1.05e-42
Nrn1l	neuritin 1-like	6720	3730	87	3600	3950	4770	-6.23	0.448	-13.9	5.57e-44	1.63e-42
Lhfpl4	lipoma HMGIC fusion partner-like protein 4	3810	3250	221	3520	2790	2980	-4.09	0.294	-13.9	5.93e-44	1.73e-42
Cd55	CD55 molecule, decay accelerating factor for complement	7900	18900	1430	19800	17400	9090	-2.46	0.177	-13.9	6.3e-44	1.84e-42
Cyp2j12	cytochrome P450, family 2, subfamily j, polypeptide 12	944	1320	20.9	1210	1480	847	-5.76	0.414	-13.9	6.48e-44	1.89e-42
Lrp11	low density lipoprotein receptor-related protein 11	6680	5750	312	5760	5730	5240	-4.44	0.32	-13.9	7.08e-44	2.06e-42
1500011B03Rik	RIKEN cDNA 1500011B03 gene	4390	2940	738	2630	3460	3360	-2.58	0.186	-13.9	1.02e-43	2.95e-42
Mt3	metallothionein 3	671	395	13.3	416	359	482	-5.77	0.417	-13.8	1.82e-43	5.26e-42
Mdh1b	malate dehydrogenase 1B, NAD (soluble)	1140	682	19	644	745	818	-6.05	0.438	-13.8	2.1e-43	6.04e-42
Ptdss2	phosphatidylserine synthase 2	5990	5080	751	5690	4070	4770	-3.01	0.218	-13.8	3.03e-43	8.67e-42
Abca5	ATP-binding cassette, sub-family A (ABC1), member 5	7400	10800	1950	10800	10700	7100	-1.93	0.14	-13.8	3.36e-43	9.6e-42
Gadl1	glutamate decarboxylase-like 1	14700	11900	280	12100	11600	11300	-5.71	0.414	-13.8	3.45e-43	9.84e-42
Spef2	sperm flagellar 2	9790	11100	472	11100	11100	8280	-4.39	0.319	-13.8	3.73e-43	1.06e-41
Atp5g3	ATP synthase, H+ transporting, mitochondrial F0 complex, subunit C3 (subunit 9)	6000	4210	1440	3760	4970	4720	-2.05	0.15	-13.7	7.36e-43	2.08e-41
Ift27	intraflagellar transport 27	1780	1290	392	1260	1340	1400	-2.19	0.159	-13.7	8.24e-43	2.32e-41
Elovl4	elongation of very long chain fatty acids (FEN1/Elo2, SUR4/Elo3, yeast)-like 4	1530	1060	99	999	1150	1150	-3.96	0.289	-13.7	9.36e-43	2.63e-41
Ptchd1	patched domain containing 1	617	308	6.1	397	158	430	-6.35	0.464	-13.7	9.79e-43	2.74e-41
Slc1a2	solute carrier family 1 (glial high affinity glutamate transporter), member 2	10300	10500	258	11200	9250	8410	-5.33	0.39	-13.7	1.98e-42	5.5e-41
Mgmt	O-6-methylguanine-DNA methyltransferase	1220	1450	48.3	1780	906	1040	-4.73	0.346	-13.6	2.05e-42	5.67e-41
Cpe	carboxypeptidase E	19100	16500	586	18000	14100	14900	-5.02	0.368	-13.6	2.23e-42	6.16e-41
Atp6v0a1	ATPase, H+ transporting, lysosomal V0 subunit A1	9280	7780	3140	7980	7450	7750	-1.56	0.115	-13.6	4.01e-42	1.1e-40
Dynlt1a	dynein light chain Tctex-type 1A	2190	1570	30.3	1610	1500	1630	-6.11	0.449	-13.6	4.28e-42	1.17e-40
Rhoq	ras homolog family member Q	4550	4590	551	4170	5280	3780	-3.07	0.226	-13.6	4.28e-42	1.17e-40
Cdip1	cell death inducing Trp53 target 1	7450	8030	1710	8580	7110	6460	-2.12	0.157	-13.6	5.69e-42	1.55e-40
Smkr-ps	smal lysine rich protein 1, pseudogene	682	564	14.4	478	708	526	-5.44	0.401	-13.6	6.35e-42	1.73e-40
Olfr239	olfactory receptor 239	3590	616	33.6	383	1000	2240	-6.68	0.492	-13.6	6.43e-42	1.75e-40
Mreg	melanoregulin	3300	2610	114	2600	2630	2520	-4.86	0.359	-13.6	7.63e-42	2.07e-40
Ccdc74a	coiled-coil domain containing 74A	248	339	2.17	317	374	220	-6.15	0.454	-13.5	8e-42	2.17e-40
Atp2c2	ATPase, Ca++ transporting, type 2C, member 2	2610	2810	118	3230	2130	2170	-4.51	0.333	-13.5	8.65e-42	2.34e-40
Xpr1	xenotropic and polytropic retrovirus receptor 1	4710	3860	1320	4090	3480	3860	-1.84	0.136	-13.5	1.02e-41	2.77e-40
Hdac11	histone deacetylase 11	6300	4960	1520	5090	4750	5070	-2.06	0.152	-13.5	1.07e-41	2.88e-40
Ndufv3	NADH:ubiquinone oxidoreductase core subunit V3	6750	5690	956	5510	6000	5390	-2.82	0.209	-13.5	1.65e-41	4.43e-40
Syt4	synaptotagmin IV	1810	794	48.1	842	712	1240	-5.22	0.387	-13.5	1.97e-41	5.25e-40
Ttbk1	tau tubulin kinase 1	5540	6230	273	6760	5350	4670	-4.35	0.323	-13.5	2.1e-41	5.59e-40
Ncam1	neural cell adhesion molecule 1	23700	17800	3900	17700	17900	18500	-2.61	0.194	-13.5	2.5e-41	6.64e-40
Cebpg	CCAAT/enhancer binding protein (C/EBP), gamma	6860	5430	1900	5460	5400	5580	-1.87	0.139	-13.5	2.68e-41	7.1e-40
Arhgef3	Rho guanine nucleotide exchange factor (GEF) 3	3170	3160	76.5	3450	2660	2560	-5.38	0.4	-13.4	3.17e-41	8.37e-40
Nptn	neuroplastin	7280	5330	3200	5780	4570	6050	-1.19	0.0883	-13.4	3.29e-41	8.68e-40
Psmc5	protease (prosome, macropain) 26S subunit, ATPase 5	4620	3350	1220	3310	3410	3680	-1.92	0.143	-13.4	3.59e-41	9.46e-40
App	amyloid beta (A4) precursor protein	47300	32400	15000	32300	32500	37700	-1.66	0.123	-13.4	3.83e-41	1.01e-39
Carmil2	capping protein regulator and myosin 1 linker 2	628	548	10	602	457	490	-5.67	0.423	-13.4	4.66e-41	1.22e-39
Prkaca	protein kinase, cAMP dependent, catalytic, alpha	5090	4530	1720	4060	5310	4310	-1.56	0.117	-13.4	6.14e-41	1.6e-39
Slc24a4	solute carrier family 24 (sodium/potassium/calcium exchanger), member 4	4970	4860	324	5340	4060	4040	-3.95	0.295	-13.4	6.84e-41	1.78e-39
Gpr137	G protein-coupled receptor 137	3270	2340	881	2480	2110	2600	-1.92	0.143	-13.4	7.85e-41	2.04e-39
Atp8b3	ATPase, class I, type 8B, member 3	6990	6340	127	6850	5490	5510	-5.77	0.432	-13.4	9.15e-41	2.37e-39
Zfyve28	zinc finger, FYVE domain containing 28	377	244	4.48	285	175	275	-5.95	0.446	-13.4	9.99e-41	2.58e-39
Kif3c	kinesin family member 3C	6660	5820	909	5770	5910	5350	-2.87	0.215	-13.3	1.36e-40	3.48e-39
Brinp2	bone morphogenic protein/retinoic acid inducible neural-specific 2	4660	1810	246	2020	1450	3170	-4.25	0.318	-13.3	1.37e-40	3.5e-39
Arl6	ADP-ribosylation factor-like 6	1920	1530	403	1550	1490	1540	-2.27	0.171	-13.3	1.62e-40	4.13e-39
Gabarapl2	gamma-aminobutyric acid (GABA) A receptor-associated protein-like 2	7260	4470	2120	4480	4450	5640	-1.78	0.134	-13.3	1.77e-40	4.5e-39
Grsf1	G-rich RNA sequence binding factor 1	7380	6920	1630	6790	7150	6160	-2.18	0.164	-13.3	1.93e-40	4.9e-39
Eno1	enolase 1, alpha non-neuron	27400	12900	4180	11900	14400	19700	-2.71	0.204	-13.3	2.04e-40	5.17e-39
5031439G07Rik	RIKEN cDNA 5031439G07 gene	3600	4930	924	5440	4070	3380	-1.96	0.147	-13.3	2.22e-40	5.61e-39
Fbxo45	F-box protein 45	2060	2630	404	3100	1850	1860	-2.33	0.175	-13.3	2.53e-40	6.38e-39
Jhy	junctional cadherin complex regulator	3610	2140	174	2320	1840	2610	-4.4	0.331	-13.3	3.03e-40	7.63e-39
Map3k19	mitogen-activated protein kinase kinase kinase 19	6530	7120	312	7980	5690	5450	-4.39	0.33	-13.3	3.15e-40	7.92e-39
Dcdc2a	doublecortin domain containing 2a	31000	59800	847	63300	54100	31500	-5.19	0.391	-13.3	3.8e-40	9.53e-39
Golga7b	golgi autoantigen, golgin subfamily a, 7B	3640	1960	220	2150	1630	2600	-4.05	0.306	-13.3	3.99e-40	9.98e-39
Lpcat4	lysophosphatidylcholine acyltransferase 4	16300	11800	1070	11700	12000	12400	-3.93	0.297	-13.2	4.99e-40	1.25e-38
Apba1	amyloid beta (A4) precursor protein binding, family A, member 1	5770	3730	863	4040	3210	4360	-2.74	0.207	-13.2	5.48e-40	1.37e-38
Ap3m2	adaptor-related protein complex 3, mu 2 subunit	2690	2250	711	2060	2560	2210	-1.94	0.146	-13.2	5.58e-40	1.39e-38
Cant1	calcium activated nucleotidase 1	3270	2460	1300	2560	2300	2710	-1.33	0.101	-13.2	5.69e-40	1.42e-38
Cend1	cell cycle exit and neuronal differentiation 1	7660	5240	206	5620	4590	5670	-5.21	0.394	-13.2	7.23e-40	1.79e-38
Kif9	kinesin family member 9	5260	4840	284	5130	4340	4200	-4.22	0.319	-13.2	7.51e-40	1.86e-38
Wdr54	WD repeat domain 54	4960	2350	126	2270	2470	3440	-5.29	0.401	-13.2	7.84e-40	1.94e-38
Serinc3	serine incorporator 3	12100	10300	3950	10100	10700	10100	-1.61	0.122	-13.2	8.64e-40	2.13e-38
Lgmn	legumain	7120	4650	1240	4150	5500	5430	-2.52	0.191	-13.2	1e-39	2.47e-38
Unc45a	unc-45 myosin chaperone A	13100	15300	2680	16300	13600	11600	-2.29	0.174	-13.2	1.12e-39	2.76e-38
Dusp8	dual specificity phosphatase 8	7460	7700	1640	8030	7160	6380	-2.19	0.166	-13.2	1.18e-39	2.89e-38
Apba2	amyloid beta (A4) precursor protein-binding, family A, member 2	3610	2150	196	2440	1680	2630	-4.21	0.32	-13.2	1.43e-39	3.52e-38
Mmp15	matrix metallopeptidase 15	6610	4310	349	4470	4050	4880	-4.24	0.323	-13.2	1.57e-39	3.84e-38
Wbp1	WW domain binding protein 1	4550	3480	1290	3820	2920	3680	-1.83	0.139	-13.2	1.63e-39	3.97e-38
Pdp1	pyruvate dehyrogenase phosphatase catalytic subunit 1	998	647	267	632	671	778	-1.9	0.144	-13.1	1.73e-39	4.22e-38
Sympk	symplekin	5510	4270	1950	4460	3960	4540	-1.51	0.115	-13.1	2.05e-39	4.97e-38
Dagla	diacylglycerol lipase, alpha	1940	1330	78.2	1510	1030	1440	-4.6	0.35	-13.1	2.07e-39	5.02e-38
Carns1	carnosine synthase 1	37900	28800	1170	32100	23300	28700	-5.02	0.383	-13.1	2.96e-39	7.14e-38
Iqub	IQ motif and ubiquitin domain containing	2890	1960	88.9	1890	2090	2140	-5.04	0.384	-13.1	3.15e-39	7.59e-38
Ncapg2	non-SMC condensin II complex, subunit G2	10200	7770	561	7940	7480	7780	-4.18	0.319	-13.1	3.24e-39	7.79e-38
Lrguk	leucine-rich repeats and guanylate kinase domain containing	13600	18600	702	19600	17000	12200	-4.27	0.326	-13.1	3.49e-39	8.39e-38
Galnt14	polypeptide N-acetylgalactosaminyltransferase 14	6680	5530	224	5650	5310	5170	-4.89	0.374	-13.1	4.63e-39	1.11e-37
Rsph4a	radial spoke head 4 homolog A (Chlamydomonas)	2780	2210	84.8	2290	2080	2130	-4.99	0.382	-13.1	4.69e-39	1.12e-37
Dnajb13	DnaJ heat shock protein family (Hsp40) member B13	4650	2860	147	2850	2890	3380	-4.98	0.382	-13	6.87e-39	1.63e-37
Hmox2	heme oxygenase 2	3760	3650	1150	3550	3830	3230	-1.72	0.132	-13	7.63e-39	1.81e-37
Pacsin3	protein kinase C and casein kinase substrate in neurons 3	2180	1270	220	1510	867	1600	-3.29	0.252	-13	9e-39	2.13e-37
Fam210b	family with sequence similarity 210, member B	3190	2690	666	2460	3070	2590	-2.27	0.174	-13	9.93e-39	2.35e-37
Olfr1274	olfactory receptor 1274	392	0	6.48	0	0	230	-6	0.462	-13	1.15e-38	2.71e-37
Aatk	apoptosis-associated tyrosine kinase	3680	3710	81.5	3880	3410	2990	-5.48	0.421	-13	1.16e-38	2.74e-37
Olfr1370	olfactory receptor 1370	416	0	0	0	0	243	-10.5	0.806	-13	1.17e-38	2.76e-37
Igf1	insulin-like growth factor 1	20.9	36.8	0	0.74	97	20.4	-21.8	1.67	-13	1.27e-38	2.97e-37
Atp8a2	ATPase, aminophospholipid transporter-like, class I, type 8A, member 2	3760	3520	198	3500	3570	3020	-4.27	0.328	-13	1.36e-38	3.2e-37
B4galnt3	beta-1,4-N-acetyl-galactosaminyl transferase 3	12000	13600	437	15700	10100	10100	-4.77	0.368	-13	1.73e-38	4.03e-37
Cacnb2	calcium channel, voltage-dependent, beta 2 subunit	1860	1690	42.9	2060	1060	1470	-5.45	0.42	-13	1.94e-38	4.52e-37
Astn2	astrotactin 2	5270	3560	1300	3490	3680	4120	-2.03	0.156	-13	2.16e-38	5.02e-37
Ifit2	interferon-induced protein with tetratricopeptide repeats 2	758	452	10.5	471	420	545	-5.95	0.459	-13	2.17e-38	5.03e-37
Fam183b	family with sequence similarity 183, member B	852	625	6.94	529	785	637	-6.68	0.515	-13	2.17e-38	5.03e-37
Mgat4b	mannoside acetylglucosaminyltransferase 4, isoenzyme B	7110	7870	2590	7880	7860	6400	-1.45	0.112	-12.9	2.93e-38	6.72e-37
Stmn3	stathmin-like 3	7440	3750	205	3470	4220	5210	-5.18	0.401	-12.9	4.2e-38	9.6e-37
Trpc2	transient receptor potential cation channel, subfamily C, member 2	447	1870	0	1080	3190	677	-10.6	0.82	-12.9	4.2e-38	9.6e-37
Nptx2	neuronal pentraxin 2	5970	2810	317	2710	2970	4170	-4.23	0.328	-12.9	4.23e-38	9.66e-37
Mdh1	malate dehydrogenase 1, NAD (soluble)	13900	8420	3680	8440	8380	10700	-1.92	0.149	-12.9	4.6e-38	1.05e-36
4430402I18Rik	RIKEN cDNA 4430402I18 gene	1370	1170	28.2	1340	881	1070	-5.55	0.43	-12.9	5.23e-38	1.19e-36
Tmem259	transmembrane protein 259	5130	5020	2820	4900	5210	4650	-0.863	0.067	-12.9	5.57e-38	1.26e-36
Rab28	RAB28, member RAS oncogene family	4000	3590	686	3490	3760	3260	-2.54	0.198	-12.9	7.87e-38	1.78e-36
D430042O09Rik	RIKEN cDNA D430042O09 gene	10800	9110	1320	9980	7650	8590	-3.03	0.236	-12.9	8.1e-38	1.83e-36
Olfr365	olfactory receptor 365	892	3.51	0	5.62	0	521	-11.6	0.902	-12.8	9.58e-38	2.16e-36
Olfr1344	olfactory receptor 1344	977	58.2	0	18.3	125	583	-11.7	0.913	-12.8	1.1e-37	2.46e-36
Rnf182	ring finger protein 182	4760	3790	141	4010	3430	3650	-5.08	0.396	-12.8	1.29e-37	2.9e-36
Fam81a	family with sequence similarity 81, member A	1650	1230	79.2	1340	1040	1250	-4.39	0.343	-12.8	1.43e-37	3.2e-36
Slc7a5	solute carrier family 7 (cationic amino acid transporter, y+ system), member 5	7160	4250	1820	4230	4270	5470	-1.98	0.155	-12.8	1.81e-37	4.05e-36
Kif5a	kinesin family member 5A	10300	8100	492	8520	7390	7890	-4.38	0.343	-12.8	2.07e-37	4.62e-36
Chst3	carbohydrate sulfotransferase 3	18.3	17.4	0	0	46.3	14.5	-20.1	1.58	-12.8	2.09e-37	4.65e-36
Sdc3	syndecan 3	33700	26900	1450	29100	23100	25900	-4.54	0.356	-12.8	2.97e-37	6.6e-36
Ccdc81	coiled-coil domain containing 81	637	635	24.4	630	645	517	-4.8	0.376	-12.8	3.02e-37	6.69e-36
Zfp180	zinc finger protein 180	2540	2370	811	2530	2110	2160	-1.64	0.129	-12.7	3.34e-37	7.38e-36
Rnft2	ring finger protein, transmembrane 2	1190	1380	22.2	1440	1300	1010	-5.74	0.451	-12.7	3.92e-37	8.66e-36
Jph3	junctophilin 3	4330	4990	264	5080	4840	3690	-4.04	0.317	-12.7	4.33e-37	9.53e-36
Olfr145	olfactory receptor 145	354	0	0	0	0	207	-10.2	0.807	-12.7	5.87e-37	1.29e-35
Rtn4rl1	reticulon 4 receptor-like 1	6820	5840	223	6230	5190	5320	-4.93	0.389	-12.7	6.66e-37	1.46e-35
Hpcal4	hippocalcin-like 4	501	661	6.24	761	495	441	-6	0.474	-12.6	1.22e-36	2.65e-35
Uchl1	ubiquitin carboxy-terminal hydrolase L1	14800	11700	703	10700	13300	11300	-4.39	0.348	-12.6	1.22e-36	2.65e-35
Mapk10	mitogen-activated protein kinase 10	7840	5050	1180	5020	5110	5920	-2.73	0.217	-12.6	1.44e-36	3.11e-35
Olfr1294	olfactory receptor 1294	426	0	0	0	0	249	-10.5	0.833	-12.6	1.48e-36	3.18e-35
Ccdc30	coiled-coil domain containing 30	1890	1560	141	1500	1650	1480	-3.77	0.298	-12.6	1.5e-36	3.23e-35
Lrrn1	leucine rich repeat protein 1, neuronal	17700	20000	933	20200	19700	15000	-4.24	0.336	-12.6	1.52e-36	3.27e-35
Dnm1	dynamin 1	23000	11500	1140	11900	10700	16200	-4.34	0.345	-12.6	2.08e-36	4.45e-35
Cdkl4	cyclin-dependent kinase-like 4	6170	4560	190	4260	5070	4650	-5.01	0.398	-12.6	2.19e-36	4.67e-35
Kcnh4	potassium voltage-gated channel, subfamily H (eag-related), member 4	11800	9860	570	10800	8370	9180	-4.37	0.347	-12.6	2.34e-36	4.97e-35
Lman2l	lectin, mannose-binding 2-like	13100	12300	2120	12500	12000	10800	-2.63	0.209	-12.6	2.75e-36	5.84e-35
Vsnl1	visinin-like 1	2200	1230	48.6	1210	1270	1570	-5.55	0.441	-12.6	2.91e-36	6.17e-35
Olfr417	olfactory receptor 417	571	562	0	624	458	458	-10.9	0.872	-12.5	4.46e-36	9.4e-35
Dbndd1	dysbindin (dystrobrevin binding protein 1) domain containing 1	1020	706	16.9	736	655	752	-5.74	0.457	-12.5	4.5e-36	9.48e-35
Olfr598	olfactory receptor 598	339	0	0	0	0	197	-10.2	0.812	-12.5	4.97e-36	1.04e-34
Atxn7l3b	ataxin 7-like 3B	10800	9060	2660	8720	9630	8820	-2.02	0.161	-12.5	7.1e-36	1.49e-34
Pex5l	peroxisomal biogenesis factor 5-like	7140	5810	403	6210	5140	5530	-4.15	0.333	-12.5	9.42e-36	1.96e-34
Nol4	nucleolar protein 4	2560	2210	175	2040	2490	2020	-3.86	0.31	-12.5	1.04e-35	2.16e-34
Cfap69	cilia and flagella associated protein 69	12000	9720	579	11100	7460	9270	-4.38	0.352	-12.5	1.37e-35	2.84e-34
Phyh	phytanoyl-CoA hydroxylase	3250	2420	559	2460	2360	2540	-2.55	0.205	-12.4	1.48e-35	3.05e-34
Apc2	APC regulator of WNT signaling pathway 2	4100	2510	128	2640	2290	2970	-5.01	0.403	-12.4	1.63e-35	3.35e-34
Clip4	CAP-GLY domain containing linker protein family, member 4	3720	1780	114	2110	1240	2590	-5.02	0.404	-12.4	1.91e-35	3.92e-34
Aldoa	aldolase A, fructose-bisphosphate	32300	21000	10800	19500	23500	25600	-1.58	0.128	-12.4	2.48e-35	5.08e-34
Pirt	phosphoinositide-interacting regulator of transient receptor potential channels	1730	505	77.3	616	320	1140	-4.52	0.364	-12.4	2.64e-35	5.39e-34
Syt7	synaptotagmin VII	14100	12100	704	12900	10800	11100	-4.32	0.349	-12.4	3.06e-35	6.24e-34
Snap47	synaptosomal-associated protein, 47	2150	1630	599	1710	1510	1730	-1.83	0.148	-12.4	3.28e-35	6.67e-34
Celf4	CUGBP, Elav-like family member 4	1920	2290	70.2	2420	2080	1640	-4.74	0.383	-12.4	3.36e-35	6.82e-34
Cnrip1	cannabinoid receptor interacting protein 1	393	409	6.91	449	342	321	-5.49	0.444	-12.4	3.43e-35	6.94e-34
Rnf128	ring finger protein 128	8780	7370	564	7170	7710	6870	-3.96	0.321	-12.4	4.75e-35	9.61e-34
B3gnt8	UDP-GlcNAc:betaGal beta-1,3-N-acetylglucosaminyltransferase 8	1700	1440	47.9	1530	1290	1320	-5.16	0.418	-12.3	5.18e-35	1.05e-33
Septin3	septin 3	11800	15300	571	18300	10300	10400	-4.37	0.354	-12.3	5.89e-35	1.19e-33
Mlf1	myeloid leukemia factor 1	2980	2220	1040	2280	2130	2430	-1.52	0.123	-12.3	8.02e-35	1.61e-33
Tmem94	transmembrane protein 94	15800	14200	4410	14300	13900	13200	-1.85	0.151	-12.3	9.39e-35	1.88e-33
Pkia	protein kinase inhibitor, alpha	10400	8260	212	7850	8960	7920	-5.61	0.456	-12.3	1.06e-34	2.1e-33
Sh3glb2	SH3-domain GRB2-like endophilin B2	5250	7490	1230	7870	6870	4970	-2.11	0.172	-12.3	1.23e-34	2.44e-33
Cyp26b1	cytochrome P450, family 26, subfamily b, polypeptide 1	980	482	16	364	678	681	-5.89	0.481	-12.2	1.74e-34	3.43e-33
Nacad	NAC alpha domain containing	7370	5910	437	5210	7080	5700	-4.08	0.334	-12.2	1.82e-34	3.59e-33
Rffl	ring finger and FYVE like domain containing protein	2800	2310	799	2500	1990	2300	-1.81	0.148	-12.2	1.92e-34	3.79e-33
Rufy2	RUN and FYVE domain-containing 2	5390	4330	310	4640	3820	4170	-4.13	0.338	-12.2	1.97e-34	3.88e-33
Psap	prosaposin	76400	58700	25700	56300	62600	62600	-1.57	0.129	-12.2	2.23e-34	4.38e-33
Ccdc65	coiled-coil domain containing 65	2400	1690	119	1620	1800	1800	-4.34	0.355	-12.2	2.28e-34	4.48e-33
Olfr1240	olfactory receptor 1240	1300	158	3.77	67.4	310	793	-8.28	0.677	-12.2	2.43e-34	4.77e-33
9530077C05Rik	RIKEN cDNA 9530077C05 gene	1170	1100	29.2	1250	858	934	-5.27	0.431	-12.2	2.6e-34	5.09e-33
Olfr544	olfactory receptor 544	351	0	0	0	0	205	-10.2	0.838	-12.2	2.94e-34	5.74e-33
OR5BS1P	olfactory receptor 240, pseudogene 1	3180	360	26.3	217	598	1940	-6.9	0.565	-12.2	2.95e-34	5.75e-33
Syngr1	synaptogyrin 1	12900	5040	835	5870	3650	8810	-3.96	0.324	-12.2	3.05e-34	5.94e-33
Dnajc9	DnaJ heat shock protein family (Hsp40) member C9	2160	1880	665	1870	1900	1810	-1.69	0.139	-12.2	3.13e-34	6.09e-33
Ift22	intraflagellar transport 22	3160	2500	653	2360	2740	2530	-2.29	0.188	-12.2	4.32e-34	8.38e-33
Fam13a	family with sequence similarity 13, member A	6890	6600	221	7210	5580	5530	-4.96	0.407	-12.2	4.51e-34	8.73e-33
Sox12	SRY (sex determining region Y)-box 12	1770	1670	494	1900	1280	1500	-1.84	0.151	-12.2	5.09e-34	9.85e-33
Rab11b	RAB11B, member RAS oncogene family	8070	6930	3770	6960	6880	6980	-1.1	0.0902	-12.2	5.36e-34	1.04e-32
Bcl7a	B cell CLL/lymphoma 7A	7860	7240	1790	7620	6590	6540	-2.14	0.176	-12.1	5.78e-34	1.11e-32
Dclk3	doublecortin-like kinase 3	4350	2460	159	2640	2170	3110	-4.76	0.393	-12.1	8.73e-34	1.68e-32
Olfr129	olfactory receptor 129	1130	17.2	0	15.7	19.6	661	-11.9	0.985	-12.1	1.01e-33	1.95e-32
Map1b	microtubule-associated protein 1B	67500	63600	9720	65000	61100	55400	-2.8	0.231	-12.1	1.12e-33	2.16e-32
Rab11fip5	RAB11 family interacting protein 5 (class I)	2650	2910	541	2600	3420	2300	-2.3	0.19	-12.1	1.37e-33	2.62e-32
Oaz2	ornithine decarboxylase antizyme 2	6390	5080	2190	4860	5440	5280	-1.55	0.128	-12.1	1.45e-33	2.75e-32
Tub	tubby bipartite transcription factor	6150	4430	334	5000	3480	4640	-4.21	0.349	-12.1	1.47e-33	2.8e-32
Rab36	RAB36, member RAS oncogene family	6290	3690	350	3830	3470	4560	-4.2	0.348	-12.1	1.57e-33	2.98e-32
Ubxn2a	UBX domain protein 2A	2840	2770	839	2860	2630	2430	-1.75	0.145	-12.1	1.62e-33	3.08e-32
Agtpbp1	ATP/GTP binding protein 1	9640	8340	1430	9480	6420	7750	-2.75	0.228	-12.1	1.8e-33	3.4e-32
Kcnab2	potassium voltage-gated channel, shaker-related subfamily, beta member 2	17800	10300	908	10000	10700	12800	-4.29	0.356	-12.1	1.89e-33	3.57e-32
Wdr34	WD repeat domain 34	2900	1910	558	1800	2110	2220	-2.38	0.197	-12	2.08e-33	3.92e-32
Arhgdig	Rho GDP dissociation inhibitor (GDI) gamma	2610	2520	248	2560	2450	2130	-3.38	0.281	-12	2.78e-33	5.22e-32
Usp21	ubiquitin specific peptidase 21	7080	7220	1230	8310	5420	5970	-2.53	0.21	-12	2.98e-33	5.58e-32
Homer2	homer scaffolding protein 2	10900	9170	1580	9920	7930	8680	-2.78	0.232	-12	3.33e-33	6.23e-32
Mical2	microtubule associated monooxygenase, calponin and LIM domain containing 2	5050	5030	715	5970	3460	4200	-2.84	0.237	-12	3.87e-33	7.24e-32
Mdh2	malate dehydrogenase 2, NAD (mitochondrial)	8680	6310	2900	5880	7030	7030	-1.58	0.132	-12	3.99e-33	7.45e-32
Sv2c	synaptic vesicle glycoprotein 2c	7090	4730	469	4990	4290	5280	-3.92	0.327	-12	4.04e-33	7.54e-32
Bok	BCL2-related ovarian killer	1430	1320	31.1	1220	1480	1130	-5.52	0.461	-12	4.22e-33	7.87e-32
Zfp64	zinc finger protein 64	2880	1890	403	1960	1760	2180	-2.84	0.237	-12	4.3e-33	8e-32
Syn2	synapsin II	3970	1940	319	2200	1510	2810	-3.65	0.304	-12	4.39e-33	8.16e-32
Cerk	ceramide kinase	5860	3970	450	4110	3740	4390	-3.7	0.309	-12	4.97e-33	9.23e-32
Nat14	N-acetyltransferase 14	6230	3880	224	3760	4070	4540	-4.83	0.403	-12	5.15e-33	9.54e-32
Ptn	pleiotrophin	2230	1500	457	1270	1900	1730	-2.29	0.192	-12	5.39e-33	9.99e-32
Rnpep	arginyl aminopeptidase (aminopeptidase B)	3100	2440	1370	2500	2330	2620	-1.18	0.0983	-12	6.38e-33	1.18e-31
Sema3e	sema domain, immunoglobulin domain (Ig), short basic domain, secreted, (semaphorin) 3E	1240	621	32.5	604	651	865	-5.29	0.442	-11.9	6.86e-33	1.27e-31
Eaf1	ELL associated factor 1	10600	7260	2180	8310	5520	8210	-2.28	0.191	-11.9	7.55e-33	1.39e-31
Pcdha7	protocadherin alpha 7	466	338	0	334	345	347	-10.6	0.891	-11.9	7.57e-33	1.4e-31
Tspan3	tetraspanin 3	9460	7720	2840	6970	8980	7790	-1.74	0.145	-11.9	8.18e-33	1.5e-31
Sytl2	synaptotagmin-like 2	4120	4840	136	5570	3610	3500	-4.95	0.415	-11.9	9.08e-33	1.67e-31
Spock1	sparc/osteonectin, cwcv and kazal-like domains proteoglycan 1	28100	25900	2230	25000	27400	22600	-3.65	0.306	-11.9	9.3e-33	1.71e-31
Dynlt1f	dynein light chain Tctex-type 1F	6080	5300	473	5220	5450	4820	-3.68	0.309	-11.9	9.8e-33	1.79e-31
Agpat3	1-acylglycerol-3-phosphate O-acyltransferase 3	9290	10500	3520	10800	10100	8440	-1.4	0.118	-11.9	1.13e-32	2.06e-31
Robo2	roundabout guidance receptor 2	5190	5270	181	4750	6140	4240	-4.84	0.407	-11.9	1.21e-32	2.21e-31
Olfr1501	olfactory receptor 1501	338	0	0.813	0	0	198	-8.78	0.738	-11.9	1.23e-32	2.24e-31
Cmpk2	cytidine monophosphate (UMP-CMP) kinase 2, mitochondrial	2440	1790	321	1790	1800	1890	-2.91	0.245	-11.9	1.48e-32	2.68e-31
Elavl3	ELAV like RNA binding protein 3	25900	23600	3280	25600	20500	21000	-3	0.252	-11.9	1.59e-32	2.89e-31
Lrriq1	leucine-rich repeats and IQ motif containing 1	3500	3050	144	3390	2470	2740	-4.6	0.388	-11.9	1.66e-32	3.01e-31
Tmod2	tropomodulin 2	3970	4900	226	4790	5070	3450	-4.17	0.352	-11.8	2.26e-32	4.07e-31
Olfr273	olfactory receptor 273	1010	290	0	45.7	698	653	-11.8	0.995	-11.8	3.23e-32	5.82e-31
Idh3a	isocitrate dehydrogenase 3 (NAD+) alpha	2710	1350	728	1370	1320	2020	-1.89	0.16	-11.8	3.37e-32	6.07e-31
Gm4869	predicted gene 4869	8650	5840	265	6630	4540	6400	-5.03	0.426	-11.8	3.4e-32	6.11e-31
Tmcc2	transmembrane and coiled-coil domains 2	8890	5890	644	6310	5200	6630	-3.79	0.321	-11.8	3.63e-32	6.52e-31
Atcay	ataxia, cerebellar, Cayman type	2060	1290	43.7	1540	886	1500	-5.55	0.47	-11.8	3.75e-32	6.72e-31
Ebf2	early B cell factor 2	21300	15500	1200	16400	14200	16100	-4.15	0.352	-11.8	4.21e-32	7.51e-31
Kcna5	potassium voltage-gated channel, shaker-related subfamily, member 5	6040	5130	298	5440	4620	4720	-4.34	0.368	-11.8	4.23e-32	7.54e-31
Efcab10	EF-hand calcium binding domain 10	1150	508	28.2	515	496	790	-5.25	0.446	-11.8	5.09e-32	9.08e-31
Abhd16a	abhydrolase domain containing 16A	14300	11200	4930	12000	9730	11800	-1.53	0.13	-11.8	5.18e-32	9.22e-31
Olfr389	olfactory receptor 389	404	267	0	195	386	295	-10.4	0.888	-11.8	6.24e-32	1.1e-30
Spef1	sperm flagellar 1	7290	4920	514	5070	4660	5440	-3.82	0.325	-11.8	6.48e-32	1.15e-30
Zfp385b	zinc finger protein 385B	5080	4220	1340	4130	4370	4160	-1.92	0.163	-11.7	7.66e-32	1.35e-30
Clip3	CAP-GLY domain containing linker protein 3	4070	3200	287	2990	3530	3140	-3.86	0.329	-11.7	8.37e-32	1.48e-30
Asna1	arsA arsenite transporter, ATP-binding, homolog 1 (bacterial)	2870	2270	707	2240	2320	2320	-2.01	0.172	-11.7	8.49e-32	1.5e-30
Tmem150c	transmembrane protein 150C	4100	2580	690	2460	2770	3100	-2.57	0.219	-11.7	8.6e-32	1.52e-30
Kctd17	potassium channel tetramerisation domain containing 17	8030	6520	583	6710	6190	6250	-3.79	0.323	-11.7	9.27e-32	1.63e-30
Rnf185	ring finger protein 185	2810	2520	736	2670	2280	2340	-1.94	0.166	-11.7	1.09e-31	1.92e-30
Gabbr2	gamma-aminobutyric acid (GABA) B receptor, 2	7280	8030	394	8890	6590	6110	-4.23	0.362	-11.7	1.3e-31	2.28e-30
Necab1	N-terminal EF-hand calcium binding protein 1	2000	395	39.2	300	553	1260	-5.79	0.495	-11.7	1.31e-31	2.29e-30
Ebf4	early B cell factor 4	12900	9170	420	10600	6710	9660	-4.95	0.423	-11.7	1.38e-31	2.41e-30
Gldc	glycine decarboxylase	2640	2340	51.4	2290	2430	2070	-5.68	0.486	-11.7	1.47e-31	2.55e-30
Ccdc146	coiled-coil domain containing 146	546	586	12.2	602	560	451	-5.28	0.452	-11.7	1.95e-31	3.39e-30
Cox14	cytochrome c oxidase assembly protein 14	2460	1660	654	1500	1920	1930	-1.92	0.165	-11.6	2.62e-31	4.53e-30
Tulp3	tubby-like protein 3	3520	3590	548	3680	3430	2950	-2.69	0.231	-11.6	2.78e-31	4.8e-30
Arl8a	ADP-ribosylation factor-like 8A	5660	4530	2520	4480	4600	4800	-1.16	0.0998	-11.6	2.82e-31	4.85e-30
Rogdi	rogdi homolog	4400	3450	899	3480	3400	3510	-2.29	0.197	-11.6	3.04e-31	5.23e-30
Olfr316	olfactory receptor 316	845	77.1	0	109	23.2	511	-11.5	0.992	-11.6	4.48e-31	7.68e-30
Lrrc8d	leucine rich repeat containing 8D	4990	4490	2140	4770	4020	4320	-1.22	0.106	-11.6	5.41e-31	9.26e-30
Elmod3	ELMO/CED-12 domain containing 3	12800	11500	874	11700	11200	10200	-3.87	0.335	-11.6	5.52e-31	9.42e-30
Amer2	APC membrane recruitment 2	1410	1160	45.7	1260	1010	1090	-5.03	0.435	-11.6	5.89e-31	1e-29
Ube2o	ubiquitin-conjugating enzyme E2O	6930	5600	1640	5840	5190	5600	-2.09	0.181	-11.6	6.38e-31	1.09e-29
Fam178b	family with sequence similarity 178, member B	340	278	13.6	319	208	262	-4.58	0.396	-11.6	6.51e-31	1.11e-29
Atp10d	ATPase, class V, type 10D	13300	12700	802	11400	14900	10700	-4.06	0.351	-11.6	7.07e-31	1.2e-29
Gfod2	glucose-fructose oxidoreductase domain containing 2	1560	1030	117	1120	878	1160	-3.72	0.322	-11.6	7.17e-31	1.22e-29
Olfr122	olfactory receptor 122	246	0	1.3	0	0	144	-7.09	0.614	-11.6	7.25e-31	1.23e-29
Aars	alanyl-tRNA synthetase	8400	6800	2480	7060	6360	6890	-1.76	0.152	-11.5	7.58e-31	1.28e-29
Fam81b	family with sequence similarity 81, member B	3840	3090	93.6	3260	2800	2950	-5.36	0.464	-11.5	7.98e-31	1.35e-29
Pfkm	phosphofructokinase, muscle	3930	3410	912	3430	3380	3230	-2.14	0.186	-11.5	8.29e-31	1.4e-29
Dnajb11	DnaJ heat shock protein family (Hsp40) member B11	4090	3180	1660	3360	2880	3410	-1.3	0.113	-11.5	9.4e-31	1.58e-29
Atp5k	ATP synthase, H+ transporting, mitochondrial F1F0 complex, subunit E	2780	1760	615	1700	1850	2130	-2.18	0.189	-11.5	1.13e-30	1.89e-29
Psmc4	proteasome (prosome, macropain) 26S subunit, ATPase, 4	3200	2480	1180	2670	2150	2650	-1.43	0.124	-11.5	1.22e-30	2.05e-29
Olfr1195	olfactory receptor 1195	481	13.6	0	13.3	14.1	283	-10.7	0.93	-11.5	1.41e-30	2.36e-29
Mapk4	mitogen-activated protein kinase 4	2740	1700	201	1900	1360	2020	-3.77	0.328	-11.5	1.5e-30	2.5e-29
Olfr1555-ps1	olfactory receptor 1555, pseudogene 1	10.1	175	0	69.8	350	44.9	-20.8	1.81	-11.5	1.55e-30	2.58e-29
Inpp5k	inositol polyphosphate 5-phosphatase K	6210	5290	2190	5270	5340	5220	-1.51	0.132	-11.5	1.66e-30	2.77e-29
Stmnd1	stathmin domain containing 1	1170	708	48.2	645	814	847	-4.55	0.397	-11.5	2.04e-30	3.39e-29
Slc14a2	solute carrier family 14 (urea transporter), member 2	3160	1670	105	1640	1730	2240	-4.9	0.427	-11.5	2.07e-30	3.44e-29
Herc3	hect domain and RLD 3	4150	3600	822	3560	3670	3380	-2.36	0.206	-11.5	2.33e-30	3.86e-29
Rabgap1l	RAB GTPase activating protein 1-like	5290	4690	1760	5160	3910	4470	-1.59	0.139	-11.4	2.42e-30	4.01e-29
Trim45	tripartite motif-containing 45	5740	1810	369	2000	1490	3820	-3.96	0.346	-11.4	2.58e-30	4.26e-29
Atox1	antioxidant 1 copper chaperone	4470	3050	890	2830	3410	3460	-2.33	0.204	-11.4	2.71e-30	4.47e-29
Nmral1	NmrA-like family domain containing 1	215	215	7.42	234	184	175	-4.53	0.396	-11.4	2.73e-30	4.51e-29
Ddo	D-aspartate oxidase	1350	1160	49.9	1410	731	1050	-4.76	0.416	-11.4	3.02e-30	4.99e-29
Kirrel	kirre like nephrin family adhesion molecule 1	5590	7990	238	9030	6260	5080	-4.57	0.4	-11.4	3.39e-30	5.58e-29
Zfp365	zinc finger protein 365	368	749	4.69	697	837	382	-6.08	0.533	-11.4	4.15e-30	6.8e-29
Lrrn2	leucine rich repeat protein 2, neuronal	1100	2520	40.2	2580	2400	1210	-4.82	0.423	-11.4	4.19e-30	6.86e-29
Paqr9	progestin and adipoQ receptor family member IX	2720	2760	147	2860	2610	2230	-4.22	0.37	-11.4	4.22e-30	6.9e-29
2210016L21Rik	RIKEN cDNA 2210016L21 gene	3240	2450	665	2990	1560	2570	-2.28	0.2	-11.4	4.29e-30	7.02e-29
Slc48a1	solute carrier family 48 (heme transporter), member 1	3340	2320	1160	2190	2540	2690	-1.52	0.133	-11.4	4.45e-30	7.26e-29
Olfr1252	olfactory receptor 1252	706	177	6.09	140	239	452	-6.6	0.579	-11.4	4.46e-30	7.28e-29
Armh4	armadillo-like helical domain containing 4	5020	4580	577	4980	3930	4060	-3.12	0.274	-11.4	5.27e-30	8.59e-29
Ank	progressive ankylosis	3020	2320	1370	2300	2350	2550	-1.15	0.101	-11.4	5.66e-30	9.18e-29
Sybu	syntabulin (syntaxin-interacting)	1300	864	62.7	931	753	964	-4.34	0.382	-11.4	6.38e-30	1.04e-28
Sptbn4	spectrin beta, non-erythrocytic 4	8700	7350	505	7930	6380	6810	-4.1	0.362	-11.4	7.17e-30	1.16e-28
Abcc1	ATP-binding cassette, sub-family C (CFTR/MRP), member 1	9560	8780	1830	9230	8020	7880	-2.38	0.21	-11.3	7.52e-30	1.22e-28
Scn5a	sodium channel, voltage-gated, type V, alpha	8940	7880	522	8810	6340	7070	-4.1	0.361	-11.3	7.88e-30	1.27e-28
Abca7	ATP-binding cassette, sub-family A (ABC1), member 7	4290	5100	1620	5360	4670	3950	-1.4	0.123	-11.3	8.54e-30	1.38e-28
Ppp1r14b	protein phosphatase 1, regulatory inhibitor subunit 14B	2710	1700	589	1870	1420	2080	-2.2	0.194	-11.3	8.64e-30	1.39e-28
Galnt16	polypeptide N-acetylgalactosaminyltransferase 16	3150	2160	95.2	2530	1530	2330	-5.06	0.446	-11.3	8.67e-30	1.4e-28
Dck	deoxycytidine kinase	760	714	35.2	686	761	608	-4.34	0.383	-11.3	9.35e-30	1.51e-28
Atp5j2	ATP synthase, H+ transporting, mitochondrial F0 complex, subunit F2	2700	1690	644	1660	1750	2080	-2.06	0.182	-11.3	9.57e-30	1.54e-28
Mat2b	methionine adenosyltransferase II, beta	3670	2750	1250	2860	2580	3000	-1.56	0.138	-11.3	1.03e-29	1.66e-28
Hcn4	hyperpolarization-activated, cyclic nucleotide-gated K+ 4	4100	3560	312	3760	3220	3240	-3.72	0.328	-11.3	1.08e-29	1.74e-28
Tymp	thymidine phosphorylase	260	260	0	201	358	209	-9.8	0.867	-11.3	1.29e-29	2.07e-28
Flywch1	FLYWCH-type zinc finger 1	4530	4230	1190	4590	3610	3810	-1.93	0.171	-11.3	1.3e-29	2.07e-28
Med9	mediator complex subunit 9	1540	1330	555	1320	1360	1300	-1.47	0.13	-11.3	1.35e-29	2.15e-28
Olfr101	olfactory receptor 101	214	0	0	0	0	125	-9.52	0.843	-11.3	1.47e-29	2.34e-28
Olfr322	olfactory receptor 322	259	0	1.24	0	0	151	-8.63	0.764	-11.3	1.49e-29	2.37e-28
Gapdh	glyceraldehyde-3-phosphate dehydrogenase	62800	52600	17500	50100	56800	51800	-1.84	0.164	-11.3	1.75e-29	2.78e-28
Asic1	acid-sensing (proton-gated) ion channel 1	2830	2940	104	2900	3010	2330	-4.76	0.423	-11.3	1.94e-29	3.08e-28
Armc2	armadillo repeat containing 2	3560	2650	135	2700	2570	2690	-4.81	0.427	-11.3	2.03e-29	3.21e-28
Psmc1	protease (prosome, macropain) 26S subunit, ATPase 1	4540	3500	1390	3670	3200	3700	-1.7	0.151	-11.3	2.09e-29	3.3e-28
Flot2	flotillin 2	4190	3810	1330	3650	4080	3550	-1.65	0.146	-11.3	2.1e-29	3.31e-28
Dcdc5	doublecortin domain containing 5	1170	532	31.2	597	422	806	-5.18	0.46	-11.3	2.23e-29	3.5e-28
Napa	N-ethylmaleimide sensitive fusion protein attachment protein alpha	7910	6600	2990	6780	6320	6660	-1.4	0.125	-11.2	2.42e-29	3.8e-28
Aig1	androgen-induced 1	4610	2620	820	2440	2920	3430	-2.5	0.222	-11.2	2.42e-29	3.8e-28
Rundc3b	RUN domain containing 3B	1200	942	110	877	1050	931	-3.44	0.306	-11.2	2.43e-29	3.81e-28
Kcnh6	potassium voltage-gated channel, subfamily H (eag-related), member 6	1130	768	49.5	914	525	841	-4.62	0.411	-11.2	2.68e-29	4.2e-28
Cs	citrate synthase	9600	8640	3890	8440	8960	8280	-1.3	0.116	-11.2	2.71e-29	4.25e-28
Kirrel2	kirre like nephrin family adhesion molecule 2	21100	3310	733	4040	2100	13200	-4.85	0.431	-11.2	2.81e-29	4.4e-28
Olfr1392	olfactory receptor 1392	836	31.1	0	37.5	20.5	494	-11.5	1.02	-11.2	3.11e-29	4.86e-28
Olfr318	olfactory receptor 318	1520	165	41.6	161	173	931	-5.18	0.461	-11.2	3.13e-29	4.89e-28
Cntn4	contactin 4	25900	20700	1350	20800	20500	20000	-4.26	0.38	-11.2	3.2e-29	5e-28
Sorbs1	sorbin and SH3 domain containing 1	1810	1830	415	1990	1560	1540	-2.14	0.191	-11.2	3.7e-29	5.75e-28
Coro2a	coronin, actin binding protein 2A	7450	8190	155	8550	7570	6200	-5.58	0.498	-11.2	3.98e-29	6.19e-28
Nudc	nudC nuclear distribution protein	5940	4440	2480	4530	4310	4930	-1.26	0.112	-11.2	4.05e-29	6.28e-28
Mrpl41	mitochondrial ribosomal protein L41	1250	784	255	683	952	953	-2.3	0.205	-11.2	4.49e-29	6.95e-28
Actr3b	ARP3 actin-related protein 3B	2770	2440	167	2290	2710	2190	-4.05	0.362	-11.2	5.11e-29	7.91e-28
Olfr1290	olfactory receptor 1290	271	0	0	0	0	158	-9.86	0.882	-11.2	5.18e-29	8.01e-28
Stac	src homology three (SH3) and cysteine rich domain	372	227	9.4	128	392	269	-5.49	0.491	-11.2	5.51e-29	8.51e-28
Tubb3	tubulin, beta 3 class III	9270	6580	669	6990	5900	7000	-3.79	0.34	-11.2	6.62e-29	1.02e-27
Nsg2	neuron specific gene family member 2	5880	1980	203	1770	2320	3910	-4.87	0.436	-11.2	7.1e-29	1.09e-27
Bsn	bassoon	9920	9880	535	10900	8140	8080	-4.21	0.378	-11.1	7.67e-29	1.18e-27
Saxo2	stabilizer of axonemal microtubules 2	991	723	33.6	704	755	745	-4.86	0.437	-11.1	8.8e-29	1.35e-27
Ppp1r3c	protein phosphatase 1, regulatory subunit 3C	336	75.6	1.59	73.4	79.4	213	-7.28	0.655	-11.1	1.13e-28	1.73e-27
Ttc21a	tetratricopeptide repeat domain 21A	15100	10500	439	11600	8670	11200	-5.11	0.46	-11.1	1.18e-28	1.79e-27
Ap3b2	adaptor-related protein complex 3, beta 2 subunit	6520	5960	492	6230	5500	5220	-3.77	0.339	-11.1	1.26e-28	1.91e-27
Olfr873	olfactory receptor 873	520	262	0	109	516	362	-10.8	0.973	-11.1	1.29e-28	1.97e-27
Cemip	cell migration inducing protein, hyaluronan binding	423	563	8.76	711	316	373	-5.4	0.487	-11.1	1.33e-28	2.02e-27
Olfr805	olfactory receptor 805	672	108	0	101	121	416	-11.2	1.01	-11.1	1.45e-28	2.2e-27
Gpat3	glycerol-3-phosphate acyltransferase 3	2050	1610	95.9	1690	1480	1570	-4.4	0.397	-11.1	1.48e-28	2.25e-27
Zbtb46	zinc finger and BTB domain containing 46	1500	1690	117	1840	1430	1270	-3.66	0.33	-11.1	1.76e-28	2.66e-27
Slc37a1	solute carrier family 37 (glycerol-3-phosphate transporter), member 1	4200	2710	1610	2830	2510	3360	-1.39	0.125	-11.1	1.82e-28	2.74e-27
Gdi1	guanosine diphosphate (GDP) dissociation inhibitor 1	13000	9160	5030	10300	7260	10600	-1.37	0.123	-11.1	1.94e-28	2.93e-27
Olfr469	olfactory receptor 469	155	0	0	0	0	90.2	-9.05	0.819	-11.1	2.19e-28	3.3e-27
Meig1	meiosis expressed gene 1	875	598	30.3	535	704	649	-4.76	0.431	-11	2.34e-28	3.51e-27
Cab39l	calcium binding protein 39-like	2370	3020	790	3240	2640	2210	-1.58	0.143	-11	2.71e-28	4.06e-27
Prrc2b	proline-rich coiled-coil 2B	57300	59800	14900	66100	49400	49600	-1.95	0.177	-11	2.98e-28	4.46e-27
Tstd1	thiosulfate sulfurtransferase (rhodanese)-like domain containing 1	1330	475	31.9	457	507	889	-5.46	0.496	-11	3.36e-28	5.03e-27
Stx2	syntaxin 2	4980	4170	326	4820	3080	3890	-3.93	0.357	-11	3.5e-28	5.23e-27
Syn1	synapsin I	3240	2140	119	2090	2240	2390	-4.76	0.433	-11	3.56e-28	5.31e-27
Gbgt1	globoside alpha-1,3-N-acetylgalactosaminyltransferase 1	503	647	21	656	632	441	-4.42	0.401	-11	3.85e-28	5.74e-27
Brdt	bromodomain, testis-specific	2090	1560	113	1550	1580	1590	-4.31	0.392	-11	4.07e-28	6.05e-27
Lpcat2	lysophosphatidylcholine acyltransferase 2	1170	738	81.5	709	785	863	-3.87	0.352	-11	4.19e-28	6.22e-27
Olfr272	olfactory receptor 272	375	80.2	0	26.1	170	236	-10.3	0.94	-11	4.19e-28	6.23e-27
Kctd16	potassium channel tetramerisation domain containing 16	457	450	11.5	430	483	369	-5.18	0.472	-11	5.23e-28	7.73e-27
Mfsd1	major facilitator superfamily domain containing 1	5320	5200	1550	4960	5610	4560	-1.79	0.163	-11	5.23e-28	7.73e-27
Add2	adducin 2 (beta)	9390	8360	622	8670	7850	7450	-3.92	0.357	-11	5.42e-28	8e-27
Atp2a2	ATPase, Ca++ transporting, cardiac muscle, slow twitch 2	14800	12100	6730	12700	11200	12600	-1.14	0.104	-11	5.71e-28	8.42e-27
Fam217a	family with sequence similarity 217, member A	4570	2520	199	2740	2150	3260	-4.52	0.413	-11	6.32e-28	9.31e-27
Kcnk10	potassium channel, subfamily K, member 10	1760	1980	85.1	2090	1790	1480	-4.39	0.401	-10.9	6.77e-28	9.95e-27
Capsl	calcyphosine-like	1200	939	49.9	802	1170	918	-4.63	0.423	-10.9	7.11e-28	1.04e-26
Elmod1	ELMO/CED-12 domain containing 1	2260	1840	94.8	1960	1650	1740	-4.56	0.417	-10.9	7.21e-28	1.06e-26
Frmd3	FERM domain containing 3	291	384	6.24	366	414	256	-5.19	0.475	-10.9	8.87e-28	1.3e-26
Dnah2	dynein, axonemal, heavy chain 2	576	369	3.7	464	211	419	-7.12	0.652	-10.9	9.07e-28	1.33e-26
Ankrd45	ankyrin repeat domain 45	633	617	25.6	700	480	511	-4.6	0.421	-10.9	9.14e-28	1.34e-26
Olfr362	olfactory receptor 362	861	144	1.3	137	155	534	-8.84	0.81	-10.9	9.51e-28	1.39e-26
Nars	asparaginyl-tRNA synthetase	3550	3520	1640	3400	3730	3170	-1.11	0.102	-10.9	9.55e-28	1.39e-26
Serinc2	serine incorporator 2	2180	620	372	607	641	1480	-2.53	0.232	-10.9	1.02e-27	1.48e-26
Hdc	histidine decarboxylase	2290	1620	79.1	1610	1640	1720	-4.82	0.442	-10.9	1.06e-27	1.54e-26
Olfr1513	olfactory receptor 1513	195	0	0	0	0	114	-9.38	0.86	-10.9	1.08e-27	1.57e-26
Scg5	secretogranin V	3660	2400	862	2380	2440	2830	-2.08	0.191	-10.9	1.25e-27	1.82e-26
Agpat4	1-acylglycerol-3-phosphate O-acyltransferase 4 (lysophosphatidic acid acyltransferase, delta)	2900	2030	167	2030	2020	2170	-4.13	0.379	-10.9	1.32e-27	1.91e-26
Dusp14	dual specificity phosphatase 14	5270	4030	502	4160	3810	4070	-3.39	0.311	-10.9	1.38e-27	2e-26
Shisal1	shisa like 1	3960	3770	169	4510	2530	3180	-4.57	0.419	-10.9	1.38e-27	2e-26
Cartpt	CART prepropeptide	5690	3590	148	2510	5390	4140	-5.26	0.484	-10.9	1.43e-27	2.07e-26
Cplx2	complexin 2	13300	7270	996	7740	6490	9540	-3.73	0.343	-10.9	1.45e-27	2.09e-26
Olfr1277	olfactory receptor 1277	269	278	0.183	235	350	219	-9.66	0.888	-10.9	1.52e-27	2.19e-26
Creb3l1	cAMP responsive element binding protein 3-like 1	5990	2560	266	2650	2410	4110	-4.5	0.414	-10.9	1.71e-27	2.46e-26
Ccdc148	coiled-coil domain containing 148	249	274	0.247	344	157	206	-8.63	0.794	-10.9	1.72e-27	2.47e-26
Olfr1045	olfactory receptor 1045	155	0	0	0	0	90.6	-9.05	0.835	-10.8	2.06e-27	2.95e-26
Specc1	sperm antigen with calponin homology and coiled-coil domains 1	1420	1520	166	1410	1720	1200	-3.12	0.288	-10.8	2.06e-27	2.96e-26
Dzip1l	DAZ interacting protein 1-like	6480	5230	254	5730	4400	4990	-4.68	0.431	-10.8	2.15e-27	3.08e-26
Stmn4	stathmin-like 4	8190	4660	506	4950	4200	5910	-4.02	0.371	-10.8	2.33e-27	3.33e-26
Dnm1l	dynamin 1-like	4600	4320	1330	4430	4130	3900	-1.8	0.166	-10.8	2.34e-27	3.34e-26
Olfr187	olfactory receptor 187	143	0	0	0	0	83.7	-8.94	0.825	-10.8	2.34e-27	3.35e-26
Ebf3	early B cell factor 3	24100	21100	1710	22500	18800	19100	-3.83	0.354	-10.8	3.63e-27	5.15e-26
Olfr571	olfactory receptor 571	670	70.6	2.18	104	14.9	404	-7.87	0.73	-10.8	3.8e-27	5.38e-26
Olfr824	olfactory receptor 824	200	0	0	0	0	117	-9.42	0.874	-10.8	4.11e-27	5.81e-26
Clasp2	CLIP associating protein 2	3470	2660	1120	2680	2610	2830	-1.64	0.152	-10.8	4.15e-27	5.87e-26
Retreg3	reticulophagy regulator family member 3	4240	3180	1570	3130	3260	3490	-1.45	0.134	-10.8	4.24e-27	5.98e-26
Olfr689	olfactory receptor 689	406	8.72	0	6.07	13.1	239	-10.4	0.969	-10.8	4.43e-27	6.24e-26
Abcc4	ATP-binding cassette, sub-family C (CFTR/MRP), member 4	4570	4440	1880	4450	4410	4020	-1.29	0.12	-10.8	4.47e-27	6.3e-26
Pmepa1	prostate transmembrane protein, androgen induced 1	1600	726	101	940	368	1110	-3.99	0.371	-10.8	4.55e-27	6.4e-26
Lrrc46	leucine rich repeat containing 46	1520	1070	148	993	1200	1150	-3.36	0.312	-10.8	5.26e-27	7.4e-26
Crmp1	collapsin response mediator protein 1	3380	3700	355	3820	3510	2860	-3.25	0.302	-10.8	5.32e-27	7.48e-26
Olfr794	olfactory receptor 794	701	218	0.949	144	340	442	-8.94	0.831	-10.8	5.41e-27	7.59e-26
Tmx2	thioredoxin-related transmembrane protein 2	2200	1660	666	1560	1830	1780	-1.73	0.16	-10.8	5.55e-27	7.78e-26
Dlg1	discs large MAGUK scaffold protein 1	6590	4590	3070	4850	4160	5460	-1.11	0.103	-10.8	5.78e-27	8.1e-26
Fbxl13	F-box and leucine-rich repeat protein 13	208	169	0	209	102	159	-9.48	0.882	-10.8	5.78e-27	8.1e-26
Sh2d3c	SH2 domain containing 3C	2160	1390	268	1470	1270	1620	-3.01	0.28	-10.7	5.93e-27	8.29e-26
Kif1a	kinesin family member 1A	22800	20500	1400	21500	18800	18200	-4.03	0.375	-10.7	6.29e-27	8.79e-26
Efna5	ephrin A5	2510	9420	213	9560	9180	3600	-3.68	0.342	-10.7	6.4e-27	8.94e-26
A830018L16Rik	RIKEN cDNA A830018L16 gene	1800	1710	147	1900	1390	1460	-3.62	0.337	-10.7	6.52e-27	9.09e-26
Hdlbp	high density lipoprotein (HDL) binding protein	25400	26400	12000	27100	25100	23000	-1.08	0.101	-10.7	6.63e-27	9.24e-26
Pdhb	pyruvate dehydrogenase (lipoamide) beta	3870	2790	1280	2910	2590	3130	-1.6	0.149	-10.7	7.07e-27	9.84e-26
Olfr65	olfactory receptor 65	299	0	2.71	0	0	175	-6.29	0.586	-10.7	7.5e-27	1.04e-25
Olfr1404	olfactory receptor 1404	186	0	0	0	0	109	-9.32	0.869	-10.7	7.74e-27	1.07e-25
Dip2c	disco interacting protein 2 homolog C	2520	1980	902	2110	1760	2090	-1.48	0.139	-10.7	8.54e-27	1.18e-25
Olfr136	olfactory receptor 136	159	0	0	0	0	92.9	-9.09	0.849	-10.7	9.15e-27	1.26e-25
Olfr155	olfactory receptor 155	564	113	0	32.8	246	354	-10.9	1.02	-10.7	9.94e-27	1.37e-25
Rab39b	RAB39B, member RAS oncogene family	1570	1090	183	1010	1220	1190	-3.09	0.289	-10.7	1.06e-26	1.47e-25
Abhd12	abhydrolase domain containing 12	8150	5710	1590	5710	5720	6330	-2.37	0.222	-10.7	1.07e-26	1.47e-25
Paqr8	progestin and adipoQ receptor family member VIII	587	906	74.1	995	758	558	-3.02	0.282	-10.7	1.08e-26	1.49e-25
Atp5mpl	ATP synthase membrane subunit 6.8PL	1490	1020	279	1070	938	1150	-2.41	0.226	-10.7	1.11e-26	1.53e-25
Nap1l5	nucleosome assembly protein 1-like 5	268	208	0	194	233	203	-9.84	0.921	-10.7	1.17e-26	1.61e-25
Slc2a12	solute carrier family 2 (facilitated glucose transporter), member 12	462	696	8.29	526	980	426	-5.54	0.518	-10.7	1.22e-26	1.67e-25
Ccdc92b	coiled-coil domain containing 92B	3670	4970	180	5410	4250	3280	-4.36	0.409	-10.7	1.41e-26	1.93e-25
Slc22a17	solute carrier family 22 (organic cation transporter), member 17	8230	4460	3070	4450	4460	6390	-1.42	0.133	-10.7	1.42e-26	1.94e-25
Dynlrb2	dynein light chain roadblock-type 2	1570	1060	126	1140	926	1180	-3.66	0.344	-10.7	1.43e-26	1.95e-25
Olfr981	olfactory receptor 981	204	0	0	0	0	119	-9.45	0.885	-10.7	1.43e-26	1.95e-25
Gpr158	G protein-coupled receptor 158	2540	1020	63.9	1120	867	1720	-5.36	0.502	-10.7	1.57e-26	2.14e-25
Mfge8	milk fat globule-EGF factor 8 protein	2220	716	300	646	833	1510	-2.89	0.271	-10.6	1.84e-26	2.5e-25
Hdac9	histone deacetylase 9	2980	1660	980	1830	1390	2300	-1.62	0.152	-10.6	1.93e-26	2.62e-25
Faim	Fas apoptotic inhibitory molecule	3320	2480	196	2640	2200	2530	-4.09	0.384	-10.6	1.95e-26	2.65e-25
Bmp6	bone morphogenetic protein 6	991	4050	67.3	3800	4470	1490	-3.9	0.366	-10.6	1.99e-26	2.69e-25
Dcx	doublecortin	4400	3560	324	4150	2570	3420	-3.76	0.354	-10.6	2.23e-26	3.02e-25
Vwa3a	von Willebrand factor A domain containing 3A	10200	7650	295	8910	5540	7710	-5.14	0.483	-10.6	2.31e-26	3.12e-25
Olfr94	olfactory receptor 94	137	0	1.35	0	0	80.4	-6.02	0.568	-10.6	2.71e-26	3.65e-25
Cnst	consortin, connexin sorting protein	6030	6210	1610	6480	5770	5210	-1.91	0.18	-10.6	2.88e-26	3.88e-25
Olfr1018	olfactory receptor 1018	738	21.2	0	33.9	0	435	-11.3	1.07	-10.6	2.95e-26	3.97e-25
Cmklr1	chemokine-like receptor 1	10.9	11.5	0	0	30.7	8.89	-20.7	1.96	-10.6	3.11e-26	4.18e-25
Atp6v0d1	ATPase, H+ transporting, lysosomal V0 subunit D1	4860	3730	1830	3260	4510	4020	-1.41	0.133	-10.6	3.19e-26	4.27e-25
Htatip2	HIV-1 Tat interactive protein 2	2000	1820	455	1900	1690	1660	-2.13	0.201	-10.6	3.34e-26	4.47e-25
Pbx3	pre B cell leukemia homeobox 3	2530	2770	241	2890	2570	2140	-3.39	0.321	-10.6	3.38e-26	4.52e-25
Ppp3cc	protein phosphatase 3, catalytic subunit, gamma isoform	1590	1570	125	1610	1510	1300	-3.68	0.348	-10.6	3.49e-26	4.67e-25
Olfr739	olfactory receptor 739	140	0	0	0	0	82	-8.91	0.842	-10.6	3.52e-26	4.69e-25
B830017H08Rik	RIKEN cDNA B830017H08 gene	1740	4970	101	5310	4400	2140	-4.2	0.397	-10.6	3.59e-26	4.78e-25
Olfr1396	olfactory receptor 1396	741	52.6	0	13.8	117	444	-11.3	1.07	-10.6	3.92e-26	5.22e-25
Olfr1025-ps1	olfactory receptor 1025, pseudogene 1	240	0	0	0	0	140	-9.69	0.916	-10.6	3.93e-26	5.23e-25
1110032A03Rik	RIKEN cDNA 1110032A03 gene	2840	2530	772	2190	3090	2370	-1.88	0.178	-10.6	3.98e-26	5.29e-25
Olfr22-ps1	olfactory receptor 22, pseudogene 1	261	1.89	0	3.02	0	153	-9.81	0.929	-10.6	4.59e-26	6.1e-25
Unc13c	unc-13 homolog C	1550	1980	45.7	2000	1940	1350	-5.09	0.482	-10.6	5.08e-26	6.71e-25
Rasal2	RAS protein activator like 2	3770	3310	1250	3500	2990	3180	-1.59	0.151	-10.5	5.26e-26	6.95e-25
Palm	paralemmin	11400	9530	916	10300	8240	8950	-3.65	0.346	-10.5	5.52e-26	7.29e-25
Fam92b	family with sequence similarity 92, member B	4590	2860	208	3040	2570	3350	-4.49	0.426	-10.5	5.69e-26	7.5e-25
Sema4f	sema domain, immunoglobulin domain (Ig), TM domain, and short cytoplasmic domain	683	558	29.1	612	468	528	-4.63	0.439	-10.5	5.82e-26	7.67e-25
Nwd1	NACHT and WD repeat domain containing 1	14900	20800	1010	22800	17500	13500	-3.94	0.374	-10.5	6.09e-26	8.01e-25
Mob3b	MOB kinase activator 3B	3630	4540	262	4640	4360	3180	-3.84	0.364	-10.5	6.1e-26	8.02e-25
Schip1	schwannomin interacting protein 1	2160	1280	503	1330	1200	1640	-2.12	0.202	-10.5	6.15e-26	8.08e-25
Fam169b	family with sequence similarity 169, member B	581	592	27.8	569	629	476	-4.46	0.423	-10.5	6.36e-26	8.35e-25
Tmem268	transmembrane protein 268	4560	2840	213	3080	2430	3330	-4.43	0.421	-10.5	6.51e-26	8.53e-25
Dnaaf1	dynein, axonemal assembly factor 1	697	622	25.9	741	422	550	-4.81	0.457	-10.5	6.54e-26	8.57e-25
Snx22	sorting nexin 22	1060	524	44.7	456	636	740	-4.5	0.428	-10.5	6.55e-26	8.57e-25
Ap1s1	adaptor protein complex AP-1, sigma 1	1550	1370	580	1250	1560	1320	-1.4	0.133	-10.5	6.85e-26	8.97e-25
Olfr209	olfactory receptor 209	163	0	0	0	0	95	-9.12	0.867	-10.5	6.88e-26	9e-25
Ssbp4	single stranded DNA binding protein 4	2860	2230	684	2340	2050	2300	-2.05	0.195	-10.5	6.93e-26	9.05e-25
Olfr132	olfactory receptor 132	149	0	0	0	0	86.7	-8.99	0.855	-10.5	7.1e-26	9.26e-25
Olfr743	olfactory receptor 743	519	2.93	2.89	4.68	0	304	-7.11	0.676	-10.5	7.12e-26	9.28e-25
Ndufb8	NADH:ubiquinone oxidoreductase subunit B8	4220	2430	821	2230	2770	3160	-2.36	0.224	-10.5	7.23e-26	9.43e-25
Prr7	proline rich 7 (synaptic)	673	504	26.9	477	550	510	-4.65	0.442	-10.5	7.75e-26	1.01e-24
Emc3	ER membrane protein complex subunit 3	3220	3040	1160	3130	2890	2780	-1.47	0.14	-10.5	9.44e-26	1.23e-24
Olfr661	olfactory receptor 661	187	0	0	0	0	109	-9.32	0.889	-10.5	1.02e-25	1.33e-24
Smg5	Smg-5 homolog, nonsense mediated mRNA decay factor (C. elegans)	6740	5070	1710	5210	4850	5390	-1.98	0.189	-10.5	1.05e-25	1.36e-24
Olfr472	olfactory receptor 472	410	0.588	4.59	0.94	0	240	-6.15	0.587	-10.5	1.2e-25	1.55e-24
Fank1	fibronectin type 3 and ankyrin repeat domains 1	1320	988	137	1010	953	1010	-3.25	0.311	-10.5	1.32e-25	1.7e-24
Syt16	synaptotagmin XVI	646	658	19.2	622	720	527	-4.98	0.476	-10.4	1.49e-25	1.93e-24
Acot13	acyl-CoA thioesterase 13	1180	842	363	823	873	949	-1.71	0.164	-10.4	1.55e-25	2e-24
Nrf1	nuclear respiratory factor 1	2300	2210	798	2330	2010	1990	-1.54	0.147	-10.4	1.56e-25	2.01e-24
Pllp	plasma membrane proteolipid	3430	2810	120	2620	3120	2650	-4.84	0.464	-10.4	1.63e-25	2.1e-24
Map1lc3a	microtubule-associated protein 1 light chain 3 alpha	5040	3580	1510	3210	4200	4030	-1.74	0.167	-10.4	1.64e-25	2.11e-24
Dnali1	dynein, axonemal, light intermediate polypeptide 1	1430	767	79.8	783	742	1020	-4.17	0.4	-10.4	1.66e-25	2.13e-24
Olfr1361	olfactory receptor 1361	251	218	0	131	362	195	-9.75	0.934	-10.4	1.72e-25	2.21e-24
Auh	AU RNA binding protein/enoyl-coenzyme A hydratase	1840	1130	623	1080	1220	1440	-1.55	0.148	-10.4	1.77e-25	2.27e-24
Olfr545	olfactory receptor 545	202	0	0.579	0	0	118	-7.54	0.723	-10.4	1.78e-25	2.28e-24
Olfr1389	olfactory receptor 1389	293	2.68	0	0	7.13	171	-9.97	0.957	-10.4	2.1e-25	2.69e-24
Srrm3	serine/arginine repetitive matrix 3	1240	965	36.6	1180	603	948	-5.04	0.484	-10.4	2.14e-25	2.74e-24
Brsk2	BR serine/threonine kinase 2	2350	1750	200	1970	1370	1790	-3.55	0.341	-10.4	2.15e-25	2.75e-24
Mdga2	MAM domain containing glycosylphosphatidylinositol anchor 2	877	1600	25.2	1940	1030	871	-5.24	0.503	-10.4	2.17e-25	2.77e-24
Rp2	retinitis pigmentosa 2 homolog	6470	5020	545	4620	5700	4990	-3.58	0.344	-10.4	2.21e-25	2.82e-24
Bloc1s1	biogenesis of lysosomal organelles complex-1, subunit 1	1670	1160	482	1150	1190	1330	-1.8	0.173	-10.4	2.35e-25	3e-24
Slc24a2	solute carrier family 24 (sodium/potassium/calcium exchanger), member 2	12300	5870	471	6050	5570	8600	-4.71	0.453	-10.4	2.41e-25	3.08e-24
Olfr1259	olfactory receptor 1259	398	15.8	0	25.4	0	235	-10.4	1	-10.4	2.86e-25	3.63e-24
Mmgt1	membrane magnesium transporter 1	3490	3870	771	3460	4560	3050	-2.18	0.21	-10.4	3.16e-25	4.01e-24
Fam131b	family with sequence similarity 131, member B	845	372	34.5	332	438	582	-4.52	0.436	-10.4	3.18e-25	4.02e-24
Fbxw5	F-box and WD-40 domain protein 5	2160	1730	859	1730	1740	1810	-1.34	0.129	-10.4	3.24e-25	4.09e-24
Olfr1364	olfactory receptor 1364	760	1830	11.4	2250	1120	851	-5.9	0.569	-10.4	3.49e-25	4.41e-24
D130043K22Rik	RIKEN cDNA D130043K22 gene	7110	7470	309	7880	6800	5870	-4.55	0.439	-10.4	3.58e-25	4.52e-24
Olfr1330	olfactory receptor 1330	441	123	0	175	37	284	-10.6	1.02	-10.4	3.69e-25	4.65e-24
Drc7	dynein regulatory complex subunit 7	2180	1780	135	1750	1840	1690	-4.05	0.391	-10.4	3.82e-25	4.8e-24
Bnip3	BCL2/adenovirus E1B interacting protein 3	2720	2190	941	2010	2490	2260	-1.54	0.149	-10.4	3.83e-25	4.81e-24
Olfr364-ps1	olfactory receptor 364, pseudogene 1	322	1.88	1.35	3	0	189	-9.2	0.889	-10.4	4.09e-25	5.13e-24
Tusc2	tumor suppressor 2, mitochondrial calcium regulator	2210	1870	593	1690	2180	1820	-1.9	0.183	-10.3	4.36e-25	5.46e-24
Olfr376	olfactory receptor 376	108	0.31	0	0.496	0	63.1	-8.53	0.825	-10.3	4.46e-25	5.58e-24
Ift140	intraflagellar transport 140	3900	3760	1070	3600	4030	3320	-1.87	0.181	-10.3	4.52e-25	5.65e-24
Ascc1	activating signal cointegrator 1 complex subunit 1	2430	1720	738	1750	1670	1940	-1.71	0.166	-10.3	4.92e-25	6.15e-24
Stk26	serine/threonine kinase 26	707	754	28.3	756	751	586	-4.72	0.457	-10.3	5.41e-25	6.76e-24
Olfr1463	olfactory receptor 1463	704	39.6	0	10.1	88.7	420	-11.2	1.09	-10.3	5.56e-25	6.94e-24
Ppef1	protein phosphatase with EF hand calcium-binding domain 1	299	44.1	0	28.3	70.4	184	-10	0.97	-10.3	5.91e-25	7.37e-24
Olfr177	olfactory receptor 177	208	0	1.38	0	0	122	-6.62	0.641	-10.3	5.93e-25	7.39e-24
Cry2	cryptochrome 2 (photolyase-like)	4250	3670	1500	3950	3210	3590	-1.5	0.146	-10.3	6.16e-25	7.66e-24
Pcdh8	protocadherin 8	2170	2310	102	2210	2480	1800	-4.4	0.427	-10.3	6.28e-25	7.8e-24
Srcin1	SRC kinase signaling inhibitor 1	13900	13700	2700	16200	9490	11700	-2.36	0.229	-10.3	6.51e-25	8.09e-24
Kazn	kazrin, periplakin interacting protein	7910	7040	2040	7680	5970	6570	-1.95	0.19	-10.3	6.6e-25	8.2e-24
Cdkl2	cyclin-dependent kinase-like 2 (CDC2-related kinase)	1860	1670	260	1630	1730	1500	-2.83	0.275	-10.3	7.93e-25	9.82e-24
Lias	lipoic acid synthetase	3960	3000	306	3110	2820	3030	-3.7	0.359	-10.3	8.1e-25	1e-23
Ccz1	CCZ1 vacuolar protein trafficking and biogenesis associated	1710	1530	673	1600	1410	1470	-1.34	0.131	-10.3	8.7e-25	1.08e-23
Pgbd5	piggyBac transposable element derived 5	1150	1050	42.1	1070	1010	908	-4.88	0.475	-10.3	8.98e-25	1.11e-23
Olfr237	olfactory receptor 237	279	4.06	0	4.78	2.85	164	-9.9	0.964	-10.3	9.96e-25	1.23e-23
Olfr1205	olfactory receptor 1205	524	87.7	0.731	126	23.5	325	-8.68	0.847	-10.3	1.17e-24	1.44e-23
Spats1	spermatogenesis associated, serine-rich 1	186	136	0	119	164	139	-9.32	0.909	-10.2	1.19e-24	1.46e-23
Ccdc60	coiled-coil domain containing 60	1490	842	93.5	894	756	1070	-4.04	0.395	-10.2	1.36e-24	1.66e-23
Atp5b	ATP synthase, H+ transporting mitochondrial F1 complex, beta subunit	30600	21700	13100	20700	23300	25200	-1.23	0.12	-10.2	1.54e-24	1.89e-23
Atp5pb	ATP synthase peripheral stalk-membrane subunit b	5790	4430	2030	4220	4780	4750	-1.51	0.148	-10.2	1.56e-24	1.9e-23
Fut10	fucosyltransferase 10	1300	1270	71.5	1540	823	1060	-4.19	0.411	-10.2	1.68e-24	2.04e-23
Panx1	pannexin 1	1810	607	150	551	700	1220	-3.59	0.352	-10.2	1.69e-24	2.06e-23
Septin5	septin 5	8660	8450	415	8550	8290	7010	-4.39	0.43	-10.2	1.89e-24	2.3e-23
Snrpb	small nuclear ribonucleoprotein B	4550	2940	2280	2900	3000	3750	-1	0.098	-10.2	1.91e-24	2.32e-23
Cyp2u1	cytochrome P450, family 2, subfamily u, polypeptide 1	378	286	10.3	325	220	286	-5.04	0.494	-10.2	1.94e-24	2.35e-23
Map3k10	mitogen-activated protein kinase kinase kinase 10	2460	2250	766	2480	1880	2080	-1.69	0.165	-10.2	2.02e-24	2.45e-23
Ebf1	early B cell factor 1	10000	10000	1870	10500	9340	8430	-2.48	0.243	-10.2	2.03e-24	2.46e-23
Dctn3	dynactin 3	2250	1590	706	1690	1410	1800	-1.65	0.162	-10.2	2.12e-24	2.56e-23
Ppp1r1a	protein phosphatase 1, regulatory inhibitor subunit 1A	2680	2350	258	2260	2500	2140	-3.38	0.331	-10.2	2.13e-24	2.58e-23
Cfap298	cilia and flagella associate protien 298	3210	2880	745	2740	3120	2660	-2.11	0.207	-10.2	2.14e-24	2.58e-23
Klc3	kinesin light chain 3	3000	1900	739	1800	2060	2310	-2.01	0.198	-10.2	2.18e-24	2.63e-23
Efhb	EF hand domain family, member B	690	373	26.1	428	282	491	-4.68	0.459	-10.2	2.29e-24	2.75e-23
Zswim1	zinc finger SWIM-type containing 1	1380	1320	435	1520	967	1190	-1.67	0.164	-10.2	2.35e-24	2.82e-23
Gmcl1	germ cell-less, spermatogenesis associated 1	1490	1040	452	1050	1030	1190	-1.71	0.168	-10.2	2.52e-24	3.03e-23
Olfr725	olfactory receptor 725	497	31.4	0	10.6	66	297	-10.7	1.06	-10.2	2.81e-24	3.37e-23
Irf2bpl	interferon regulatory factor 2 binding protein-like	8480	8120	4120	8620	7290	7550	-1.04	0.103	-10.2	2.9e-24	3.47e-23
Olfr1318	olfactory receptor 1318	365	37.8	0	13.8	77.6	221	-10.3	1.01	-10.2	2.9e-24	3.47e-23
1700016K19Rik	RIKEN cDNA 1700016K19 gene	2090	1340	61.7	1430	1200	1530	-5.1	0.502	-10.2	2.93e-24	3.5e-23
Olfr190	olfactory receptor 190	299	59.4	0	28.3	111	188	-10	0.985	-10.2	3.12e-24	3.74e-23
Olfr1350	olfactory receptor 1350	216	0.735	0	1.18	0	126	-9.53	0.939	-10.2	3.21e-24	3.84e-23
Olfr73	olfactory receptor 73	173	2.38	0	3.81	0	101	-9.21	0.908	-10.1	3.39e-24	4.04e-23
Kbtbd11	kelch repeat and BTB (POZ) domain containing 11	1210	1460	43.7	1620	1200	1040	-4.77	0.471	-10.1	3.43e-24	4.09e-23
Olfr1425	olfactory receptor 1425	427	39.7	0	13	84.2	258	-10.5	1.04	-10.1	3.92e-24	4.67e-23
Olfr1157	olfactory receptor 1157	184	2.11	0	3.38	0	108	-9.3	0.919	-10.1	4.19e-24	4.98e-23
Kif27	kinesin family member 27	2740	3000	137	3500	2160	2290	-4.33	0.428	-10.1	4.5e-24	5.35e-23
Tmem64	transmembrane protein 64	5850	2250	569	1970	2700	4020	-3.36	0.332	-10.1	4.53e-24	5.38e-23
Sv2b	synaptic vesicle glycoprotein 2 b	2740	2130	125	2200	2010	2090	-4.51	0.447	-10.1	4.92e-24	5.82e-23
Olfr694	olfactory receptor 694	131	0	0	0	0	76.5	-8.81	0.872	-10.1	4.94e-24	5.84e-23
Ccpg1os	cell cycle progression 1, opposite strand	1470	1100	422	1130	1050	1180	-1.8	0.178	-10.1	5.35e-24	6.3e-23
Chgb	chromogranin B	3480	1010	173	1040	944	2290	-4.34	0.43	-10.1	5.77e-24	6.79e-23
Lgi4	leucine-rich repeat LGI family, member 4	294	322	2.9	387	215	244	-6.22	0.616	-10.1	5.84e-24	6.87e-23
Olfr685	olfactory receptor 685	423	13.7	0	14.4	12.7	250	-10.5	1.04	-10.1	6.1e-24	7.16e-23
Zfp9	zinc finger protein 9	240	188	7.14	217	140	183	-4.76	0.472	-10.1	6.21e-24	7.29e-23
Mtss2	MTSS I-BAR domain containing 2	9820	7850	793	8280	7150	7630	-3.63	0.36	-10.1	6.31e-24	7.4e-23
Flrt1	fibronectin leucine rich transmembrane protein 1	19000	22100	1160	24900	17500	16200	-4.04	0.4	-10.1	6.92e-24	8.1e-23
Mael	maelstrom spermatogenic transposon silencer	12.4	20.8	0	16.9	27.5	11.9	-19.5	1.93	-10.1	6.95e-24	8.13e-23
Olfr1099	olfactory receptor 1099	321	10.8	0	12.8	7.6	190	-10.1	1	-10.1	7e-24	8.18e-23
Olfr1477	olfactory receptor 1477	213	3.27	0	5.24	0	125	-9.52	0.945	-10.1	7.27e-24	8.49e-23
Olfr835	olfactory receptor 835	424	27.7	0	44.3	0	254	-10.5	1.04	-10.1	7.45e-24	8.69e-23
Cfap20	cilia and flagella associated protein 20	4660	3360	1280	3660	2860	3720	-1.86	0.185	-10.1	7.8e-24	9.08e-23
Osbpl9	oxysterol binding protein-like 9	4900	4400	1300	4590	4080	4090	-1.92	0.191	-10.1	8.41e-24	9.78e-23
Clba1	clathrin binding box of aftiphilin containing 1	2060	1630	663	1560	1750	1690	-1.64	0.163	-10.1	8.51e-24	9.89e-23
Olfr771	olfactory receptor 771	239	41	0	11.8	89.8	149	-9.68	0.963	-10.1	8.97e-24	1.04e-22
Stoml1	stomatin-like 1	2920	2160	1170	2350	1840	2410	-1.31	0.131	-10.1	9.02e-24	1.05e-22
Uqcrfs1	ubiquinol-cytochrome c reductase, Rieske iron-sulfur polypeptide 1	3160	2320	903	2010	2840	2530	-1.8	0.179	-10	9.35e-24	1.08e-22
Phactr1	phosphatase and actin regulator 1	3070	1570	254	1950	945	2190	-3.6	0.358	-10	9.42e-24	1.09e-22
Sppl3	signal peptide peptidase 3	2880	2840	1120	2800	2920	2530	-1.36	0.136	-10	1.03e-23	1.19e-22
Slc45a4	solute carrier family 45, member 4	3100	2600	296	3060	1830	2440	-3.4	0.339	-10	1.06e-23	1.22e-22
Galnt15	polypeptide N-acetylgalactosaminyltransferase 15	1360	200	87.4	188	221	853	-3.96	0.395	-10	1.07e-23	1.23e-22
Olfr610	olfactory receptor 610	140	0	0	0	0	81.7	-8.91	0.888	-10	1.11e-23	1.28e-22
Ptpra	protein tyrosine phosphatase, receptor type, A	4540	3850	1930	3930	3700	3880	-1.23	0.123	-10	1.11e-23	1.28e-22
Iqck	IQ motif containing K	2010	2090	164	2290	1750	1670	-3.6	0.359	-10	1.13e-23	1.3e-22
Atp5c1	ATP synthase, H+ transporting, mitochondrial F1 complex, gamma polypeptide 1	5360	3360	1860	3170	3680	4240	-1.53	0.152	-10	1.15e-23	1.32e-22
Slit1	slit guidance ligand 1	3700	3980	375	4160	3670	3110	-3.41	0.34	-10	1.17e-23	1.34e-22
Tesc	tescalcin	5500	2940	180	2660	3420	3900	-4.94	0.493	-10	1.24e-23	1.43e-22
Mgst3	microsomal glutathione S-transferase 3	7060	3960	1530	3480	4770	5300	-2.2	0.22	-10	1.27e-23	1.46e-22
Gas8	growth arrest specific 8	1990	1360	635	1500	1120	1590	-1.64	0.164	-10	1.36e-23	1.56e-22
Aip	aryl-hydrocarbon receptor-interacting protein	1990	921	537	930	906	1470	-1.91	0.191	-10	1.4e-23	1.6e-22
Spsb1	splA/ryanodine receptor domain and SOCS box containing 1	1270	1090	114	1110	1040	1010	-3.55	0.354	-10	1.44e-23	1.65e-22
Olfr704	olfactory receptor 704	384	445	0	653	99.3	323	-10.4	1.04	-10	1.47e-23	1.68e-22
Hs6st1	heparan sulfate 6-O-sulfotransferase 1	5180	5960	2250	6120	5680	4780	-1.2	0.12	-10	1.58e-23	1.8e-22
Arxes1	adipocyte-related X-chromosome expressed sequence 1	1220	670	43	630	735	868	-4.85	0.485	-9.99	1.65e-23	1.88e-22
Tmem237	transmembrane protein 237	1210	1200	178	1240	1120	1000	-2.76	0.277	-9.99	1.67e-23	1.9e-22
Atpif1	ATPase inhibitory factor 1	4600	2940	1320	2820	3140	3590	-1.79	0.18	-9.97	2e-23	2.27e-22
Olfr1233	olfactory receptor 1233	119	0	0	0	0	69.6	-8.67	0.87	-9.97	2.08e-23	2.36e-22
Arhgap44	Rho GTPase activating protein 44	3120	3060	181	3390	2510	2540	-4.1	0.412	-9.96	2.37e-23	2.69e-22
Ttc5	tetratricopeptide repeat domain 5	2620	1980	1020	1940	2070	2170	-1.37	0.138	-9.95	2.44e-23	2.77e-22
Slc25a5	solute carrier family 25 (mitochondrial carrier, adenine nucleotide translocator), member 5	13000	9210	4520	8580	10300	10500	-1.52	0.153	-9.95	2.49e-23	2.82e-22
Meltf	melanotransferrin	223	112	1.66	140	64.5	155	-6.58	0.661	-9.95	2.55e-23	2.89e-22
Nek6	NIMA (never in mitosis gene a)-related expressed kinase 6	833	603	46.9	708	428	629	-4.1	0.413	-9.95	2.62e-23	2.96e-22
Olfr984	olfactory receptor 984	424	70.5	0	46.4	111	263	-10.5	1.06	-9.95	2.64e-23	2.98e-22
Zfp78	zinc finger protein 78	543	734	36.6	676	830	487	-3.83	0.386	-9.93	3.07e-23	3.47e-22
Clec16a	C-type lectin domain family 16, member A	5380	6670	1530	7060	6020	4920	-1.81	0.182	-9.93	3.08e-23	3.48e-22
Tekt4	tektin 4	452	241	9.27	278	180	319	-5.47	0.551	-9.93	3.15e-23	3.54e-22
Kif3a	kinesin family member 3A	4240	3620	1480	3370	4060	3570	-1.53	0.154	-9.92	3.38e-23	3.8e-22
Cfap97d2	CFAP97 domain containing 2	349	364	12.8	378	339	287	-5.3	0.534	-9.91	3.73e-23	4.19e-22
Olfr459	olfactory receptor 459	527	136	0.0739	70.8	244	338	-10.5	1.06	-9.91	3.75e-23	4.21e-22
Ltk	leukocyte tyrosine kinase	1290	1110	88.6	1200	967	1020	-3.91	0.395	-9.91	3.77e-23	4.23e-22
Crym	crystallin, mu	1230	1110	207	1080	1160	1010	-2.57	0.259	-9.91	3.92e-23	4.38e-22
Ndufb1-ps	NADH:ubiquinone oxidoreductase subunit B1	1490	1050	290	871	1360	1160	-2.34	0.236	-9.9	3.99e-23	4.46e-22
Bmpr2	bone morphogenetic protein receptor, type II (serine/threonine kinase)	5840	6300	2760	6540	5900	5340	-1.09	0.11	-9.9	4.27e-23	4.77e-22
Eno2	enolase 2, gamma neuronal	2370	1720	163	1580	1960	1800	-3.93	0.397	-9.89	4.42e-23	4.93e-22
Olfr1466	olfactory receptor 1466	89.9	0	0	0	0	52.4	-8.27	0.836	-9.89	4.56e-23	5.09e-22
Casc4	cancer susceptibility candidate 4	2910	2940	901	2900	3020	2520	-1.69	0.171	-9.88	4.98e-23	5.55e-22
Klc1	kinesin light chain 1	7890	6600	1800	7030	5880	6420	-2.15	0.218	-9.87	5.37e-23	5.98e-22
Olfr672	olfactory receptor 672	380	20.4	0	17.1	25.8	226	-10.3	1.05	-9.87	5.45e-23	6.06e-22
Scg3	secretogranin III	4700	2920	404	2760	3190	3470	-3.56	0.361	-9.86	6.19e-23	6.89e-22
Akap3	A kinase (PRKA) anchor protein 3	246	41.7	1.7	45.6	35	153	-6.73	0.683	-9.85	6.54e-23	7.27e-22
Ncan	neurocan	1090	1010	68.9	923	1150	873	-4.02	0.408	-9.85	6.74e-23	7.49e-22
Ankrd54	ankyrin repeat domain 54	3640	3570	1140	3760	3250	3140	-1.68	0.17	-9.85	6.82e-23	7.57e-22
Olfr315	olfactory receptor 315	295	7.52	0	12	0	174	-9.98	1.01	-9.85	7.16e-23	7.93e-22
Efcab6	EF-hand calcium binding domain 6	1710	1650	58.4	1920	1200	1370	-4.87	0.495	-9.84	7.39e-23	8.17e-22
Caskin1	CASK interacting protein 1	2130	1800	84.6	2210	1100	1660	-4.68	0.476	-9.84	7.72e-23	8.53e-22
Rab3a	RAB3A, member RAS oncogene family	8230	5080	849	4760	5630	6100	-3.28	0.334	-9.83	8.11e-23	8.95e-22
Olfr437	olfactory receptor 437	188	0	0	0	0	110	-9.34	0.949	-9.83	8.13e-23	8.98e-22
Tpgs1	tubulin polyglutamylase complex subunit 1	1710	1200	444	1140	1310	1350	-1.93	0.197	-9.83	8.2e-23	9.04e-22
Olfr695	olfactory receptor 695	194	0	1.66	0	0	113	-6.36	0.647	-9.83	8.43e-23	9.29e-22
Tuba1a	tubulin, alpha 1A	117000	79800	35400	77400	83700	92700	-1.72	0.175	-9.82	8.91e-23	9.81e-22
Olfr160	olfactory receptor 160	130	1.31	0	2.1	0	76.1	-8.8	0.896	-9.82	9.01e-23	9.91e-22
Lamp1	lysosomal-associated membrane protein 1	17600	15200	7310	14600	16400	15100	-1.27	0.129	-9.82	9.45e-23	1.04e-21
Ctsa	cathepsin A	8630	6040	3150	5760	6500	6980	-1.46	0.148	-9.82	9.47e-23	1.04e-21
Stbd1	starch binding domain 1	3180	4100	189	3810	4580	2800	-4.08	0.416	-9.81	9.89e-23	1.09e-21
Zcchc18	zinc finger, CCHC domain containing 18	1570	1030	248	974	1130	1200	-2.67	0.272	-9.81	9.96e-23	1.09e-21
Ttc30b	tetratricopeptide repeat domain 30B	3440	2560	369	2390	2850	2650	-3.22	0.328	-9.81	1.01e-22	1.11e-21
Olfr1170	olfactory receptor 1170	124	0	0	0	0	72.2	-8.73	0.891	-9.8	1.15e-22	1.26e-21
Olfr1280	olfactory receptor 1280	445	206	0	284	76.9	305	-10.6	1.08	-9.8	1.16e-22	1.27e-21
Rufy3	RUN and FYVE domain containing 3	13100	11900	1280	12300	11200	10500	-3.36	0.344	-9.78	1.31e-22	1.43e-21
Xrcc6	X-ray repair complementing defective repair in Chinese hamster cells 6	3700	3610	578	4070	2830	3070	-2.68	0.274	-9.78	1.32e-22	1.43e-21
Cep104	centrosomal protein 104	3970	4170	1100	4660	3360	3460	-1.81	0.185	-9.78	1.38e-22	1.5e-21
Kcnu1	potassium channel, subfamily U, member 1	109	82.5	0	96.4	59.3	81.8	-8.54	0.874	-9.77	1.49e-22	1.61e-21
Dtx3	deltex 3, E3 ubiquitin ligase	5460	4440	1150	4680	4030	4400	-2.25	0.231	-9.77	1.52e-22	1.65e-21
Hddc3	HD domain containing 3	1640	1650	345	1710	1550	1390	-2.26	0.232	-9.76	1.65e-22	1.79e-21
Tusc3	tumor suppressor candidate 3	4820	3160	1190	2930	3550	3750	-2.01	0.206	-9.75	1.8e-22	1.95e-21
Scn9a	sodium channel, voltage-gated, type IX, alpha	21100	23900	1400	25300	21500	17900	-3.94	0.404	-9.75	1.83e-22	1.98e-21
Olfr1065	olfactory receptor 1065	166	0	0	0	0	97.1	-9.16	0.94	-9.74	1.99e-22	2.15e-21
Neu1	neuraminidase 1	3920	2230	1840	2300	2110	3140	-1.09	0.112	-9.74	2.08e-22	2.24e-21
Olfr53	olfactory receptor 53	497	5.55	0.833	8.88	0	292	-8.68	0.892	-9.74	2.12e-22	2.29e-21
Pcdha3	protocadherin alpha 3	845	605	24	591	628	632	-5.03	0.517	-9.73	2.23e-22	2.4e-21
Abcd2	ATP-binding cassette, sub-family D (ALD), member 2	7710	9410	363	8680	10600	6660	-4.41	0.454	-9.72	2.39e-22	2.57e-21
Olfr539	olfactory receptor 539	295	0.737	1.68	0.0832	1.83	172	-7.15	0.735	-9.72	2.55e-22	2.74e-21
Olfr594	olfactory receptor 594	145	0	0	0	0	84.7	-8.96	0.922	-9.71	2.63e-22	2.82e-21
Plpp7	phospholipid phosphatase 7 (inactive)	282	387	9.69	412	347	252	-4.61	0.475	-9.71	2.68e-22	2.87e-21
Ttc8	tetratricopeptide repeat domain 8	3120	1930	331	1740	2260	2310	-3.23	0.333	-9.71	2.86e-22	3.06e-21
Slc7a8	solute carrier family 7 (cationic amino acid transporter, y+ system), member 8	2370	1760	140	1630	1990	1800	-4.08	0.42	-9.7	2.88e-22	3.08e-21
Dnah7a	dynein, axonemal, heavy chain 7A	323	167	5.33	178	148	227	-5.62	0.579	-9.7	2.94e-22	3.15e-21
Snph	syntaphilin	5060	4090	232	4600	3230	3900	-4.46	0.46	-9.7	2.96e-22	3.16e-21
Rab3gap1	RAB3 GTPase activating protein subunit 1	5040	5440	1950	5740	4930	4530	-1.37	0.142	-9.7	3.1e-22	3.31e-21
Fbxo31	F-box protein 31	2480	1990	585	1780	2330	2010	-2.09	0.215	-9.69	3.24e-22	3.46e-21
Pcdha5	protocadherin alpha 5	382	302	11.4	309	289	292	-4.86	0.502	-9.69	3.27e-22	3.48e-21
Olfr1163	olfactory receptor 1163	5.34	89.9	0	0	240	23.1	-19.9	2.05	-9.69	3.31e-22	3.53e-21
Tmem50a	transmembrane protein 50A	4400	2920	1730	2750	3210	3550	-1.35	0.139	-9.69	3.36e-22	3.58e-21
Psd	pleckstrin and Sec7 domain containing	2970	1650	133	1570	1770	2130	-4.49	0.463	-9.68	3.51e-22	3.74e-21
Cdh18	cadherin 18	132	132	0	118	155	106	-8.82	0.911	-9.68	3.53e-22	3.76e-21
Olfr97	olfactory receptor 97	303	26.2	0	20.8	35.3	183	-10	1.04	-9.68	3.63e-22	3.85e-21
Olfr263	olfactory receptor 263	347	42.4	0	25.2	71	212	-10.2	1.06	-9.68	3.83e-22	4.06e-21
Olfr1440	olfactory receptor 1440	1960	247	43.1	250	241	1210	-5.5	0.568	-9.67	3.93e-22	4.17e-21
Olfr811	olfactory receptor 811	133	0	0	0	0	77.7	-8.84	0.914	-9.67	3.97e-22	4.2e-21
Ube2m	ubiquitin-conjugating enzyme E2M	2770	2540	846	2720	2250	2340	-1.71	0.177	-9.67	3.98e-22	4.21e-21
Olfr205	olfactory receptor 205	131	0	0	0	0	76.6	-8.81	0.912	-9.66	4.31e-22	4.55e-21
Pon3	paraoxonase 3	4410	3700	511	3560	3940	3500	-3.11	0.322	-9.66	4.49e-22	4.73e-21
4833439L19Rik	RIKEN cDNA 4833439L19 gene	5910	5270	2550	5450	4980	5110	-1.21	0.126	-9.66	4.58e-22	4.82e-21
Olfr1118	olfactory receptor 1118	218	503	1.38	659	243	239	-6.86	0.71	-9.66	4.59e-22	4.82e-21
Plvap	plasmalemma vesicle associated protein	254	148	2.13	153	139	181	-6.47	0.67	-9.65	4.79e-22	5.03e-21
Olfr1012	olfactory receptor 1012	171	1.84	0	2.94	0	100	-9.19	0.953	-9.64	5.18e-22	5.44e-21
Aida	axin interactor, dorsalization associated	2560	2330	611	2080	2760	2130	-2.07	0.215	-9.64	5.56e-22	5.83e-21
Olfr965	olfactory receptor 965	99.1	0	0	0	0	57.8	-8.41	0.873	-9.64	5.63e-22	5.9e-21
Calm2	calmodulin 2	52300	40000	22200	38200	43100	43700	-1.23	0.128	-9.64	5.68e-22	5.95e-21
H3c14	H3 clustered histone 14	1200	2180	159	2230	2080	1210	-2.93	0.304	-9.63	5.74e-22	6.01e-21
Olfr970	olfactory receptor 970	87.4	0	0	0	0	51	-8.23	0.855	-9.63	6.18e-22	6.46e-21
Olfr509	olfactory receptor 509	251	27.3	0	27.1	27.8	152	-9.75	1.01	-9.62	6.32e-22	6.61e-21
Mast1	microtubule associated serine/threonine kinase 1	3200	2370	324	2420	2280	2460	-3.32	0.345	-9.62	6.42e-22	6.71e-21
Fhad1	forkhead-associated (FHA) phosphopeptide binding domain 1	4270	2550	665	2850	2040	3180	-2.68	0.279	-9.61	6.97e-22	7.26e-21
Ywhab	tyrosine 3-monooxygenase/tryptophan 5-monooxygenase activation protein, beta polypeptide	7220	6360	3210	6010	6930	6250	-1.17	0.122	-9.61	7.15e-22	7.44e-21
Olfr1353	olfactory receptor 1353	103	0	0	0	0	60	-8.46	0.881	-9.61	7.34e-22	7.63e-21
Olig2	oligodendrocyte transcription factor 2	3310	4400	226	4660	3970	2950	-3.88	0.404	-9.61	7.61e-22	7.9e-21
Nmnat2	nicotinamide nucleotide adenylyltransferase 2	2250	1560	73.5	1620	1480	1670	-4.92	0.512	-9.6	7.63e-22	7.92e-21
Morn2	MORN repeat containing 2	1100	768	68.5	772	760	826	-3.99	0.416	-9.6	7.73e-22	8.02e-21
Egln1	egl-9 family hypoxia-inducible factor 1	1590	1550	664	1480	1680	1400	-1.26	0.131	-9.6	7.78e-22	8.07e-21
Nrp1	neuropilin 1	1210	196	138	143	284	777	-3.14	0.327	-9.6	7.82e-22	8.11e-21
Spcs1	signal peptidase complex subunit 1 homolog (S. cerevisiae)	3690	2180	1070	1960	2550	2850	-1.78	0.185	-9.6	7.97e-22	8.25e-21
Ammecr1	Alport syndrome, mental retardation, midface hypoplasia and elliptocytosis chromosomal region gene 1	866	849	198	967	653	732	-2.12	0.221	-9.6	8.1e-22	8.39e-21
Ndfip1	Nedd4 family interacting protein 1	13400	5450	3870	4700	6710	9820	-1.8	0.187	-9.6	8.12e-22	8.4e-21
Olfr1016	olfactory receptor 1016	131	1.14	0	1.82	0	76.5	-8.81	0.918	-9.6	8.35e-22	8.63e-21
Zdhhc14	zinc finger, DHHC domain containing 14	2100	1980	279	1800	2270	1720	-2.92	0.305	-9.59	8.8e-22	9.09e-21
Prune2	prune homolog 2	4650	3350	447	3750	2680	3540	-3.39	0.353	-9.58	9.39e-22	9.7e-21
Dtx1	deltex 1, E3 ubiquitin ligase	12200	11400	531	11600	11000	9760	-4.53	0.473	-9.57	1.04e-21	1.07e-20
2510009E07Rik	RIKEN cDNA 2510009E07 gene	4590	5620	561	5560	5710	4030	-3.05	0.319	-9.57	1.06e-21	1.09e-20
Dmkn	dermokine	485	460	37.2	435	502	393	-3.64	0.381	-9.56	1.15e-21	1.19e-20
Serinc1	serine incorporator 1	6110	4670	2670	4680	4660	5120	-1.19	0.124	-9.56	1.2e-21	1.24e-20
Nme5	NME/NM23 family member 5	1330	886	101	799	1030	996	-3.73	0.391	-9.56	1.21e-21	1.24e-20
Ppp3cb	protein phosphatase 3, catalytic subunit, beta isoform	3390	2980	1730	2880	3160	2980	-0.967	0.101	-9.56	1.21e-21	1.24e-20
Tmem178	transmembrane protein 178	188	23.4	0	5.58	53.1	115	-9.34	0.977	-9.56	1.23e-21	1.26e-20
St6galnac4	ST6 (alpha-N-acetyl-neuraminyl-2,3-beta-galactosyl-1,3)-N-acetylgalactosaminide alpha-2,6-sialyltransferase 4	439	387	12.2	485	224	344	-5.01	0.524	-9.55	1.24e-21	1.27e-20
1110051M20Rik	RIKEN cDNA 1110051M20 gene	2920	1870	876	1890	1830	2290	-1.75	0.184	-9.54	1.38e-21	1.41e-20
Psmb7	proteasome (prosome, macropain) subunit, beta type 7	3490	2450	1150	2280	2750	2810	-1.6	0.167	-9.54	1.38e-21	1.41e-20
Cacna2d1	calcium channel, voltage-dependent, alpha2/delta subunit 1	3790	4330	262	4360	4290	3220	-3.88	0.407	-9.54	1.48e-21	1.51e-20
Olfr986	olfactory receptor 986	370	50.5	0	11.4	116	227	-10.3	1.08	-9.54	1.48e-21	1.51e-20
Olfr1056	olfactory receptor 1056	93.6	0	0	0	0	54.6	-8.32	0.873	-9.53	1.53e-21	1.56e-20
Olfr791	olfactory receptor 791	426	74	1.48	25.5	155	265	-7.66	0.804	-9.53	1.6e-21	1.63e-20
Olfr348	olfactory receptor 348	178	0	0	0	0	104	-9.26	0.972	-9.52	1.73e-21	1.76e-20
Olfr3	olfactory receptor 3	84.8	0	0	0	0	49.5	-8.18	0.86	-9.52	1.74e-21	1.77e-20
Ndufb4c	NADH:ubiquinone oxidoreductase subunit B4C	1860	1200	309	1210	1180	1410	-2.59	0.272	-9.51	1.85e-21	1.87e-20
Olfr20	olfactory receptor 20	149	0	0	0	0	86.9	-9	0.946	-9.51	1.89e-21	1.92e-20
Dctn1	dynactin 1	13400	12400	4610	13000	11400	11400	-1.54	0.162	-9.51	1.91e-21	1.94e-20
Ndufa13	NADH:ubiquinone oxidoreductase subunit A13	4090	2820	1480	2980	2550	3300	-1.47	0.155	-9.51	1.93e-21	1.95e-20
Olfr1255	olfactory receptor 1255	129	1.1	0	1.77	0	75.3	-8.78	0.924	-9.5	2.01e-21	2.03e-20
Hfe	homeostatic iron regulator	2070	2030	71.4	2080	1940	1670	-4.85	0.51	-9.5	2.17e-21	2.19e-20
Mmp17	matrix metallopeptidase 17	198	912	3.76	1050	688	319	-5.31	0.56	-9.49	2.29e-21	2.31e-20
Olfr730	olfactory receptor 730	1530	491	64.4	479	511	1010	-4.65	0.49	-9.49	2.34e-21	2.36e-20
Olfr1256	olfactory receptor 1256	191	87.3	0	108	53.3	131	-9.35	0.986	-9.48	2.49e-21	2.51e-20
Olfr707	olfactory receptor 707	193	3.13	0	5.01	0	114	-9.37	0.989	-9.48	2.53e-21	2.54e-20
Olfr1260	olfactory receptor 1260	2020	215	23.9	201	237	1230	-6.33	0.668	-9.48	2.56e-21	2.57e-20
Olfr786	olfactory receptor 786	332	26.1	0	5.3	60.7	199	-10.2	1.07	-9.48	2.56e-21	2.58e-20
Fam216a	family with sequence similarity 216, member A	1760	1100	264	1100	1110	1320	-2.73	0.288	-9.48	2.64e-21	2.65e-20
Atp9a	ATPase, class II, type 9A	13200	9740	6450	9610	9970	11100	-1.03	0.109	-9.47	2.74e-21	2.75e-20
Ypel4	yippee like 4	2800	1200	99.6	1430	814	1920	-4.83	0.51	-9.47	2.82e-21	2.83e-20
Olfr667	olfactory receptor 667	133	0	0	0	0	77.7	-8.83	0.934	-9.46	3.02e-21	3.02e-20
Tmc7	transmembrane channel-like gene family 7	1160	1340	85.5	1550	980	987	-3.79	0.401	-9.46	3.21e-21	3.21e-20
Tspan31	tetraspanin 31	3900	2710	1150	2460	3140	3100	-1.76	0.186	-9.45	3.41e-21	3.41e-20
Olfr1356	olfactory receptor 1356	90.1	0	0.0636	0	0	52.6	-7.98	0.845	-9.45	3.46e-21	3.46e-20
Glo1	glyoxalase 1	4400	2700	1500	2460	3090	3460	-1.56	0.165	-9.45	3.48e-21	3.47e-20
Olfr633	olfactory receptor 633	122	0	0	0	0	71.2	-8.71	0.922	-9.45	3.55e-21	3.55e-20
Olfr358	olfactory receptor 358	357	69	0	30.9	133	224	-10.3	1.09	-9.44	3.6e-21	3.59e-20
Dynlt1c	dynein light chain Tctex-type 1C	3470	1860	227	1920	1780	2480	-3.94	0.417	-9.44	3.85e-21	3.84e-20
Olfr1234	olfactory receptor 1234	361	18	0	28.8	0	215	-10.3	1.09	-9.43	4.19e-21	4.17e-20
Opa1	OPA1, mitochondrial dynamin like GTPase	3080	2680	1420	2630	2780	2670	-1.11	0.118	-9.42	4.38e-21	4.35e-20
Olfr518	olfactory receptor 518	77.2	0	0	0	0	45	-8.05	0.854	-9.42	4.43e-21	4.4e-20
Bbs7	Bardet-Biedl syndrome 7 (human)	2370	1650	119	1860	1290	1770	-4.33	0.459	-9.42	4.63e-21	4.59e-20
Olfr1264	olfactory receptor 1264	1510	157	25.5	198	87.8	918	-5.88	0.625	-9.41	5.07e-21	5.02e-20
Olfr1410	olfactory receptor 1410	227	2.15	0	3.44	0	133	-9.6	1.02	-9.4	5.52e-21	5.46e-20
H2ac6	H2A clustered histone 6	366	256	13.3	230	300	273	-4.61	0.49	-9.4	5.61e-21	5.54e-20
Olfr47	olfactory receptor 47	180	3.71	0	5.94	0	106	-9.27	0.987	-9.4	5.68e-21	5.62e-20
Megf9	multiple EGF-like-domains 9	7290	7040	1620	7200	6780	6130	-2.18	0.232	-9.37	7.56e-21	7.42e-20
Tmem30a	transmembrane protein 30A	6770	5050	2780	4920	5260	5610	-1.29	0.137	-9.36	7.64e-21	7.5e-20
Dyrk4	dual-specificity tyrosine-(Y)-phosphorylation regulated kinase 4	3530	1480	155	1580	1300	2420	-4.53	0.484	-9.36	7.95e-21	7.8e-20
Olfr738	olfactory receptor 738	85.5	0	0	0	0	49.9	-8.19	0.875	-9.36	8.01e-21	7.85e-20
Olfr720	olfactory receptor 720	351	48.6	1.72	9.85	113	216	-7.18	0.768	-9.35	8.65e-21	8.48e-20
Olfr620	olfactory receptor 620	96.8	0	0	0	0	56.4	-8.37	0.895	-9.35	8.8e-21	8.61e-20
Olfr531	olfactory receptor 531	1770	76.9	5.59	77.1	76.4	1050	-8.35	0.893	-9.35	8.82e-21	8.64e-20
Psen2	presenilin 2	6290	2500	1140	2580	2360	4480	-2.27	0.243	-9.35	8.85e-21	8.65e-20
Olfr821	olfactory receptor 821	271	38.9	0	28.9	55.7	166	-9.86	1.05	-9.35	8.93e-21	8.73e-20
Trpm1	transient receptor potential cation channel, subfamily M, member 1	62.4	149	0.467	153	142	69.6	-5.96	0.638	-9.35	9e-21	8.79e-20
Ndufa4	Ndufa4, mitochondrial complex associated	5210	3510	544	3160	4100	3930	-3.26	0.349	-9.35	9.19e-21	8.96e-20
Eid1	EP300 interacting inhibitor of differentiation 1	5940	4710	1860	4430	5180	4870	-1.67	0.179	-9.34	9.3e-21	9.07e-20
Eci3	enoyl-Coenzyme A delta isomerase 3	299	399	15.2	503	227	266	-4.12	0.441	-9.34	9.35e-21	9.12e-20
Olfr1161	olfactory receptor 1161	61.8	0	0	0	0	36	-7.72	0.827	-9.34	1.01e-20	9.81e-20
Psmd2	proteasome (prosome, macropain) 26S subunit, non-ATPase, 2	7110	6690	2800	7140	5950	6180	-1.34	0.144	-9.33	1.02e-20	9.91e-20
Olfr403	olfactory receptor 403	208	7.36	0	3.96	13	123	-9.48	1.02	-9.33	1.07e-20	1.04e-19
Krt72	keratin 72	212	236	1.21	199	297	176	-6.95	0.746	-9.32	1.13e-20	1.1e-19
Olfr175	olfactory receptor 175	205	2.61	0	4.18	0	120	-9.46	1.01	-9.32	1.19e-20	1.16e-19
Olfr1461	olfactory receptor 1461	161	0	0.811	0	0	94	-6.75	0.726	-9.31	1.28e-20	1.24e-19
Olfr1085	olfactory receptor 1085	80	0	0	0	0	46.7	-8.09	0.87	-9.3	1.39e-20	1.34e-19
Copa	coatomer protein complex subunit alpha	11800	8540	6210	8540	8530	10000	-0.93	0.1	-9.29	1.48e-20	1.44e-19
Akap6	A kinase (PRKA) anchor protein 6	3160	2290	287	2730	1570	2410	-3.5	0.376	-9.29	1.52e-20	1.47e-19
Olfr1107	olfactory receptor 1107	89.8	0	0	0	0	52.4	-8.26	0.89	-9.29	1.54e-20	1.49e-19
Celf3	CUGBP, Elav-like family member 3	5790	1960	582	2250	1480	3920	-3.32	0.358	-9.28	1.7e-20	1.64e-19
Olfr787	olfactory receptor 787	486	41.7	2.1	49.2	29.3	293	-7.5	0.808	-9.28	1.76e-20	1.7e-19
Olfr1448	olfactory receptor 1448	272	5.82	0	9.32	0	160	-9.87	1.06	-9.28	1.77e-20	1.7e-19
Vcp	valosin containing protein	17600	17900	8420	17000	19400	15900	-1.06	0.115	-9.27	1.79e-20	1.72e-19
Entpd2	ectonucleoside triphosphate diphosphohydrolase 2	1150	3040	50.8	3000	3110	1360	-4.48	0.483	-9.27	1.86e-20	1.79e-19
Emx2	empty spiracles homeobox 2	3080	3720	157	4100	3100	2650	-4.29	0.463	-9.26	2e-20	1.93e-19
Chst12	carbohydrate sulfotransferase 12	417	414	18.6	372	485	339	-4.39	0.474	-9.26	2.03e-20	1.96e-19
Olfr38	olfactory receptor 38	72	0	0	0	0	42	-7.94	0.858	-9.26	2.04e-20	1.97e-19
Slc25a46	solute carrier family 25, member 46	1860	1860	606	1940	1730	1620	-1.62	0.175	-9.26	2.12e-20	2.03e-19
Trim66	tripartite motif-containing 66	17300	16500	1270	18500	13200	14000	-3.76	0.407	-9.25	2.18e-20	2.09e-19
Olfr921	olfactory receptor 921	285	12.4	0	19.8	0	169	-9.93	1.07	-9.25	2.19e-20	2.1e-19
Dnajb12	DnaJ heat shock protein family (Hsp40) member B12	4470	4310	1810	4320	4290	3920	-1.3	0.141	-9.25	2.2e-20	2.11e-19
Fezf1	Fez family zinc finger 1	3230	2280	215	2650	1650	2430	-3.92	0.423	-9.25	2.21e-20	2.11e-19
Osbpl1a	oxysterol binding protein-like 1A	4170	6240	2250	6450	5890	4250	-0.895	0.0968	-9.25	2.25e-20	2.15e-19
Unc5b	unc-5 netrin receptor B	7890	6940	3240	7000	6820	6780	-1.28	0.139	-9.25	2.29e-20	2.2e-19
Mcoln3	mucolipin 3	2140	215	68.7	223	202	1310	-4.94	0.535	-9.23	2.59e-20	2.48e-19
Tmem33	transmembrane protein 33	4430	3500	1620	3480	3510	3680	-1.46	0.158	-9.23	2.75e-20	2.63e-19
Cfap77	cilia and flagella associated protein 77	825	479	40.1	492	459	595	-4.38	0.475	-9.22	2.85e-20	2.72e-19
Ncbp1	nuclear cap binding protein subunit 1	2330	2210	985	2240	2160	2040	-1.23	0.134	-9.22	2.99e-20	2.86e-19
Olfr543	olfactory receptor 543	115	0	0	0	0	67.2	-8.63	0.936	-9.22	3.05e-20	2.91e-19
Hsp90ab1	heat shock protein 90 alpha (cytosolic), class B member 1	59000	57400	31600	54500	62200	53300	-0.903	0.098	-9.22	3.07e-20	2.93e-19
Olfr1229	olfactory receptor 1229	711	72.4	3.66	19.4	161	432	-7.32	0.794	-9.21	3.2e-20	3.05e-19
Olfr288	olfactory receptor 288	214	85.8	0	26.8	184	144	-9.52	1.03	-9.21	3.27e-20	3.11e-19
Olfr457	olfactory receptor 457	576	28.9	0	0	77	342	-10.9	1.19	-9.21	3.33e-20	3.17e-19
Nsmf	NMDA receptor synaptonuclear signaling and neuronal migration factor	12300	12100	1250	13000	10600	10100	-3.3	0.359	-9.2	3.57e-20	3.39e-19
Metrnl	meteorin, glial cell differentiation regulator-like	475	343	26.4	367	303	359	-4.05	0.44	-9.2	3.58e-20	3.39e-19
Olfr52	olfactory receptor 52	115	0	0.167	0	0	67.1	-7.84	0.852	-9.2	3.61e-20	3.43e-19
Marchf4	membrane associated ring-CH-type finger 4	1680	1880	62.9	1920	1830	1410	-4.76	0.517	-9.2	3.65e-20	3.45e-19
Bmper	BMP-binding endothelial regulator	103	180	0	107	302	99.9	-8.45	0.919	-9.2	3.66e-20	3.46e-19
Olfr502	olfactory receptor 502	120	0	0	0	0	69.8	-8.68	0.944	-9.2	3.66e-20	3.46e-19
Fam45a	family with sequence similarity 45, member A	1800	1610	450	1650	1550	1500	-2.01	0.218	-9.19	3.82e-20	3.61e-19
Med21	mediator complex subunit 21	1870	1390	166	1310	1520	1430	-3.49	0.379	-9.19	3.82e-20	3.61e-19
Ttc9b	tetratricopeptide repeat domain 9B	569	271	18.3	238	325	396	-4.84	0.526	-9.19	3.85e-20	3.64e-19
Zcchc12	zinc finger, CCHC domain containing 12	1070	593	102	529	701	774	-3.37	0.367	-9.18	4.18e-20	3.94e-19
Lrsam1	leucine rich repeat and sterile alpha motif containing 1	2490	2280	584	1650	3330	2070	-2.09	0.228	-9.18	4.22e-20	3.97e-19
Mtus1	mitochondrial tumor suppressor 1	4940	4560	1400	4600	4490	4170	-1.84	0.2	-9.18	4.27e-20	4.02e-19
Mfn2	mitofusin 2	4130	3940	2150	4100	3670	3700	-0.94	0.102	-9.18	4.34e-20	4.08e-19
Hprt	hypoxanthine guanine phosphoribosyl transferase	1410	1080	480	1080	1080	1160	-1.54	0.168	-9.18	4.36e-20	4.1e-19
Morn5	MORN repeat containing 5	218	160	4.66	140	195	163	-5.24	0.571	-9.18	4.42e-20	4.15e-19
Stxbp5l	syntaxin binding protein 5-like	2050	1810	172	2030	1440	1630	-3.58	0.39	-9.17	4.59e-20	4.31e-19
9530068E07Rik	RIKEN cDNA 9530068E07 gene	7590	5850	3420	5800	5930	6390	-1.15	0.125	-9.17	4.64e-20	4.36e-19
Tcte1	t-complex-associated testis expressed 1	355	344	22.1	315	391	288	-4.07	0.444	-9.17	4.95e-20	4.65e-19
Olfr666	olfactory receptor 666	106	1.61	0	2.58	0	62.5	-8.51	0.929	-9.16	5.08e-20	4.76e-19
Aco2	aconitase 2, mitochondrial	13000	12700	4920	12500	13000	11400	-1.4	0.153	-9.16	5.1e-20	4.78e-19
Socs5	suppressor of cytokine signaling 5	2410	1840	355	1710	2050	1880	-2.75	0.3	-9.16	5.12e-20	4.79e-19
Adam19	a disintegrin and metallopeptidase domain 19 (meltrin beta)	1040	623	84.5	664	553	764	-3.62	0.395	-9.16	5.38e-20	5.04e-19
Olfr76	olfactory receptor 76	562	11.4	0	18.3	0	336	-10.9	1.19	-9.15	5.44e-20	5.08e-19
Olfr887	olfactory receptor 887	142	3.56	0	1.9	6.33	83.8	-8.93	0.976	-9.15	5.52e-20	5.15e-19
Cetn3	centrin 3	2150	1890	593	1980	1740	1790	-1.86	0.204	-9.15	5.8e-20	5.41e-19
Rgs3	regulator of G-protein signaling 3	7080	5940	941	6740	4610	5630	-2.91	0.318	-9.15	5.84e-20	5.44e-19
Olfr1198	olfactory receptor 1198	149	166	0	202	106	124	-9	0.984	-9.15	5.86e-20	5.45e-19
Olfr354	olfactory receptor 354	558	146	11	119	192	360	-5.64	0.616	-9.14	6.05e-20	5.63e-19
Olfr1342	olfactory receptor 1342	271	1.95	1.63	3.12	0	159	-6.85	0.749	-9.14	6.05e-20	5.63e-19
Olfr914	olfactory receptor 914	142	1.13	0	0	3.02	82.8	-8.92	0.976	-9.14	6.36e-20	5.91e-19
Olfr1044	olfactory receptor 1044	115	0	0	0	0	67.2	-8.63	0.944	-9.14	6.5e-20	6.03e-19
Dner	delta/notch-like EGF repeat containing	8530	5710	505	5820	5530	6340	-4.08	0.447	-9.14	6.54e-20	6.06e-19
Olfr286	olfactory receptor 286	1320	141	17.1	107	198	802	-6.18	0.676	-9.13	6.62e-20	6.13e-19
Ficd	FIC domain containing	1170	869	377	946	740	950	-1.63	0.179	-9.12	7.32e-20	6.77e-19
Ndufb7	NADH:ubiquinone oxidoreductase subunit B7	2520	1950	623	1740	2300	2020	-2.01	0.221	-9.12	7.44e-20	6.88e-19
Taar7d	trace amine-associated receptor 7D	109	0	0	0	0	63.5	-8.55	0.937	-9.12	7.84e-20	7.23e-19
Olfr1384	olfactory receptor 1384	1180	2310	62.6	2650	1750	1220	-4.32	0.474	-9.11	7.91e-20	7.3e-19
Usp29	ubiquitin specific peptidase 29	131	31.2	0	29.8	33.6	83.5	-8.81	0.967	-9.11	8e-20	7.37e-19
Cfap58	cilia and flagella associated protein 58	1620	1200	144	1140	1310	1240	-3.6	0.395	-9.11	8.09e-20	7.45e-19
Ccdc181	coiled-coil domain containing 181	1680	1390	665	1420	1340	1420	-1.35	0.148	-9.11	8.36e-20	7.69e-19
Ric3	RIC3 acetylcholine receptor chaperone	2710	2030	1120	2280	1600	2250	-1.27	0.14	-9.11	8.45e-20	7.77e-19
Kcna2	potassium voltage-gated channel, shaker-related subfamily, member 2	7450	7060	720	8330	4930	6060	-3.37	0.371	-9.1	8.8e-20	8.09e-19
Nphp4	nephronophthisis 4 (juvenile) homolog (human)	1300	1240	335	1310	1120	1100	-1.95	0.214	-9.1	8.97e-20	8.25e-19
Olfr958	olfactory receptor 958	126	0	0	0	0	73.5	-8.75	0.962	-9.1	9.03e-20	8.29e-19
Olfr799	olfactory receptor 799	195	9.94	0	15.9	0	116	-9.38	1.03	-9.1	9.06e-20	8.32e-19
Olfr693	olfactory receptor 693	214	3.75	0	6	0	126	-9.52	1.05	-9.1	9.35e-20	8.58e-19
Olfr714	olfactory receptor 714	99.5	0	0	0	0	58	-8.41	0.925	-9.09	9.8e-20	8.98e-19
Trappc5	trafficking protein particle complex 5	1790	1270	489	1150	1460	1420	-1.87	0.206	-9.09	1.01e-19	9.26e-19
Cops5	COP9 signalosome subunit 5	2000	1540	731	1790	1140	1650	-1.45	0.16	-9.08	1.04e-19	9.49e-19
Dnajb3	DnaJ heat shock protein family (Hsp40) member B3	256	265	11.9	243	301	210	-4.21	0.464	-9.08	1.04e-19	9.54e-19
Olfr1243	olfactory receptor 1243	137	48.7	0	55.9	36.7	90.8	-8.88	0.978	-9.08	1.11e-19	1.01e-18
Rsph9	radial spoke head 9 homolog (Chlamydomonas)	3920	2390	473	2200	2710	2910	-3.05	0.336	-9.08	1.12e-19	1.02e-18
Olfr968	olfactory receptor 968	128	0	0	0	0	74.9	-8.78	0.967	-9.08	1.12e-19	1.02e-18
Dydc1	DPY30 domain containing 1	161	107	0	113	96.3	118	-9.11	1	-9.07	1.15e-19	1.05e-18
Srpk2	serine/arginine-rich protein specific kinase 2	3160	2910	853	3060	2660	2660	-1.9	0.209	-9.07	1.2e-19	1.1e-18
Ptges2	prostaglandin E synthase 2	1870	1360	308	1440	1230	1450	-2.63	0.29	-9.07	1.24e-19	1.13e-18
Arpc4	actin related protein 2/3 complex, subunit 4	5740	3450	1890	3240	3790	4480	-1.61	0.177	-9.06	1.25e-19	1.14e-18
Tex29	testis expressed 29	87.2	60.7	0.0907	57.6	66	64.4	-7.84	0.864	-9.06	1.25e-19	1.14e-18
Mpp3	membrane protein, palmitoylated 3 (MAGUK p55 subfamily member 3)	1410	957	99.6	738	1320	1050	-3.8	0.419	-9.06	1.33e-19	1.2e-18
Fam118a	family with sequence similarity 118, member A	1250	886	144	967	751	952	-3.1	0.342	-9.05	1.4e-19	1.27e-18
4933407L21Rik	RIKEN cDNA 4933407L21 gene	99.7	86.1	0	128	16.3	77.2	-8.42	0.93	-9.05	1.41e-19	1.28e-18
Ctxn1	cortexin 1	3550	3080	423	2910	3360	2840	-3.07	0.339	-9.05	1.43e-19	1.29e-18
Olfr1213	olfactory receptor 1213	319	596	9.5	786	279	320	-5.22	0.577	-9.05	1.47e-19	1.33e-18
Slc12a5	solute carrier family 12, member 5	563	402	9.74	459	307	420	-6.01	0.665	-9.03	1.68e-19	1.51e-18
Olfr676	olfactory receptor 676	92.9	0	0	0	0	54.2	-8.31	0.921	-9.03	1.76e-19	1.58e-18
Amph	amphiphysin	1800	1600	70.6	1340	2040	1420	-4.66	0.516	-9.03	1.78e-19	1.61e-18
Kcnip4	Kv channel interacting protein 4	383	626	14.8	770	387	365	-4.86	0.539	-9.02	1.82e-19	1.64e-18
Olfr11	olfactory receptor 11	231	61.5	0	73.9	40.8	149	-9.63	1.07	-9.02	1.83e-19	1.65e-18
Igsf3	immunoglobulin superfamily, member 3	2400	1670	518	1680	1650	1870	-2.22	0.246	-9.02	1.87e-19	1.68e-18
Olfr1217	olfactory receptor 1217	312	31.7	0	50.7	0	189	-10.1	1.12	-9.01	2.02e-19	1.82e-18
Olfr893	olfactory receptor 893	45.9	0	0	0	0	26.8	-22.9	2.54	-9.01	2.03e-19	1.82e-18
Sema7a	sema domain, immunoglobulin domain (Ig), and GPI membrane anchor, (semaphorin) 7A	10900	5310	2620	6730	2950	8020	-2.05	0.227	-9.01	2.09e-19	1.88e-18
Sgip1	SH3-domain GRB2-like (endophilin) interacting protein 1	1720	1220	79.4	1470	809	1290	-4.47	0.497	-9	2.34e-19	2.09e-18
Olfr191	olfactory receptor 191	225	8.35	0	13.4	0	133	-9.59	1.07	-9	2.36e-19	2.11e-18
Hcn1	hyperpolarization activated cyclic nucleotide gated potassium channel 1	1460	1140	108	1280	926	1120	-3.88	0.431	-8.99	2.39e-19	2.14e-18
Olfr1340	olfactory receptor 1340	72.7	0	0	0	0	42.4	-7.96	0.886	-8.99	2.43e-19	2.17e-18
Olfr102	olfactory receptor 102	189	4.62	0	7.4	0	112	-9.34	1.04	-8.99	2.45e-19	2.18e-18
Iqsec2	IQ motif and Sec7 domain 2	3950	3380	813	3790	2700	3210	-2.29	0.255	-8.99	2.55e-19	2.27e-18
Lrrc23	leucine rich repeat containing 23	1740	1320	139	1430	1150	1340	-3.64	0.405	-8.99	2.56e-19	2.27e-18
Marchf2	membrane associated ring-CH-type finger 2	2110	2330	667	2360	2290	1880	-1.67	0.185	-8.99	2.58e-19	2.3e-18
Olfr726	olfactory receptor 726	997	123	15.7	134	105	612	-5.99	0.667	-8.98	2.6e-19	2.31e-18
Mb21d2	Mab-21 domain containing 2	4720	3700	2190	3810	3530	4000	-1.12	0.124	-8.98	2.66e-19	2.37e-18
Fam110b	family with sequence similarity 110, member B	361	498	12.5	718	130	324	-4.92	0.548	-8.98	2.71e-19	2.41e-18
Sorbs2	sorbin and SH3 domain containing 2	6130	5990	917	5740	6390	5090	-2.75	0.306	-8.98	2.73e-19	2.42e-18
Dennd5a	DENN/MADD domain containing 5A	4770	6390	588	7450	4630	4310	-3.02	0.337	-8.98	2.8e-19	2.48e-18
Olfr895	olfactory receptor 895	56.3	0	0	0	0	32.9	-7.6	0.846	-8.98	2.83e-19	2.51e-18
Ppargc1a	peroxisome proliferative activated receptor, gamma, coactivator 1 alpha	1960	919	142	1100	625	1380	-3.81	0.424	-8.97	2.87e-19	2.54e-18
Ube2u	ubiquitin-conjugating enzyme E2U (putative)	160	115	1.53	72.1	186	119	-6.2	0.692	-8.97	3.02e-19	2.67e-18
Lrrc3b	leucine rich repeat containing 3B	1900	221	62.1	193	268	1170	-4.95	0.552	-8.96	3.28e-19	2.89e-18
Slc25a3	solute carrier family 25 (mitochondrial carrier, phosphate carrier), member 3	9120	6050	5410	5920	6270	7720	-0.754	0.0842	-8.96	3.35e-19	2.95e-18
Olfr319	olfactory receptor 319	828	6.46	4.49	10.3	0	485	-7.52	0.84	-8.95	3.48e-19	3.07e-18
Dynlrb1	dynein light chain roadblock-type 1	4080	3020	1480	2840	3310	3340	-1.46	0.163	-8.94	3.79e-19	3.33e-18
Gas2l1	growth arrest-specific 2 like 1	5340	5740	664	5970	5350	4520	-3.02	0.338	-8.94	4.02e-19	3.53e-18
Srxn1	sulfiredoxin 1 homolog (S. cerevisiae)	1910	1720	99.2	1320	2400	1520	-4.25	0.475	-8.93	4.17e-19	3.66e-18
Olfr1416	olfactory receptor 1416	204	4.29	0	6.86	0	120	-9.45	1.06	-8.93	4.25e-19	3.72e-18
Ppp2r5b	protein phosphatase 2, regulatory subunit B', beta	6740	3770	1040	3850	3630	4970	-2.69	0.302	-8.92	4.6e-19	4.03e-18
Ncdn	neurochondrin	2960	2530	959	2420	2700	2480	-1.64	0.184	-8.92	4.64e-19	4.06e-18
Chst10	carbohydrate sulfotransferase 10	153	242	8.36	331	94.6	117	-4.41	0.494	-8.92	4.71e-19	4.12e-18
Lrch2	leucine-rich repeats and calponin homology (CH) domain containing 2	468	474	21.6	419	566	383	-4.34	0.487	-8.92	4.76e-19	4.17e-18
Kcnn1	potassium intermediate/small conductance calcium-activated channel, subfamily N, member 1	1120	1590	55.5	1560	1650	1020	-4.35	0.488	-8.92	4.83e-19	4.22e-18
Olfr133	olfactory receptor 133	87	0	0	0	0	50.7	-8.22	0.922	-8.91	5.15e-19	4.49e-18
Ppp1r37	protein phosphatase 1, regulatory subunit 37	7490	5660	2510	6120	4900	6110	-1.58	0.178	-8.9	5.45e-19	4.75e-18
Fkbp2	FK506 binding protein 2	2440	2180	724	2290	2000	2050	-1.75	0.197	-8.9	5.63e-19	4.9e-18
Fam53c	family with sequence similarity 53, member C	5350	6500	2460	6880	5860	5040	-1.12	0.126	-8.9	5.75e-19	5e-18
Olfr827	olfactory receptor 827	607	1730	7.91	758	3340	739	-6.08	0.683	-8.89	5.85e-19	5.08e-18
Olfr279	olfactory receptor 279	1180	106	29.1	82.3	145	720	-5.32	0.598	-8.89	6.03e-19	5.24e-18
Olfr1034	olfactory receptor 1034	72	0	0	0	0	42	-7.95	0.894	-8.89	6.12e-19	5.31e-18
Tppp3	tubulin polymerization-promoting protein family member 3	2460	2760	313	2400	3350	2110	-2.98	0.335	-8.89	6.13e-19	5.31e-18
Olfr684	olfactory receptor 684	82.8	0	0	0	0	48.3	-8.15	0.917	-8.88	6.51e-19	5.64e-18
Olfr1062	olfactory receptor 1062	67.4	0	0	0	0	39.3	-7.85	0.884	-8.88	6.66e-19	5.77e-18
Ndufs7	NADH:ubiquinone oxidoreductase core subunit S7	2140	1600	846	1350	2010	1770	-1.33	0.15	-8.88	6.96e-19	6.02e-18
Pafah1b1	platelet-activating factor acetylhydrolase, isoform 1b, subunit 1	11100	11800	5270	12700	10200	10100	-1.07	0.121	-8.87	7.12e-19	6.16e-18
Adh5	alcohol dehydrogenase 5 (class III), chi polypeptide	5130	4280	1810	4230	4380	4300	-1.5	0.169	-8.87	7.31e-19	6.31e-18
Olfr806	olfactory receptor 806	588	42.1	1.67	26.7	67.7	353	-8.06	0.909	-8.87	7.58e-19	6.53e-18
Ccdc138	coiled-coil domain containing 138	969	798	237	918	599	789	-2.05	0.231	-8.87	7.6e-19	6.55e-18
Slc25a15	solute carrier family 25 (mitochondrial carrier ornithine transporter), member 15	1100	674	141	548	883	818	-2.95	0.334	-8.86	8.07e-19	6.95e-18
Sars	seryl-aminoacyl-tRNA synthetase	4440	3040	1910	3180	2810	3640	-1.22	0.138	-8.86	8.09e-19	6.97e-18
Fads6	fatty acid desaturase domain family, member 6	4260	3380	1050	3470	3230	3440	-2.02	0.228	-8.86	8.1e-19	6.97e-18
Plppr1	phospholipid phosphatase related 1	316	250	9.6	206	323	242	-4.85	0.547	-8.86	8.13e-19	7e-18
Olfr617	olfactory receptor 617	108	0	0	0	0	63.2	-8.54	0.964	-8.86	8.34e-19	7.17e-18
Olfr649	olfactory receptor 649	79.9	0	0.346	0	0	46.7	-7.2	0.814	-8.85	8.6e-19	7.39e-18
Sestd1	SEC14 and spectrin domains 1	1200	572	103	683	389	845	-3.54	0.4	-8.85	8.93e-19	7.66e-18
Dio2	deiodinase, iodothyronine, type II	1300	540	74.1	694	282	890	-4.12	0.466	-8.85	9.06e-19	7.76e-18
Olfr1090	olfactory receptor 1090	85.8	0.478	0	0.764	0	50.1	-8.2	0.927	-8.84	9.46e-19	8.1e-18
Ilf2	interleukin enhancer binding factor 2	3520	2300	1790	2170	2510	2910	-0.984	0.111	-8.83	1.03e-18	8.83e-18
Olfr481	olfactory receptor 481	105	0	0	0	0	61.2	-8.49	0.961	-8.83	1.03e-18	8.83e-18
Ghitm	growth hormone inducible transmembrane protein	6570	5500	2590	5400	5670	5560	-1.35	0.153	-8.83	1.04e-18	8.89e-18
Olfr121	olfactory receptor 121	672	0	16.7	0	0	395	-5.32	0.602	-8.83	1.05e-18	8.95e-18
Psmb3	proteasome (prosome, macropain) subunit, beta type 3	2680	1710	764	1590	1900	2090	-1.8	0.204	-8.83	1.07e-18	9.08e-18
Olfr1225	olfactory receptor 1225	144	2.92	0	4.68	0	84.9	-8.95	1.01	-8.83	1.07e-18	9.09e-18
Olfr691	olfactory receptor 691	70	0	0	0	0	40.8	-7.9	0.896	-8.82	1.12e-18	9.49e-18
Olfr552	olfactory receptor 552	292	7.52	0.857	12	0	172	-8.48	0.961	-8.82	1.12e-18	9.53e-18
Olfr392	olfactory receptor 392	1060	274	23.5	182	428	686	-5.57	0.631	-8.82	1.15e-18	9.8e-18
Thap11	THAP domain containing 11	1590	1430	637	1410	1450	1370	-1.32	0.15	-8.81	1.2e-18	1.02e-17
Zmynd10	zinc finger, MYND domain containing 10	2370	1870	116	1510	2470	1820	-4.44	0.504	-8.81	1.22e-18	1.04e-17
Thop1	thimet oligopeptidase 1	2960	2360	1240	2250	2530	2490	-1.27	0.144	-8.81	1.23e-18	1.05e-17
Ksr2	kinase suppressor of ras 2	4630	2310	634	2530	1930	3340	-2.89	0.328	-8.81	1.24e-18	1.05e-17
Sulf2	sulfatase 2	425	269	15.2	260	283	311	-4.85	0.551	-8.81	1.27e-18	1.08e-17
Arfip2	ADP-ribosylation factor interacting protein 2	3220	3300	979	3110	3620	2800	-1.72	0.195	-8.81	1.27e-18	1.08e-17
Elof1	ELF1 homolog, elongation factor 1	1660	1290	535	1200	1430	1360	-1.63	0.185	-8.8	1.32e-18	1.12e-17
Olfr224	olfactory receptor 224	676	430	18.1	583	175	493	-5.12	0.582	-8.8	1.4e-18	1.18e-17
Mboat1	membrane bound O-acyltransferase domain containing 1	1760	921	117	1000	788	1250	-3.9	0.444	-8.8	1.43e-18	1.21e-17
Mt2	metallothionein 2	3680	4380	1350	4120	4820	3380	-1.45	0.165	-8.79	1.44e-18	1.22e-17
Mea1	male enhanced antigen 1	1320	1090	677	1060	1140	1140	-0.968	0.11	-8.79	1.46e-18	1.23e-17
Olfr1424	olfactory receptor 1424	221	158	0	100	254	164	-9.57	1.09	-8.79	1.52e-18	1.28e-17
Olfr61	olfactory receptor 61	256	27.5	0	44	0	156	-9.78	1.11	-8.79	1.54e-18	1.29e-17
Ndfip2	Nedd4 family interacting protein 2	2640	1780	941	1680	1940	2120	-1.49	0.17	-8.79	1.55e-18	1.31e-17
Tnfaip1	tumor necrosis factor, alpha-induced protein 1 (endothelial)	1750	1520	704	1450	1660	1500	-1.32	0.15	-8.78	1.58e-18	1.33e-17
Olfr1155	olfactory receptor 1155	108	1.71	0	2.74	0	63.6	-8.54	0.972	-8.78	1.6e-18	1.34e-17
Olfr1532-ps1	olfactory receptor 1532, pseudogene 1	223	14.4	0	23	0	133	-9.58	1.09	-8.77	1.72e-18	1.44e-17
Olfr195	olfactory receptor 195	299	50.1	2.61	45.9	57.2	186	-6.5	0.741	-8.77	1.74e-18	1.46e-17
4930505A04Rik	RIKEN cDNA 4930505A04 gene	157	250	2.07	235	275	148	-5.81	0.663	-8.77	1.82e-18	1.52e-17
Olfr1428	olfactory receptor 1428	1380	308	6.68	37.5	759	857	-8.04	0.917	-8.77	1.84e-18	1.54e-17
Olfr1250	olfactory receptor 1250	250	32.9	0.873	22.8	49.9	153	-7.42	0.847	-8.77	1.85e-18	1.55e-17
Olfr749	olfactory receptor 749	91.2	146	0	181	85.7	85.6	-8.29	0.946	-8.76	1.96e-18	1.64e-17
Atp6v0e2	ATPase, H+ transporting, lysosomal V0 subunit E2	6150	4200	803	4060	4430	4680	-2.94	0.336	-8.76	1.99e-18	1.66e-17
Olfr994	olfactory receptor 994	123	0	1.67	0	0	72.4	-5.95	0.68	-8.75	2.05e-18	1.71e-17
Ctnna2	catenin (cadherin associated protein), alpha 2	1930	1500	126	1540	1420	1480	-3.93	0.449	-8.75	2.05e-18	1.71e-17
Pcdh11x	protocadherin 11 X-linked	306	846	20.2	594	1270	371	-3.91	0.447	-8.75	2.09e-18	1.74e-17
Mlf2	myeloid leukemia factor 2	7500	6210	3540	6060	6460	6440	-1.08	0.124	-8.75	2.1e-18	1.75e-17
Negr1	neuronal growth regulator 1	162	165	1.73	223	66.8	131	-6.12	0.7	-8.75	2.18e-18	1.81e-17
Cnih1	cornichon family AMPA receptor auxiliary protein 1	2370	2310	624	2100	2670	2020	-1.92	0.22	-8.74	2.36e-18	1.96e-17
Olfr32	olfactory receptor 32	198	32.3	0	0	86.2	122	-9.4	1.08	-8.73	2.46e-18	2.05e-17
Id4	inhibitor of DNA binding 4	9170	9560	1170	10300	8370	7700	-2.98	0.341	-8.73	2.52e-18	2.09e-17
Sucla2	succinate-Coenzyme A ligase, ADP-forming, beta subunit	2400	1930	1080	1780	2170	2040	-1.15	0.132	-8.73	2.58e-18	2.14e-17
Lrrc34	leucine rich repeat containing 34	186	200	20.2	210	184	157	-3.17	0.364	-8.73	2.58e-18	2.14e-17
Cfap99	cilia and flagella associated protein 99	306	216	3.67	255	152	227	-6.1	0.699	-8.73	2.59e-18	2.15e-17
1700001O22Rik	RIKEN cDNA 1700001O22 gene	308	277	15.2	257	311	244	-4.19	0.48	-8.72	2.67e-18	2.21e-17
Zfp286	zinc finger protein 286	246	340	11.5	376	281	221	-4.68	0.537	-8.72	2.74e-18	2.27e-17
Kcng1	potassium voltage-gated channel, subfamily G, member 1	935	103	12.9	117	79.3	571	-6.07	0.697	-8.72	2.77e-18	2.29e-17
Dennd2a	DENN/MADD domain containing 2A	2200	1890	299	1960	1760	1760	-2.89	0.331	-8.72	2.79e-18	2.31e-17
Olfr410	olfactory receptor 410	92	0	0	0	0	53.6	-8.3	0.951	-8.72	2.8e-18	2.32e-17
Olfr183	olfactory receptor 183	121	16.7	0	26.7	0	74.1	-8.69	0.997	-8.72	2.86e-18	2.37e-17
Olfr1238	olfactory receptor 1238	537	58.5	1.61	8.79	141	323	-8	0.919	-8.71	2.97e-18	2.45e-17
Matn2	matrilin 2	864	384	55.4	425	315	600	-3.95	0.453	-8.71	3.12e-18	2.57e-17
Btbd8	BTB (POZ) domain containing 8	4890	5170	1780	5510	4610	4350	-1.46	0.168	-8.7	3.24e-18	2.66e-17
Hnrnpm	heterogeneous nuclear ribonucleoprotein M	15600	12800	6060	13800	11200	13100	-1.37	0.157	-8.7	3.28e-18	2.7e-17
Dleu7	deleted in lymphocytic leukemia, 7	103	35.5	0	46.5	17.2	68.2	-8.47	0.974	-8.7	3.4e-18	2.79e-17
Mmel1	membrane metallo-endopeptidase-like 1	110	4.4	0	0.176	11.4	65.1	-8.56	0.984	-8.7	3.44e-18	2.82e-17
Pitpnb	phosphatidylinositol transfer protein, beta	3890	3660	1930	3690	3620	3460	-1.01	0.116	-8.69	3.49e-18	2.86e-17
Olfr434	olfactory receptor 434	77.3	0	0	0	0	45.1	-8.05	0.927	-8.69	3.74e-18	3.06e-17
Macroh2a2	macroH2A.2 histone	1820	1540	347	1330	1880	1470	-2.39	0.276	-8.68	3.79e-18	3.1e-17
Cnih2	cornichon family AMPA receptor auxiliary protein 2	672	457	33.6	375	595	500	-4.3	0.495	-8.68	3.89e-18	3.18e-17
Terf2ip	telomeric repeat binding factor 2, interacting protein	1770	1630	974	1620	1640	1580	-0.857	0.0987	-8.68	4.02e-18	3.28e-17
Vapb	vesicle-associated membrane protein, associated protein B and C	4980	4380	1680	4370	4390	4200	-1.58	0.182	-8.68	4.11e-18	3.35e-17
Olfr933	olfactory receptor 933	84.6	0	0	0	0	49.4	-8.18	0.943	-8.67	4.2e-18	3.43e-17
Olfr418	olfactory receptor 418	150	5.2	0	8.32	0	88.8	-9.01	1.04	-8.67	4.27e-18	3.48e-17
Olfr368	olfactory receptor 368	130	6.95	0	11.1	0	77.1	-8.8	1.01	-8.67	4.35e-18	3.54e-17
Olfr976	olfactory receptor 976	63.7	0	0	0	0	37.2	-7.77	0.898	-8.65	4.97e-18	4.04e-17
Slc16a11	solute carrier family 16 (monocarboxylic acid transporters), member 11	5570	5010	1890	4920	5160	4730	-1.56	0.18	-8.65	5.16e-18	4.2e-17
Otub2	OTU domain, ubiquitin aldehyde binding 2	596	567	74.1	529	630	488	-3	0.347	-8.64	5.42e-18	4.4e-17
Krt90	keratin 90	347	84.3	2.14	96.5	64	222	-7.01	0.811	-8.64	5.5e-18	4.47e-17
Olfr948	olfactory receptor 948	79.3	0	0	0	0	46.3	-8.08	0.936	-8.64	5.59e-18	4.54e-17
Olfr1295	olfactory receptor 1295	241	12.9	0	8.64	20.1	144	-9.69	1.12	-8.64	5.63e-18	4.56e-17
Cfap46	cilia and flagella associated protein 46	1610	1370	80.5	1630	943	1260	-4.39	0.508	-8.64	5.64e-18	4.57e-17
Selenof	selenoprotein F	4980	5180	1680	5020	5430	4380	-1.56	0.181	-8.64	5.78e-18	4.68e-17
Olfr876	olfactory receptor 876	114	0	0	0	0	66.4	-8.61	0.997	-8.64	5.87e-18	4.75e-17
Clcn4	chloride channel, voltage-sensitive 4	4250	3640	1990	3750	3450	3680	-1.09	0.127	-8.63	5.9e-18	4.78e-17
Naaa	N-acylethanolamine acid amidase	4010	4060	214	4120	3950	3280	-4.23	0.49	-8.63	5.96e-18	4.82e-17
Olfr668	olfactory receptor 668	97.3	0	0	0	0	56.8	-8.38	0.971	-8.63	5.96e-18	4.82e-17
Olfr1427	olfactory receptor 1427	498	6.51	4.7	10.4	0	293	-7.17	0.831	-8.63	6.19e-18	5e-17
Olfr998	olfactory receptor 998	87.3	0.421	0	0.674	0	51	-8.23	0.954	-8.63	6.27e-18	5.07e-17
Olfr1508	olfactory receptor 1508	1840	221	48.1	165	314	1130	-5.22	0.606	-8.62	6.53e-18	5.27e-17
Olfr33	olfactory receptor 33	58.6	0	0	0	0	34.2	-7.65	0.887	-8.62	6.55e-18	5.28e-17
1700017B05Rik	RIKEN cDNA 1700017B05 gene	9080	7710	893	7900	7410	7190	-3.36	0.39	-8.62	6.57e-18	5.3e-17
Olfr1311	olfactory receptor 1311	197	38.8	0	27.6	57.7	124	-9.4	1.09	-8.62	6.65e-18	5.36e-17
Pten	phosphatase and tensin homolog	5640	4940	2540	5050	4770	4880	-1.16	0.135	-8.62	6.9e-18	5.56e-17
Wdr63	WD repeat domain 63	1740	825	87.5	835	810	1210	-4.3	0.499	-8.62	6.92e-18	5.57e-17
Arhgef33	Rho guanine nucleotide exchange factor (GEF) 33	117	119	0.776	113	129	94.7	-6.28	0.729	-8.62	6.99e-18	5.62e-17
Arel1	apoptosis resistant E3 ubiquitin protein ligase 1	4700	3620	1560	3770	3370	3850	-1.61	0.186	-8.61	7.02e-18	5.64e-17
Prps1	phosphoribosyl pyrophosphate synthetase 1	2320	1730	647	1630	1900	1860	-1.85	0.215	-8.61	7.15e-18	5.74e-17
Castor2	cytosolic arginine sensor for mTORC1 subunit 2	1500	1720	179	1770	1630	1290	-3.07	0.357	-8.61	7.2e-18	5.78e-17
Olfr412	olfactory receptor 412	68.9	0	0	0	0	40.2	-7.88	0.915	-8.61	7.21e-18	5.79e-17
Olfr1360	olfactory receptor 1360	96.7	1.62	0	2.6	0	56.8	-8.37	0.973	-8.61	7.59e-18	6.08e-17
Olfr67	olfactory receptor 67	134	0	1.94	0	0	78.6	-5.65	0.657	-8.6	8.08e-18	6.47e-17
Arpc5l	actin related protein 2/3 complex, subunit 5-like	1830	1380	646	1340	1450	1500	-1.49	0.174	-8.6	8.1e-18	6.48e-17
Sco2	SCO2 cytochrome c oxidase assembly protein	875	521	147	558	458	655	-2.57	0.299	-8.59	8.34e-18	6.66e-17
Vdac1	voltage-dependent anion channel 1	7930	5930	3080	6460	5050	6540	-1.36	0.159	-8.59	8.52e-18	6.8e-17
Pno1	partner of NOB1 homolog	1640	1370	569	1250	1590	1370	-1.52	0.177	-8.59	8.53e-18	6.81e-17
Olfr308	olfactory receptor 308	533	75.3	1.02	58.3	104	328	-8.56	0.997	-8.59	8.56e-18	6.83e-17
Morn4	MORN repeat containing 4	2930	2440	460	2460	2410	2340	-2.67	0.312	-8.58	9.19e-18	7.33e-17
Gm17229	predicted gene 17229	81.8	57.1	0	50.7	67.7	60.4	-8.13	0.948	-8.58	9.71e-18	7.72e-17
Olfr640	olfactory receptor 640	367	11.2	1.01	18	0	217	-9.73	1.13	-8.58	9.73e-18	7.73e-17
Olfr381	olfactory receptor 381	89.3	0	0	0	0	52.1	-8.26	0.963	-8.57	1e-17	7.93e-17
Fam234b	family with sequence similarity 234, member B	3180	2250	396	2290	2200	2430	-3.01	0.351	-8.57	1.01e-17	7.98e-17
Cfap100	cilia and flagella associated protein 100	1300	951	62.6	883	1070	984	-4.37	0.509	-8.57	1.02e-17	8.06e-17
Olfr889	olfactory receptor 889	112	0	0	0	0	65.2	-8.58	1	-8.57	1.03e-17	8.16e-17
Sub1	SUB1 homolog, transcriptional regulator	5500	3730	2330	3620	3910	4490	-1.24	0.144	-8.57	1.06e-17	8.41e-17
Olfr658	olfactory receptor 658	73.6	0	0	0	0	42.9	-7.98	0.932	-8.56	1.13e-17	8.93e-17
Tmem200c	transmembrane protein 200C	1660	2880	143	3200	2340	1640	-3.56	0.417	-8.55	1.19e-17	9.38e-17
Ncs1	neuronal calcium sensor 1	791	504	53	548	431	584	-3.88	0.454	-8.55	1.26e-17	9.91e-17
Cyfip2	cytoplasmic FMR1 interacting protein 2	11000	11100	4660	10900	11500	9790	-1.24	0.145	-8.55	1.26e-17	9.93e-17
Olfr44	olfactory receptor 44	146	0	2.91	0	0	86	-5.28	0.618	-8.55	1.27e-17	9.98e-17
Suclg1	succinate-CoA ligase, GDP-forming, alpha subunit	2640	2020	1040	1970	2090	2190	-1.34	0.157	-8.55	1.27e-17	9.98e-17
Nadk	NAD kinase	2780	3270	1150	3360	3130	2570	-1.27	0.149	-8.54	1.29e-17	1.01e-16
Olfr1511	olfactory receptor 1511	200	19.2	0	30.7	0	121	-9.42	1.1	-8.54	1.29e-17	1.02e-16
Inpp5f	inositol polyphosphate-5-phosphatase F	2530	1150	375	1050	1320	1810	-2.77	0.324	-8.54	1.37e-17	1.08e-16
Ccar2	cell cycle activator and apoptosis regulator 2	2790	2230	1310	2420	1920	2380	-1.09	0.127	-8.54	1.39e-17	1.09e-16
Olfr825	olfactory receptor 825	181	63.8	0	98.8	5.6	120	-9.28	1.09	-8.54	1.4e-17	1.1e-16
Slc23a3	solute carrier family 23 (nucleobase transporters), member 3	80.3	89.8	0	88.2	92.3	66.8	-8.1	0.95	-8.53	1.47e-17	1.15e-16
Atp5e	ATP synthase, H+ transporting, mitochondrial F1 complex, epsilon subunit	2030	1430	650	1290	1660	1630	-1.64	0.193	-8.53	1.49e-17	1.17e-16
Ccdc39	coiled-coil domain containing 39	3140	2270	193	2890	1240	2380	-4.03	0.473	-8.52	1.55e-17	1.22e-16
Lrrc73	leucine rich repeat containing 73	641	736	33.8	693	809	544	-4.32	0.506	-8.52	1.56e-17	1.22e-16
Slc43a2	solute carrier family 43, member 2	5970	4060	1770	4270	3730	4730	-1.77	0.207	-8.52	1.57e-17	1.23e-16
Myt1l	myelin transcription factor 1-like	6300	6180	704	7790	3510	5190	-3.17	0.372	-8.52	1.64e-17	1.28e-16
Olfr635	olfactory receptor 635	71.6	0.022	0	0.0352	0	41.8	-7.94	0.932	-8.52	1.65e-17	1.28e-16
Olfr1263	olfactory receptor 1263	833	9.36	11.6	0	25	490	-6.1	0.716	-8.52	1.66e-17	1.3e-16
Olfr881	olfactory receptor 881	76.8	0	0	0	0	44.8	-8.04	0.944	-8.51	1.72e-17	1.34e-16
Cd276	CD276 antigen	795	828	44.9	775	917	657	-4.15	0.487	-8.51	1.73e-17	1.35e-16
Olfr1316	olfactory receptor 1316	128	53.4	0	55	50.6	86.8	-8.78	1.03	-8.51	1.73e-17	1.35e-16
Mef2b	myocyte enhancer factor 2B	2370	788	176	799	768	1590	-3.75	0.44	-8.51	1.75e-17	1.36e-16
Fam189b	family with sequence similarity 189, member B	1760	1770	321	1710	1870	1480	-2.45	0.289	-8.5	1.93e-17	1.5e-16
Rnf183	ring finger protein 183	600	336	20.5	358	301	429	-5.1	0.6	-8.5	1.93e-17	1.5e-16
Lrriq4	leucine-rich repeats and IQ motif containing 4	162	116	2.76	122	106	121	-5.56	0.654	-8.5	1.95e-17	1.52e-16
1700088E04Rik	RIKEN cDNA 1700088E04 gene	2090	1420	335	1180	1820	1600	-2.64	0.311	-8.49	1.99e-17	1.54e-16
Bcl2l1	BCL2-like 1	3830	3470	1570	3450	3500	3310	-1.29	0.152	-8.49	2.13e-17	1.65e-16
Olfr56	olfactory receptor 56	230	54.4	0	12.5	124	146	-9.62	1.13	-8.48	2.18e-17	1.69e-16
Faxc	failed axon connections homolog	1720	1730	177	1730	1730	1420	-3.29	0.388	-8.48	2.25e-17	1.74e-16
Olfr845	olfactory receptor 845	212	19.7	0	31.5	0	128	-9.51	1.12	-8.48	2.27e-17	1.75e-16
G6pdx	glucose-6-phosphate dehydrogenase X-linked	4200	5470	1050	4620	6890	3870	-2	0.236	-8.48	2.27e-17	1.76e-16
Ube2k	ubiquitin-conjugating enzyme E2K	2640	2440	900	2370	2570	2260	-1.56	0.184	-8.47	2.44e-17	1.89e-16
Olfr607	olfactory receptor 607	96.7	0	0	0	0	56.4	-8.37	0.989	-8.47	2.49e-17	1.93e-16
Ift74	intraflagellar transport 74	2190	2050	338	1860	2380	1800	-2.69	0.318	-8.46	2.67e-17	2.06e-16
Eif5a2	eukaryotic translation initiation factor 5A2	780	696	80.3	687	711	625	-3.29	0.39	-8.45	2.82e-17	2.18e-16
Kmt5a	lysine methyltransferase 5A	3990	4090	1560	4930	2690	3540	-1.36	0.161	-8.45	2.83e-17	2.18e-16
Olfr1359	olfactory receptor 1359	426	12.3	1.33	19.7	0	252	-7.86	0.93	-8.45	2.89e-17	2.23e-16
Olfr295	olfactory receptor 295	274	443	7.06	501	348	260	-5.11	0.605	-8.44	3.04e-17	2.34e-16
Taar6	trace amine-associated receptor 6	96	1.96	0	3.14	0	56.4	-8.36	0.99	-8.44	3.09e-17	2.38e-16
Tmem117	transmembrane protein 117	4120	3650	392	3670	3620	3290	-3.4	0.403	-8.44	3.15e-17	2.42e-16
Parp6	poly (ADP-ribose) polymerase family, member 6	2820	2680	1320	2910	2300	2500	-1.1	0.13	-8.43	3.34e-17	2.56e-16
Slc44a4	solute carrier family 44, member 4	1610	1080	285	1100	1050	1240	-2.5	0.297	-8.43	3.34e-17	2.57e-16
Olfr715b	olfactory receptor 715B	68.5	0	0	0	0	39.9	-7.87	0.934	-8.43	3.36e-17	2.58e-16
Olfr910	olfactory receptor 910	199	8.9	0	4.7	15.9	118	-9.41	1.12	-8.43	3.38e-17	2.59e-16
Fam161b	family with sequence similarity 161, member B	1670	1610	163	1620	1590	1360	-3.37	0.399	-8.43	3.38e-17	2.59e-16
Mtmr7	myotubularin related protein 7	1570	1030	161	1010	1050	1180	-3.29	0.391	-8.43	3.44e-17	2.63e-16
Tenm2	teneurin transmembrane protein 2	8440	12700	995	12900	12300	7940	-3.09	0.366	-8.43	3.47e-17	2.66e-16
Cdk5	cyclin-dependent kinase 5	1340	1160	366	1250	1000	1110	-1.88	0.223	-8.43	3.6e-17	2.76e-16
Eno4	enolase 4	1480	1020	92.6	1090	904	1110	-4.04	0.479	-8.42	3.7e-17	2.83e-16
Fam13c	family with sequence similarity 13, member C	1030	460	62.4	503	388	714	-4.1	0.488	-8.42	3.83e-17	2.93e-16
Olfr406	olfactory receptor 406	157	0	4.61	0	0	92.6	-4.82	0.573	-8.42	3.84e-17	2.93e-16
Olfr705	olfactory receptor 705	251	11.8	0	1.7	28.6	149	-9.75	1.16	-8.42	3.84e-17	2.93e-16
Olfr458	olfactory receptor 458	82.8	0	0	0	0	48.3	-8.15	0.968	-8.42	3.86e-17	2.94e-16
Olfr1322	olfactory receptor 1322	442	319	4.9	445	109	330	-6.3	0.749	-8.41	3.98e-17	3.04e-16
Bcap31	B cell receptor associated protein 31	3940	2800	1270	2590	3140	3170	-1.64	0.195	-8.4	4.32e-17	3.29e-16
Cfap299	cilia and flagella associated protein 299	213	256	14	271	232	184	-3.76	0.447	-8.4	4.47e-17	3.4e-16
Has3	hyaluronan synthase 3	88.7	76.1	0.213	60.4	102	68.7	-7.92	0.944	-8.4	4.51e-17	3.43e-16
Ppdpf	pancreatic progenitor cell differentiation and proliferation factor	2920	2050	1070	1900	2300	2360	-1.45	0.172	-8.4	4.51e-17	3.43e-16
Mypop	Myb-related transcription factor, partner of profilin	1430	1230	273	1230	1250	1160	-2.4	0.286	-8.4	4.56e-17	3.46e-16
Prkcsh	protein kinase C substrate 80K-H	4620	3330	2360	3420	3180	3890	-0.962	0.115	-8.39	4.69e-17	3.56e-16
Lrfn3	leucine rich repeat and fibronectin type III domain containing 3	421	358	30.6	370	339	331	-3.86	0.46	-8.39	4.75e-17	3.6e-16
Olfr1471	olfactory receptor 1471	139	107	0	85.8	141	105	-8.9	1.06	-8.39	4.78e-17	3.63e-16
Tssc4	tumor-suppressing subchromosomal transferable fragment 4	892	680	96.9	709	632	690	-3.25	0.388	-8.39	4.86e-17	3.69e-16
Rhbdl3	rhomboid like 3	610	573	30.9	524	655	489	-4.24	0.506	-8.39	4.87e-17	3.69e-16
Efhc1	EF-hand domain (C-terminal) containing 1	512	315	25.3	237	446	374	-4.3	0.512	-8.39	4.88e-17	3.7e-16
Hnrnpa2b1	heterogeneous nuclear ribonucleoprotein A2/B1	21200	18100	11000	18300	17800	18500	-0.942	0.112	-8.38	5.14e-17	3.89e-16
Ndrg4	N-myc downstream regulated gene 4	5410	3220	472	3500	2750	3970	-3.55	0.423	-8.38	5.14e-17	3.89e-16
Slc6a17	solute carrier family 6 (neurotransmitter transporter), member 17	5140	1730	329	2070	1150	3450	-3.97	0.474	-8.38	5.25e-17	3.97e-16
Olfr1111	olfactory receptor 1111	158	20.5	0	4.76	46.7	94.8	-9.08	1.08	-8.38	5.33e-17	4.03e-16
Olfr1219	olfactory receptor 1219	418	26.1	1.63	35.4	10.5	250	-7.67	0.915	-8.38	5.37e-17	4.05e-16
Olfr46	olfactory receptor 46	558	3.69	9.92	5.59	0.525	328	-5.85	0.699	-8.37	5.56e-17	4.19e-16
Lingo3	leucine rich repeat and Ig domain containing 3	98	60.7	1.36	44.8	87.4	70.9	-5.7	0.681	-8.37	5.59e-17	4.22e-16
Olfr734	olfactory receptor 734	135	5.88	0	9.4	0	80.1	-8.86	1.06	-8.37	5.61e-17	4.22e-16
Cdadc1	cytidine and dCMP deaminase domain containing 1	1530	1290	600	1240	1360	1290	-1.35	0.162	-8.37	5.76e-17	4.33e-16
Gm42372	predicted gene, 42372	1680	905	110	959	817	1200	-3.94	0.471	-8.37	5.8e-17	4.36e-16
Necab3	N-terminal EF-hand calcium binding protein 3	782	2960	48.8	3160	2630	1120	-4.06	0.485	-8.37	5.83e-17	4.38e-16
Rab39	RAB39, member RAS oncogene family	54.3	63.7	0	35.8	110	45.8	-7.54	0.901	-8.37	5.85e-17	4.39e-16
Wdr7	WD repeat domain 7	4300	4230	1750	3970	4670	3790	-1.31	0.157	-8.37	5.86e-17	4.4e-16
Olfr120	olfactory receptor 120	133	0	0.919	0	0	77.5	-6.53	0.78	-8.37	5.87e-17	4.41e-16
Olfr58	olfactory receptor 58	67.4	0.588	0	0.94	0	39.5	-7.85	0.938	-8.37	5.88e-17	4.41e-16
Sytl1	synaptotagmin-like 1	2510	2850	168	3460	1830	2130	-4.06	0.485	-8.37	5.9e-17	4.42e-16
Olfr430	olfactory receptor 430	58.2	0	0	0	0	34	-7.64	0.913	-8.37	6e-17	4.5e-16
Trim2	tripartite motif-containing 2	3700	3070	974	3040	3120	3030	-1.93	0.231	-8.36	6.03e-17	4.52e-16
Olfr1368	olfactory receptor 1368	223	19	0	0	50.7	133	-9.58	1.15	-8.36	6.16e-17	4.61e-16
1700123O20Rik	RIKEN cDNA 1700123O20 gene	1500	1220	425	1290	1100	1230	-1.81	0.217	-8.36	6.3e-17	4.71e-16
Olfr54	olfactory receptor 54	168	2.34	0	3.74	0	98.5	-9.17	1.1	-8.36	6.49e-17	4.86e-16
Tpgs2	tubulin polyglutamylase complex subunit 2	997	1150	123	1270	942	861	-3.03	0.363	-8.35	7.04e-17	5.25e-16
Tmem145	transmembrane protein 145	623	374	13.9	498	168	449	-5.47	0.655	-8.34	7.3e-17	5.45e-16
Hax1	HCLS1 associated X-1	1360	1210	490	1220	1200	1160	-1.47	0.176	-8.34	7.38e-17	5.5e-16
Timm8b	translocase of inner mitochondrial membrane 8B	1070	792	189	762	842	839	-2.49	0.298	-8.34	7.58e-17	5.64e-16
Ppp1r16a	protein phosphatase 1, regulatory subunit 16A	3850	3430	1360	3770	2860	3280	-1.5	0.18	-8.34	7.62e-17	5.67e-16
Atmin	ATM interactor	2910	2970	1110	3050	2830	2570	-1.4	0.168	-8.34	7.72e-17	5.74e-16
Olfr656	olfactory receptor 656	214	13.8	0	2.96	31.8	128	-9.52	1.14	-8.33	7.75e-17	5.77e-16
Gng3	guanine nucleotide binding protein (G protein), gamma 3	76.7	202	1.54	153	284	89.9	-5.06	0.608	-8.33	8.01e-17	5.95e-16
Olfr59	olfactory receptor 59	243	4.65	0	0	12.4	143	-9.7	1.16	-8.33	8.11e-17	6.02e-16
Gpt2	glutamic pyruvate transaminase (alanine aminotransferase) 2	5440	5210	773	5180	5270	4480	-2.82	0.339	-8.33	8.27e-17	6.13e-16
Vwa3b	von Willebrand factor A domain containing 3B	3160	2840	268	2850	2810	2520	-3.56	0.427	-8.32	8.55e-17	6.33e-16
Olfr1512	olfactory receptor 1512	199	8.2	0	13.1	0	119	-9.41	1.13	-8.32	8.91e-17	6.59e-16
Olfr1026	olfactory receptor 1026	51	0	0	0	0	29.7	-7.45	0.896	-8.31	9.22e-17	6.81e-16
Cox6b1	cytochrome c oxidase, subunit 6B1	3740	2460	1490	2300	2740	3020	-1.33	0.16	-8.31	9.58e-17	7.06e-16
Dnajc15	DnaJ heat shock protein family (Hsp40) member C15	3160	2360	361	2470	2170	2440	-3.14	0.379	-8.3	1.01e-16	7.43e-16
Olfr1247	olfactory receptor 1247	490	272	9.26	108	546	348	-5.65	0.681	-8.29	1.1e-16	8.06e-16
Cox4i1	cytochrome c oxidase subunit 4I1	10000	6500	3260	6250	6920	7920	-1.62	0.195	-8.28	1.22e-16	8.93e-16
Rps6ka6	ribosomal protein S6 kinase polypeptide 6	635	377	50.5	288	525	464	-3.62	0.438	-8.28	1.22e-16	8.93e-16
Olfr1358	olfactory receptor 1358	80.6	0	0	0	0	47	-8.11	0.98	-8.28	1.23e-16	8.99e-16
Rab30	RAB30, member RAS oncogene family	217	345	3.77	207	575	204	-5.75	0.695	-8.28	1.25e-16	9.14e-16
Wfdc3	WAP four-disulfide core domain 3	259	271	14.5	288	243	214	-4	0.483	-8.28	1.27e-16	9.28e-16
Ndufs1	NADH:ubiquinone oxidoreductase core subunit S1	3900	3570	1270	3880	3050	3320	-1.63	0.197	-8.28	1.28e-16	9.35e-16
Sipa1l2	signal-induced proliferation-associated 1 like 2	2290	1700	646	1980	1230	1840	-1.83	0.221	-8.28	1.28e-16	9.36e-16
Ncmap	noncompact myelin associated protein	70.3	60.8	0	53.5	73	54.5	-7.91	0.956	-8.27	1.29e-16	9.45e-16
Klhl3	kelch-like 3	497	472	44.9	436	532	403	-3.42	0.413	-8.27	1.34e-16	9.78e-16
Apbb1	amyloid beta (A4) precursor protein-binding, family B, member 1	11000	8080	3240	8080	8090	8830	-1.76	0.213	-8.27	1.34e-16	9.79e-16
Abi3	ABI gene family, member 3	101	60.1	1.82	39.2	94.9	72.9	-5.52	0.668	-8.27	1.35e-16	9.8e-16
Olfr798	olfactory receptor 798	122	3.24	0	0	8.63	72	-8.71	1.05	-8.27	1.38e-16	1e-15
Olfr1231	olfactory receptor 1231	213	21.6	0	0	57.7	129	-9.51	1.15	-8.26	1.41e-16	1.03e-15
Kifap3	kinesin-associated protein 3	5770	4570	738	4460	4750	4520	-2.97	0.359	-8.26	1.41e-16	1.03e-15
Ttll6	tubulin tyrosine ligase-like family, member 6	9690	6800	301	8880	3340	7220	-5.01	0.607	-8.26	1.44e-16	1.04e-15
Fam107b	family with sequence similarity 107, member B	2440	2470	215	3200	1250	2010	-3.53	0.427	-8.26	1.44e-16	1.05e-15
Ube2g1	ubiquitin-conjugating enzyme E2G 1	1750	1650	636	1520	1880	1510	-1.46	0.176	-8.26	1.45e-16	1.05e-15
Olfr1357	olfactory receptor 1357	202	2.88	0	4.6	0	118	-9.43	1.14	-8.26	1.45e-16	1.05e-15
1810020O05Rik	Riken cDNA 1810020O05 gene	380	333	9.3	345	312	298	-5.25	0.636	-8.26	1.5e-16	1.09e-15
Olfr350	olfactory receptor 350	78.7	0	0	0	0	45.9	-8.08	0.979	-8.25	1.58e-16	1.15e-15
Susd6	sushi domain containing 6	3510	3260	1260	3020	3650	3020	-1.48	0.179	-8.25	1.58e-16	1.15e-15
Olfr1032	olfactory receptor 1032	67.1	0	0	0	0	39.2	-7.85	0.951	-8.25	1.61e-16	1.17e-15
P4htm	prolyl 4-hydroxylase, transmembrane (endoplasmic reticulum)	3820	2580	528	2320	3030	2900	-2.86	0.347	-8.24	1.71e-16	1.23e-15
Olfr599	olfactory receptor 599	85.6	0	0	0	0	49.9	-8.2	0.995	-8.24	1.72e-16	1.25e-15
Nsmce2	NSE2/MMS21 homolog, SMC5-SMC6 complex SUMO ligase	605	658	260	670	637	549	-1.22	0.148	-8.24	1.74e-16	1.26e-15
Glce	glucuronyl C5-epimerase	2190	2070	656	2030	2130	1860	-1.74	0.211	-8.24	1.77e-16	1.28e-15
Fibin	fin bud initiation factor homolog (zebrafish)	233	34.2	3.44	50.5	7.07	144	-5.8	0.704	-8.23	1.82e-16	1.32e-15
Olfr69	olfactory receptor 69	73.8	0	0	0	0	43.1	-7.98	0.97	-8.23	1.85e-16	1.34e-15
Olfr247	olfactory receptor 247	72.4	0	0	0	0	42.2	-7.96	0.967	-8.23	1.87e-16	1.35e-15
1700010I14Rik	RIKEN cDNA 1700010I14 gene	233	148	11.8	160	128	171	-4.46	0.542	-8.23	1.88e-16	1.36e-15
Olfr93	olfactory receptor 93	284	0	6.06	0	0	167	-5.71	0.694	-8.23	1.88e-16	1.36e-15
Rbm4	RNA binding motif protein 4	2680	2560	1060	2620	2480	2340	-1.34	0.163	-8.23	1.9e-16	1.37e-15
Olfr446	olfactory receptor 446	250	23	0	0	61.3	151	-9.75	1.18	-8.23	1.92e-16	1.38e-15
Pagr1b	PAXIP1 associated glutamate rich protein 1B	9.41	26.1	0	41.8	0	11.3	-20.3	2.47	-8.23	1.95e-16	1.4e-15
Olfr165	olfactory receptor 165	163	8.93	0	0	23.8	97.3	-9.13	1.11	-8.22	2.11e-16	1.51e-15
Praf2	PRA1 domain family 2	1070	965	216	927	1030	879	-2.28	0.278	-8.21	2.13e-16	1.53e-15
Olfr414	olfactory receptor 414	482	37.5	3.39	42.3	29.4	290	-7.06	0.86	-8.21	2.2e-16	1.58e-15
Tmem63c	transmembrane protein 63c	73	87.4	1.18	75.7	107	62.3	-5.74	0.699	-8.21	2.2e-16	1.58e-15
Gdap1l1	ganglioside-induced differentiation-associated protein 1-like 1	1370	1080	153	1090	1060	1070	-3.17	0.386	-8.2	2.33e-16	1.67e-15
Traf3ip1	TRAF3 interacting protein 1	4730	3630	650	4240	2630	3690	-2.87	0.35	-8.2	2.36e-16	1.69e-15
Ogdh	oxoglutarate (alpha-ketoglutarate) dehydrogenase (lipoamide)	11400	10300	6160	10200	10400	10200	-0.894	0.109	-8.2	2.38e-16	1.7e-15
Pdlim1	PDZ and LIM domain 1 (elfin)	1640	1750	416	1840	1590	1430	-2.02	0.246	-8.2	2.43e-16	1.73e-15
Plxnb2	plexin B2	17300	14900	8750	14600	15300	15100	-0.98	0.12	-8.2	2.43e-16	1.74e-15
Olfr523	olfactory receptor 523	2070	1320	47.1	682	2400	1510	-5.62	0.686	-8.2	2.49e-16	1.77e-15
Olfr1308	olfactory receptor 1308	188	7.18	0	11.5	0	112	-9.33	1.14	-8.19	2.65e-16	1.89e-15
Vps28	vacuolar protein sorting 28	2450	1900	1120	1760	2140	2070	-1.13	0.138	-8.19	2.71e-16	1.93e-15
Olfr735	olfactory receptor 735	199	5.39	0.153	8.62	0	119	-9.16	1.12	-8.19	2.72e-16	1.93e-15
Klc4	kinesin light chain 4	1640	1410	824	1440	1370	1430	-0.984	0.12	-8.18	2.75e-16	1.95e-15
Olfr5	olfactory receptor 5	195	4.7	0	0	12.5	116	-9.38	1.15	-8.18	2.79e-16	1.99e-15
Olfr960	olfactory receptor 960	54.5	0	0	0	0	31.8	-7.55	0.922	-8.18	2.82e-16	2e-15
Sema4g	sema domain, immunoglobulin domain (Ig), transmembrane domain (TM) and short cytoplasmic domain, (semaphorin) 4G	1880	2500	143	2410	2640	1680	-3.74	0.457	-8.18	2.9e-16	2.06e-15
Olfr1197	olfactory receptor 1197	666	78.8	16.7	90.4	59.4	409	-5.29	0.647	-8.18	2.92e-16	2.07e-15
Olfr1162	olfactory receptor 1162	225	0	5.27	0	0	132	-5.13	0.628	-8.17	3.02e-16	2.14e-15
Olfr448	olfactory receptor 448	88.1	0	0	0	0	51.4	-8.24	1.01	-8.17	3.03e-16	2.15e-15
Bad	BCL2-associated agonist of cell death	1320	1040	417	931	1230	1080	-1.66	0.203	-8.17	3.16e-16	2.24e-15
Olfr747	olfactory receptor 747	138	278	0	367	131	143	-8.87	1.09	-8.16	3.23e-16	2.29e-15
Olfr1104	olfactory receptor 1104	174	24.3	0	28	18.1	107	-9.22	1.13	-8.16	3.27e-16	2.32e-15
Olfr16	olfactory receptor 16	144	9.75	0	9.66	9.9	86.5	-8.95	1.1	-8.16	3.3e-16	2.33e-15
Olfr117	olfactory receptor 117	421	91.1	4.99	68.2	129	267	-6.39	0.783	-8.16	3.31e-16	2.34e-15
Olfr1454	olfactory receptor 1454	119	0	2.52	0	0	70.1	-5.1	0.625	-8.16	3.35e-16	2.36e-15
Spout1	SPOUT domain containing methyltransferase 1	986	876	490	888	856	865	-0.991	0.122	-8.15	3.67e-16	2.59e-15
Gk5	glycerol kinase 5 (putative)	2930	2940	854	3240	2430	2530	-1.78	0.218	-8.15	3.76e-16	2.65e-15
Otud3	OTU domain containing 3	3050	3130	410	3590	2370	2560	-2.89	0.355	-8.14	3.81e-16	2.69e-15
Cystm1	cysteine-rich transmembrane module containing 1	8660	6650	3160	5960	7790	7140	-1.46	0.179	-8.13	4.34e-16	3.06e-15
Gabbr1	gamma-aminobutyric acid (GABA) B receptor, 1	11700	9470	1440	10500	7720	9220	-3.03	0.373	-8.13	4.36e-16	3.07e-15
Pcdh9	protocadherin 9	1010	1450	72.4	1830	807	927	-3.79	0.466	-8.13	4.45e-16	3.13e-15
Olfr1009	olfactory receptor 1009	80.3	0	0	0	0	46.9	-8.1	0.998	-8.12	4.69e-16	3.3e-15
Olfr235	olfactory receptor 235	774	837	17	347	1650	641	-5.62	0.692	-8.11	5e-16	3.51e-15
Olfr432	olfactory receptor 432	59.5	0	0	0	0	34.7	-7.67	0.946	-8.11	5.09e-16	3.57e-15
Bbs1	Bardet-Biedl syndrome 1 (human)	4970	3590	1350	3510	3730	3960	-1.9	0.234	-8.11	5.17e-16	3.63e-15
Herpud1	homocysteine-inducible, endoplasmic reticulum stress-inducible, ubiquitin-like domain member 1	8150	5930	2690	6680	4690	6600	-1.6	0.197	-8.1	5.42e-16	3.8e-15
Zfp523	zinc finger protein 523	7870	7790	1820	8750	6190	6680	-2.11	0.261	-8.1	5.46e-16	3.83e-15
Api5	apoptosis inhibitor 5	4040	3860	1880	3580	4310	3580	-1.1	0.135	-8.1	5.59e-16	3.92e-15
Pdgfrl	platelet-derived growth factor receptor-like	380	204	23.3	210	194	271	-4.24	0.524	-8.09	5.89e-16	4.12e-15
Taar7e	trace amine-associated receptor 7E	60.7	0	0	0	0	35.4	-7.7	0.952	-8.09	5.91e-16	4.13e-15
Snapin	SNAP-associated protein	1820	1920	648	1630	2420	1620	-1.49	0.184	-8.09	5.94e-16	4.15e-15
Clcn6	chloride channel, voltage-sensitive 6	2310	1950	914	1910	2020	1960	-1.35	0.167	-8.08	6.43e-16	4.48e-15
Olfr1378	olfactory receptor 1378	137	50.9	0	9.14	120	91	-8.87	1.1	-8.08	6.46e-16	4.5e-15
Olfr804	olfactory receptor 804	349	34.6	1.4	46.8	14.2	211	-7.58	0.938	-8.08	6.59e-16	4.59e-15
Epha7	Eph receptor A7	1170	256	81.2	218	319	753	-3.85	0.477	-8.07	6.88e-16	4.79e-15
Gm17081	predicted gene 17081	16.8	33	0	52.7	0	17.1	-21.5	2.66	-8.07	7.02e-16	4.89e-15
Olfr1143	olfactory receptor 1143	99.2	1.69	0	2.7	0	58.3	-8.41	1.04	-8.07	7.29e-16	5.07e-15
Gsn	gelsolin	2040	1980	705	1630	2570	1770	-1.55	0.192	-8.06	7.5e-16	5.21e-15
Kif17	kinesin family member 17	725	703	63.3	754	619	592	-3.5	0.435	-8.06	7.88e-16	5.48e-15
Olfr681	olfactory receptor 681	322	69.3	1.5	52.8	96.9	204	-7.29	0.905	-8.06	7.9e-16	5.49e-15
Fbxo41	F-box protein 41	428	561	21.1	626	453	379	-4.47	0.555	-8.05	8.02e-16	5.57e-15
Kcns3	potassium voltage-gated channel, delayed-rectifier, subfamily S, member 3	3250	2920	370	2940	2880	2610	-3.14	0.39	-8.05	8.3e-16	5.75e-15
Olfr477	olfactory receptor 477	387	11.1	3.09	10.5	12	229	-6.71	0.834	-8.05	8.62e-16	5.97e-15
Atp5h	ATP synthase, H+ transporting, mitochondrial F0 complex, subunit D	4750	3430	1610	3320	3610	3840	-1.56	0.194	-8.04	8.87e-16	6.14e-15
Olfr1487	olfactory receptor 1487	151	0	2.17	0	0	88.2	-5.62	0.699	-8.04	9.08e-16	6.28e-15
Olfr1297	olfactory receptor 1297	438	18.6	4.11	12.6	28.7	261	-6.62	0.824	-8.04	9.17e-16	6.33e-15
Olfr186	olfactory receptor 186	162	37.4	0	0	99.7	96.8	-9.12	1.14	-8.03	9.82e-16	6.78e-15
Olfr612	olfactory receptor 612	84.2	0	0	0	0	49.2	-8.17	1.02	-8.02	1.09e-15	7.51e-15
Srrm4	serine/arginine repetitive matrix 4	1780	1180	147	1490	671	1330	-3.59	0.448	-8.01	1.1e-15	7.6e-15
Tctex1d1	Tctex1 domain containing 1	71.8	43.6	0	20.8	81.8	51.6	-7.94	0.992	-8.01	1.12e-15	7.71e-15
Trim47	tripartite motif-containing 47	279	135	1.59	37.6	297	193	-7.05	0.88	-8.01	1.12e-15	7.71e-15
Olfr869	olfactory receptor 869	103	106	0	57.6	187	83.8	-8.47	1.06	-8.01	1.14e-15	7.83e-15
Etv5	ets variant 5	1950	456	166	540	316	1270	-3.55	0.443	-8.01	1.15e-15	7.93e-15
Gm5242	predicted gene 5242	120	100	1.98	71.4	148	92.4	-5.55	0.693	-8.01	1.17e-15	8.06e-15
Olfr1130	olfactory receptor 1130	53.3	0	0	0	0	31.1	-7.52	0.939	-8	1.2e-15	8.21e-15
Sgsm1	small G protein signaling modulator 1	1610	1730	586	1620	1900	1440	-1.45	0.181	-8	1.21e-15	8.28e-15
Fmn2	formin 2	9030	9160	2730	9840	8020	7830	-1.73	0.216	-8	1.23e-15	8.4e-15
Riiad1	regulatory subunit of type II PKA R-subunit (RIIa) domain containing 1	734	600	73.6	579	636	576	-3.39	0.424	-8	1.23e-15	8.44e-15
Cops3	COP9 signalosome subunit 3	2250	1530	895	1500	1560	1820	-1.33	0.166	-8	1.24e-15	8.51e-15
Olfr1484	olfactory receptor 1484	188	3.65	1.27	2.2	6.07	111	-6.63	0.828	-8	1.25e-15	8.58e-15
Ky	kyphoscoliosis peptidase	49.1	289	0	339	205	92.9	-7.4	0.925	-7.99	1.3e-15	8.9e-15
Sgsm3	small G protein signaling modulator 3	2270	1840	483	1920	1700	1830	-2.25	0.282	-7.99	1.38e-15	9.44e-15
Olfr723	olfactory receptor 723	106	3.38	0	5.41	0	62.7	-8.51	1.07	-7.99	1.4e-15	9.55e-15
Ulk2	unc-51 like kinase 2	2380	2430	933	2620	2120	2110	-1.35	0.169	-7.99	1.4e-15	9.57e-15
Fam222b	family with sequence similarity 222, member B	1620	1600	630	1740	1370	1420	-1.37	0.171	-7.98	1.43e-15	9.77e-15
Ifit1bl2	interferon induced protein with tetratricopeptide repeats 1B like 2	91.2	19.6	0	16.7	24.3	57.6	-8.29	1.04	-7.98	1.44e-15	9.78e-15
A930017M01Rik	RIKEN cDNA A930017M01 gene	125	105	0.781	116	86.5	96.4	-6.59	0.826	-7.98	1.45e-15	9.86e-15
Fbxo16	F-box protein 16	1410	1110	137	1120	1070	1100	-3.41	0.427	-7.98	1.49e-15	1.02e-14
Olfr203	olfactory receptor 203	50.5	0	0	0	0	29.5	-7.44	0.932	-7.98	1.5e-15	1.02e-14
Ntf3	neurotrophin 3	164	9.89	0	2.22	22.7	98.1	-9.14	1.15	-7.97	1.54e-15	1.05e-14
BC031181	cDNA sequence BC031181	4330	3110	1170	3050	3220	3440	-1.89	0.237	-7.97	1.61e-15	1.09e-14
Pck2	phosphoenolpyruvate carboxykinase 2 (mitochondrial)	4260	2380	441	2350	2420	3100	-3.27	0.41	-7.97	1.62e-15	1.1e-14
Rdh14	retinol dehydrogenase 14 (all-trans and 9-cis)	1240	1100	371	1040	1190	1040	-1.74	0.218	-7.96	1.78e-15	1.21e-14
Olfr157	olfactory receptor 157	129	173	0	117	268	114	-8.79	1.1	-7.95	1.81e-15	1.22e-14
Olfr1339	olfactory receptor 1339	65.6	0	0	0	0	38.3	-7.81	0.983	-7.95	1.85e-15	1.25e-14
Olfr1495	olfactory receptor 1495	78.2	0	0	0	0	45.6	-8.07	1.01	-7.95	1.87e-15	1.26e-14
Atp2c1	ATPase, Ca++-sequestering	4410	3740	1480	3760	3700	3690	-1.58	0.199	-7.95	1.94e-15	1.31e-14
Olfr1348	olfactory receptor 1348	1890	321	68.6	375	233	1180	-4.76	0.6	-7.94	1.95e-15	1.32e-14
Cfap52	cilia and flagella associated protein 52	768	745	36.7	603	982	621	-4.35	0.548	-7.94	2.02e-15	1.36e-14
1700007K13Rik	RIKEN cDNA 1700007K13 gene	384	260	29.9	273	239	288	-3.58	0.452	-7.94	2.06e-15	1.39e-14
Fgfbp3	fibroblast growth factor binding protein 3	417	273	31.8	275	270	310	-3.72	0.469	-7.94	2.09e-15	1.41e-14
Glul	glutamate-ammonia ligase (glutamine synthetase)	11800	8230	5750	8300	8130	9810	-1.03	0.13	-7.93	2.12e-15	1.43e-14
Sdhb	succinate dehydrogenase complex, subunit B, iron sulfur (Ip)	3420	2380	1300	2370	2410	2780	-1.39	0.176	-7.93	2.16e-15	1.45e-14
Bmp2k	BMP2 inducible kinase	1190	1020	213	1010	1060	963	-2.5	0.315	-7.93	2.19e-15	1.47e-14
Olfr601	olfactory receptor 601	139	15.2	0	0	40.6	84.7	-8.9	1.12	-7.93	2.23e-15	1.5e-14
Olfr987	olfactory receptor 987	75.7	0	0	0	0	44.2	-8.02	1.01	-7.93	2.26e-15	1.52e-14
Olfr296-ps1	olfactory receptor 296, pseudogene 1	72.6	7.66	0	8.82	5.73	44	-7.96	1	-7.93	2.26e-15	1.52e-14
Spa17	sperm autoantigenic protein 17	2750	2340	452	2280	2440	2210	-2.61	0.329	-7.92	2.29e-15	1.54e-14
Olfr146	olfactory receptor 146	78.2	0	0	0	0	45.6	-8.06	1.02	-7.92	2.34e-15	1.58e-14
Cox5b	cytochrome c oxidase subunit 5B	6520	5220	1880	4720	6040	5350	-1.74	0.219	-7.92	2.4e-15	1.61e-14
Olfr868	olfactory receptor 868	678	201	14.3	162	265	443	-5.5	0.695	-7.92	2.42e-15	1.63e-14
Ift122	intraflagellar transport 122	4020	3870	1900	3440	4590	3580	-1.09	0.137	-7.91	2.59e-15	1.73e-14
Rtca	RNA 3'-terminal phosphate cyclase	2180	1730	638	1850	1530	1780	-1.8	0.228	-7.91	2.63e-15	1.76e-14
Olfr90	olfactory receptor 90	116	0.0539	0.527	0.0862	0	68	-7.41	0.938	-7.91	2.65e-15	1.78e-14
Olfr855	olfactory receptor 855	142	125	0	65	226	111	-8.93	1.13	-7.9	2.69e-15	1.8e-14
Olfr488	olfactory receptor 488	114	29	0	46.4	0	73.1	-8.61	1.09	-7.9	2.74e-15	1.83e-14
Olfr901	olfactory receptor 901	84.1	2.05	0	3.28	0	49.5	-8.17	1.03	-7.9	2.76e-15	1.85e-14
Hgs	HGF-regulated tyrosine kinase substrate	4570	3770	2790	3920	3530	4040	-0.713	0.0903	-7.9	2.81e-15	1.88e-14
Olfr478	olfactory receptor 478	56.7	0	0	0	0	33.1	-7.6	0.962	-7.9	2.85e-15	1.91e-14
Itpkb	inositol 1,4,5-trisphosphate 3-kinase B	3310	1110	770	1220	930	2330	-2.11	0.267	-7.9	2.88e-15	1.92e-14
Olfr1341	olfactory receptor 1341	399	7.56	0.696	12.1	0	238	-8.68	1.1	-7.9	2.88e-15	1.92e-14
Olfr554	olfactory receptor 554	92.3	6.55	0	3.08	12.3	55.3	-8.31	1.05	-7.89	2.91e-15	1.94e-14
Olfr1080	olfactory receptor 1080	99	12.2	0	9.62	16.5	60.5	-8.41	1.06	-7.89	2.91e-15	1.94e-14
Katnb1	katanin p80 (WD40-containing) subunit B 1	2330	2230	692	2350	2030	1990	-1.77	0.224	-7.89	2.95e-15	1.97e-14
Clptm1	cleft lip and palate associated transmembrane protein 1	10500	7770	4300	7250	8620	8720	-1.29	0.164	-7.89	3.15e-15	2.09e-14
Trpc4	transient receptor potential cation channel, subfamily C, member 4	178	35.6	1.99	37.2	33	112	-6.12	0.777	-7.88	3.22e-15	2.14e-14
Setdb2	SET domain, bifurcated 2	828	822	128	753	937	691	-2.69	0.341	-7.88	3.29e-15	2.19e-14
Olfr1307	olfactory receptor 1307	127	1.3	1.23	2.09	0	74.7	-6.48	0.822	-7.88	3.31e-15	2.2e-14
Olfr780	olfactory receptor 780	65.1	0	0	0	0	38	-7.8	0.991	-7.87	3.43e-15	2.28e-14
Pcnx2	pecanex homolog 2	1320	1390	106	1280	1570	1100	-3.68	0.467	-7.87	3.54e-15	2.35e-14
Slc25a22	solute carrier family 25 (mitochondrial carrier, glutamate), member 22	1950	1920	497	1510	2610	1660	-1.99	0.253	-7.87	3.6e-15	2.39e-14
6330409D20Rik	RIKEN cDNA 6330409D20 gene	78.7	28.8	0	24.7	35.7	52.3	-8.08	1.03	-7.87	3.69e-15	2.44e-14
Prmt2	protein arginine N-methyltransferase 2	1620	1570	775	1600	1520	1450	-1.07	0.136	-7.86	3.85e-15	2.55e-14
Mbl2	mannose-binding lectin (protein C) 2	110	36.2	0	43.9	23.3	72.3	-8.56	1.09	-7.86	3.98e-15	2.63e-14
Spef1l	sperm flagellar 1 like	83.5	64.4	0	93.7	15.4	63	-8.16	1.04	-7.85	4.21e-15	2.79e-14
Olfr463	olfactory receptor 463	251	44.8	0.763	30.2	69	157	-8.01	1.02	-7.85	4.27e-15	2.82e-14
Ankrd29	ankyrin repeat domain 29	116	137	0	95.1	206	98.2	-8.64	1.1	-7.85	4.28e-15	2.83e-14
Stx12	syntaxin 12	3440	2980	1450	3410	2270	2950	-1.24	0.158	-7.84	4.39e-15	2.9e-14
Emc7	ER membrane protein complex subunit 7	3010	3260	1140	2810	4010	2700	-1.39	0.178	-7.84	4.55e-15	3e-14
Cadps	Ca2+-dependent secretion activator	4350	4420	1580	4540	4230	3830	-1.47	0.187	-7.84	4.58e-15	3.02e-14
Lrrc20	leucine rich repeat containing 20	839	1070	81.4	1090	1040	743	-3.33	0.425	-7.84	4.6e-15	3.03e-14
Dtd1	D-tyrosyl-tRNA deacylase 1	790	692	296	634	787	672	-1.42	0.181	-7.84	4.66e-15	3.07e-14
Gde1	glycerophosphodiester phosphodiesterase 1	2700	3500	1350	3450	3580	2620	-0.998	0.127	-7.84	4.69e-15	3.09e-14
Adam23	a disintegrin and metallopeptidase domain 23	2450	3190	206	3560	2560	2180	-3.63	0.464	-7.83	4.71e-15	3.1e-14
Abhd3	abhydrolase domain containing 3	3190	2510	337	2550	2450	2490	-3.26	0.417	-7.83	4.71e-15	3.1e-14
Olfr119	olfactory receptor 119	157	0	3.03	0	0	92.3	-5.34	0.682	-7.83	4.84e-15	3.18e-14
Hjurp	Holliday junction recognition protein	5090	5950	1020	6960	4260	4490	-2.32	0.296	-7.83	4.87e-15	3.2e-14
Mcu	mitochondrial calcium uniporter	1430	1500	522	1600	1330	1270	-1.46	0.187	-7.83	4.88e-15	3.2e-14
Ap3s2	adaptor-related protein complex 3, sigma 2 subunit	2580	2410	1270	2380	2450	2250	-1.25	0.16	-7.83	5.07e-15	3.33e-14
Khdrbs3	KH domain containing, RNA binding, signal transduction associated 3	4490	3970	658	4050	3830	3630	-2.77	0.354	-7.82	5.16e-15	3.38e-14
Skor1	SKI family transcriptional corepressor 1	91.7	43.3	0	41.3	46.7	63.1	-8.3	1.06	-7.82	5.24e-15	3.43e-14
Coro1c	coronin, actin binding protein 1C	1650	1690	503	1750	1590	1440	-1.72	0.22	-7.82	5.34e-15	3.5e-14
Coq8b	coenzyme Q8B	1860	1470	730	1570	1300	1550	-1.35	0.173	-7.82	5.39e-15	3.53e-14
Pcnx4	pecanex homolog 4	2130	1770	326	1750	1800	1700	-2.71	0.347	-7.81	5.67e-15	3.7e-14
Olfr867	olfactory receptor 867	247	104	2.06	9.14	262	154	-6.88	0.881	-7.81	5.71e-15	3.73e-14
Fkbp14	FK506 binding protein 14	275	537	8.19	603	427	281	-4.85	0.622	-7.81	5.85e-15	3.82e-14
Olfr586	olfactory receptor 586	136	3.31	0	5.3	0	81.1	-8.87	1.14	-7.81	5.9e-15	3.85e-14
Olfr582	olfactory receptor 582	114	9.8	0	15.7	0	68.9	-8.62	1.1	-7.8	5.95e-15	3.88e-14
Bod1	biorientation of chromosomes in cell division 1	1890	1840	771	1650	2160	1660	-1.29	0.165	-7.8	6.17e-15	4.02e-14
Olfr1116	olfactory receptor 1116	153	17.2	0	2.25	42	92.8	-9.03	1.16	-7.8	6.21e-15	4.04e-14
Tmpo	thymopoietin	4050	3260	2500	3220	3330	3580	-0.701	0.0899	-7.8	6.23e-15	4.06e-14
Olfr654	olfactory receptor 654	133	23.3	0	0	62.1	82.5	-8.83	1.13	-7.8	6.29e-15	4.09e-14
Sdhd	succinate dehydrogenase complex, subunit D, integral membrane protein	2310	1580	813	1560	1610	1860	-1.5	0.193	-7.79	6.65e-15	4.32e-14
Synj2	synaptojanin 2	4480	3640	706	3540	3810	3560	-2.68	0.343	-7.79	6.7e-15	4.35e-14
Gm44259	predicted gene, 44259	71.4	31.8	0	38.7	20.3	48.7	-7.94	1.02	-7.79	6.72e-15	4.36e-14
Ehd3	EH-domain containing 3	2570	1960	746	2260	1460	2080	-1.78	0.229	-7.79	6.78e-15	4.4e-14
Olfr484	olfactory receptor 484	109	4.2	0	0	11.2	64.2	-8.54	1.1	-7.78	7.19e-15	4.66e-14
Olfr1020	olfactory receptor 1020	135	3.39	0	5.42	0	79.7	-8.86	1.14	-7.78	7.27e-15	4.72e-14
Olfr615	olfactory receptor 615	104	3.81	0	6.1	0	61.5	-8.48	1.09	-7.78	7.3e-15	4.73e-14
Olfr447	olfactory receptor 447	57.1	0	0	0	0	33.3	-7.61	0.979	-7.78	7.49e-15	4.85e-14
Olfr1079	olfactory receptor 1079	119	9.6	0	0	25.6	70.8	-8.67	1.11	-7.78	7.51e-15	4.86e-14
Taar7f	trace amine-associated receptor 7F	43.4	0	0	0	0	25.3	-7.22	0.93	-7.76	8.58e-15	5.54e-14
Aff3	AF4/FMR2 family, member 3	2720	2220	360	2130	2350	2150	-2.95	0.38	-7.76	8.66e-15	5.59e-14
Bcl2l2	BCL2-like 2	3900	4110	1600	4450	3540	3500	-1.29	0.166	-7.76	8.67e-15	5.6e-14
Olfr763	olfactory receptor 763	75.8	3.18	0	5.08	0	44.9	-8.02	1.03	-7.75	8.89e-15	5.73e-14
Tram1l1	translocation associated membrane protein 1-like 1	113	50.9	2.14	42.9	64.2	77.9	-5.31	0.685	-7.75	8.93e-15	5.76e-14
Cdkn2aipnl	CDKN2A interacting protein N-terminal like	2120	1260	768	1230	1290	1660	-1.47	0.19	-7.75	9.13e-15	5.88e-14
Map2k2	mitogen-activated protein kinase kinase 2	3590	3370	1860	3210	3650	3210	-0.945	0.122	-7.75	9.14e-15	5.89e-14
Epha5	Eph receptor A5	2850	878	920	1070	564	2040	-1.64	0.212	-7.75	9.19e-15	5.91e-14
Nkiras2	NFKB inhibitor interacting Ras-like protein 2	3220	2620	1130	2520	2780	2680	-1.51	0.195	-7.75	9.27e-15	5.97e-14
Olfr924	olfactory receptor 924	112	0	0.864	0	0	65.3	-6.3	0.813	-7.75	9.4e-15	6.04e-14
Mageh1	melanoma antigen, family H, 1	839	459	167	467	447	624	-2.33	0.301	-7.75	9.5e-15	6.1e-14
Ubxn11	UBX domain protein 11	1980	1560	241	1870	1050	1550	-3.05	0.394	-7.75	9.54e-15	6.13e-14
Olfr1098	olfactory receptor 1098	110	196	0	259	91	107	-8.55	1.1	-7.74	9.81e-15	6.3e-14
Bicdl2	BICD family like cargo adaptor 2	1450	1200	516	1280	1080	1220	-1.49	0.192	-7.74	9.98e-15	6.4e-14
Tmem17	transmembrane protein 17	593	289	76.3	249	355	425	-2.99	0.386	-7.74	1.01e-14	6.46e-14
Ppp2r2b	protein phosphatase 2, regulatory subunit B, beta	962	1140	63	1020	1330	827	-3.94	0.51	-7.73	1.05e-14	6.72e-14
Olfr961	olfactory receptor 961	64.4	0	0	0	0	37.6	-7.79	1.01	-7.73	1.07e-14	6.82e-14
Olfr462	olfactory receptor 462	148	6.21	0	9.94	0	87.7	-8.99	1.16	-7.73	1.08e-14	6.93e-14
Olfr510	olfactory receptor 510	42.6	0	0	0	0	24.8	-7.18	0.93	-7.73	1.1e-14	7.05e-14
Snhg11	small nucleolar RNA host gene 11	136	198	0	257	98.9	123	-8.87	1.15	-7.72	1.12e-14	7.15e-14
2310061I04Rik	RIKEN cDNA 2310061I04 gene	1620	1280	513	1400	1070	1330	-1.69	0.219	-7.72	1.13e-14	7.22e-14
Gm5069	predicted pseudogene 5069	375	92.3	27.2	116	52.8	245	-3.75	0.485	-7.72	1.15e-14	7.32e-14
Alms1	ALMS1, centrosome and basal body associated	5490	5140	1500	5560	4450	4640	-1.87	0.243	-7.72	1.16e-14	7.38e-14
Olfr1019	olfactory receptor 1019	83.9	0	0	0	0	48.9	-8.17	1.06	-7.72	1.19e-14	7.62e-14
Pcmt1	protein-L-isoaspartate (D-aspartate) O-methyltransferase 1	3550	3030	1420	2880	3290	3020	-1.34	0.173	-7.72	1.2e-14	7.65e-14
Abhd6	abhydrolase domain containing 6	1630	1470	298	1430	1530	1340	-2.46	0.319	-7.72	1.21e-14	7.68e-14
Taar2	trace amine-associated receptor 2	50.3	0	0	0	0	29.4	-7.43	0.963	-7.71	1.21e-14	7.71e-14
Klhl28	kelch-like 28	1630	1200	419	1230	1140	1300	-1.95	0.253	-7.71	1.24e-14	7.92e-14
Olfr1302	olfactory receptor 1302	105	0	1.71	0	0	61.9	-5.44	0.705	-7.71	1.25e-14	7.98e-14
Tmed10	transmembrane p24 trafficking protein 10	8300	6270	4060	5920	6850	7030	-1.03	0.134	-7.71	1.29e-14	8.21e-14
Fam78b	family with sequence similarity 78, member B	416	233	35.8	300	121	301	-3.46	0.449	-7.71	1.3e-14	8.25e-14
Cd209c	CD209c antigen	65.6	72	0	83.1	53.3	54.2	-7.81	1.01	-7.71	1.3e-14	8.26e-14
Txndc5	thioredoxin domain containing 5	1970	1730	624	1890	1460	1660	-1.65	0.214	-7.7	1.37e-14	8.72e-14
Mapk9	mitogen-activated protein kinase 9	2000	1830	858	2100	1390	1740	-1.23	0.159	-7.7	1.41e-14	8.93e-14
Dok4	docking protein 4	1650	2160	175	1720	2900	1480	-3.24	0.421	-7.69	1.42e-14	9e-14
Jagn1	jagunal homolog 1	1130	927	212	923	934	903	-2.4	0.312	-7.69	1.43e-14	9.07e-14
Cisd2	CDGSH iron sulfur domain 2	1580	1270	751	1210	1370	1350	-1.07	0.139	-7.69	1.45e-14	9.22e-14
Olfr204	olfactory receptor 204	352	26.9	3.97	13.4	49.3	212	-6.55	0.852	-7.69	1.51e-14	9.54e-14
Cacna1h	calcium channel, voltage-dependent, T type, alpha 1H subunit	19800	16400	1930	17400	14700	15600	-3.36	0.437	-7.69	1.53e-14	9.65e-14
Ndufa2	NADH:ubiquinone oxidoreductase subunit A2	1860	1320	496	1240	1440	1470	-1.91	0.248	-7.69	1.53e-14	9.66e-14
Olfr138	olfactory receptor 138	379	3.95	2.14	6.32	0	222	-7.24	0.942	-7.68	1.56e-14	9.84e-14
Rbms1	RNA binding motif, single stranded interacting protein 1	2460	2680	172	2910	2300	2060	-3.87	0.504	-7.68	1.59e-14	1e-13
Olfr357	olfactory receptor 357	57.8	0	0	0	0	33.7	-7.63	0.993	-7.68	1.59e-14	1e-13
Itpka	inositol 1,4,5-trisphosphate 3-kinase A	154	396	6.41	499	224	179	-4.32	0.563	-7.68	1.61e-14	1.02e-13
Dhrs13	dehydrogenase/reductase (SDR family) member 13	866	637	93.5	593	711	665	-3.19	0.415	-7.68	1.62e-14	1.03e-13
Gpr63	G protein-coupled receptor 63	515	798	35.3	652	1040	484	-3.87	0.505	-7.67	1.68e-14	1.06e-13
Olfr1216	olfactory receptor 1216	109	8.68	0	13.9	0	65.7	-8.55	1.11	-7.67	1.69e-14	1.06e-13
Nell2	NEL-like 2	184	24.2	1.73	29	16.3	113	-6.37	0.831	-7.67	1.69e-14	1.07e-13
Rexo2	RNA exonuclease 2	2700	1940	318	1900	2010	2070	-3.08	0.402	-7.66	1.79e-14	1.13e-13
Olfr198	olfactory receptor 198	49.3	0	0	0	0	28.8	-7.4	0.966	-7.66	1.81e-14	1.14e-13
Cyb5r1	cytochrome b5 reductase 1	2900	3080	723	3140	2990	2520	-2.02	0.263	-7.66	1.83e-14	1.15e-13
Olfr653	olfactory receptor 653	335	7.84	0.716	12.5	0	200	-8.33	1.09	-7.66	1.85e-14	1.16e-13
Pycr2	pyrroline-5-carboxylate reductase family, member 2	1510	1180	520	1130	1240	1230	-1.64	0.214	-7.66	1.91e-14	1.2e-13
Limch1	LIM and calponin homology domains 1	5060	3360	420	3540	3060	3780	-3.6	0.47	-7.65	1.94e-14	1.22e-13
Olfr1048	olfactory receptor 1048	57.3	0	0	0	0	33.5	-7.62	0.995	-7.65	1.95e-14	1.22e-13
Gsk3a	glycogen synthase kinase 3 alpha	4620	5040	2620	4780	5480	4320	-0.815	0.107	-7.65	2.02e-14	1.27e-13
Olfr180	olfactory receptor 180	122	63.4	0.184	38.1	106	85.5	-8.18	1.07	-7.65	2.05e-14	1.29e-13
Gm3448	predicted gene 3448	303	266	23	285	234	240	-3.79	0.496	-7.64	2.11e-14	1.32e-13
Spag16	sperm associated antigen 16	442	421	36.4	416	429	358	-3.65	0.477	-7.64	2.12e-14	1.33e-13
Acss2	acyl-CoA synthetase short-chain family member 2	5770	3930	2240	3980	3840	4670	-1.36	0.178	-7.64	2.12e-14	1.33e-13
Slc35b1	solute carrier family 35, member B1	1230	1060	663	1020	1120	1080	-0.912	0.119	-7.64	2.16e-14	1.35e-13
Tex264	testis expressed gene 264	3690	2970	1400	2900	3080	3090	-1.41	0.184	-7.63	2.32e-14	1.45e-13
Olfr1030	olfactory receptor 1030	118	25.2	0	27.6	21.2	74.4	-8.66	1.14	-7.63	2.4e-14	1.5e-13
Rragc	Ras-related GTP binding C	2330	2630	1200	2730	2460	2180	-0.955	0.125	-7.62	2.47e-14	1.54e-13
Drosha	drosha, ribonuclease type III	5220	6270	2100	7030	5010	4850	-1.31	0.172	-7.62	2.56e-14	1.6e-13
Arxes2	adipocyte-related X-chromosome expressed sequence 2	2190	812	154	805	823	1490	-3.82	0.502	-7.62	2.58e-14	1.61e-13
Col4a5	collagen, type IV, alpha 5	74.3	138	1.59	151	116	74.3	-5.06	0.665	-7.61	2.83e-14	1.76e-13
Klhdc3	kelch domain containing 3	1930	1430	822	1500	1320	1600	-1.24	0.163	-7.6	2.86e-14	1.78e-13
Anks1	ankyrin repeat and SAM domain containing 1	4550	3620	1630	3870	3200	3770	-1.49	0.195	-7.6	2.87e-14	1.78e-13
Cox7c	cytochrome c oxidase subunit 7C	1800	1240	694	1000	1640	1460	-1.37	0.18	-7.6	2.92e-14	1.81e-13
Olfr1505	olfactory receptor 1505	101	0	3.62	0	0	59.6	-4.56	0.6	-7.6	2.99e-14	1.86e-13
Cntf	ciliary neurotrophic factor	63.9	113	0	65.3	192	62.3	-7.78	1.02	-7.6	3e-14	1.86e-13
Efcab7	EF-hand calcium binding domain 7	370	186	24.5	202	159	262	-3.86	0.508	-7.6	3.02e-14	1.87e-13
Frem2	Fras1 related extracellular matrix protein 2	959	1890	86.1	2070	1600	997	-3.52	0.464	-7.6	3.04e-14	1.88e-13
Gnao1	guanine nucleotide binding protein, alpha O	10900	10800	1610	10200	11800	9040	-2.75	0.362	-7.6	3.05e-14	1.89e-13
Lor	loricrin	109	51.9	1.82	44.3	64.7	75.7	-5.49	0.723	-7.6	3.06e-14	1.89e-13
Olfr1283	olfactory receptor 1283	113	7.02	0	11.2	0	67.7	-8.6	1.13	-7.59	3.13e-14	1.94e-13
Ankmy1	ankyrin repeat and MYND domain containing 1	155	117	10.2	153	56.2	118	-3.76	0.496	-7.58	3.41e-14	2.11e-13
Mrps22	mitochondrial ribosomal protein S22	444	376	54.8	317	476	353	-3.02	0.399	-7.58	3.48e-14	2.15e-13
Yif1a	Yip1 interacting factor homolog A (S. cerevisiae)	1210	1180	384	1020	1440	1040	-1.65	0.217	-7.58	3.56e-14	2.2e-13
Cdh23	cadherin 23 (otocadherin)	3240	3360	311	3250	3530	2690	-3.38	0.446	-7.58	3.57e-14	2.2e-13
Vps4a	vacuolar protein sorting 4A	1980	1520	744	1440	1640	1630	-1.41	0.186	-7.58	3.57e-14	2.21e-13
Cnr1	cannabinoid receptor 1 (brain)	307	179	10.5	238	81.2	221	-4.72	0.623	-7.57	3.67e-14	2.27e-13
Olfr1206	olfactory receptor 1206	393	141	5.19	107	199	262	-6.15	0.812	-7.57	3.71e-14	2.29e-13
Spata17	spermatogenesis associated 17	417	301	30.4	372	183	316	-3.8	0.503	-7.56	3.89e-14	2.4e-13
Atp6v1b2	ATPase, H+ transporting, lysosomal V1 subunit B2	3700	2930	1790	2960	2890	3160	-1.05	0.139	-7.56	3.97e-14	2.44e-13
Olfr1491	olfactory receptor 1491	98.2	50.9	0	47	57.3	68.6	-8.4	1.11	-7.56	4.04e-14	2.49e-13
Taar9	trace amine-associated receptor 9	62	0	0	0	0	36.2	-7.73	1.02	-7.56	4.06e-14	2.5e-13
Mapre3	microtubule-associated protein, RP/EB family, member 3	3240	2770	976	2980	2420	2700	-1.73	0.229	-7.55	4.21e-14	2.59e-13
Cnot11	CCR4-NOT transcription complex, subunit 11	1490	1340	720	1430	1190	1310	-1.04	0.138	-7.55	4.21e-14	2.59e-13
Rab4b	RAB4B, member RAS oncogene family	2560	1950	1110	1920	2020	2150	-1.21	0.16	-7.55	4.25e-14	2.61e-13
Olfr1173	olfactory receptor 1173	108	12.3	0.314	10.5	15.2	65.7	-7.47	0.989	-7.55	4.27e-14	2.62e-13
Pcdhb9	protocadherin beta 9	212	121	7.47	147	76.5	152	-4.62	0.612	-7.55	4.29e-14	2.63e-13
Olfr473	olfactory receptor 473	51	0	0	0	0	29.7	-7.45	0.986	-7.55	4.32e-14	2.65e-13
Rims1	regulating synaptic membrane exocytosis 1	708	821	31.6	949	608	601	-4.43	0.587	-7.55	4.39e-14	2.69e-13
Arl14ep	ADP-ribosylation factor-like 14 effector protein	2200	1490	352	1450	1550	1680	-2.65	0.351	-7.55	4.43e-14	2.72e-13
Olfr1467	olfactory receptor 1467	55.9	0	0	0	0	32.6	-7.58	1	-7.54	4.54e-14	2.78e-13
Sgpp2	sphingosine-1-phosphate phosphotase 2	1490	978	148	993	952	1110	-3.35	0.445	-7.54	4.56e-14	2.79e-13
Olfr1201	olfactory receptor 1201	62.1	0	0	0	0	36.3	-7.74	1.03	-7.54	4.6e-14	2.82e-13
Olfr127	olfactory receptor 127	74.5	499	0	382	693	154	-8	1.06	-7.54	4.62e-14	2.83e-13
Ints10	integrator complex subunit 10	1270	1080	545	1110	1020	1080	-1.21	0.161	-7.54	4.86e-14	2.97e-13
Iqcd	IQ motif containing D	994	617	128	708	464	742	-2.95	0.391	-7.53	4.98e-14	3.04e-13
Olfr460	olfactory receptor 460	647	192	13	138	281	422	-6.11	0.812	-7.53	5.09e-14	3.11e-13
Cbx4	chromobox 4	16000	11000	6230	12300	8850	13000	-1.36	0.181	-7.53	5.12e-14	3.12e-13
Zfpm2	zinc finger protein, multitype 2	52.1	103	0	130	59.3	53.4	-7.48	0.994	-7.53	5.23e-14	3.19e-13
Psmd7	proteasome (prosome, macropain) 26S subunit, non-ATPase, 7	2090	1700	935	1590	1900	1780	-1.16	0.154	-7.53	5.25e-14	3.2e-13
Calb2	calbindin 2	2640	26300	398	23300	31400	7460	-2.73	0.363	-7.52	5.42e-14	3.3e-13
Olfr618	olfactory receptor 618	38.7	0	0	0	0	22.5	-7.05	0.938	-7.52	5.5e-14	3.35e-13
Shc2	SHC (Src homology 2 domain containing) transforming protein 2	149	126	3.6	130	120	116	-5.06	0.673	-7.52	5.54e-14	3.37e-13
Olfr330	olfactory receptor 330	1040	129	46.9	173	54.1	644	-4.51	0.6	-7.51	5.89e-14	3.58e-13
Olfr904	olfactory receptor 904	77.8	0	0	0	0	45.3	-8.05	1.07	-7.51	5.95e-14	3.61e-13
Sdhc	succinate dehydrogenase complex, subunit C, integral membrane protein	3500	2150	1240	1970	2450	2760	-1.5	0.199	-7.51	5.97e-14	3.62e-13
Olfr221	olfactory receptor 221	68.4	3.46	0	5.54	0	40.7	-7.87	1.05	-7.5	6.16e-14	3.74e-13
Olfr147	olfactory receptor 147	51.8	0	0	0	0	30.2	-7.47	0.996	-7.5	6.29e-14	3.81e-13
Ankrd10	ankyrin repeat domain 10	3070	4010	969	4660	2910	2870	-1.66	0.221	-7.5	6.4e-14	3.88e-13
Traf3	TNF receptor-associated factor 3	3210	4110	490	4150	4040	2880	-2.71	0.362	-7.5	6.57e-14	3.98e-13
Olfr1174	olfactory receptor 1174	43.4	0	0	0	0	25.3	-7.22	0.963	-7.5	6.6e-14	4e-13
Olfr1052	olfactory receptor 1052	43.1	0	0	0	0	25.2	-7.21	0.962	-7.5	6.61e-14	4e-13
Rnasek	ribonuclease, RNase K	4000	3230	1660	3170	3340	3380	-1.27	0.17	-7.49	6.72e-14	4.07e-13
Olfr524	olfactory receptor 524	1280	72.3	6.63	116	0	765	-7.58	1.01	-7.49	6.77e-14	4.09e-13
Olfr17	olfactory receptor 17	1760	33.1	39.5	23.2	49.6	1040	-5.47	0.73	-7.49	6.85e-14	4.14e-13
Mturn	maturin, neural progenitor differentiation regulator homolog (Xenopus)	5440	4130	812	4210	4000	4250	-2.75	0.367	-7.49	6.86e-14	4.15e-13
Dlg4	discs large MAGUK scaffold protein 4	6130	4090	803	4600	3240	4710	-2.4	0.32	-7.49	6.87e-14	4.15e-13
Mrpl42	mitochondrial ribosomal protein L42	1260	870	558	823	946	1040	-1.16	0.155	-7.48	7.28e-14	4.39e-13
Olfr1490	olfactory receptor 1490	81	56.9	0	69	36.8	59.9	-8.12	1.09	-7.48	7.47e-14	4.5e-13
Olfr652	olfactory receptor 652	94.7	1.05	0	1.69	0	55.5	-8.34	1.12	-7.48	7.54e-14	4.54e-13
Lrfn2	leucine rich repeat and fibronectin type III domain containing 2	69.9	145	0	203	48	72.9	-7.91	1.06	-7.48	7.61e-14	4.58e-13
Olfr1215	olfactory receptor 1215	67.6	0	0	0	0	39.4	-7.86	1.05	-7.48	7.61e-14	4.59e-13
Olfr169	olfactory receptor 169	507	217	13	187	265	347	-5.23	0.699	-7.48	7.62e-14	4.59e-13
Gpr27	G protein-coupled receptor 27	183	163	7.56	157	173	145	-4.39	0.588	-7.48	7.64e-14	4.6e-13
Olfr1271	olfactory receptor 1271	692	5.53	12.1	5.59	5.43	408	-5.75	0.769	-7.47	7.78e-14	4.68e-13
Rtl6	retrotransposon Gag like 6	4020	3550	693	3380	3850	3270	-2.54	0.34	-7.47	7.78e-14	4.68e-13
Olfr785	olfactory receptor 785	48.7	0	0	0	0	28.4	-7.38	0.989	-7.47	8.03e-14	4.83e-13
Olfr229	olfactory receptor 229	50.6	0	0	0	0	29.5	-7.44	0.996	-7.47	8.06e-14	4.85e-13
Cbx3	chromobox 3	1970	2000	1010	2180	1690	1790	-0.948	0.127	-7.47	8.2e-14	4.93e-13
Olfr1301	olfactory receptor 1301	656	23.7	3.99	11.4	44.3	389	-7.26	0.972	-7.47	8.28e-14	4.97e-13
Snap91	synaptosomal-associated protein 91	4390	4590	573	4390	4930	3690	-2.98	0.399	-7.46	8.42e-14	5.05e-13
Olfr1199	olfactory receptor 1199	271	43.4	1.38	6.44	105	163	-7.35	0.985	-7.46	8.43e-14	5.06e-13
Becn1	beclin 1, autophagy related	4240	3850	1960	4230	3220	3710	-1.11	0.149	-7.46	8.45e-14	5.07e-13
Pls3	plastin 3 (T-isoform)	1040	749	308	831	612	833	-1.74	0.233	-7.46	8.52e-14	5.1e-13
Wdr35	WD repeat domain 35	4630	3500	1640	3530	3460	3800	-1.5	0.202	-7.46	8.55e-14	5.12e-13
Car11	carbonic anhydrase 11	782	1320	158	1410	1190	781	-2.32	0.311	-7.46	8.69e-14	5.2e-13
Ccdc126	coiled-coil domain containing 126	1350	1560	213	1680	1340	1170	-2.66	0.356	-7.46	8.7e-14	5.21e-13
Ufc1	ubiquitin-fold modifier conjugating enzyme 1	1810	1560	671	1540	1590	1530	-1.42	0.191	-7.46	8.72e-14	5.22e-13
Olfr1166	olfactory receptor 1166	46.8	0	0	0	0	27.3	-7.33	0.983	-7.46	8.92e-14	5.34e-13
Olfr1120	olfactory receptor 1120	94.7	4.94	0	7.9	0	56.3	-8.34	1.12	-7.45	9.2e-14	5.5e-13
Trappc1	trafficking protein particle complex 1	1100	727	404	821	569	881	-1.43	0.192	-7.45	9.27e-14	5.54e-13
Sdcbp	syndecan binding protein	8630	6310	3540	6230	6450	7120	-1.28	0.172	-7.45	9.49e-14	5.67e-13
Olfr919	olfactory receptor 919	44.4	0	0	0	0	25.9	-7.25	0.974	-7.45	9.66e-14	5.76e-13
B4galt2	UDP-Gal:betaGlcNAc beta 1,4- galactosyltransferase, polypeptide 2	929	953	365	1180	570	824	-1.38	0.185	-7.44	9.82e-14	5.86e-13
En2	engrailed 2	155	163	4.57	137	208	128	-4.82	0.648	-7.44	1.01e-13	5.99e-13
Cfap61	cilia and flagella associated protein 61	1510	1960	222	1400	2910	1360	-2.77	0.372	-7.44	1.03e-13	6.16e-13
Cdk15	cyclin-dependent kinase 15	57.4	35.3	0	46.3	17	41.4	-7.62	1.03	-7.43	1.05e-13	6.23e-13
Ptpn13	protein tyrosine phosphatase, non-receptor type 13	5140	6880	647	8050	4920	4650	-3	0.403	-7.43	1.08e-13	6.45e-13
Olfr818	olfactory receptor 818	227	4.11	1.5	0	11	134	-6.91	0.93	-7.43	1.09e-13	6.48e-13
Olfr143	olfactory receptor 143	53.8	0	0	0	0	31.4	-7.53	1.01	-7.43	1.1e-13	6.53e-13
Olfr1286	olfactory receptor 1286	97.8	10.8	0	17.3	0	59.5	-8.39	1.13	-7.43	1.11e-13	6.6e-13
Cdipt	CDP-diacylglycerol--inositol 3-phosphatidyltransferase (phosphatidylinositol synthase)	3210	2710	1670	2600	2890	2800	-0.946	0.127	-7.42	1.14e-13	6.79e-13
Olfr455	olfactory receptor 455	2370	218	39.9	219	218	1440	-5.89	0.793	-7.42	1.17e-13	6.92e-13
Olfr1355	olfactory receptor 1355	109	137	0	88.5	217	93.8	-8.54	1.15	-7.41	1.26e-13	7.46e-13
Eif4g2	eukaryotic translation initiation factor 4, gamma 2	35800	34200	18400	37000	29400	32100	-0.959	0.13	-7.41	1.31e-13	7.76e-13
Olfr765	olfactory receptor 765	46.1	0	0	0	0	26.9	-7.3	0.986	-7.4	1.31e-13	7.77e-13
Atp2b4	ATPase, Ca++ transporting, plasma membrane 4	687	1060	65.2	1060	1060	650	-3.4	0.46	-7.4	1.33e-13	7.88e-13
Tmem218	transmembrane protein 218	859	838	160	804	896	718	-2.44	0.33	-7.4	1.36e-13	8.03e-13
Coq4	coenzyme Q4	1200	1070	402	1040	1110	1020	-1.58	0.213	-7.4	1.38e-13	8.16e-13
Olfr228	olfactory receptor 228	47.6	0	0	0	0	27.8	-7.35	0.994	-7.4	1.39e-13	8.18e-13
Siah2	siah E3 ubiquitin protein ligase 2	3630	3340	2110	3570	2970	3270	-0.777	0.105	-7.39	1.43e-13	8.47e-13
Taar4	trace amine-associated receptor 4	68.5	0	0	0	0	39.9	-7.88	1.07	-7.39	1.46e-13	8.64e-13
Abhd8	abhydrolase domain containing 8	2390	1830	714	1770	1920	1940	-1.74	0.235	-7.39	1.48e-13	8.73e-13
Capn8	calpain 8	49.5	175	0	172	180	67.8	-7.41	1	-7.39	1.49e-13	8.78e-13
Nalcn	sodium leak channel, non-selective	83.2	24.9	0	24.3	26	54	-8.15	1.1	-7.39	1.5e-13	8.84e-13
Hoga1	4-hydroxy-2-oxoglutarate aldolase 1	52.9	68.2	0	89.6	32.7	46.1	-7.5	1.02	-7.38	1.56e-13	9.21e-13
Dnaic2	dynein, axonemal, intermediate chain 2	970	1770	99.6	1970	1430	978	-3.32	0.45	-7.38	1.58e-13	9.3e-13
Olfr1270	olfactory receptor 1270	156	0	3.74	0	0	92	-5.54	0.751	-7.38	1.6e-13	9.4e-13
Olfr809	olfactory receptor 809	52.9	0	0	0	0	30.8	-7.5	1.02	-7.37	1.69e-13	9.95e-13
Bcl11b	B cell leukemia/lymphoma 11B	3070	2720	331	2790	2600	2460	-3.22	0.437	-7.37	1.72e-13	1.01e-12
Olfr657	olfactory receptor 657	40.7	0	0	0	0	23.7	-7.12	0.967	-7.37	1.72e-13	1.01e-12
Olfr789	olfactory receptor 789	917	128	19	45	266	567	-5.53	0.751	-7.37	1.73e-13	1.01e-12
Bex2	brain expressed X-linked 2	2220	1460	387	1430	1510	1690	-2.51	0.341	-7.36	1.78e-13	1.04e-12
Olfr1309	olfactory receptor 1309	343	200	2.79	152	280	245	-6.67	0.906	-7.36	1.78e-13	1.04e-12
Olfr1386	olfactory receptor 1386	379	25.3	2.11	40.4	0	227	-7.2	0.978	-7.36	1.78e-13	1.04e-12
Adprh	ADP-ribosylarginine hydrolase	3110	1810	987	1710	1960	2410	-1.65	0.225	-7.36	1.8e-13	1.06e-12
Uqcrc2	ubiquinol cytochrome c reductase core protein 2	5500	4000	2470	3590	4690	4580	-1.15	0.157	-7.36	1.9e-13	1.11e-12
Arsa	arylsulfatase A	1260	1000	93.6	935	1120	975	-3.72	0.506	-7.36	1.91e-13	1.12e-12
Mlip	muscular LMNA-interacting protein	198	11.6	1.44	6.71	19.7	119	-6.75	0.918	-7.35	1.91e-13	1.12e-12
Pak6	p21 (RAC1) activated kinase 6	1240	1030	173	716	1560	988	-2.86	0.389	-7.35	2.02e-13	1.18e-12
Rnf157	ring finger protein 157	2800	2620	386	2850	2250	2290	-2.86	0.39	-7.34	2.06e-13	1.2e-12
Ubl4a	ubiquitin-like 4A	2790	2230	1460	2340	2050	2410	-0.942	0.128	-7.34	2.07e-13	1.21e-12
Olfr836	olfactory receptor 836	109	26.1	0	24.4	29	69.6	-8.55	1.16	-7.34	2.07e-13	1.21e-12
Tprgl	transformation related protein 63 regulated like	5270	4600	2550	4270	5160	4590	-1.04	0.142	-7.34	2.09e-13	1.22e-12
Gorasp2	golgi reassembly stacking protein 2	4600	4370	2330	4090	4830	4110	-0.978	0.133	-7.34	2.09e-13	1.22e-12
Fam124a	family with sequence similarity 124, member A	806	815	59.4	821	806	663	-3.74	0.51	-7.34	2.11e-13	1.23e-12
Znhit1	zinc finger, HIT domain containing 1	1680	1020	748	994	1060	1350	-1.16	0.159	-7.34	2.13e-13	1.24e-12
Ajm1	apical junction component 1	55.7	74.4	0	83.3	59.5	49	-7.58	1.03	-7.34	2.15e-13	1.25e-12
Dync1i2	dynein cytoplasmic 1 intermediate chain 2	5030	4860	2850	4680	5150	4570	-0.817	0.111	-7.34	2.17e-13	1.26e-12
Cacfd1	calcium channel flower domain containing 1	1690	1580	935	1410	1870	1520	-0.864	0.118	-7.34	2.18e-13	1.27e-12
Pcyox1	prenylcysteine oxidase 1	7300	6670	2180	6280	7310	6160	-1.74	0.238	-7.34	2.2e-13	1.28e-12
Hlcs	holocarboxylase synthetase (biotin-	1220	1030	296	886	1270	999	-2.04	0.278	-7.34	2.2e-13	1.28e-12
1110008P14Rik	RIKEN cDNA 1110008P14 gene	1580	1540	317	1440	1710	1330	-2.32	0.317	-7.33	2.25e-13	1.31e-12
Gabrb3	gamma-aminobutyric acid (GABA) A receptor, subunit beta 3	68.9	81.7	0.64	101	49.6	58.5	-6.02	0.821	-7.33	2.27e-13	1.32e-12
Ndufa5	NADH:ubiquinone oxidoreductase subunit A5	1670	1120	560	1090	1160	1330	-1.58	0.215	-7.33	2.28e-13	1.32e-12
Fam98b	family with sequence similarity 98, member B	1670	1340	803	1330	1370	1430	-1.05	0.144	-7.33	2.33e-13	1.35e-12
Ptprs	protein tyrosine phosphatase, receptor type, S	24800	15800	2950	18300	11500	18500	-3.07	0.419	-7.33	2.33e-13	1.35e-12
Car2	carbonic anhydrase 2	2330	1440	244	1450	1440	1730	-3.27	0.447	-7.33	2.37e-13	1.37e-12
Olfr1000	olfactory receptor 1000	119	11.8	0	0	31.4	71.3	-8.67	1.19	-7.32	2.47e-13	1.43e-12
Tsnax	translin-associated factor X	2590	2140	1340	2240	1960	2250	-0.951	0.13	-7.32	2.5e-13	1.45e-12
Olfr450	olfactory receptor 450	89.9	14.9	0	13.8	16.7	55.8	-8.27	1.13	-7.31	2.61e-13	1.51e-12
Cwc15	CWC15 spliceosome-associated protein	1650	1200	913	1240	1150	1410	-0.852	0.117	-7.31	2.7e-13	1.56e-12
Olfr1500	olfactory receptor 1500	46.7	0	0	0	0	27.2	-7.32	1	-7.31	2.73e-13	1.58e-12
Olfr1106	olfactory receptor 1106	44.8	0	0	0	0	26.2	-7.26	0.994	-7.31	2.77e-13	1.6e-12
Olfr1276	olfactory receptor 1276	61.1	0.639	0	1.02	0	35.7	-7.71	1.05	-7.31	2.77e-13	1.6e-12
Bphl	biphenyl hydrolase-like (serine hydrolase, breast epithelial mucin-associated antigen)	1540	1460	693	1300	1710	1350	-1.14	0.156	-7.3	2.79e-13	1.61e-12
Ttll3	tubulin tyrosine ligase-like family, member 3	5040	2110	327	2770	1000	3470	-3.95	0.54	-7.3	2.8e-13	1.61e-12
Cbx2	chromobox 2	816	523	172	568	448	626	-2.26	0.309	-7.3	2.81e-13	1.62e-12
Cops2	COP9 signalosome subunit 2	2760	2060	917	2350	1580	2250	-1.6	0.219	-7.3	2.84e-13	1.64e-12
Zdhhc18	zinc finger, DHHC domain containing 18	3050	3530	347	4240	2360	2630	-3.14	0.43	-7.3	2.86e-13	1.65e-12
Olfr954	olfactory receptor 954	75.1	1.79	0	2.86	0	44.2	-8.01	1.1	-7.3	2.94e-13	1.69e-12
Olfr1168	olfactory receptor 1168	88.9	5.84	0	0	15.6	52.9	-8.25	1.13	-7.29	3.01e-13	1.73e-12
Trpv2	transient receptor potential cation channel, subfamily V, member 2	872	598	96.5	705	420	661	-3.27	0.448	-7.29	3.02e-13	1.74e-12
Rbm11	RNA binding motif protein 11	376	159	28.3	192	104	260	-3.7	0.508	-7.29	3.09e-13	1.77e-12
Olfr1281	olfactory receptor 1281	489	79	6	68.2	97	304	-6.23	0.854	-7.29	3.09e-13	1.78e-12
Pcmtd2	protein-L-isoaspartate (D-aspartate) O-methyltransferase domain containing 2	3370	2990	1350	3130	2760	2890	-1.32	0.182	-7.29	3.12e-13	1.79e-12
Josd2	Josephin domain containing 2	811	738	116	784	660	660	-2.79	0.383	-7.29	3.12e-13	1.79e-12
Spop	speckle-type BTB/POZ protein	5290	3910	3060	4060	3670	4550	-0.787	0.108	-7.29	3.14e-13	1.8e-12
[truncated: 3,783 more rows]

## Sheet: sig_up
Name	DESC	OSN_GFP-_avg	OSN_GFP+_avg	MVC_avg	male_avg	fem_avg	baseMean	log2FoldChange	lfcSE	stat	pvalue	padj	Ratio
[truncated: 4,385 more rows]

[truncated: 8 more sheets: olfr_sig, olfr_sig_filt, inflam_sig, inflam_genes_sig_filt, chemo_genes_sig, chemo_genes_sig_filt, immune_genes_sig, immune_genes_sig_filt]
