# Supplementary material for: Transcriptional profiling reveals potential involvement of microvillous TRPM5-expressing cells in viral infection of the olfactory epithelium
Source: BMC Genomics. 2021 Mar 30;22:224. doi: 10.1186/s12864-021-07528-y (PMC8007386; doi:10.1186/s12864-021-07528-y)
Supplement: Supplementary file 1 — Additional file 1. [file 12864_2021_7528_MOESM1_ESM.zip › Figure 2 figure Sup 2 MVC_v_OSN_GFP-_reducedsal121topGO.xlsx]

## Sheet: upreg
GO.ID	Term	Annotated	Significant	Expected	Fisher	annotated	significant
GO:0045944	positive regulation of transcription by RNA polymerase II	964	281	163.97	3.2e-19	Aamdc, Aatf, Abhd14b, Ablim1, Ablim2, Ablim3, Actr2, Actr3, Acvr1, Acvr1b, Acvr2a, Acvrl1, Adrb2, Agap2, Ago1, Ago2, Agrn, Ahi1, Ahr, Ahrr, Akap8l, Akirin2, Akna, Akt1, Akt2, Alx1, Apbb1, Apln, App, Ar, Arf4, Arhgef10l, Arhgef2, Arid2, Arid3a, Arid3b, Arid3c, Arid4a, Arid4b, Arid5a, Armcx3, Arnt, Arnt2, Arntl, Arntl2, Arrb1, Ascl1, Ascl2, Ascl4, Ash1l, Ash2l, Asxl1, Asxl2, Asxl3, Atad2, Atad2b, A…	Abhd14b, Ablim1, Ablim3, Acvr2a, Adrb2, Akap8l, Arhgef10l, Arhgef2, Arid4a, Arid4b, Arid5a, Armcx3, Arnt, Arnt2, Arrb1, Ascl2, Asxl1, Asxl2, Atad2b, Atf1, Atf3, Atf4, Atxn1, Atxn7, Bach1, Bcl9l, Bmp7, Bptf, Brd4, Cand1, Cbfb, Cbx7, Ccn1, Ccnt1, Cdk12, Cebpa, Cebpb, Cebpd, Cebpz, Chd6, Cited2, Clock, Creb3l2, Creb3l4, Creb5, Crebbp, Crebrf, Csrnp1, Ctbp2, Dab2, Dbp, Dcn, Dll1, Dr1, E2f5, Egfr, Egr…
GO:0000122	negative regulation of transcription by RNA polymerase II	699	201	118.9	3.4e-14	Acvr2b, Aebp1, Aebp2, Ahr, Ahrr, Ajuba, Akirin2, Alx1, Ankrd2, Apbb1, Apc, Ar, Arhgap35, Arid1a, Arid5a, Arid5b, Ascl1, Ascl2, Ascl3, Asxl2, Atf2, Atf3, Atf7, Atf7ip, Atn1, Atrx, Atxn1, Atxn1l, Axin1, Bach1, Bach2, Bag3, Barx2, Bcl11a, Bcl6, Bcl6b, Bcor, Bend3, Bhlhe40, Bhlhe41, Bmi1, Bmp2, Bmp6, Bptf, Brms1, Brms1l, Btg2, C1qbp, Calr, Cbfa2t2, Cbfa2t3, Cbfb, Cbx2, Cbx4, Cbx5, Cbx6, Cbx7, Cbx8, C…	Arid5a, Arid5b, Ascl2, Asxl2, Atf3, Atf7ip, Atxn1, Bach1, Bach2, Bag3, Bcor, Bhlhe40, Bptf, Btg2, Cbfa2t2, Cbfb, Cbx5, Cbx7, Ccnd3, Cdk2, Cdkn1c, Cebpa, Cebpb, Cited2, Cnot1, Crebbp, Crebrf, Cxxc5, Dcaf1, Dnajb1, Dnajb4, Dnmt1, Dr1, E2f5, Egr1, Ehmt1, Ehmt2, Elk4, Ep300, Epas1, Ets2, Etv6, Ezh2, Ezr, Fgfr1, Fhl2, Flcn, Foxe1, Foxg1, Foxm1, Foxp4, Fzd8, Gatad2b, Gfi1b, Glis3, H1f0, H1f2, H1f4, Hbp…
GO:0008285	negative regulation of cell proliferation	556	173	94.57	9.6e-11	4930503L19Rik, Abcc8, Acvrl1, Adarb1, Adgrg1, Adipoq, Adm, Adora1, Adora2a, Adora3, Ager, Agt, Ahr, Aif1, Aimp1, Aimp2, Akirin1, Aldh1a2, Alox8, Ambra1, Apc, Apln, Apod, Apoe, Apoh, App, Appl2, Ar, Arg2, Arid2, Ascl2, Asph, Atf2, Atf5, Atm, Atp5a1, Atpif1, Atraid, Axin2, B2m, B4galt1, B4galt7, Bak1, Bap1, Bax, Bche, Bcl11b, Bcl2, Bcl6, Bdnf, Becn1, Bmp2, Bmp7, Bmpr2, Bnipl, Brca2, Brd7, Brip1, Bt…	Adgrg1, Adora1, Apod, Appl2, Ascl2, Asph, Axin2, B2m, Bak1, Bmp7, Btg1, Btg2, Cacnb4, Camk2n1, Cblb, Ccn3, Cd24a, Cd44, Cdh1, Cdkn1a, Cdkn1b, Ceacam1, Cebpa, Cebpb, Cers2, Cited2, Clmn, Csk, Ctsl, Dab2, Ddr1, Dlg5, Dll1, Drd4, Dusp1, Dusp10, Efnb2, Ephb1, Eppk1, Erbb2, F2r, Fam129b, Fap, Fgfrl1, Flcn, Fntb, Fosl1, Fzd5, Gdf11, Gja1, Gpc3, Gstp1, Hdac1, Hes1, Hpgds, Id2, Idh2, Igfbp5, Ing1, Ing2, …
GO:0016477	cell migration	1184	349	201.39	6.5e-09	Abcc1, Abcc8, Abhd2, Abhd6, Abi2, Abi3, Abl1, Abl2, Abr, Acap3, Ace, Ackr3, Ackr4, Acta2, Actn4, Actr3, Acvr1, Acvr1b, Acvrl1, Ada, Adam10, Adam15, Adam17, Adam8, Adam9, Adamts1, Adamts9, Adarb1, Add2, Adgra2, Adgrb1, Adgrg1, Adgrl3, Adipoq, Adipor1, Adora1, Adora3, Adra2a, Adtrp, Afdn, Ager, Ago2, Agt, Aif1, Aimp1, Ajuba, Akap12, Akirin1, Akt1, Akt2, Akt3, Aldoa, Alkbh1, Alox12, Alx1, Amot, Amot…	Abhd2, Abi2, Abl1, Ackr3, Ackr4, Adam10, Adgrg1, Adora1, Adra2a, Afdn, Akap12, Alkbh1, Amot, Amotl1, Amotl2, Ano6, Anxa1, Anxa6, Apod, Appl2, Arc, Arf6, Arhgap4, Arhgdia, Arhgef16, Arhgef2, Arhgef5, Arid5b, Arl13b, Arpc5, Arsb, Artn, Atp8a1, Bambi, Bcr, Bmp7, Camk2b, Camsap3, Cap1, Capn1, Card10, Carmil1, Ccn1, Ccn3, Cd151, Cd24a, Cd44, Cd63, Cdh1, Cdkl5, Ceacam1, Celsr1, Cers2, Cited2, Clic4, Cl…
GO:0046777	protein autophosphorylation	220	77	37.42	7.7e-08	Aak1, Aatk, Abl1, Abl2, Ace, Acvr1b, Adipoq, Alk, Atm, Atp13a2, Atr, Bcr, Bmx, Brd4, Btk, Cad, Camk2a, Camk2b, Camk2d, Camk2g, Camk4, Camkk2, Cdk12, Cdk5, Cdkl5, Chek2, Chp1, Clk1, Clk2, Clk3, Clk4, Csf1r, Csk, Csnk1g1, Csnk1g2, Csnk1g3, Csnk2a1, Ctnnd1, Dapk1, Dapk3, Ddr1, Ddr2, Dyrk1a, Dyrk1b, Eef2k, Egfr, Eif2ak1, Eif2ak2, Eif2ak3, Eif2ak4, Eif2s1, Eng, Enpp1, Epha1, Epha4, Epha7, Ephb1, Ephb3…	Abl1, Bcr, Bmx, Brd4, Camk2b, Cdk12, Cdkl5, Clk1, Clk3, Csk, Csnk1g1, Csnk1g3, Ctnnd1, Ddr1, Egfr, Eif2ak4, Eif2s1, Epha1, Epha4, Ephb1, Ephb3, Ephb4, Erbb2, Errfi1, Fer, Fes, Fgfr1, Gfra2, Hck, Insr, Irak1, Jak2, Jun, Kit, Lmtk2, Lyn, Map3k3, Map3k9, Mapkapk2, Mapkapk3, Mark2, Mark3, Met, Mknk2, Mob1b, Mvp, Nek2, Nme2, Ntrk2, Pak2, Pdgfc, Pim2, Pim3, Pink1, Ppp2ca, Ppp2r5a, Prkca, Prkd2, Ptk2, P…
GO:0045766	positive regulation of angiogenesis	140	49	23.81	1.9e-07	Abl1, Acvrl1, Adam12, Add1, Adm, Aggf1, Ago2, Akt3, Anxa1, Anxa3, Aqp1, Bmper, Brca1, Btg1, C3, C3ar1, C5ar1, Ccbe1, Cd34, Cdh5, Chil1, Chrna7, Cib1, Cma1, Ctsh, Cx3cl1, Cx3cr1, Cxcr4, Cybb, Ddah1, Dll1, Ecm1, Emc10, Eng, Epha1, Erap1, Ets1, F3, Fgf1, Fgf18, Fgf2, Fgfbp1, Foxc2, Gab1, Gata2, Gata6, Ghrl, Grem1, Grn, Hc, Hdac7, Hdac9, Hgf, Hif1a, Hipk2, Hk2, Hmga2, Hmgb1, Hmox1, Hspb1, Hspb6, Hyal…	Abl1, Anxa1, Btg1, Chil1, Dll1, Epha1, Ets1, F3, Fgf1, Gab1, Grn, Hdac7, Hipk2, Hk2, Hspb1, Hspb6, Itgb1, Jup, Klf4, Lgals3, Map3k3, Mdk, Nras, Pak4, Plk2, Prkca, Prkcb, Prkd2, Ptgs2, Ptk2b, Pxn, Rhob, Rras, Runx1, S100a1, Sash1, Sema5a, Sirt1, Sp1, Stat3, Stim1, Tek, Tgfbr2, Thbs1, Tnfrsf1a, Vash2, Vegfa, Xbp1, Zc3h12a
GO:0001570	vasculogenesis	67	29	11.4	4.0e-07	Ackr3, Adm, Amot, Brpf1, Ccm2, Cd34, Ceacam1, Cited1, Cited2, Ctnnb1, Cul7, Egfl7, Emp2, Eng, Epha2, Fbxw7, Fgf1, Fgf9, Fgfr1, Fgfr2, Foxm1, Fzd4, Gjc1, Glmn, Hdac7, Heg1, Hey1, Hey2, Hhex, Itgb8, Junb, Kdr, Myo1e, Notch1, Nrp1, Ntrk2, Paxip1, Pbrm1, Pdgfrb, Ptk2, Ptprj, Qk, Rap1a, Rapgef2, Rasip1, Rtn4, Setd2, Sgpl1, Smarca4, Smo, Spred1, Tead2, Tek, Tgfb1, Tgfbr2, Tgfbr3, Tiparp, Tmem100, Tnni3…	Ackr3, Amot, Ceacam1, Cited2, Cul7, Emp2, Fbxw7, Fgf1, Fgfr1, Foxm1, Hdac7, Hey1, Junb, Myo1e, Notch1, Ntrk2, Paxip1, Ptk2, Ptprj, Spred1, Tead2, Tek, Tgfbr2, Tiparp, Wnt7b, Xdh, Yap1, Zfp36l1, Zfp950
GO:0008360	regulation of cell shape	136	47	23.13	5.2e-07	Aldoa, Anxa1, Anxa7, Arap1, Arap3, Arhgap18, Arhgap35, Arhgdia, Arhgef18, Baiap2, Bambi, Brwd1, Brwd3, Ccl3, Cdc42, Cdc42ep1, Cdc42ep2, Cdc42ep3, Cdc42ep4, Cdc42ep5, Cdc42se1, Cdc42se2, Cfap410, Cfdp1, Cfl1, Coch, Coro1a, Crk, Csf1r, Cyfip1, Dapk3, Diaph1, Dlc1, Dlg1, Dmtn, Dnmbp, Epb41, Epb41l2, Epb41l3, Eps8, Ermn, Ezr, Fam171a1, Fblim1, Fermt2, Fes, Fgd1, Fgd4, Fgr, Fmnl1, Fmnl2, Fmnl3, Fn1, F…	Anxa1, Anxa7, Arap1, Arhgap18, Arhgdia, Bambi, Brwd1, Brwd3, Cdc42ep1, Cdc42ep4, Cdc42ep5, Coch, Cyfip1, Diaph1, Dnmbp, Epb41, Eps8, Ermn, Ezr, Fermt2, Fes, Gas7, Gna13, Hck, Kit, Limd1, Mark2, Myh14, Myl12a, Myo10, Parva, Parvb, Phip, Plxna2, Prag1, Ptk2, Ptk2b, Pxn, Rdx, Rhob, Rhoc, Rhog, Rnd3, Slc9a3r1, Syne3, Vegfa, Wasf3
GO:0001656	metanephros development	66	31	11.23	5.7e-07	Adipoq, Akr1b3, Aph1a, Aph1c, Aqp1, Bcl2, Bmp7, Calb1, Cited1, Ctnnb1, Dlg5, Egr1, Eya1, Fat4, Fbn1, Fgf10, Fmn1, Foxc2, Foxd1, Fras1, Gdf11, Gli3, Gpc3, Greb1l, Grem1, Hes1, Hes5, Hnf1b, Id2, Id3, Irx3, Itga8, Kif26b, Lamb2, Lgr4, Lif, Mtss1, Myc, Nf1, Osr2, Pdgfa, Pdgfb, Pdgfra, Pdgfrb, Pds5a, Ptch1, Rdh10, Ret, Robo2, Sall1, Six1, Six2, Six4, Slc5a1, Slit2, Smad4, Smo, Sox8, Sox9, Spry1, Tshz3…	Akr1b3, Aph1a, Aph1c, Bmp7, Dlg5, Egr1, Eya1, Fmn1, Fras1, Gdf11, Gpc3, Greb1l, Hes1, Id2, Kif26b, Lgr4, Mtss1, Ptch1, Rdh10, Sall1, Six1, Six2, Six4, Slc5a1, Slit2, Sox8, Sox9, Spry1, Wnt7b, Wwtr1, Yap1
GO:0035023	regulation of Rho protein signal transduction	119	42	20.24	1.1e-06	Abca1, Abl1, Abl2, Abr, Adgrg1, Adra1a, Akap13, Als2, Apoe, Arap3, Arhgap35, Arhgap42, Arhgdia, Arhgdib, Arhgef1, Arhgef10, Arhgef10l, Arhgef12, Arhgef16, Arhgef17, Arhgef18, Arhgef19, Arhgef2, Arhgef25, Arhgef28, Arhgef3, Arhgef33, Arhgef37, Arhgef38, Arhgef4, Arhgef40, Arhgef5, Arhgef6, Arhgef7, Arhgef9, Arrb1, Bcl6, Bcr, Cavin4, Ccdc125, Cdc42se1, Cdc42se2, Cdh2, Col3a1, Cul3, Dlc1, Dnmbp, Ect…	Abca1, Abl1, Adgrg1, Akap13, Arhgdia, Arhgef1, Arhgef10, Arhgef10l, Arhgef16, Arhgef17, Arhgef2, Arhgef5, Arhgef6, Arrb1, Bcr, Dnmbp, Eps8, Eps8l2, F2r, F2rl1, Farp1, Fgd6, Flcn, Itga3, Itgb1, Kctd10, Met, Net1, Ngfr, Plekhg2, Plekhg3, Plekhg5, Plekhg6, Prag1, Rasgrf2, Ripor2, Robo1, Sos1, Sos2, Spata13, Tiam1, Vav1
GO:0043065	positive regulation of apoptotic process	555	150	94.4	1.1e-06	4930453N24Rik, Abl1, Ace, Acer2, Acin1, Adam10, Adam17, Adam8, Adamtsl4, Adcy10, Adipoq, Adm, Adora2a, Adrb1, Adrb2, Ager, Agrn, Agt, Aifm1, Aifm2, Akap12, Akt1, Aldh1a1, Aldh1a2, Aldh1a3, Alox12, Ano6, Anxa1, Anxa5, Apaf1, Apbb1, Apbb2, Apc, Apopt1, Arhgef7, Arl6ip5, Arrb1, Arrb2, Ascl1, Atf2, Atf3, Atf4, Atf6, Atg7, Atm, Atpif1, B4galt1, Bace1, Bad, Bag1, Bak1, Bard1, Bax, Bbc3, Bcap31, Bcl10, …	Abl1, Adam10, Adrb2, Akap12, Aldh1a1, Ano6, Anxa1, Arrb1, Atf3, Atf4, Atg7, Bak1, Bcl10, Bcl2l14, Bik, Bmf, Bmp7, Bnip3l, Btg1, Camk2b, Capn1, Capn2, Casp2, Casp8, Ccn1, Cd24a, Cd44, Cdk19, Ceacam1, Clu, Cradd, Ctsc, Cyld, Dcun1d3, Dedd2, Dusp1, Dusp6, Egr1, Eif2s1, F2r, F3, Faf1, Fap, Fbh1, Fbxw7, Flcn, Fosl1, Gadd45a, Gadd45b, Gadd45g, Grk2, Grn, Hdac1, Hip1r, Hmgcr, Igf2r, Ing5, Inpp5d, Itga6,…
GO:0048596	embryonic camera-type eye morphogenesis	22	14	3.74	1.3e-06	Aldh1a1, Aldh1a3, Arid1a, Bmp7, Cited2, Frs2, Fzd5, Hipk1, Hipk2, Ihh, Kdm2b, Lrp6, Pax6, Phactr4, Prox1, Six3, Sox11, Sp1, Sp3, Stra6, Tbx2, Zeb1	Aldh1a1, Bmp7, Cited2, Fzd5, Hipk1, Hipk2, Lrp6, Pax6, Phactr4, Prox1, Six3, Sox11, Sp1, Sp3
GO:0001525	angiogenesis	412	133	70.08	1.4e-06	Abcc8, Abl1, Ace, Ackr3, Acvr1, Acvrl1, Adam12, Adam15, Adam8, Adamts1, Adamts9, Add1, Adgra2, Adgrb1, Adgrb2, Adgrb3, Adgrg1, Adipor2, Adm, Adrb2, Adtrp, Aggf1, Ago1, Ago2, Agt, Ahr, Aimp1, Akt1, Akt3, Amot, Amotl1, Amotl2, Angptl4, Angptl6, Anpep, Anxa1, Anxa2, Anxa3, Apln, Apoh, Aqp1, Arhgap22, Arhgap24, Atf2, Atp5b, B4galt1, Bcas3, Becn1, Bmper, Brca1, Btg1, C1galt1, C3, C3ar1, C5ar1, Calcrl,…	Abl1, Ackr3, Adgrg1, Adipor2, Adrb2, Amot, Amotl1, Amotl2, Anpep, Anxa1, Anxa2, Btg1, C1galt1, Card10, Casp8, Ccn1, Ccn3, Ceacam1, Chil1, Clic4, Dcn, Dll1, Efnb2, Egr3, Emp2, Epas1, Epha1, Ephb1, Ephb2, Ephb3, Ephb4, Ets1, F3, Fap, Fbxw7, Fgf1, Fgfr1, Flcn, Flna, Fzd5, Fzd8, Gab1, Gna13, Gpx1, Grn, Hbegf, Hdac7, Hipk2, Hk2, Hspb1, Hspb6, Id1, Itgav, Itgb1, Jun, Jup, Kctd10, Klf4, Klf5, Lgals3, Ma…
GO:0043066	negative regulation of apoptotic process	756	194	128.59	1.7e-06	Aamdc, Aars, Aatf, Abl1, Abl2, Abraxas2, Acaa2, Ackr3, Acot1, Acvr1, Ada, Adam17, Adam8, Adar, Adnp, Adora1, Adora2a, Agap2, Ago4, Agt, Ahi1, Aif1, Akr1b3, Akt1, Akt2, Aldh2, Alkbh1, Alms1, Alox12, Ambra1, Amigo2, Angptl4, Ankle2, Anp32b, Apbb2, Apbb3, Apc, Api5, Apip, Apoe, Apoh, Aqp1, Ar, Araf, Arel1, Arf4, Arg2, Arhgap10, Arl6ip1, Armc10, Arnt2, Arrb1, Arrb2, Asah2, Ascl1, Asic2, Asns, Atad3a,…	Abl1, Acaa2, Ackr3, Adnp, Adora1, Akr1b3, Aldh2, Alkbh1, Armc10, Arnt2, Arrb1, Asah2, Asns, Atad3a, Atg7, Bag3, Bag5, Bcl10, Bmf, Bmp7, Bnip3l, Btg2, Capn3, Casp2, Cast, Cat, Ccn1, Cd44, Cdkn1a, Cdkn1b, Cebpb, Cited2, Cldn7, Cln3, Clu, Cryab, Dab2, Dll1, Dnmt1, Dusp1, Egfr, Egr3, Ep300, Epcam, Erbb2, Erbb3, Eya1, Eya2, Eya4, F2r, Fam129b, Fhl2, Flna, G2e3, Gclc, Gnai2, Gnai3, Gnaq, Gpam, Gpx1, Gr…
GO:0098609	cell-cell adhesion	571	175	97.12	2.0e-06	Abat, Abl1, Abl2, Acvr1, Ada, Adam19, Adam8, Adamts18, Add2, Adgrl1, Adgrl3, Adgrv1, Adipoq, Adk, Adora2a, Adrb2, Adtrp, Afdn, Ager, Aif1, Ajuba, Akna, Akt1, Alcam, Alox12, Alox15, Amigo1, Amigo2, Amigo3, Ank3, Anxa1, Anxa3, Ap3b1, Ap3d1, Aqp4, Arg2, Arvcf, Ass1, Astn1, Atp2c1, B4galnt2, Bad, Bcl10, Bcl2, Bcl6, Blm, Bloc1s4, Bmi1, Bmp2, Bmp6, Bmp7, Boc, Bsg, Btnl2, C1qtnf1, Cadm1, Cadm3, Camsap3,…	Abl1, Adrb2, Afdn, Alcam, Alox15, Anxa1, Aqp4, Bcl10, Bmp7, Boc, Camsap3, Capn1, Cbfb, Cblb, Ccn1, Ccn3, Cd164, Cd24a, Cd44, Cdh1, Cdh11, Cdh26, Cdh6, Cdhr5, Ceacam1, Cebpb, Celsr1, Cited2, Cldn3, Crb1, Ctnnd1, Cyld, Dlg5, Dsc2, Dsc3, Dscaml1, Dsg2, Dsp, Dusp10, Efnb1, Efnb2, Efr3a, Egfr, Egr3, Epb41l5, Epcam, Ephb3, Ephb4, Ephb6, Erbb2, Ets1, Fam49b, Fat1, Fat2, Fat3, Fer, Fgfrl1, Fndc3a, Gcnt1,…
GO:0035019	somatic stem cell population maintenance	44	21	7.48	2.3e-06	Apc, Ascl2, Bcl9, Bcl9l, Bmp7, Braf, Cul4a, Elf5, Fgf10, Fgfr3, Gata2, Hes1, Hmga2, Hnf1b, Kat6a, Kit, Klf10, Lbh, Ldb1, Lig4, Lrp5, Nr2e1, Prdm16, Raf1, Rbpj, Rest, Sall1, Sfrp1, Six2, Ski, Sox2, Sox4, Sox9, Spi1, Tcf7l1, Tcf7l2, Tfap2c, Trp63, Vangl2, Vps72, Wnt9b, Yap1, Zfp36l2, Zhx2	Ascl2, Bcl9l, Bmp7, Elf5, Hes1, Kit, Klf10, Lrp5, Rbpj, Rest, Sall1, Sfrp1, Six2, Sox2, Sox4, Sox9, Tcf7l1, Tcf7l2, Vangl2, Yap1, Zfp36l2
GO:0003382	epithelial cell morphogenesis	41	20	6.97	2.7e-06	Ar, Arhgef26, Bcl11b, Cdh1, Cgn, Cldn3, Clic4, Cnmd, Col18a1, Col23a1, Col4a4, Dact2, Epb41l5, Fat1, Flnb, Frmd6, Grhl2, Heg1, Id1, Ift88, Ihh, Jmjd1c, Map3k1, Met, Notch4, Palld, Pard3, Pecam1, Plod3, Pof1b, Rab25, Rac1, Rilpl1, Rilpl2, Rock1, Scrib, Sipa1l3, Spint2, St14, Stc1, Tnmd	Arhgef26, Cdh1, Cldn3, Clic4, Epb41l5, Fat1, Flnb, Grhl2, Id1, Map3k1, Met, Palld, Plod3, Pof1b, Rab25, Rac1, Rilpl1, Rilpl2, Sipa1l3, St14
GO:0050729	positive regulation of inflammatory response	111	39	18.88	3.0e-06	Abcc1, Ace, Adam8, Adora3, Ager, Alox5ap, Ankrd42, Aoc3, Appl1, Btk, C2cd4a, C2cd4b, C3, Ccl3, Ccr2, Ccr5, Cd24a, Cd47, Cd81, Cdk19, Cebpa, Cebpb, Clock, Cnr1, Ctsc, Ctss, Ddt, Dhx9, Egfr, Ets1, F12, Fcer1g, Fcgr1, Fcgr3, Ffar2, Gprc5b, Gpsm3, Grn, H2-T23, Hspd1, Hyal2, Il17a, Il17d, Il17ra, Il17rb, Il17rc, Il1b, Il1rl1, Il33, Il6, Itga2, Jak2, Kars, Kpna6, Lbp, Ldlr, Lilra5, Lpl, Lrrk2, Lta, Mdk…	Alox5ap, Cd24a, Cdk19, Cebpa, Cebpb, Clock, Ctsc, Egfr, Ets1, Gprc5b, Grn, H2-T23, Il17ra, Il17rb, Il33, Jak2, Ldlr, Mdk, Mif, Myd88, Napepld, Nfkbia, Nfkbiz, Nupr1, Pdcd4, Pde2a, Pik3cg, Pla2g4a, Prkca, Ptgs2, Rps19, Stap1, Stat5a, Stat5b, Ticam1, Tnfrsf1a, Tnip1, Trpv4, Vamp8
GO:0035329	hippo signaling	30	18	5.1	8.7e-06	Ajuba, Amot, Amotl1, Amotl2, Dchs1, Dlg5, Fat4, Lats1, Lats2, Limd1, Mark3, Mob1a, Mob1b, Mob3b, Nek8, Nf2, Pja2, Sav1, Sox11, Stk3, Stk4, Tead1, Tead2, Tead3, Tead4, Wtip, Wwc1, Wwc2, Wwtr1, Yap1	Amot, Amotl1, Amotl2, Dlg5, Limd1, Mark3, Mob1a, Mob1b, Nek8, Sav1, Sox11, Stk3, Tead1, Tead2, Tead3, Wwc2, Wwtr1, Yap1
GO:0030336	negative regulation of cell migration	224	70	38.1	9.1e-06	Abcc8, Abhd2, Abhd6, Abr, Acvrl1, Ada, Adam15, Adamts9, Adarb1, Adgrb1, Adgrg1, Adipoq, Adipor1, Adora1, Adora3, Adtrp, Afdn, Ager, Aif1, Akt1, Apex1, Apod, Apoe, Apoh, Arap3, Arhgap4, Arhgdia, Arhgdib, Arid2, Bcl2, Bcr, Bmerb1, Bmpr1a, Braf, Calr, Card10, Ccl25, Ccl28, Ccn3, Ccr5, Cd200, Cd300a, Cd63, Cd74, Cdh1, Cers2, Cited2, Clasp1, Clasp2, Clic4, Cnn2, Col3a1, Coro1b, Coro1c, Csnk2b, Cx3cl1,…	Abhd2, Adgrg1, Adora1, Afdn, Apod, Arhgap4, Arhgdia, Bcr, Card10, Ccn3, Cd63, Cdh1, Cers2, Cited2, Clic4, Cnn2, Cygb, Dag1, Dcn, Dlg5, Dpysl3, Drd4, Dusp1, Dusp10, Epha1, Eppk1, Flcn, Idh2, Igfbp5, Il33, Jup, Klf4, Lrch1, Marveld3, Mctp1, Mecp2, Mif, Muc2, Notch1, Patz1, Pkp2, Podn, Ptk2, Ptprj, Ptprk, Ptprm, Ptpru, Rbpj, Rgcc, Rhob, Ripor2, Robo1, Rras, Sema3a, Serpinf1, Sfrp1, Slc9a3r1, Slit2, …
GO:0048661	positive regulation of smooth muscle cell proliferation	96	34	16.33	1.0e-05	Abcc4, Adamts1, Ager, Agt, Aif1, Akr1b3, Akt1, Alox12, Bmpr1a, C3ar1, Calcrl, Camk2d, Cdh13, Cx3cl1, Cyba, Ddx39b, Dnmt1, Egfr, Egr1, Ern1, Fgf2, Fgf9, Fgfr2, Foxj2, Frs2, Gnai2, Gnai3, Gnaq, Grk2, Gsk3b, Hbegf, Hdac4, Hes5, Hif1a, Hmgcr, Hmox1, Hpgd, Htr1b, Id2, Igf1, Igf1r, Igfbp5, Il18, Il6, Il6ra, Irak1, Irak4, Itga2, Jak2, Jun, Ldlrap1, Map3k5, Mdm2, Mef2d, Mfn2, Mmp2, Mmp9, Mnat1, Mtor, Myc…	Akr1b3, Dnmt1, Egfr, Egr1, Gnai2, Gnai3, Gnaq, Grk2, Hbegf, Hmgcr, Id2, Igfbp5, Il6ra, Irak1, Jak2, Jun, Mef2d, Myd88, Nampt, Notch3, Nqo2, Nr4a3, Prkca, Ptgs2, Ptk2, Rbpj, Rps6kb1, Shc1, Stat1, Stat5b, Tgfbr2, Thbs1, Traf6, Vegfa
GO:0030324	lung development	171	58	29.09	1.1e-05	Ace, Acvr2b, Ada, Agr2, Aimp2, Aldh1a2, Asah1, Ascl1, Asxl1, Atp7a, Atxn1, Atxn1l, Bag6, Bmpr1a, Bmpr2, Ccbe1, Ccdc39, Ccdc40, Ccn2, Cdc42, Cebpa, Celsr1, Cfc1, Cftr, Chil1, Cic, Creb1, Ctnnb1, Ctsh, Ctsz, Cux1, Cyp1a2, Dag1, Dhcr7, Dicer1, Dlg5, Dnaaf1, Edn2, Ep300, Epas1, Errfi1, Esrp1, Esrp2, Eya1, Fbxw7, Fgf1, Fgf10, Fgf18, Fgf2, Fgf7, Fgf9, Fgfr1, Fgfr2, Fgfr3, Flt4, Fndc3b, Foxa1, Foxj1, Fo…	Agr2, Asah1, Asxl1, Atxn1, Cebpa, Celsr1, Chil1, Cyp1a2, Dag1, Dhcr7, Dlg5, Ep300, Epas1, Errfi1, Esrp2, Eya1, Fbxw7, Fgf1, Fgfr1, Foxp4, Gpc3, Gpsm2, Grhl2, Hes1, Id1, Igfbp5, Itga3, Lama5, Ltbp3, Man1a2, Man2a1, Mmp14, Notch1, Plod3, Ptk7, Rbpj, Rdh10, Sav1, Sec24b, Selenon, Smad2, Sox11, Sox2, Sox9, Sp1, Sp3, Spry1, Srf, Tgfb3, Tgfbr2, Thrb, Tmtc3, Tnc, Tns3, Vangl2, Vegfa, Wnt7b, Yap1
GO:0030036	actin cytoskeleton organization	588	185	100.01	1.1e-05	Abi1, Abi2, Abitram, Abl1, Abl2, Ablim2, Ablim3, Abr, Acta1, Actb, Actg1, Actn1, Actn4, Actr2, Actr3, Actr3b, Add1, Add2, Add3, Adgrb1, Agap2, Aif1, Akap13, Alkbh4, Alms1, Alox15, Amot, Amotl1, Amotl2, Ankrd23, Anln, Antxr1, Anxa1, Ap1ar, Aqp1, Arap1, Arf1, Arf6, Arfgef1, Arfip2, Arhgap12, Arhgap17, Arhgap18, Arhgap25, Arhgap26, Arhgap28, Arhgap35, Arhgap40, Arhgap44, Arhgap6, Arhgdia, Arhgdib, A…	Abi2, Abl1, Ablim3, Actb, Actg1, Actn1, Add3, Akap13, Alox15, Amot, Amotl1, Amotl2, Antxr1, Anxa1, Arap1, Arf6, Arhgap12, Arhgap18, Arhgap26, Arhgap40, Arhgdia, Arhgef10, Arhgef10l, Arhgef17, Arhgef2, Arhgef5, Arpc1b, Arpc5, Arpin, Arrb1, Atxn3, Avil, Baiap2l1, Bcr, Cap1, Capn1, Capn3, Carmil1, Cdc42bpg, Cdc42ep1, Cdc42ep4, Cdc42ep5, Celsr1, Cfl2, Cln3, Cnn2, Cnn3, Cobl, Coro2b, Csrp1, Csrp2, Cts…
GO:0032922	circadian regulation of gene expression	62	25	10.55	1.2e-05	Ahr, Arntl, Atf4, Bhlhe40, Bhlhe41, Cartpt, Cavin3, Ciart, Clock, Crem, Cry1, Cry2, Csnk1d, Csnk1e, Drd2, Egr1, Gfpt1, Hdac1, Hdac2, Hdac3, Hnf1b, Hnrnpu, Huwe1, Id2, Kdm2a, Kdm5a, Kdm8, Kmt2a, Lgr4, Maged1, Mta1, Mybbp1a, Mycbp2, Nampt, Ncoa2, Ncor1, Ngfr, Noct, Npas2, Nr1d1, Nrip1, Ogt, Per1, Per2, Per3, Pml, Ppara, Ppargc1a, Ppp1ca, Ppp1cb, Ppp1cc, Prmt5, Rai1, Rbm4, Rbm4b, Relb, Rora, Rorc, S…	Atf4, Bhlhe40, Clock, Egr1, Hdac1, Id2, Kdm2a, Kmt2a, Lgr4, Mybbp1a, Nampt, Ngfr, Nr1d1, Nrip1, Per1, Per2, Per3, Pml, Rai1, Relb, Rora, Rorc, Sirt1, Usp2, Zfhx3
GO:0008284	positive regulation of cell proliferation	737	209	125.36	1.2e-05	Abcc4, Abl1, Acer2, Acer3, Acvrl1, Ada, Adam10, Adam17, Adamts1, Adgrg1, Adk, Adm, Adrb2, Agap2, Ager, Aggf1, Agt, Aif1, Akirin2, Akr1b3, Akt1, Akt2, Akt3, Aldh1a2, Aldh3a1, Alox12, Anp32b, Anxa1, Anxa2, Apln, Aqp1, Ar, Areg, Arhgap5, Arnt2, Arrb1, Ascl1, Ash2l, Aspm, Atad5, Atf2, Atf3, Atp7a, Atxn1, Atxn1l, Avp, Avpr2, B4galt1, Bad, Bambi, Bcl2, Bcl2l1, Bcl6, Bex1, Birc6, Blm, Bloc1s2, Bmi1, Bmp…	Abl1, Acer3, Adam10, Adgrg1, Adrb2, Akr1b3, Anxa1, Anxa2, Arnt2, Arrb1, Atf3, Atxn1, Bambi, Bex1, Ccn1, Ccnd3, Cd24a, Cdk2, Cdkn1a, Cdkn1b, Ceacam1, Cldn7, Clu, Cnot6l, Cst3, Ddr1, Dll1, Dmrta2, Dnmt1, Efemp1, Efnb1, Efnb2, Egfr, Egr1, Egr3, Eif4g1, Emp2, Epcam, Epha1, Eppk1, Erbb2, Erbb3, Esrp2, Ets1, Eya1, Ezh2, F2r, F3, Fer, Fgf1, Fgfr1, Flna, Fntb, Fosl2, Foxg1, Foxm1, Fzd7, Gab2, Garem1, Gna…
GO:0002934	desmosome organization	10	8	1.7	2.3e-05	Dsg2, Dsp, Grhl1, Jup, Nectin1, Perp, Pkp2, Pkp3, Prkca, Snai2	Dsg2, Dsp, Grhl1, Jup, Perp, Pkp2, Pkp3, Prkca
GO:0070857	regulation of bile acid biosynthetic process	6	6	1.02	2.4e-05	Malrd1, Nr1d1, Prox1, Sirt1, Star, Stard4	Malrd1, Nr1d1, Prox1, Sirt1, Star, Stard4
GO:0048008	platelet-derived growth factor receptor signaling pathway	57	26	9.7	2.5e-05	Abl1, Abl2, Adipoq, Apod, Arid5b, Bcar1, Bcr, Cbl, Cblb, Clasp2, Csrnp1, F3, Fer, Gab1, Glrx, Hgs, Hip1, Hip1r, Ift20, Inppl1, Iqgap1, Jak2, Lox, Lrig2, Lrp1, Myo1e, Ndrg4, Nr4a3, Nrp1, Pdap1, Pdgfa, Pdgfb, Pdgfc, Pdgfd, Pdgfra, Pdgfrb, Phf14, Plat, Plekha1, Pten, Ptpn1, Ptpn11, Ptpn2, Ptprj, Rapgef1, Rgs14, Schip1, Sgpl1, Slc9a3r1, Smpd3, Snca, Src, Tiparp, Txnip, Vegfa, Zfand5, Zfp950	Abl1, Apod, Arid5b, Bcr, Cblb, Csrnp1, F3, Fer, Gab1, Hip1r, Inppl1, Jak2, Lrig2, Myo1e, Nr4a3, Pdgfc, Plat, Ptprj, Rgs14, Slc9a3r1, Src, Tiparp, Txnip, Vegfa, Zfand5, Zfp950
GO:0060677	ureteric bud elongation	8	7	1.36	2.8e-05	Fgf1, Fmn1, Hnf1b, Kif26b, Lzts2, Sall1, Six1, Six4	Fgf1, Fmn1, Kif26b, Lzts2, Sall1, Six1, Six4
GO:0030335	positive regulation of cell migration	461	134	78.41	2.8e-05	Abcc1, Abl1, Ackr3, Acta2, Actn4, Actr3, Acvr1, Acvr1b, Adam10, Adam17, Adam8, Adam9, Adamts1, Adgra2, Adora3, Adra2a, Ager, Ago2, Agt, Aif1, Akap12, Akirin1, Akt1, Akt2, Akt3, Aldoa, Alox12, Amot, Amotl1, Ano6, Anxa1, Anxa3, Aoc3, Apc, App, Aqp1, Arf6, Arhgap5, Arhgef2, Arpc2, Atm, Atp5a1, Atp5b, Atp7a, Atp8a1, Bag4, Bcar1, Bcas3, Bcl2, Bdkrb1, Bmp2, Bmp7, Bmpr2, C1qbp, C3ar1, C5ar1, Calr, Camk1…	Abl1, Ackr3, Adam10, Adra2a, Akap12, Amot, Amotl1, Ano6, Anxa1, Arf6, Arhgef2, Atp8a1, Bmp7, Capn1, Carmil1, Ccn1, Cd151, Cpne3, Cxcl16, Dab2, Diaph1, Dock1, Dock5, Egfr, Egr1, Epb41l5, Epha1, Ets1, F2r, F2rl1, F3, Fam107a, Fam83h, Fer, Fgf1, Fgfr1, Flna, Gab1, Gab2, Gnai2, Grn, Hbegf, Hdac7, Hspb1, Igfbp5, Il6st, Insr, Iqsec1, Irs1, Itga2b, Itga3, Itga6, Itgav, Itgb1, Jak2, Jun, Kit, Lamc2, Lgal…
GO:0035914	skeletal muscle cell differentiation	60	26	10.21	3.1e-05	Akirin1, Ankrd2, Arntl, Atf3, Bcl9, Bcl9l, Btg2, Capn3, Cdon, Cited2, Cops2, Cyp26b1, Ddx17, Ddx5, Dmrta2, Egr1, Egr2, Emd, Eomes, Ephb1, Fos, Foxn2, Gpc1, Gtf3c5, Heyl, Hivep3, Hlf, Hmg20b, Klf5, Klhl41, Lemd2, Lemd3, Maff, Med20, Mef2c, Mef2d, Myc, Myog, Nln, Notch1, Nr1d2, Nr4a1, Nupr1, Plagl1, Rb1, Rbfox1, Rbm24, S100b, Sap30, Scx, Selenon, Six1, Six4, Smyd1, Snw1, Sox11, Sox8, Tbx1, Uqcc2, Z…	Atf3, Bcl9l, Btg2, Capn3, Cited2, Dmrta2, Egr1, Egr2, Ephb1, Fos, Hivep3, Hlf, Klf5, Maff, Mef2d, Notch1, Nr1d2, Nr4a1, Nupr1, Plagl1, Rbm24, Selenon, Six1, Six4, Sox11, Sox8
GO:0001657	ureteric bud development	79	35	13.44	3.6e-05	Agt, Arg2, Bcl2, Bdnf, Bmp2, Bmp7, Bmper, Calb1, Cat, Cd44, Crlf1, Ctnnb1, Ctnnbip1, Dchs1, Dlg1, Epcam, Eya1, Fat4, Fgf1, Fgf2, Fgfr1, Fgfr2, Fmn1, Foxc1, Foxc2, Foxd1, Gdf11, Gli3, Gpc3, Greb1l, Grem1, Gsta3, Gzf1, Hes1, Hey1, Hnf1b, Hs2st1, Ilk, Kif26b, Lama5, Lgr4, Lzts2, Maged1, Myc, Npnt, Pbx1, Pgf, Ptch1, Rara, Rarb, Ret, Robo2, Sall1, Sfrp1, Sim1, Six1, Six2, Six4, Slit2, Smad1, Smad2, Sm…	Bmp7, Cat, Cd44, Epcam, Eya1, Fgf1, Fgfr1, Fmn1, Gdf11, Gpc3, Greb1l, Gsta3, Hes1, Hey1, Kif26b, Lama5, Lgr4, Lzts2, Npnt, Ptch1, Rara, Sall1, Sfrp1, Six1, Six2, Six4, Slit2, Smad2, Smad3, Smad5, Smad7, Sox8, Sox9, Spry1, Vegfa
GO:0002011	morphogenesis of an epithelial sheet	51	21	8.67	4.0e-05	Acvrl1, Ajuba, Arhgap12, Arhgap24, Arhgap35, Bmp7, Carmil2, Ccn1, Cd151, Cd44, Chuk, Clasp1, Clasp2, Col5a1, Dag1, Ddr1, Dll4, Dvl1, Dvl2, Flna, Flrt3, Hbegf, Jag1, Lin7c, Lrp6, Map3k1, Megf8, Mmp12, Mpp5, Msx2, Mtor, Notch1, Notch2, Pard3, Pdcd10, Pdpn, Phactr4, Phldb2, Plet1, Pten, Rreb1, Scnn1b, Scnn1g, Snai2, Sos1, Sox11, Srf, Tor1a, Vangl2, Wnt5a, Zfp568	Arhgap12, Bmp7, Ccn1, Cd151, Cd44, Dag1, Ddr1, Flna, Hbegf, Lrp6, Map3k1, Notch1, Notch2, Phactr4, Plet1, Rreb1, Sos1, Sox11, Srf, Vangl2, Zfp568
GO:0045892	negative regulation of transcription, DNA-templated	970	271	164.99	4.7e-05	2700081O15Rik, A430033K04Rik, Acvr2b, Adipoq, Aebp1, Aebp2, Ahr, Ahrr, Ajuba, Akirin2, Alx1, Ankrd2, Apbb1, Apc, Apobec1, Ar, Arhgap35, Arid1a, Arid4a, Arid5a, Arid5b, Arntl, Ascl1, Ascl2, Ascl3, Asxl2, Atad2, Atad2b, Atf2, Atf3, Atf5, Atf7, Atf7ip, Atn1, Atp8b1, Atrx, Atxn1, Atxn1l, AW146154, Axin1, Bach1, Bach2, Bag3, Bahd1, Bap1, Barx2, Basp1, Baz2a, Bcl11a, Bcl3, Bcl6, Bcl6b, Bclaf1, Bcor, Be…	2700081O15Rik, Apobec1, Arid4a, Arid5a, Arid5b, Ascl2, Asxl2, Atad2b, Atf3, Atf7ip, Atp8b1, Atxn1, Bach1, Bach2, Bag3, Bahd1, Basp1, Bcor, Bhlhe40, Bmp7, Bptf, Btg2, Capn3, Cbfa2t2, Cbfb, Cbx5, Cbx7, Ccnd3, Cdk2, Cdkn1b, Cdkn1c, Cebpa, Cebpb, Cebpd, Cited2, Clock, Cnot1, Crebbp, Crebrf, Cryab, Ctbp2, Cxxc5, Dab2, Dcaf1, Dnajb1, Dnajb4, Dnmt1, Dr1, Dusp5, E2f5, Egr1, Ehmt1, Ehmt2, Elf3, Elk4, Ep30…
GO:0007507	heart development	495	139	84.2	4.8e-05	Acacb, Acadm, Ace, Acvr1, Acvr2b, Acvrl1, Adam15, Adam19, Adamts1, Adamts6, Adamts9, Adap2, Adgrg6, Adm, Adra1a, Adrb1, Agt, Ahi1, Ahr, Akap13, Akap6, Aldh1a2, Alpk3, Anks6, Anxa2, Ap1b1, Ap2b1, Apc, Apln, Arid1a, Arid2, Arl13b, Armc4, Arrb2, Asxl1, Asxl2, Atf2, Atg5, Atg7, Atm, Axin2, Bbs7, Bcor, Bicc1, Bmp2, Bmp7, Bmpr1a, Bmpr2, C2cd3, Cacna1c, Cacybp, Calcrl, Camk2d, Casp3, Casp7, Casp8, Cavin…	Acadm, Adgrg6, Akap13, Anxa2, Arl13b, Asxl1, Asxl2, Atg7, Axin2, Bcor, Bmp7, Casp7, Casp8, Ccn1, Cdkn1a, Cdkn1b, Cited2, Dll1, Dnaaf3, Dsg2, Dsp, Dusp6, Efnb2, Egfr, Ep300, Ephb4, Erbb2, Erbb3, Eya1, Fdps, Fgf1, Fgfr1, Fgfrl1, Fhl2, Flna, Folr1, Foxp4, Fzd1, Fzd7, Gaa, Gab1, Gja1, Gna11, Gnaq, Gng5, Gpc3, Greb1l, Grhl2, Grk2, Gys1, Hes1, Hexim1, Hey1, Id1, Id2, Insr, Itgb1, Jun, Kcnk2, Kctd10, Kd…
GO:0010468	regulation of gene expression	3044	725	517.76	5.0e-05	1700007K13Rik, 2700081O15Rik, A2m, A430033K04Rik, Aamdc, Aars, Aatf, Abca2, Abcf1, Abhd14b, Abl1, Ablim1, Ablim2, Ablim3, Abt1, Acacb, Ace, Acin1, Aco1, Actl6a, Actl6b, Actr2, Actr3, Actr5, Actr8, Acvr1, Acvr1b, Acvr2a, Acvr2b, Acvrl1, Adam19, Adam8, Adar, Adarb1, Adcy1, Adgrf1, Adipoq, Adnp, Adora2a, Adora3, Adrb2, Adtrp, Aebp1, Aebp2, Afap1l2, Afdn, Aff1, Aff2, Agap2, Ager, Ago1, Ago2, Ago3, Ag…	2700081O15Rik, Abhd14b, Abl1, Ablim1, Ablim3, Aco1, Actr5, Acvr2a, Adnp, Adrb2, Afdn, Agr2, Ahnak, Ahnak2, Akap8l, Alkbh1, Anxa2, Anxa4, Anxa7, Apba3, Apobec1, Arhgef10l, Arhgef2, Arhgef5, Arid4a, Arid4b, Arid5a, Arid5b, Armcx3, Arnt, Arnt2, Arrb1, Ascl2, Asph, Asxl1, Asxl2, Atad2b, Atf1, Atf3, Atf4, Atf7ip, Atp6v1b1, Atp8b1, Atxn1, Atxn7, Axin2, Bach1, Bach2, Bag2, Bag3, Bahd1, Bak1, Bambi, Basp…
GO:0060412	ventricular septum morphogenesis	39	20	6.63	5.3e-05	Acvr1, Bmpr2, Cited2, Egln1, Fgfr2, Fgfrl1, Fzd1, Fzd2, Hes1, Hey1, Hey2, Heyl, Id2, Lrp6, Nfatc1, Nos3, Notch1, Nsd2, Prox1, Rbm15, Rbpj, Robo1, Robo2, Sav1, Slit2, Slit3, Smad4, Smad7, Sox11, Sox4, Tgfb2, Tgfbr1, Tgfbr2, Tgfbr3, Vangl2, Wnt11, Wnt5a, Zfpm1, Zfpm2	Cited2, Fgfrl1, Fzd1, Hes1, Hey1, Id2, Lrp6, Notch1, Prox1, Rbm15, Rbpj, Robo1, Sav1, Slit2, Smad7, Sox11, Sox4, Tgfb2, Tgfbr2, Vangl2
GO:0032147	activation of protein kinase activity	208	63	35.38	5.8e-05	Abl1, Acvr2b, Adam9, Adnp, Adora1, Adra2a, Agt, Alk, Arrb1, Atg13, Avpi1, Axin1, Bmp2, Bora, Cab39, Camkk1, Camkk2, Card10, Cartpt, Ccdc88a, Cd300a, Cd40lg, Cd74, Cd81, Cdk5r2, Chil1, Chrna7, Cops8, Crkl, Cspg4, Cxcl17, Dab2, Dab2ip, Dlg1, Drd2, Drd4, Ect2, Egf, Egfr, Eif2ak2, Emp2, Ercc6, Ern1, Ern2, Erp29, F2r, Fgd4, Fgf1, Fgf10, Fgf2, Frs2, Gab1, Gadd45a, Gadd45b, Gadd45g, Gas6, Gdf15, Ghr, Gh…	Abl1, Adnp, Adora1, Adra2a, Arrb1, Avpi1, Camkk1, Card10, Chil1, Dab2, Drd4, Egfr, Emp2, F2r, Fgf1, Gab1, Gadd45a, Gadd45b, Gadd45g, Ghr, Il6ra, Insr, Irak1, Jak2, Kit, Malt1, Map2k3, Map3k1, Map3k14, Map3k15, Map3k2, Map3k20, Map3k3, Map3k4, Map3k9, Map4k4, Mdfic, Met, Muc20, Pak2, Pak4, Pdgfc, Plce1, Ptk2b, Ptprc, Pxn, Ripk1, Ripk2, Shc1, Slk, Src, Stk24, Stk3, Taok3, Tgfa, Tgfb2, Tgfb3, Tgfbr2…
GO:0010976	positive regulation of neuron projection development	326	83	55.45	6.2e-05	Abl2, Ache, Acsl6, Actr2, Actr3, Adam17, Adamts1, Adnp, Afdn, Agt, Ahi1, Akap5, Alk, Amigo1, Anapc2, Ankrd27, Ap2a1, Apbb1, Apoe, Arf1, Arhgap35, Arsb, Atf1, Atp5g1, Atp8a2, Avil, Baiap2, Bcl11a, Bdnf, Bhlhb9, Bmp7, Bmpr2, Braf, Cacng7, Camk1, Camk1d, Camk2b, Caprin1, Caprin2, Cask, Cbfa2t2, Cd24a, Cdh4, Cdkl3, Cdkl5, Cfl1, Cflar, Cnr1, Cntf, Cntn1, Cobl, Cpeb1, Cpeb3, Cpne5, Cpne9, Crabp2, Creb3…	Adnp, Afdn, Ankrd27, Arsb, Atf1, Avil, Bmp7, Camk2b, Cbfa2t2, Cd24a, Cdkl5, Cobl, Cpne5, Crabp2, Creb3l2, Cul7, Cyfip1, Dlg5, Dpysl3, Eef1a1, Enc1, Ep300, Epha4, Ezh2, Fbxo38, Fes, Fgfr1, Fzd1, Gprc5b, Grn, Hap1, Hspb1, Il1rap, Itga3, Itga6, Itgb1, Itpr1, L1cam, Lrp6, Lyn, Mapt, Mark2, Mdk, Mecp2, Met, Mfn1, Mif, Nck1, Nedd4l, Nefl, Neurl1a, Ngfr, Nlgn2, Nme1, Nme2, Ntn1, Ntrk2, P2ry2, P3h1, Plxn…
GO:0007517	muscle organ development	313	98	53.24	6.5e-05	Acta1, Actn3, Adarb1, Adgrb1, Adrb1, Adrb2, Akap6, Akirin1, Ankrd2, Apc, Arid5b, Arntl, Arrb2, Atf3, Bcl2, Bcl9, Bcl9l, Bdnf, Bin3, Bmp2, Bmpr1a, Boc, Btbd1, Btg2, Capn3, Cav2, Cavin4, Ccnb1, Ccnt2, Cd164, Cdk1, Cdk5, Cdon, Cenpf, Cfl2, Cflar, Chat, Chd2, Chd7, Chkb, Chrna1, Chrnd, Cited2, Cntf, Cntfr, Col11a1, Col14a1, Col3a1, Coprs, Cops2, Creb1, Cryab, Ctdp1, Ctnnb1, Cxadr, Cyp26b1, Ddx17, Ddx…	Adrb2, Arid5b, Atf3, Bcl9l, Boc, Btg2, Capn3, Cd164, Cfl2, Chat, Chd2, Cited2, Cryab, Dll1, Dmrta2, Dsp, Dtnbp1, Efnb2, Egr1, Egr2, Ep300, Ephb1, Erbb3, Etv1, Fdps, Fgfr1, Fgfrl1, Flnb, Fos, Fzd1, Fzd7, Gja1, Gpcpd1, Gpx1, Hdac7, Hey1, Hivep3, Hlf, Hmgcr, Homer1, Jph1, Kcnk2, Klf5, Lama5, Lmna, Lrp2, Lrp6, Ly6e, Maff, Mbnl1, Med1, Mef2d, Meis1, Met, Mrtfb, Mtss1, Myh14, Myorg, Notch1, Nr1d2, Nr4a…
GO:0051017	actin filament bundle assembly	149	49	25.34	6.6e-05	Abl1, Abl2, Actn1, Actn4, Add1, Add2, Add3, Aif1, Alms1, Arap1, Arhgap28, Arhgap6, Arhgef10, Arhgef10l, Arhgef5, Arrb1, Asap3, Bag4, Baiap2, Baiap2l1, Bbs4, Braf, Cald1, Carmil1, Ccn2, Cd47, Cfl1, Clasp1, Clasp2, Coro1b, Coro2b, Cul3, Cx3cl1, Dbn1, Dlc1, Dmtn, Dpysl3, Epha1, Eps8, Espn, Espnl, Evl, Ezr, Fam107a, Fam171a1, Fhdc1, Fhod1, Flna, Fmn2, Fscn1, Gas7, Gpr65, Hsp90b1, Id1, Inpp5k, Itgb1bp…	Abl1, Actn1, Add3, Arap1, Arhgef10, Arhgef10l, Arhgef5, Arrb1, Baiap2l1, Carmil1, Coro2b, Dpysl3, Epha1, Eps8, Espn, Ezr, Fam107a, Fhdc1, Flna, Gas7, Id1, Itgb5, Lcp1, Lima1, Met, Mtss1, Myo1b, Pawr, Pfn1, Pik3r1, Ppp1r9a, Ptk2b, Pxn, Rac1, Rdx, Rgcc, Rhob, Rhoc, Rnd3, Rock2, Sdc4, Smad3, Sorbs3, Src, Srf, Swap70, Tgfb3, Triobp, Zyx
GO:0007266	Rho protein signal transduction	172	63	29.26	6.8e-05	Abca1, Abl1, Abl2, Abr, Adgrg1, Adra1a, Adrb1, Akap13, Als2, Apoe, Arap3, Arhgap32, Arhgap35, Arhgap42, Arhgdia, Arhgdib, Arhgdig, Arhgef1, Arhgef10, Arhgef10l, Arhgef11, Arhgef12, Arhgef16, Arhgef17, Arhgef18, Arhgef19, Arhgef2, Arhgef25, Arhgef28, Arhgef3, Arhgef33, Arhgef37, Arhgef38, Arhgef4, Arhgef40, Arhgef5, Arhgef6, Arhgef7, Arhgef9, Arrb1, Baiap2, Bcl6, Bcr, Cavin4, Ccdc125, Cdc42, Cdc42…	Abca1, Abl1, Adgrg1, Akap13, Arhgap32, Arhgdia, Arhgef1, Arhgef10, Arhgef10l, Arhgef16, Arhgef17, Arhgef2, Arhgef5, Arhgef6, Arrb1, Bcr, Cdc42ep1, Cdc42ep4, Cdc42ep5, Celsr1, Cnksr1, Ctnnal1, Dnmbp, Eps8, Eps8l2, F2r, F2rl1, Farp1, Fgd6, Flcn, Gna13, Itga3, Itgb1, Kctd10, Met, Net1, Ngfr, Ntn1, Phactr4, Plekhg2, Plekhg3, Plekhg5, Plekhg6, Prag1, Rac1, Rac3, Rasgrf2, Rhob, Rhobtb2, Rhoc, Rhog, Rip…
GO:0010839	negative regulation of keratinocyte proliferation	11	8	1.87	7.0e-05	Cask, Ctsl, Efnb2, Eppk1, Intu, Kdf1, Klf9, Med1, Ptprk, Sfn, Snai2	Ctsl, Efnb2, Eppk1, Kdf1, Klf9, Med1, Ptprk, Sfn
GO:0043406	positive regulation of MAP kinase activity	189	62	32.15	8.0e-05	Adam8, Adam9, Adora1, Adra2a, Ager, Ajuba, Akap13, Alk, Arhgef5, Arrb1, Avpi1, Axin1, Bmp2, Cartpt, Cd24a, Cd40lg, Cd74, Cd81, Ceacam1, Chrna7, Crkl, Csk, Cspg4, Cxcl17, Dab2, Dab2ip, Drd4, Dusp19, Dvl2, Dvl3, Egf, Egfr, Eif2ak2, Epha4, Erbb2, Ercc6, Ern1, Ern2, Erp29, Ezh2, F2r, Fgd2, Fgd4, Fgf1, Fgf10, Fgf18, Fgf2, Fgfr1, Frs2, Fzd4, Fzd5, Fzd8, Gab1, Gadd45a, Gadd45b, Gadd45g, Gdf15, Ghr, Ghrl…	Adora1, Adra2a, Akap13, Arhgef5, Arrb1, Avpi1, Cd24a, Ceacam1, Csk, Dab2, Drd4, Egfr, Epha4, Erbb2, Ezh2, F2r, Fgf1, Fgfr1, Fzd5, Fzd8, Gab1, Gadd45a, Gadd45b, Gadd45g, Ghr, Insr, Irak1, Jak2, Kit, Map2k3, Map3k1, Map3k15, Map3k20, Map3k4, Map3k9, Mdfic, Met, Mif, Muc20, Pdgfc, Pik3cg, Pik3r5, Plce1, Ptk2b, Ptprc, Pxn, Ripk1, Ripk2, Robo1, Sash1, Shc1, Src, Taok3, Tgfa, Tgfb3, Thbs1, Tiam1, Tirap…
GO:0006695	cholesterol biosynthetic process	39	17	6.63	9.1e-05	Abcg1, Apoe, Ces1d, Cftr, Cyb5r3, Cyp51, Dhcr24, Dhcr7, Ebp, Erlin1, Erlin2, Fdft1, Fdps, Fgf1, G6pdx, Hmgcr, Hmgcs1, Hmgcs2, Hsd17b7, Insig1, Insig2, Lbr, Lss, Mvd, Mvk, Npc1l1, Nsdhl, Pex2, Pmvk, Por, Prkaa1, Prkaa2, Sc5d, Scap, Scp2, Sec14l2, Sod1, Srebf1, Tm7sf2	Ces1d, Cyb5r3, Cyp51, Dhcr7, Fdft1, Fdps, Fgf1, Hmgcr, Hmgcs1, Hsd17b7, Insig1, Lbr, Lss, Mvd, Prkaa1, Srebf1, Tm7sf2
GO:0003151	outflow tract morphogenesis	65	24	11.06	9.4e-05	Atf2, Bmp7, Bmpr1a, Bmpr2, Cited2, Crkl, Ctnnb1, Dhrs3, Dicer1, Dvl2, Dvl3, Eng, Eya1, Fgfr2, Folr1, Foxc1, Foxc2, Fzd1, Fzd2, Gata6, Hes1, Hey1, Hey2, Heyl, Hif1a, Ilk, Isl1, Jag1, Jun, Lrp2, Lrp6, Mef2c, Msx2, Nedd4, Nipbl, Notch1, Nrp1, Nrp2, Parva, Plxnd1, Rara, Rarb, Rbpj, Robo1, Robo2, Sec24b, Sema3c, Sfrp2, Six1, Smad4, Smad6, Smarca4, Sox11, Tbx1, Tbx2, Tgfb2, Tgfbr2, Tgfbr3, Thbs1, Vangl…	Bmp7, Cited2, Eya1, Folr1, Fzd1, Hes1, Hey1, Jun, Lrp2, Lrp6, Nedd4, Notch1, Parva, Rara, Rbpj, Robo1, Sec24b, Six1, Sox11, Tgfb2, Tgfbr2, Thbs1, Vangl2, Vegfa
GO:0042632	cholesterol homeostasis	58	22	9.87	0.00011	Abca1, Abcg1, Abcg8, Acox1, Alms1, Ampd2, Apoe, Ccdc22, Cd24a, Commd1, Commd9, Cyp39a1, Cyp7b1, Dgat2, Ehd1, Ephx2, Gramd1b, Hdac9, Hpn, Il18, Insig1, Lamtor1, Ldlr, Ldlrap1, Lima1, Lipc, Lipg, Lpl, Lrp5, Malrd1, Med13, Mia2, Mttp, Mylip, Ncor1, Nfe2l1, Npc1, Npc1l1, Npc2, Nr1d1, Nr1h2, Nr1h3, Nr5a2, Nus1, Pex2, Plscr3, Raly, Rora, Scarb1, Sec24a, Sirt1, Slc37a4, Soat1, Srebf2, Tmem97, Ttc39b, Wa…	Abca1, Ampd2, Cd24a, Cyp39a1, Insig1, Ldlr, Lima1, Lipg, Lrp5, Malrd1, Med13, Mia2, Mylip, Npc2, Nr1d1, Rora, Scarb1, Sec24a, Sirt1, Soat1, Srebf2, Xbp1
GO:0002064	epithelial cell development	198	78	33.68	0.00012	Abcb1a, Abi2, Adamtsl4, Add1, Adipoq, Adrm1, Afdn, Agt, Akap11, Akap9, Alg10b, Ampd2, Ar, Arhgef26, Arid4a, Arid4b, Arntl, Atp2b2, Atrx, B4galt1, Bad, Bcl11b, Bfsp1, Bhlha15, Bmp6, C1galt1, Ccm2, Cdh1, Cdh23, Cdh5, Cdk6, Cftr, Cgn, Cldn1, Cldn3, Clic4, Clic5, Clock, Cnmd, Col18a1, Col23a1, Col4a4, Ctnnb1, Cxcr4, Dact2, Dicer1, Dll1, Dmd, Dnase1l2, E2f4, Eng, Epb41l5, Epha2, Esr1, Esr2, Exph5, Ezr…	Abi2, Afdn, Akap9, Ampd2, Arhgef26, Arid4a, Arid4b, C1galt1, Cdh1, Cldn3, Clic4, Clic5, Clock, Dll1, Epb41l5, Exph5, Ezr, F11r, F2rl1, Fasn, Fat1, Fgfr1, Flna, Flnb, Fndc3a, Fosl2, Gja1, Gpx1, Grhl2, Id1, Kdf1, Klf5, Map3k1, Met, Muc2, Myadm, Myd88, Myo1e, Notch1, Notch2, Palld, Pax6, Pde2a, Plod3, Pof1b, Prox1, Rab25, Rac1, Rap1b, Rara, Rdx, Rest, Rilpl1, Rilpl2, Ripor2, Rock2, S1pr2, Sec24b, Sf…
GO:0010634	positive regulation of epithelial cell migration	124	48	21.09	0.00012	Abl1, Adam17, Adam9, Adgra2, Agt, Akt1, Akt3, Alox12, Amot, Amotl1, Anxa1, Anxa3, Aqp1, Arf6, Atp5a1, Atp5b, Bcar1, Bcas3, Bmpr2, Calr, Capn7, Ccbe1, Cib1, Clasp1, Clasp2, Ctsh, Dock1, Dock5, Emc10, Enpp2, Epb41l4b, Epb41l5, Ets1, Fgf1, Fgf10, Fgf16, Fgf18, Fgf2, Fgf7, Fgfbp1, Fgfr1, Flt4, Foxc2, Gab2, Gata2, Gpi1, Gpld1, Grn, Hbegf, Hdac6, Hdac7, Hdac9, Hif1a, Hmox1, Hspb1, Hyal1, Igf1, Igf2, Iq…	Abl1, Amot, Amotl1, Anxa1, Arf6, Dock1, Dock5, Epb41l5, Ets1, Fgf1, Fgfr1, Gab2, Grn, Hbegf, Hdac7, Hspb1, Iqsec1, Itga3, Jun, Map2k3, Map3k3, Map4k4, Met, Pfn1, Plk2, Plpp3, Prkca, Prkd2, Prox1, Ptgs2, Ptk2b, Rab25, Rhob, Rock2, Rreb1, Sash1, Sema5a, Sirt1, Sox9, Sp1, Src, Stat5a, Tek, Tgfb2, Tgfbr2, Thbs1, Vegfa, Zc3h12a
GO:0097164	ammonium ion metabolic process	132	43	22.45	0.00013	Abat, Abhd3, Acadl, Acadm, Acer2, Acer3, Ache, Acsl3, Akr1a1, Akr1b3, Akr1b8, Akr1c14, Akr7a5, Aldh9a1, Amd1, Amd2, Asah1, Asah2, Atp2b2, Atp7a, Azin1, Azin2, Bbox1, Bche, Btbd9, Capn2, Cbr4, Cept1, Chat, Chdh, Chka, Chkb, Chpt1, Chrna7, Chrnb2, Cln3, Comt, Cpt1a, Cpt1b, Cpt1c, Crat, Crot, Cyp2d22, Dbh, Dbi, Degs2, Dhps, Drd1, Drd2, Drd4, Enpp2, Epas1, Fabp5, Fgf7, Gba, Gch1, Gdpd3, Gpat4, Gpr37,…	Acadl, Acadm, Acer3, Acsl3, Akr1b3, Aldh9a1, Asah1, Asah2, Capn2, Chat, Chdh, Chka, Chpt1, Cln3, Cpt1a, Crot, Dbi, Degs2, Drd4, Epas1, Gch1, Hdac10, Ldlr, Maob, Mecp2, Moxd1, Nr4a2, Odc1, Pde1b, Pebp1, Pla2g7, Pnkd, Pnpla6, Pon1, Sat1, Scarb1, Sgms1, Slc22a5, Smox, Spr, Sptlc2, Tgfb2, Trh
GO:0086073	bundle of His cell-Purkinje myocyte adhesion involved in cell communication	5	5	0.85	0.00014	Dsc2, Dsg2, Dsp, Jup, Pkp2	Dsc2, Dsg2, Dsp, Jup, Pkp2
GO:0060397	JAK-STAT cascade involved in growth hormone signaling pathway	5	5	0.85	0.00014	Jak2, Stat3, Stat5a, Stat5b, Stat6	Jak2, Stat3, Stat5a, Stat5b, Stat6
GO:0060235	lens induction in camera-type eye	5	5	0.85	0.00014	Hipk1, Hipk2, Pou2f1, Six3, Sox2	Hipk1, Hipk2, Pou2f1, Six3, Sox2
GO:0001701	in utero embryonic development	439	119	74.67	0.00015	4933434E20Rik, 9130008F23Rik, Actl6a, Acvr1, Acvr1b, Acvrl1, Ada, Adam10, Adamts3, Adar, Adcy9, Add1, Adm, Akap3, Akt1, Alkbh1, Amd1, Amot, Ankrd11, Anks6, Apba1, Apba2, Apba3, Ar, Arhgdig, Arnt, Arnt2, Ascl2, Asf1b, Atp11a, Atp1b1, Axin1, B9d1, Bcl2l1, Bcl2l11, Bcor, Birc6, Bmi1, Bmp2, Bmp7, Bmpr1a, Bnip2, Bptf, Brca2, Brd4, Brk1, Btf3, Bysl, C2cd3, Camsap3, Capn2, Ccdc24, Ccdc62, Ccm2, Ccn1, Cc…	Adam10, Adcy9, Alkbh1, Amot, Apba3, Arnt, Arnt2, Ascl2, Bcor, Bmp7, Bptf, Brd4, Camsap3, Capn2, Ccdc24, Ccn1, Ccnb1ip1, Cdh1, Cdk2ap1, Cdkn1c, Cebpa, Cebpb, Cited2, Cnot1, Dab2, Dhx35, Dll1, Dsc3, Egfr, Elf3, Ell, Epas1, Epb41l5, Fgfr1, Flcn, Flvcr1, Fosl1, Fzd5, G2e3, Gab1, Gja1, Gna13, Grhl2, Grn, Hbegf, Hes1, Hey1, Hinfp, Inpp5b, Itgav, Itgb1, Junb, Kdm2a, Kdm6a, Krt8, Ly6e, Maff, Man2a1, Mbnl…
GO:1902895	positive regulation of pri-miRNA transcription by RNA polymerase II	30	14	5.1	0.00016	Apln, Bmp2, Bmpr1a, Ctcf, Fos, Gata2, Gnl3, Hif1a, Jun, Klf5, Nfkb1, Ngfr, Nr3c1, Pdgfb, Rela, Smad1, Smad3, Smad6, Smarca4, Spi1, Srebf1, Srebf2, Srf, Stat3, Tead1, Tert, Tgfb1, Tgfb2, Tgfbr1, Trp53	Fos, Gnl3, Jun, Klf5, Nfkb1, Ngfr, Smad3, Srebf1, Srebf2, Srf, Stat3, Tead1, Tgfb2, Trp53
GO:1904019	epithelial cell apoptotic process	87	32	14.8	0.00016	Abl1, Abl2, Ager, Angptl4, Ano6, Arf6, Arrb2, Bad, Bcl2l1, Bid, Bmpr2, Bok, Braf, Capn10, Casp8, Cast, Cd40lg, Cflar, Col18a1, E2f1, E2f2, Eif2s1, Exoc5, Fas, Fgf21, Foxo3, Gas6, Gata2, Gsk3b, Gsn, Hdac1, Hdac3, Hipk1, Hmox1, Icam1, Igf1, Igf1r, Itga4, Jag2, Jak2, Kdr, Krit1, Krt18, Krt8, Mapk7, Mapk8, Mdk, Mtch2, Mtor, Ndnf, Neurod1, Nfe2l2, Nupr1, Pak4, Pdcd4, Pdpk1, Pgr, Pias4, Pik3cg, Plcg1, …	Abl1, Ano6, Arf6, Casp8, Cast, Eif2s1, Exoc5, Hdac1, Hipk1, Jak2, Krt18, Krt8, Mapk7, Mdk, Nupr1, Pak4, Pdcd4, Pik3cg, Prkci, Rgcc, Sema5a, Six3, Sort1, Stk3, Tek, Tgfbr2, Thbs1, Tnfaip3, Tnip2, Xbp1, Zfp36, Zfp36l1
GO:0070373	negative regulation of ERK1 and ERK2 cascade	67	24	11.4	0.00016	Abl1, Adipoq, Ankrd26, Arrb1, Atf3, Camk2n1, Chrna10, Chrna7, Chrna9, Cnksr3, Csk, Dab2, Dab2ip, Dlg1, Dmd, Dusp1, Dusp10, Dusp26, Dusp3, Dusp4, Dusp6, Dynlt1b, E130311K13Rik, Eif3a, Emilin1, Ephb2, Errfi1, Ezr, Fbln1, Flcn, Gstp1, Igf1, Itgb1bp1, Klf4, Lif, Lyn, Ndrg2, Nlrp6, Phb, Phlpp1, Pin1, Pten, Ptpn1, Ptpn2, Ptprc, Ptprr, Ranbp9, Rapgef1, Rgs14, Rps6ka6, Sema6a, Sirpa, Sirt3, Slc9a3r1, Sma…	Abl1, Arrb1, Atf3, Camk2n1, Csk, Dab2, Dusp1, Dusp10, Dusp4, Dusp6, Ephb2, Errfi1, Ezr, Flcn, Gstp1, Klf4, Lyn, Ptprc, Rgs14, Slc9a3r1, Spred1, Spry1, Tnip1, Xbp1
GO:0090090	negative regulation of canonical Wnt signaling pathway	100	32	17.01	0.00017	Amer1, Amer2, Ankrd6, Apc, Apc2, Apoe, Axin1, Axin2, Bicc1, Cby1, Cdh1, Cdh2, Chd8, Csnk1a1, Cthrc1, Ctnnd1, Cyld, Dab2, Dab2ip, Dact1, Dact3, Ddit3, Dkk3, Dkkl1, Draxin, Egr1, Emd, Foxo1, Foxo3, Fuz, Fzd1, Fzd6, G3bp1, Gli3, Gpc3, Grem1, Gsk3b, Hdac1, Hdac2, Invs, Isl1, Jade1, Kremen1, Lats1, Lats2, Limd1, Lrp4, Lzts2, Mad2l2, Mapk14, Mcc, Mdk, Mllt3, Nkd1, Nkd2, Notch1, Notum, Nphp3, Nphp4, Pfd…	Amer1, Ankrd6, Axin2, Cdh1, Ctnnd1, Cyld, Dab2, Egr1, Fzd1, Fzd6, Gpc3, Hdac1, Kremen1, Limd1, Lrp4, Lzts2, Mdk, Nkd1, Notch1, Ptpru, Sfrp1, Shisa6, Slc9a3r1, Sox2, Sox9, Stk3, Tcf7l2, Tle4, Tmem131l, Tmem170b, Wwtr1, Znrf3
GO:0048541	Peyer's patch development	12	8	2.04	0.00018	Ada, Artn, Cacnb4, Ceacam1, Id2, Ikzf1, Ret, Rorc, Stat5a, Stat5b, Tcf3, Tox	Artn, Cacnb4, Ceacam1, Id2, Rorc, Stat5a, Stat5b, Tox
GO:0061029	eyelid development in camera-type eye	12	8	2.04	0.00018	Egfr, Grhl3, Hdac1, Hdac2, Jun, Kmt2c, Map3k1, Osr2, Sos1, Sox11, Srf, Stra6	Egfr, Hdac1, Jun, Kmt2c, Map3k1, Sos1, Sox11, Srf
GO:0007595	lactation	27	13	4.59	0.00018	Aprt, Atp2b2, Atp7b, Ccnd1, Cdo1, Chuk, Creb1, Ddr1, Eif2ak3, Erbb4, Gja1, Gpat4, Hif1a, Kalrn, Med1, Neurl1a, Nme1, Prl8a1, Prlr, Socs2, Stat5a, Stat5b, Usf2, Vegfa, Xbp1, Xdh, Zbtb7b	Atp7b, Cdo1, Ddr1, Gja1, Med1, Neurl1a, Nme1, Socs2, Stat5a, Stat5b, Vegfa, Xbp1, Xdh
GO:0045577	regulation of B cell differentiation	27	13	4.59	0.00018	Atp11c, Bad, Cd24a, Cyld, Flt3, Hmgb3, Id2, Ikzf3, Il2rg, Il7, Inpp5d, Mmp14, Nckap1l, Nfam1, Pcid2, Pnp, Ppp2r3c, Prdm1, Ptpn6, Sfrp1, Stat5a, Stat5b, Syk, Tlr9, Xbp1, Zfp36l1, Zfp36l2	Atp11c, Cd24a, Cyld, Id2, Inpp5d, Mmp14, Ptpn6, Sfrp1, Stat5a, Stat5b, Xbp1, Zfp36l1, Zfp36l2
GO:0008584	male gonad development	88	29	14.97	0.00019	Abcb1a, Acvr2a, Adgrg1, Adrm1, Ago4, Akap9, Ar, Arid4a, Arid4b, Arid5b, Aspm, Atn1, Atrx, Bax, Bcl2, Bcl2l1, Bcl2l11, Bcl2l2, Bik, Brip1, Ccnd1, Cftr, Cited2, Col9a3, Crkl, Eif2s2, Ercc1, Esr1, Esr2, Fanca, Fgf9, Flna, Fndc3a, Gja1, H3f3b, Hmga2, Hmgb2, Hsd17b4, Icam1, Il1a, Ing2, Inha, Insl6, Insr, Jmjd1c, Kdr, Kif18a, Klhl10, Lrp2, Lrrc6, Map7, Msh2, Nup210l, Nupr1, Patz1, Pdgfra, Plekha1, Prdx…	Acvr2a, Adgrg1, Akap9, Arid4a, Arid4b, Arid5b, Bik, Cited2, Col9a3, Flna, Fndc3a, Gja1, H3f3b, Hmgb2, Ing2, Insr, Lrp2, Msh2, Nupr1, Patz1, Rara, Sema3a, Sf1, Sfrp1, Six4, Sox8, Sox9, Srd5a2, Tgfb2
GO:0042060	wound healing	289	85	49.16	0.00020	Abat, Abcc8, Acta2, Acvrl1, Adamts13, Adamts18, Adipor2, Adra2a, Adrb1, Adrb2, Adtrp, Ager, Ajap1, Ajuba, Akirin1, Alox12, Alox15, Ano6, Anxa1, Anxa2, Anxa5, Anxa6, Anxa8, Ap3b1, Apoe, Apoh, Aqp1, Arfgef1, Arhgap24, Arhgap35, Arhgef19, Axl, B4galt1, BC004004, Bcl9, Bin3, Bloc1s3, Bloc1s4, Bloc1s6, C1galt1c1, C1qtnf1, C3, C9, Cadm4, Capn3, Carmil2, Cask, Ccn1, Ccn3, Ccr2, Cd151, Cd34, Cd36, Cd40lg…	Adipor2, Adra2a, Adrb2, Alox15, Ano6, Anxa1, Anxa2, Anxa6, Cadm4, Capn3, Ccn1, Ccn3, Cd151, Cd44, Cdkn1a, Cdkn1b, Ceacam1, Celsr1, Cnn2, Ddr1, Dsp, Dst, Dtnbp1, Dusp10, Egfr, Enpp4, Entpd1, Eppk1, Erbb2, Evpl, Ezh2, F2r, F2rl1, F3, Flna, Fntb, Fzd6, Fzd7, Gja1, Gna13, Gnas, Gpx1, Hbegf, Hmgcr, Hps1, Ifrd1, Itga2b, Klf5, Lyn, Map3k1, Mdk, Muc16, Myof, Nbeal2, Ninj1, Notch2, Papss2, Pik3cb, Plec, P…
GO:1900026	positive regulation of substrate adhesion-dependent cell spreading	34	15	5.78	0.00020	Abl1, Arpc2, Braf, C1qbp, Calr, Carmil1, Cass4, Cib1, Crk, Crkl, Cspg5, Dab2, Dbn1, Dmtn, Dnm2, Dock1, Dock5, Enpp2, Flna, Lims1, Lims2, Mdk, Myadm, Nedd9, Net1, Nrp1, Olfm4, Prex1, Rac1, Rac3, Rreb1, S100a10, Triobp, Unc13d	Abl1, Carmil1, Cspg5, Dab2, Dock1, Dock5, Flna, Lims1, Mdk, Myadm, Net1, Rac1, Rac3, Rreb1, Triobp
GO:0060561	apoptotic process involved in morphogenesis	24	12	4.08	0.00020	B4galt1, Bak1, Bax, Bcl2l11, Bmp7, Ccn1, Cryab, Foxc1, Foxc2, Fzd5, Hnf1b, Jag2, Lef1, Lrp5, Notch1, Pml, Ppp2r1b, Scrib, Spi1, Tgfb2, Tgfbr3, Tnfrsf1a, Tnfrsf1b, Wnt7b	Bak1, Bmp7, Ccn1, Cryab, Fzd5, Lrp5, Notch1, Pml, Ppp2r1b, Tgfb2, Tnfrsf1a, Wnt7b
GO:0046889	positive regulation of lipid biosynthetic process	72	25	12.25	0.00021	Abcd1, Abcd2, Abcg1, Abhd6, Acsl3, Acsl5, Adgrf5, Agt, Akt1, Anxa1, Apoe, Avp, Bmp6, Capn2, Ccdc3, Ccn1, Cd74, Cnep1r1, Creb1, Crebl2, Ctdnep1, Dab2, Dbi, Dgat1, Dgat2, Elovl5, Fdps, Fgf1, Gh, Gpam, Gpld1, Igf1, Igf1r, Igf2, Il1a, Il1b, Ldlr, Lpgat1, Mapk9, Mid1ip1, Mlxipl, Mtor, Nr1d1, Nr1h2, Nr1h3, Pcx, Pla2g4a, Pla2g6, Plin5, Por, Ppargc1a, Prkcd, Ptgs2, Rab38, Rdh10, Scarb1, Scp2, Sec14l2, Si…	Acsl3, Acsl5, Anxa1, Capn2, Ccn1, Crebl2, Dab2, Dbi, Elovl5, Fdps, Fgf1, Gpam, Ldlr, Lpgat1, Nr1d1, Pla2g4a, Pla2g6, Ptgs2, Rdh10, Scarb1, Srebf1, Star, Stard4, Tcf7l2, Zbtb20
GO:0007610	behavior	542	124	92.19	0.00022	Aaas, Abat, Abca7, Abcc8, Abhd12, Abi2, Abl2, Ace, Ada, Adam22, Adarb1, Adcy1, Adcy3, Adcy5, Adgrb3, Adgrf1, Adgrl3, Adh1, Adnp, Adora1, Adora2a, Adrb1, Adrb2, Aff2, Ager, Agrp, Agt, Agtpbp1, Ahcy, Ahi1, Aldh1a3, Alk, Als2, Amph, Ankfn1, Ankrd26, Aoc3, Ap1s2, Apba1, Apba2, Apbb1, Apln, Aplp2, Apoe, App, Aprt, Ar, Arc, Arcn1, Arf4, Arrb2, Arrdc3, Asic1, Asl, Astn1, Atad1, Atg7, Atp1a2, Atp1a3, Atp…	Abi2, Adcy5, Adh1, Adnp, Adora1, Adrb2, Ap1s2, Arc, Asl, Atg7, Atp1a2, Atp6v1b1, Atp8a1, Atxn1, Atxn3, B2m, Btg2, Cacnb4, Capn2, Celsr1, Chat, Cln3, Cnp, Cpt1a, Crebrf, Dbi, Dgki, Dmrt3, Drd4, Egfr, Egr1, Egr2, Ehmt2, Eif2ak4, Eif4g1, Ep300, Epha4, Ephb2, Eps8, Espn, Etv1, Gaa, Gabrg2, Gigyf2, Gja1, Gls, Gm2a, Gnaq, Gprc5b, Grn, Hexa, Hipk2, Hmgcr, Homer1, Id2, Idua, Itga3, Itgb1, Itpr3, Jun, Kit…
GO:0045216	cell-cell junction organization	128	51	21.77	0.00022	Abcc8, Abi2, Ace, Actn4, Afdn, Agt, Ajm1, Arvcf, Camsap3, Ccm2, Cd177, Cd9, Cdh1, Cdh11, Cdh12, Cdh13, Cdh15, Cdh18, Cdh2, Cdh22, Cdh24, Cdh26, Cdh3, Cdh4, Cdh5, Cdh6, Ceacam1, Cgn, Cldn1, Cldn3, Cldn6, Cldn9, Cntnap1, Crb3, Csf1r, Ctnna1, Ctnnd1, Ctnnd2, Cxadr, Dlg1, Dlg5, Dsg2, Dsp, Ect2, Epb41l3, Epha2, Esam, F2r, F2rl1, Fbf1, Flcn, Flna, Frmpd2, Fscn1, Fzd5, Gja1, Gjb2, Gjc1, Gjd3, Gnpat, Grh…	Abi2, Afdn, Camsap3, Cdh1, Cdh11, Cdh26, Cdh6, Ceacam1, Cldn3, Cldn6, Crb3, Ctnnd1, Dlg5, Dsg2, Dsp, F2r, F2rl1, Flcn, Flna, Fzd5, Gja1, Grhl1, Grhl2, Hdac7, Itgb1, Jup, Lims1, Lsr, Marveld3, Micall2, Nedd4l, Ocln, Pdcd6ip, Perp, Pkp1, Pkp2, Pkp3, Pof1b, Prkca, Prkci, Rac1, Rhoc, Rock2, Shroom2, Smad3, Srf, Tbcd, Tgfb2, Tgfb3, Trpv4, Ugt8a
GO:0071222	cellular response to lipopolysaccharide	128	42	21.77	0.00022	Abca1, Abl1, Adam9, Akap8, Akt1, Arid5a, Axl, Bcl10, Bcr, Bmp6, Cactin, Cd14, Cd180, Cd274, Cd36, Cd68, Cd84, Cd86, Cdc73, Cdk4, Cebpb, Chmp5, Cmpk2, Ctr9, Cx3cl1, Cx3cr1, Cxcl1, Cxcl16, Cxcl2, Cxcl5, Dab2ip, Fcgr4, Gbp2, Gch1, Gstp1, Havcr2, Hmgb1, Il18, Il1b, Il1f5, Il1rn, Il6, Irak1, Irak2, Irf3, Irf8, Irgm2, Jak2, Lbp, Ldoc1, Litaf, Ltf, Ly86, Ly96, Lyn, Malt1, Mapk1, Mapk14, Mapk3, Mapk8, Me…	Abca1, Abl1, Arid5a, Bcl10, Bcr, Cebpb, Cxcl16, Gch1, Gstp1, Irak1, Jak2, Litaf, Ltf, Lyn, Malt1, Mif, Myd88, Nfkb1, Nfkbia, Nr1d1, Pdcd4, Pde2a, Pde4d, Plscr1, Prkca, Rara, Ripk2, Sash1, Sbno2, Shpk, Stap1, Stat1, Ticam1, Tnfaip3, Tnip2, Traf6, Trib1, Tut4, Vim, Xbp1, Zc3h12a, Zfp36
GO:1901223	negative regulation of NIK/NF-kappaB signaling	18	10	3.06	0.00023	Adipor1, Capn1, Ccn3, Cpne1, Cyld, Fbxw11, Hdac7, Litaf, Ndufc2, Nlrc3, Nlrp3, Ppm1a, Ppm1b, Rassf2, Rela, Tspan6, Uaca, Zc3h12a	Capn1, Ccn3, Cpne1, Cyld, Fbxw11, Hdac7, Litaf, Tspan6, Uaca, Zc3h12a
GO:0048663	neuron fate commitment	49	19	8.33	0.00024	Ascl1, Bcl11b, Casz1, Cdc42, Dll1, Dll4, Dmrt3, Dmrta2, Ehmt2, Epop, Esrp1, Eya1, Foxa1, Foxg1, Gata2, Gli2, Gli3, Id2, Ihh, Isl1, Isl2, Jag2, Myt1l, Nkx6-2, Notch1, Notch3, Nrg1, Ntrk3, Olig1, Olig2, Otx2, Pax6, Pou4f1, Prrx1, Rbpj, Runx1, Satb2, Six1, Smad4, Smarcc2, Sox1, Sox2, Sufu, Tbr1, Tfap2c, Tgfb2, Tgfbr1, Tlx3, Zfp521	Dll1, Dmrt3, Dmrta2, Ehmt2, Epop, Eya1, Foxg1, Id2, Nkx6-2, Notch1, Notch3, Otx2, Pax6, Rbpj, Runx1, Satb2, Six1, Sox2, Tgfb2
GO:0001889	liver development	97	38	16.5	0.00025	Aacs, Acadm, Ada, Ahr, Anxa1, Arf6, Asl, Atg7, Aurka, Cadm1, Ccdc39, Ccdc40, Ccnd1, Ceacam1, Cebpa, Cebpb, Cfc1, Cflar, Cited2, Cobl, Cul3, Dnaaf1, E2f7, Ezh1, Ezh2, Foxm1, Gak, Gata6, Gfer, Hes1, Hgf, Hhex, Hlx, Hmox1, Hnf1a, Hnf1b, Hp, Hpn, Icmt, Ift88, Igf2r, Itpr1, Jarid2, Jun, Lims1, Lims2, Lsr, Man2a1, Mdk, Med1, Met, Mki67, Mpst, Mrtfb, Nf1, Notch1, Notch2, Nphp3, Onecut2, Pck2, Pik3ca, Pk…	Acadm, Anxa1, Arf6, Asl, Atg7, Ceacam1, Cebpa, Cebpb, Cited2, Cobl, Ezh2, Foxm1, Hes1, Igf2r, Itpr1, Jun, Lims1, Lsr, Man2a1, Mdk, Med1, Met, Mrtfb, Notch1, Notch2, Prox1, Rara, Rps6ka1, Runx1, Smad3, Sox9, Sp1, Sp3, Stat5b, Tgfa, Tnfaip3, Upb1, Xbp1
GO:0042127	regulation of cell proliferation	1296	375	220.44	0.00025	4930503L19Rik, Abcc4, Abcc8, Abl1, Abl2, Ace, Acer2, Acer3, Acvrl1, Ada, Adam10, Adam17, Adamts1, Adarb1, Adgrg1, Adipoq, Adk, Adm, Adora1, Adora2a, Adora3, Adrb2, Afdn, Agap2, Ager, Aggf1, Ago3, Agt, Ahr, Aif1, Aimp1, Aimp2, Akirin1, Akirin2, Akr1b3, Akt1, Akt2, Akt3, Aldh1a2, Aldh3a1, Alk, Alox12, Alox8, Ambra1, Ankrd2, Anp32b, Anxa1, Anxa2, Apc, Apln, Apobec1, Apod, Apoe, Apoh, App, Appl2, Aqp…	Abl1, Acer3, Adam10, Adgrg1, Adora1, Adrb2, Afdn, Akr1b3, Anxa1, Anxa2, Apobec1, Apod, Appl2, Arnt2, Arrb1, Ascl2, Asph, Atf3, Atxn1, Axin2, B2m, Bak1, Bambi, Bex1, Bmp7, Btg1, Btg2, Cacnb4, Cadm4, Camk2n1, Cblb, Ccn1, Ccn3, Ccnd3, Cd24a, Cd44, Cdh1, Cdk2, Cdkn1a, Cdkn1b, Ceacam1, Cebpa, Cebpb, Cers2, Cited2, Cldn7, Clmn, Clu, Cnn2, Cnot6l, Csk, Cst3, Ctsl, Dab2, Ddr1, Dhcr7, Dlg5, Dll1, Dmrta2, …
GO:0050679	positive regulation of epithelial cell proliferation	155	47	26.36	0.00026	Acvrl1, Adam17, Agap2, Aggf1, Akt1, Akt3, Apln, Ar, Atp7a, B4galt1, Bad, Bmp2, Bmp6, Bmpr1a, Bmpr2, C5ar1, Cav2, Ccnd1, Ccnd2, Cdc42, Cdh13, Cdh3, Cflar, Ctnnb1, Cxadr, Cxcl12, Cyba, Cyp7b1, Dlx5, Dlx6, Dysf, Ecm1, Egfl7, Egfr, Egr3, Emc10, Eppk1, Erbb2, Erbb4, Esr1, Esrp1, Esrp2, Eya1, F3, Fgf1, Fgf10, Fgf2, Fgf7, Fgf9, Fgfbp1, Fgfr1, Fgfr2, Fgfr3, Flt4, Foxe3, Foxp1, Foxp2, Fzd7, Gas1, Gata2, G…	Egfr, Egr3, Eppk1, Erbb2, Esrp2, Eya1, F3, Fgf1, Fgfr1, Fzd7, Grn, Hmgb2, Id1, Itpr1, Jun, Mdk, Med1, Nme1, Nme2, Notch1, Notch2, Nr4a1, Nr4a3, Nrarp, Nras, Prkca, Prkd2, Prox1, Reg3g, Rictor, Rreb1, Sema5a, Sfrp1, Sirt1, Sox11, Sox9, Sp1, Stat3, Stat5a, Tcf7l2, Tgfa, Tnfaip3, Vash2, Vegfa, Vhl, Xbp1, Zfp703
GO:0120162	positive regulation of cold-induced thermogenesis	77	26	13.1	0.00026	Acadl, Ache, Acsl1, Adipoq, Adipor1, Adipor2, Adrb1, Adrb2, Apc, Appl2, Bscl2, Ccr2, Cd36, Cebpb, Cmklr1, Cnot3, Cpt2, Cxcr4, Dbh, Decr1, Dio2, Dync1h1, Ebf2, Ehmt1, Elovl6, Epas1, Esrrg, Fabp5, Fgf21, Fh1, G0s2, Gadd45g, Gatm, Ghrl, Gja1, Gnas, Gpr3, Grb10, Hadh, Hdac3, Hsf1, Igf1r, Il18, Il4ra, Jak2, Kdm1a, Kdm3a, Kdm6b, Ksr2, Lcn2, Lpin1, Mfap2, Mfn2, Ogt, Oma1, Pdgfc, Pemt, Per2, Plac8, Pparg…	Acadl, Acsl1, Adipor2, Adrb2, Appl2, Bscl2, Cebpb, Decr1, Ehmt1, Elovl6, Epas1, Gadd45g, Gja1, Gnas, Grb10, Hadh, Il4ra, Jak2, Oma1, Pdgfc, Per2, Plac8, Prkab1, Scd1, Stat6, Vegfa
GO:0070830	bicellular tight junction assembly	42	17	7.14	0.00027	Actn4, Afdn, Cdh1, Cgn, Cldn1, Cldn3, Dlg1, Ect2, Epha2, Esam, Frmpd2, Fzd5, Gja1, Grhl2, Ikbkb, Itgb1, Marveld2, Marveld3, Micall2, Mpp5, Mpp7, Myo1c, Nedd4l, Nphp1, Nphp4, Ocln, Pard3, Pdcd6ip, Pecam1, Pkp2, Pof1b, Prkaca, Prkch, Rab13, Rock1, Rock2, Snai1, Snai2, Srf, Tbcd, Tnf, Wnt11	Afdn, Cdh1, Cldn3, Fzd5, Gja1, Grhl2, Itgb1, Marveld3, Micall2, Nedd4l, Ocln, Pdcd6ip, Pkp2, Pof1b, Rock2, Srf, Tbcd
GO:0010718	positive regulation of epithelial to mesenchymal transition	42	17	7.14	0.00027	Acvr1, Ager, Alx1, Axin2, Bambi, Bcl9l, Bmp2, Bmp7, Col1a1, Crb2, Ctnnb1, Dab2, Eng, Ezh2, Foxc1, Gcnt2, Hdac2, Il1b, Il6, Isl1, Jag1, Lef1, Loxl2, Mdk, Mtor, Notch1, Pdpn, Rgcc, Sdcbp, Smad2, Smad3, Smad4, Snai1, Tcf7l2, Tgfb1, Tgfb1i1, Tgfb2, Tgfb3, Tgfbr1, Tgfbr2, Wwtr1, Zfp703	Axin2, Bambi, Bcl9l, Bmp7, Dab2, Ezh2, Mdk, Notch1, Rgcc, Smad2, Smad3, Tcf7l2, Tgfb2, Tgfb3, Tgfbr2, Wwtr1, Zfp703
GO:0048640	negative regulation of developmental growth	108	37	18.37	0.00028	Aatk, Actr3, Adrb1, Adrb2, Alms1, Ankrd26, Apc, Arhgap4, Atxn2, Bbs2, Bcl11a, Ccr5, Cdk5, Cdk5r1, Cdkl3, Cdkn1a, Cdkn1b, Cfl1, Cited2, Ctdp1, Cxadr, Draxin, Dusp10, Epha7, Fgf13, Fgfr3, Foxp1, Fstl4, Fxn, G6pdx, Gdf15, Gja1, Gnas, Gsk3a, Hdac2, Ifrd1, Jarid2, Kcnk2, Lgmn, Mag, Map2, Mapk11, Mecp2, Meis1, Men1, Nkd1, Nrp1, Ntn1, Pak1, Pi16, Plac8, Plxna3, Ppara, Ptch1, Pten, Ptk2, Ptprs, Rai1, Rgm…	Adrb2, Arhgap4, Cdkn1a, Cdkn1b, Cited2, Dusp10, Gja1, Gnas, Ifrd1, Kcnk2, Map2, Mecp2, Meis1, Nkd1, Ntn1, Plac8, Ptch1, Ptk2, Rai1, Rgma, Rgs2, Ripk1, Sav1, Sema3a, Sema3b, Sema4b, Sema5a, Sema6c, Sfrp1, Slit2, Socs2, Stk3, Tcf7l2, Tgfbr2, Ulk1, Wwc2, Yy1
GO:0009791	post-embryonic development	107	33	18.2	0.00030	Abl1, Abl2, Acadm, Aco1, Acvr2b, Ago2, Ahr, Aldh5a1, Arid5b, Ash1l, Asl, Atf5, Atg7, Atm, Atn1, Atrx, Bak1, Bax, Bcl11b, Bcl2, Bcl2l11, Ccdc47, Ccdc66, Cdh23, Cfc1, Chst11, Csrnp1, Cyp1a2, Dhcr7, Dicer1, Dscam, Emx1, Ercc1, Ercc2, Etnk2, Fgfr2, Flt3, Foxp2, Fzd5, Gabrg2, Gigyf2, Gnaq, Gnas, Grcc10, Grk1, Heg1, Hmgn1, Impad1, Inppl1, Invs, Ireb2, Itpr1, Jak2, Kcnj1, Kdm5b, Kdr, Klf4, Kmt2a, Llgl2,…	Abl1, Acadm, Aco1, Arid5b, Asl, Atg7, Bak1, Csrnp1, Cyp1a2, Dhcr7, Fzd5, Gabrg2, Gigyf2, Gnaq, Gnas, Inppl1, Itpr1, Jak2, Klf4, Kmt2a, Mecom, Mecp2, Myo1e, Nr4a2, Plagl2, Selenop, Smad2, Tcf7l2, Tiparp, Tmtc3, Vegfa, Zfp950, Zfx
GO:0045665	negative regulation of neuron differentiation	227	70	38.61	0.00031	Aatk, Actr3, Adam17, Adcy6, Amigo3, Apbb1, Apoe, App, Arf6, Arhgap4, Asap1, Ascl1, Aspm, B2m, Bag5, Bcl11a, Bex1, Bmp7, Calr, Carm1, Casz1, Ccr5, Cd24a, Cdk5, Cdk5r1, Cdk5rap2, Cdkl3, Cers2, Cib1, Cit, Cntf, Cntn2, Cntn4, Crmp1, Cspg4, Ctdsp1, Ctsz, Cyth2, D130043K22Rik, Dab1, Dab2, Ddx6, Dennd5a, Dguok, Disp3, Dixdc1, Dll1, Dnm3, Dpysl3, Draxin, Dtnbp1, Dtx1, Dync1i2, Efemp1, Efna1, Efnb2, Efnb3…	Adcy6, Arf6, Arhgap4, B2m, Bag5, Bex1, Bmp7, Cd24a, Cdk5rap2, Cers2, Ctdsp1, Dab2, Dll1, Dpysl3, Dtnbp1, Efemp1, Efnb2, Eif2ak4, Epha4, Ephb2, Fat3, Flna, Foxg1, Gdf11, H2-D1, H2-K1, Hes1, Hey1, Id1, Id2, Ifrd1, Inppl1, Itgb1, Kremen1, Lrig2, Lrp4, Map2, Map4k4, Mecp2, Med1, Meis1, Mylip, Ngfr, Notch1, Notch3, Ntn1, Pax6, Plk2, Prag1, Ptbp1, Ptk2, Rbpj, Rest, Rgma, Sema3a, Sema3b, Sema4b, Sema5a,…
GO:0022409	positive regulation of cell-cell adhesion	184	57	31.3	0.00032	Ada, Adam19, Adam8, Adk, Afdn, Ager, Aif1, Alox15, Ank3, Anxa1, Ap3b1, Ap3d1, Bad, Bcl10, Bcl6, Blm, Bmi1, Bmp7, Btnl2, Capn1, Carmil2, Cbfb, Ccdc88b, Ccr2, Ccr5, Cd1d1, Cd24a, Cd274, Cd276, Cd4, Cd40lg, Cd44, Cd46, Cd47, Cd74, Cd81, Cd83, Cd86, Cdh1, Ceacam1, Cited2, Coro1a, Cx3cl1, Cyld, Dennd6a, Dhps, Dmtn, Dnaja3, Dock8, Dpp4, Dusp10, Efnb1, Efnb2, Efnb3, Egr3, Ephb4, Ephb6, Ets1, Fadd, Fam49…	Afdn, Alox15, Anxa1, Bcl10, Bmp7, Capn1, Cbfb, Cd24a, Cd44, Cdh1, Ceacam1, Cited2, Cyld, Dusp10, Efnb1, Efnb2, Egr3, Ephb4, Ephb6, Ets1, Fam49b, Gpam, H2-T23, Hes1, Il4ra, Il6ra, Il6st, Irak1, Irf1, Itga6, Kif26b, L1cam, Malt1, Mdk, Myb, Myo10, Nck1, Nck2, Nfkbiz, Nr4a3, Pawr, Piezo1, Plpp3, Ptprc, Ptpru, Rara, Ripk2, Runx1, Smad7, Sox2, Stat5a, Stat5b, Tfrc, Tgfbr2, Traf6, Xbp1, Zbtb1
GO:0060441	epithelial tube branching involved in lung morphogenesis	25	12	4.25	0.00033	Celsr1, Ctnnb1, Ctsh, Ctsz, Dag1, Dlg5, Esrp1, Esrp2, Fgf10, Fgfr2, Foxa1, Hhex, Hmga2, Kras, Pdgfra, Rdh10, Sox2, Sox9, Spry1, Spry2, Tmtc3, Tnc, Tnf, Vangl2, Yap1	Celsr1, Dag1, Dlg5, Esrp2, Rdh10, Sox2, Sox9, Spry1, Tmtc3, Tnc, Vangl2, Yap1
GO:0019369	arachidonic acid metabolic process	25	12	4.25	0.00033	Alox12, Alox12e, Alox15, Alox8, Aloxe3, Cyp2a4, Cyp2a5, Cyp2b10, Cyp2c23, Cyp2d22, Cyp2e1, Cyp2f2, Cyp2g1, Cyp2j6, Cyp2s1, Cyp4f18, Dagla, Daglb, Fads1, Mgll, Pla2g4a, Pnpla8, Ptgs1, Ptgs2, Sphk1	Alox15, Cyp2a5, Cyp2b10, Cyp2f2, Cyp2g1, Cyp2j6, Daglb, Fads1, Mgll, Pla2g4a, Ptgs1, Ptgs2
GO:0045616	regulation of keratinocyte differentiation	25	12	4.25	0.00033	Alox8, Errfi1, Foxc1, Grhl1, Grhl2, Macroh2a1, Macroh2a2, Med1, Msx2, Ncoa3, Nme2, Notch1, Numa1, Ovol2, Prkch, Reg3g, Rock1, Rock2, Sgpp1, Srsf6, Tgfb2, Trim16, Trp63, Zfp36, Zfp36l1	Errfi1, Grhl1, Grhl2, Med1, Ncoa3, Nme2, Notch1, Reg3g, Rock2, Tgfb2, Zfp36, Zfp36l1
GO:0043123	positive regulation of I-kappaB kinase/NF-kappaB signaling	99	31	16.84	0.00033	Abl1, Abl2, Adipoq, Ajuba, Akap13, Akt1, Alpk1, Ankrd17, Casp8, Ccdc22, Cd36, Cd4, Cd74, Chuk, Clec4n, Cth, Ctnnb1, Cx3cl1, Cx3cr1, Ddrgk1, Ddx1, Ddx21, Dhx36, Eda, Eda2r, F2rl1, Fyn, Gprc5b, Ikbkb, Ikbkg, Il1a, Il1b, Il1f5, Il1rn, Inava, Irak1, Irak4, Irf3, Jmjd8, Ltbr, Ltf, Lurap1, Lurap1l, Map3k14, Map3k7, Mid2, Mtdh, Myd88, Nod1, Nod2, Nup62, Peli1, Pim2, Pink1, Prkcb, Prkce, Prkd1, Prkn, Rbc…	Abl1, Akap13, Ankrd17, Casp8, F2rl1, Gprc5b, Irak1, Ltbr, Ltf, Lurap1, Lurap1l, Map3k14, Myd88, Nup62, Pim2, Pink1, Prkcb, Ripk1, Ripk2, Tab2, Tab3, Ticam1, Tirap, Tmem106a, Tnfrsf19, Tnip2, Traf3ip2, Traf6, Trim25, Trim62, Trim8
GO:0042472	inner ear morphogenesis	83	31	14.12	0.00034	Abr, Aldh1a3, Atp2b2, Atp8a2, Bcr, Bloc1s5, Cdh23, Celsr1, Chd7, Chrna10, Chrna9, Clic5, Col11a1, Col2a1, Cthrc1, Dll1, Dlx5, Dlx6, Dvl1, Dvl2, Dvl3, Ephb2, Eya1, Fgf10, Fgf9, Fgfr1, Fgfr2, Foxg1, Foxi1, Fzd2, Fzd3, Fzd6, Gata2, Gli2, Grhl3, Hmx2, Hmx3, Hpn, Insig1, Insig2, Itga8, Kcnq4, Lrig1, Lrig3, Mafb, Myo15, Myo6, Myo7a, Nr4a3, Ntn1, Otx1, Otx2, Pcdh15, Pdzd7, Prrx1, Ptk7, Rac1, Rest, Ripor…	Bcr, Celsr1, Clic5, Dll1, Ephb2, Eya1, Fgfr1, Foxg1, Foxi1, Fzd6, Hmx2, Hmx3, Insig1, Kcnq4, Nr4a3, Ntn1, Otx1, Otx2, Ptk7, Rac1, Rest, Ripor2, Sec24b, Six1, Six4, Slc9a3r1, Slitrk6, Sox2, Sox9, Triobp, Vangl2
GO:0061028	establishment of endothelial barrier	39	16	6.63	0.00034	Add1, Afdn, Akap11, Cdh5, Cldn1, Ctnnb1, Eng, Ezr, F11r, F2rl1, Fasn, Icam1, Ikbkb, Il1b, Marveld2, Msn, Myadm, Myd88, Pde2a, Ppp1r16b, Ptprs, Rap1a, Rap1b, Rap2c, Rapgef1, Rapgef2, Rapgef3, Rdx, Rock1, Rock2, Rtn4, S1pr2, S1pr3, Tjp1, Tjp2, Tnf, Tnfrsf1a, Vegfa, Wnt7b	Afdn, Ezr, F11r, F2rl1, Fasn, Myadm, Myd88, Pde2a, Rap1b, Rdx, Rock2, S1pr2, Tjp2, Tnfrsf1a, Vegfa, Wnt7b
GO:0043124	negative regulation of I-kappaB kinase/NF-kappaB signaling	39	16	6.63	0.00034	Abl1, Adipoq, Ash1l, Casp8, Ccdc22, Dab2ip, Dnaja3, Esr1, Gstp1, Hdac1, Il1rl1, Mapkbp1, Nfkbid, Nlrc3, Nlrp6, Nlrx1, Nr1d1, Olfm4, Optn, Otud7b, Per1, Ppm1a, Ppm1b, Pycard, Rhoa, Riok3, Ripk1, Rora, Sirpa, Sirt1, Stat1, Tank, Tle1, Tnfaip3, Tnip1, Trim59, Usp10, Zc3h12a, Zmynd11	Abl1, Casp8, Gstp1, Hdac1, Nr1d1, Optn, Per1, Ripk1, Rora, Sirt1, Stat1, Tnfaip3, Tnip1, Trim59, Zc3h12a, Zmynd11
GO:0048754	branching morphogenesis of an epithelial tube	140	50	23.81	0.00035	Abl1, Acvr1, Agt, Ahr, Ar, Areg, B4galt1, Bcl2, Bmp2, Bmp7, Btrc, Casr, Cd44, Celsr1, Clic4, Col4a1, Csf1, Ctnnb1, Ctnnbip1, Ctsh, Ctsz, Cxcl12, Cxcr4, Dag1, Dchs1, Ddr1, Dicer1, Dlg1, Dlg5, Dll4, Egf, Eng, Epha2, Esr1, Esrp1, Esrp2, Etv4, Etv5, Eya1, Fat4, Fgf1, Fgf10, Fgf2, Fgfr2, Fkbpl, Foxa1, Foxc2, Foxd1, Gli2, Gli3, Gna13, Gpc3, Greb1l, Grem1, Gzf1, Hhex, Hmga2, Hnf1b, Igf1, Ihh, Ilk, Kdm5b…	Abl1, Bmp7, Cd44, Celsr1, Clic4, Dag1, Ddr1, Dlg5, Esrp2, Eya1, Fgf1, Gna13, Gpc3, Greb1l, Lama5, Lgr4, Lrp5, Lrp6, Mdk, Med1, Met, Mmp14, Ncoa3, Notch1, Npnt, Nrarp, Pml, Ptch1, Pxn, Rbm15, Rdh10, Sall1, Sema5a, Six1, Six2, Six4, Slit2, Sox2, Sox8, Sox9, Spry1, Src, Srf, Tek, Tgfbr2, Tmtc3, Tnc, Vangl2, Vegfa, Yap1
GO:0030216	keratinocyte differentiation	80	35	13.61	0.00036	Alox8, Anxa1, Asah1, Bcl11b, Bcr, Casp3, Cdh3, Clic4, Cyp26b1, Dnase1l2, Dsp, Epha2, Errfi1, Evpl, Exph5, Flnb, Fosl2, Foxc1, Grhl1, Grhl2, Ift74, Il1a, Intu, Irf6, Kazn, Kdf1, Krt10, Krt17, Lats1, Lats2, Lce3b, Lor, Macroh2a1, Macroh2a2, Map2k1, Med1, Msx2, Ncoa3, Nme2, Notch1, Numa1, Ovol2, Palld, Pax6, Pou2f3, Pou3f1, Pphln1, Ppl, Prkch, Psap, Ptgs1, Ptgs2, Rbpj, Reg3g, Rock1, Rock2, Sav1, Sce…	Anxa1, Asah1, Bcr, Clic4, Dsp, Errfi1, Evpl, Exph5, Flnb, Fosl2, Grhl1, Grhl2, Irf6, Kdf1, Med1, Ncoa3, Nme2, Notch1, Palld, Pax6, Pou2f3, Ptgs1, Ptgs2, Rbpj, Reg3g, Rock2, Sav1, Sfn, St14, Tgfb2, Tmem79, Txnip, Yap1, Zfp36, Zfp36l1
GO:0042493	response to drug	628	152	106.82	0.00038	Aacs, Abat, Abcb1a, Abcc1, Abcc2, Abcc3, Abcc4, Abcc8, Abcg2, Abhd2, Abl1, Actb, Ada, Adam15, Adam17, Adam9, Adcy2, Adcy3, Adcy5, Adcy6, Adcy7, Add3, Adgrl3, Adh1, Adh7, Adipoq, Adora2a, Adra1a, Agt, Ahr, Aim2, Akr1b3, Alad, Aldh1a1, Aldh3a1, Amigo1, Amn, Ankzf1, Anxa1, Aoc1, Apex1, Apobec1, Aptx, Aqp1, Aqp4, Aqp5, Arg2, Arhgef2, Arl2, Arl6ip1, Arl6ip5, Arpc2, Arsa, Asic1, Asic2, Asph, Atf4, Atg5…	Abcc3, Abhd2, Abl1, Actb, Adcy5, Adcy6, Add3, Adh1, Akr1b3, Alad, Aldh1a1, Anxa1, Apobec1, Aqp4, Aqp5, Arhgef2, Asph, Atf4, Atp1a2, Atp8b1, B2m, Cacng4, Capn1, Casp8, Cat, Cdh1, Cdo1, Cib2, Crot, Cryab, Cygb, Cyp1a2, Cyp2a5, Cyp2b10, Cyp2f2, Cyp2g1, Cyp2j6, Cyp4b1, Dgcr2, Dnmt1, Drd4, Dtnbp1, Eef1b2, Egr1, Ehmt2, Eif4ebp1, Entpd1, Ep300, Eps8, Ezh2, Fdx1, Folr1, Fos, Fzd1, Gja1, Gk, Gnai2, Gnas, …
GO:0001942	hair follicle development	87	28	14.8	0.00039	Acvr1b, Akt1, Apc, Apcdd1, Atp7a, Barx2, Bcl2, Cdh3, Celsr1, Ctnnb1, Ctsl, Dbi, Dicer1, Dnase1l2, Eda, Edaradd, Egfr, Ercc2, Fgf10, Fgf7, Fgfr2, Foxe1, Foxq1, Fuz, Fzd3, Fzd6, Gnas, Gorab, Hdac1, Hdac2, Hpse, Igfbp5, Intu, Krt17, Krt25, Krt27, Lama5, Ldb1, Lgr4, Lgr5, Lhx2, Lrp4, Mfsd12, Mreg, Msx2, Myo5a, Mysm1, Nf1, Ngfr, Nom1, Notch1, Nsdhl, Nsun2, Numa1, Pdgfa, Ppard, Prss8, Psen1, Psen2, Ptg…	Celsr1, Ctsl, Dbi, Egfr, Foxe1, Fzd6, Gnas, Hdac1, Igfbp5, Lama5, Lgr4, Lgr5, Lrp4, Mfsd12, Ngfr, Notch1, Prss8, Ptgs2, Rbpj, Runx1, Sav1, Sos1, Sox21, Sox9, Tgfb2, Tmem79, Tnfrsf19, Vangl2
GO:0045785	positive regulation of cell adhesion	333	114	56.64	0.00039	Abi3bp, Abl1, Ada, Adam19, Adam8, Adam9, Adgrg1, Adk, Afdn, Ager, Agr2, Aif1, Alox15, Ank3, Anxa1, Ap3b1, Ap3d1, Apbb1ip, Apc, Arpc2, Atm, Bad, Bag4, Bcl10, Bcl6, Blm, Bmi1, Bmp7, Braf, Btnl2, C1qbp, Calca, Calr, Capn1, Carmil1, Carmil2, Cass4, Cbfb, Ccdc88b, Ccl25, Ccl28, Ccn1, Ccr2, Ccr5, Cd1d1, Cd24a, Cd274, Cd276, Cd36, Cd4, Cd40lg, Cd44, Cd46, Cd47, Cd63, Cd74, Cd81, Cd83, Cd86, Cdh1, Cdh13,…	Abl1, Adgrg1, Afdn, Agr2, Alox15, Anxa1, Bcl10, Bmp7, Capn1, Carmil1, Cbfb, Ccn1, Cd24a, Cd44, Cd63, Cdh1, Ceacam1, Cited2, Cspg5, Cyld, Cyth3, Dab2, Dag1, Dock1, Dock5, Dusp10, Efnb1, Efnb2, Egr3, Emp2, Epb41l5, Epha1, Ephb4, Ephb6, Erbb2, Ets1, Fam49b, Flcn, Flna, Fmn1, Gpam, H2-T23, Hes1, Il4ra, Il6ra, Il6st, Irak1, Irf1, Itga3, Itga6, Itgav, Itgb1, Jak2, Jup, Kif26b, L1cam, Lims1, Malt1, Map4…
GO:0071850	mitotic cell cycle arrest	13	8	2.21	0.00040	Cdc14a, Cdc14b, Cdkn1a, Cdkn1b, Ddias, Fap, Gadd45a, Gadd45gip1, Magi2, Mcph1, Pnpt1, Rgcc, Trp53	Cdc14a, Cdc14b, Cdkn1a, Cdkn1b, Fap, Gadd45a, Rgcc, Trp53
GO:0030838	positive regulation of actin filament polymerization	83	27	14.12	0.00040	Abi2, Actr2, Actr3, Actr3b, Alox15, Ap1ar, Arf1, Arf6, Arpc1a, Arpc1b, Arpc2, Arpc3, Arpc4, Arpc5, Arpc5l, Arpin, Bag4, Baiap2, Baiap2l1, Bin1, Brk1, Carmil1, Carmil2, Cdc42ep1, Cdc42ep2, Cdc42ep3, Cdc42ep4, Cdc42ep5, Coro1a, Coro1b, Csf3, Ctnna2, Cttn, Cyfip1, Dlg1, Evl, Fchsd1, Fchsd2, Fer, Fmn1, Fmn2, Gmfb, Gmfg, Grb2, Gsn, Hip1r, Icam1, Iqgap2, Jmy, Kirrel, Map3k1, Mlst8, Mtor, Myo1c, Nck1, N…	Abi2, Alox15, Arf6, Arpc1b, Arpc5, Arpin, Baiap2l1, Carmil1, Cdc42ep1, Cdc42ep4, Cdc42ep5, Cyfip1, Fer, Fmn1, Hip1r, Iqgap2, Map3k1, Nck1, Nck2, Pfn1, Ptk2b, Rac1, Rac3, Rhobtb2, Rictor, Trim27, Wasl
GO:0031128	developmental induction	24	15	4.08	0.00041	2210016L21Rik, Ar, Bmp2, Ctnnb1, Fgf1, Fgf10, Fgf2, Fgfr1, Frs2, Fzd5, Hipk1, Hipk2, Pou2f1, Rbpj, Robo1, Robo2, Sall1, Six1, Six3, Sox2, Sox8, Sox9, Spry1, Wnt4	Fgf1, Fgfr1, Fzd5, Hipk1, Hipk2, Pou2f1, Rbpj, Robo1, Sall1, Six1, Six3, Sox2, Sox8, Sox9, Spry1
GO:0060602	branch elongation of an epithelium	19	10	3.23	0.00041	Areg, Esr1, Fgf1, Fgf10, Fgfr2, Hnf1b, Med1, Rdh10, Six1, Six4, Sox9, Spry1, Spry2, Tfap2c, Tgfb1, Tmtc3, Tnc, Wnt5a, Yap1	Fgf1, Med1, Rdh10, Six1, Six4, Sox9, Spry1, Tmtc3, Tnc, Yap1
GO:0045786	negative regulation of cell cycle	407	104	69.23	0.00042	Abl1, Abraxas1, Ak1, Alox8, Anapc15, Angel2, Apbb1, Apbb2, Apc, Atf2, Atf5, Atm, Atr, Atrip, Atrx, Aurka, Babam1, Babam2, Bcl2, Bcl2l1, Bin1, Birc5, Blm, Bmp2, Bmp7, Brca1, Brcc3, Brd7, Brinp1, Brinp2, Brsk1, Btg1, Btg2, Btg3, Bub1, Bub1b, Bub3, Cacnb4, Calr, Camk2n1, Casp2, Casp3, Cast, Ccar2, Ccnb1, Ccnd1, Ccnf, Ccng1, Ccnk, Cdc14a, Cdc14b, Cdc5l, Cdc6, Cdc73, Cdk1, Cdk2ap2, Cdk4, Cdk5, Cdk5r1,…	Abl1, Bmp7, Btg1, Btg2, Bub3, Cacnb4, Camk2n1, Casp2, Cast, Cdc14a, Cdc14b, Cdk5rap2, Cdkn1a, Cdkn1b, Cdkn1c, Cebpa, Cep192, Chmp4c, Clock, Cradd, Ctdsp1, Ctdsp2, Dcun1d3, Dgkz, Egfr, Eif2ak4, Ets1, Ezh2, Fam107a, Fap, Fbxw7, Foxm1, Gadd45a, Gigyf2, Hexim1, Hinfp, Id2, Ier3, Ints7, Irf1, Irf6, Klf4, Kmt2e, Lrrk1, Mad2l1bp, Map3k20, Mapk12, Mif, Msh2, Msh6, Mus81, Mybbp1a, Naa10, Nabp1, Nae1, Nek2…
GO:0090162	establishment of epithelial cell polarity	28	15	4.76	0.00042	Arf6, Camsap3, Crb3, Cyth1, Cyth3, Fbf1, Frmd4a, Frmd4b, Gja1, Golph3, Hes1, Hes5, Hey1, Mpp5, Msn, Myo18a, Myo9a, Ophn1, Pard3, Ptk7, Rhoa, Sh3bp1, Sipa1l3, Slc9a3r1, Syne4, Tcf15, Vangl2, Wnt5a	Arf6, Camsap3, Crb3, Cyth3, Frmd4a, Gja1, Hes1, Hey1, Myo18a, Myo9a, Ptk7, Sipa1l3, Slc9a3r1, Syne4, Vangl2
GO:0042789	mRNA transcription by RNA polymerase II	16	9	2.72	0.00043	Atf4, C5ar1, Ddit3, Flna, Hnrnpd, Lmo2, Med1, Myog, Runx3, Sp1, Srebf1, Srf, Stat3, Supt6, Tfcp2, Zbtb1	Atf4, Flna, Lmo2, Med1, Sp1, Srebf1, Srf, Stat3, Zbtb1
GO:0034446	substrate adhesion-dependent cell spreading	93	36	15.82	0.00043	Abl1, Actn4, Akip1, Antxr1, Ap1ar, Arpc2, Axl, Bcar1, Braf, C1qbp, Calr, Carmil1, Cass4, Cib1, Coro1c, Crk, Crkl, Cspg5, Dab2, Dbn1, Dmtn, Dnm2, Dock1, Dock5, Efna1, Efna5, Egflam, Enpp2, Epha1, Ephb3, Fbln1, Fer, Fermt2, Fermt3, Flna, Fn1, Fndc3b, Fzd4, Fzd7, Hspg2, Ilk, Itga4, Itga8, Itgav, Itgb1bp1, Itgb7, Kank1, Lama5, Lamb1, Lamb2, Lamb3, Lamc1, Lamc2, Lims1, Lims2, Mdk, Megf9, Meltf, Mertk,…	Abl1, Antxr1, Carmil1, Cspg5, Dab2, Dock1, Dock5, Epha1, Ephb3, Fer, Fermt2, Flna, Fzd7, Itgav, Lama5, Lamc1, Lamc2, Lims1, Mdk, Micall2, Myadm, Net1, Ntn4, Parva, Parvb, Ptk2, Pxn, Rac1, Rac3, Rreb1, Sfrp1, Src, Tek, Triobp, Tyro3, Vamp3
GO:0043536	positive regulation of blood vessel endothelial cell migration	51	19	8.67	0.00043	Abl1, Adam17, Akt1, Akt3, Alox12, Amot, Amotl1, Anxa1, Atp5a1, Atp5b, Cib1, Ets1, Fgf18, Fgf2, Fgfbp1, Fgfr1, Foxc2, Gata2, Hdac7, Hdac9, Hif1a, Hmox1, Hspb1, Igf1, Igf2, Jcad, Kdr, Map2k3, Map3k3, Nfe2l2, Nos3, Nrp1, Nus1, P2rx4, Pdgfb, Pdpk1, Pik3c2a, Plcg1, Plk2, Prkca, Prkd1, Prkd2, Ptgs2, Sirt1, Sp1, Srpx2, Stat5a, Tgfb1, Thbs1, Vegfa, Vegfc	Abl1, Amot, Amotl1, Anxa1, Ets1, Fgfr1, Hdac7, Hspb1, Map2k3, Map3k3, Plk2, Prkca, Prkd2, Ptgs2, Sirt1, Sp1, Stat5a, Thbs1, Vegfa
GO:0001892	embryonic placenta development	88	33	14.97	0.00043	Adm, Akt1, Arnt, Ascl2, Birc6, Bmp7, Bptf, Ccn1, Cdkn1c, Cebpa, Cebpb, Cited1, Cited2, Csf2, Dnajb6, E2f7, Egfr, Egln1, Eomes, Epas1, Erf, Fbxw8, Fgfr2, Fzd5, Gab1, Gata2, Ggnbp2, Grb2, Grhl2, Hectd1, Hes1, Hey1, Hey2, Hif1a, Hs6st1, Hsf1, Igf2, Itga4, Itgav, Junb, Krt19, Krt8, Lef1, Lif, Llgl2, Map2k1, Mapk1, Mdfi, Med1, Ncoa1, Ncoa3, Ncoa6, Nfe2, Nr2f2, Nsdhl, Ovol2, Pdgfb, Phlda2, Pkd1, Pkd2, …	Arnt, Ascl2, Bmp7, Bptf, Ccn1, Cdkn1c, Cebpa, Cebpb, Cited2, Egfr, Epas1, Fzd5, Gab1, Grhl2, Hes1, Hey1, Itgav, Junb, Krt8, Med1, Ncoa3, Rbpj, Socs3, Sp1, Sp3, Spint1, St14, Stk3, Tfeb, Vash2, Wnt7b, Zfp36l1, Zfp568
GO:0031532	actin cytoskeleton reorganization	97	34	16.5	0.00044	Abl1, Actr3, Antxr1, Anxa1, Arhgdia, Arhgdib, Arpc2, Atp2c1, Auts2, Baiap2, Baiap2l1, Bcar1, Bcas3, Brsk2, Capn10, Cass4, Ccl27a, Cd2ap, Cdc42bpa, Cdc42bpg, Csf1r, Csf3, Ctsl, Cttn, Cxadr, Dapk3, Dmtn, Dtnbp1, Efs, Eps8, Ezr, F11r, Farp2, Fer, Fes, Fgf10, Fgf7, Flna, Gab1, Gdpd2, Gmfg, Gpr65, Gsn, Hax1, Hck, Hras, Kit, Lpin1, Mdk, Micall2, Mink1, Mkln1, Myh9, Nedd9, Notch2, Nphs2, Nrp1, Ntf3, Ntr…	Abl1, Antxr1, Anxa1, Arhgdia, Baiap2l1, Cdc42bpg, Ctsl, Dtnbp1, Efs, Eps8, Ezr, F11r, Fer, Fes, Flna, Gab1, Hck, Kit, Mdk, Micall2, Notch2, Parva, Parvb, Ptk2b, Ptk7, Rac3, Rhobtb2, Rictor, S1pr2, Shc1, Stap1, Tek, Thsd7b, Trpv4
GO:0061180	mammary gland epithelium development	63	22	10.72	0.00045	Agap2, Ar, Areg, Atp2c2, Bax, Brca2, Btrc, Ccnd1, Cebpb, Chuk, Csf1, Ddr1, Deaf1, Elf5, Epha2, Erbb4, Esr1, Etv4, Etv5, Fgf10, Fgf2, Fgfr2, Gli2, Gpx1, Hif1a, Id2, Irf6, Jak2, Kdm5b, Lats1, Lbh, Lrp5, Lrp6, Mapk1, Med1, Msx1, Msx2, Ncoa3, Nr3c1, Ntn1, Orai1, Pgr, Phb2, Pml, Prlr, Ptch1, Pthlh, Pygo2, Robo1, Rreb1, Rtn4, Scrib, Slc12a2, Slit2, Smo, Src, Stat5a, Stat6, Tfap2c, Tgfb1, Wnt4, Wnt5a, Z…	Cebpb, Ddr1, Elf5, Gpx1, Id2, Irf6, Jak2, Lrp5, Lrp6, Med1, Ncoa3, Ntn1, Orai1, Pml, Ptch1, Robo1, Rreb1, Slit2, Src, Stat5a, Stat6, Zfp703
GO:0007605	sensory perception of sound	118	35	20.07	0.00045	Adgrv1, Alg10b, Alms1, Aqp4, Asic2, Atp2b2, Atp6v0a4, Atp6v1b1, Atp8b1, Axin1, Barhl1, Bsnd, Cacna1d, Casp3, Ccdc50, Cdc14a, Cdh1, Cdh23, Cdkn1b, Cdkn2d, Ceacam16, Cemip, Chd7, Chrna10, Chrna9, Chrnb2, Clic5, Coch, Col11a1, Col11a2, Col1a1, Col2a1, Crym, Dcdc2a, Diaph1, Dnm1, Eps8l2, Espn, Espnl, Eya4, Fam107b, Fbxo11, Fgfr1, Fzd4, Gabrb3, Gjb2, Gjc3, Gpx1, Gsdme, Hexa, Hexb, Homer2, Hpn, Icam1, …	Aqp4, Atp6v0a4, Atp6v1b1, Atp8b1, Ccdc50, Cdc14a, Cdh1, Cdkn1b, Clic5, Coch, Diaph1, Eps8l2, Espn, Eya4, Fgfr1, Gpx1, Hexa, Kcnq4, Kit, Lrig2, Lrp2, Mbp, Myh14, Nav2, Pgap1, Rest, Ripor2, Six1, Slc9a3r1, Slitrk6, Sox2, Thrb, Tprn, Triobp, Usp53
GO:0034333	adherens junction assembly	81	33	13.78	0.00048	Abi2, Abl1, Actn1, Acvrl1, Ajuba, Apod, Arhgap6, Bcas3, Bcl2, Bcr, Camsap3, Cfl1, Clasp1, Clasp2, Col16a1, Coro1c, Coro2b, Ctnnb1, Cttn, Dapk3, Dlc1, Dlg5, Dmtn, Dusp22, Dusp3, Efna5, Enpp2, Epb41l5, Epha3, Fam107a, Fermt2, Fmn1, Gpm6b, Grem1, Hipk1, Iqgap1, Itga2, Itgav, Itgb1bp1, Kdr, Ldb1, Limch1, Lims1, Lrp1, Macf1, Map4k4, Mmp14, Nrp1, Pdpk1, Peak1, Phldb2, Pip5k1a, Ppm1f, Pten, Ptk2, Ptk2b,…	Abi2, Abl1, Actn1, Apod, Bcr, Camsap3, Coro2b, Dlg5, Epb41l5, Fam107a, Fermt2, Fmn1, Hipk1, Itgav, Lims1, Map4k4, Mmp14, Ptk2, Ptk2b, Ptprj, Ptprk, Pxn, Rac1, Sdc4, Slk, Smad3, Smad7, Src, Tbcd, Tek, Tesk2, Vegfa, Zfp703
GO:0071407	cellular response to organic cyclic compound	329	86	55.96	0.00048	Aanat, Abhd2, Actb, Adcy2, Adcy3, Adcy5, Adcy6, Adipoq, Ahr, Akap13, Akap6, Akap7, Akt1, Akt2, Alpl, Anxa1, Aoc1, Aplp1, App, Aqp1, Ar, Arid1a, Arntl, Arpc2, Arrb2, Atf4, Atp1a1, Atp1a2, Atp2b4, Bdnf, Blm, Bmp2, Bmp7, Brca1, Btrc, Calcoco1, Calr, Carm1, Casp3, Casp6, Casp7, Casp9, Ccdc62, Cdc5l, Cdh1, Cdk4, Cdkn1b, Cebpa, Cftr, Cgas, Cib2, Clock, Clu, Cnot1, Cnot2, Cnot9, Crebrf, Cry1, Cry2, Ctnn…	Abhd2, Actb, Adcy5, Adcy6, Akap13, Anxa1, Atf4, Atp1a2, Bmp7, Casp7, Cdh1, Cdkn1b, Cebpa, Cib2, Clock, Clu, Cnot1, Crebrf, Dab2, Diaph1, Egfr, Egr1, Ehmt2, Eif4ebp1, Ep300, Ezh2, Ezr, Fam107a, Fdx1, Fes, Folr1, Gabrg2, Gnas, Gramd1a, Hdac1, Igfbp5, Insig1, Itpr1, Itpr2, Itpr3, Jak2, Jup, Klf9, Lrp6, Mecp2, Med1, Ncoa3, Nfkb1, Nfkbia, Nr4a3, Nrip1, Ntrk2, Pak2, Pak4, Pde2a, Pde4d, Per1, Pik3cg, Pt…
GO:0097067	cellular response to thyroid hormone stimulus	8	6	1.36	0.00049	Gas2l1, Kit, Klf9, Lmo2, Med1, Ppargc1a, Rdx, Six1	Kit, Klf9, Lmo2, Med1, Rdx, Six1
GO:0010977	negative regulation of neuron projection development	159	44	27.04	0.00050	Aatk, Actr3, Adam17, Adcy6, Amigo3, Apoe, Arf6, Arhgap4, Asap1, B2m, Bag5, Bcl11a, Carm1, Ccr5, Cdk5, Cdk5r1, Cdkl3, Cers2, Cib1, Cit, Crmp1, Cspg4, Ctsz, Cyth2, D130043K22Rik, Dab1, Dab2, Dennd5a, Dguok, Dnm3, Dpysl3, Draxin, Dtnbp1, Dync1i2, Efemp1, Efna1, Efnb2, Efnb3, Epha3, Epha4, Epha7, Ephb2, Fat3, Fgf13, Flna, Fstl4, Gak, Gdi1, Gfap, Gorasp1, Gsk3a, Gsk3b, H2-D1, H2-K1, Hdac2, Hes1, Id1, …	Adcy6, Arf6, Arhgap4, B2m, Bag5, Cers2, Dab2, Dpysl3, Dtnbp1, Efemp1, Efnb2, Epha4, Ephb2, Fat3, Flna, H2-D1, H2-K1, Hes1, Id1, Ifrd1, Inppl1, Kremen1, Lrig2, Lrp4, Map2, Map4k4, Mecp2, Mylip, Ngfr, Ntn1, Plk2, Prag1, Ptk2, Rbpj, Rgma, Sema3a, Sema3b, Sema4b, Sema5a, Sema6c, Slit2, Trpv4, Ulk1, Vim
GO:0035108	limb morphogenesis	132	38	22.45	0.00051	Acd, Aff3, Aldh1a2, Alx1, Asph, Atp7a, Atrx, B9d1, Bak1, Bax, Bcl2l11, Bmp7, Bmpr1a, Bmpr1b, C2cd3, Cacna1c, Chd7, Chst11, Col2a1, Cplane1, Crabp2, Ctnnb1, Cyp26b1, Dicer1, Dlx5, Dlx6, Dync2h1, Ece1, Evx2, Fam92a, Fbxw4, Fgf10, Fgf9, Fgfr1, Fgfr2, Flvcr1, Fmn1, Fras1, Frem2, Fuz, Fzd6, Gas1, Gdf5, Gja1, Gli2, Gli3, Gna12, Gnaq, Gnas, Gpc3, Grem1, Grhl2, Hdac1, Hdac2, Hnf1a, Idua, Ift122, Ift140, …	Asph, Bak1, Bmp7, Crabp2, Fgfr1, Flvcr1, Fmn1, Fras1, Fzd6, Gja1, Gnaq, Gnas, Gpc3, Grhl2, Hdac1, Idua, Lrp4, Lrp5, Lrp6, Map3k20, Mbnl1, Mecom, Med1, Notch1, Notch2, Pbx2, Pcnt, Pcsk5, Pitx1, Plxna2, Ptch1, Rdh10, Sall1, Sox11, Sox4, Sox9, Sp8, Tgfb2
GO:0045862	positive regulation of proteolysis	290	76	49.33	0.00051	Acer2, Adam8, Adam9, Adra2a, Ager, Aifm1, Aim2, Akirin2, Akt1, Alox12, Ankib1, Antxr1, Apaf1, Apoe, Apopt1, Arih1, Arih2, Arl6ip5, Arrb1, Asph, Atg7, Atpif1, Atxn3, Aurka, Aurkaip1, Axin1, Bad, Bag2, Bag6, Bak1, Bax, Bbc3, Bbs7, Bcap31, Bcl10, Bcl2l11, Bid, Bok, Btrc, C3, Capn3, Casp4, Casp8, Casp8ap2, Casp9, Cbfa2t3, Ccbe1, Ccdc22, Ccn1, Ccn2, Cfl1, Chfr, Cln6, Clu, Cntn2, Cop1, Cradd, Csnk1a1, …	Adra2a, Antxr1, Arrb1, Asph, Atg7, Atxn3, Bag2, Bak1, Bcl10, Capn3, Casp8, Ccn1, Clu, Cradd, Ctnnd1, Ctsc, Dab2, Ep300, Epha4, F2r, F3, Fam122a, Fbxw11, Fbxw7, Gclc, Grn, Hip1r, Hspa1a, Hspa1b, Il33, Jak2, Lyn, Malt1, Mbp, Mmp14, Ngfr, Nupr1, Pawr, Pdcd2, Perp, Pias1, Plgrkt, Plk2, Plk3, Pml, Ppp2ca, Psme1, Ptk2, Ptk2b, Rchy1, Rest, Rgma, Ripk2, Rnf144b, Rnf19b, Rnft1, Robo1, Rock2, Sh3d19, Sirt1…
GO:0009880	embryonic pattern specification	44	17	7.48	0.00052	Bmp7, C2cd3, Cited1, Cobl, Ctnnb1, Disp1, Dll1, Efnb1, Epb41l5, Erbb4, Fgf10, Fgfr2, Frat1, Frs2, Fzd5, Gdf3, Ihh, Kdm6a, Lrp6, Nckap1, Nrarp, Nrp1, Nrp2, Ooep, Otx2, Pcsk6, Pgap1, Pld6, Ptch1, Satb2, Sema3a, Sema3f, Smad2, Smad3, Smad4, Smad6, Stil, Tbx6, Tcf7l1, Tdrd5, Tifab, Tmed2, Wnt5a, Zbtb16	Bmp7, Cobl, Dll1, Efnb1, Epb41l5, Fzd5, Kdm6a, Lrp6, Nrarp, Otx2, Pgap1, Ptch1, Satb2, Sema3a, Smad2, Smad3, Tcf7l1
GO:0071353	cellular response to interleukin-4	26	12	4.42	0.00052	Alad, Cd300lf, Cdk4, Coro1a, Dcstamp, Fasn, Hsp90ab1, Hspa5, Impdh2, Jak3, Keap1, Lef1, Mcm2, Mrc1, Nfil3, Parp14, Pml, Ptpn2, Rpl3, Rplp0, Rps2, Rufy4, Shpk, Stat6, Tuba1b, Xbp1	Alad, Cd300lf, Fasn, Impdh2, Mcm2, Nfil3, Pml, Rplp0, Shpk, Stat6, Tuba1b, Xbp1
GO:0000082	G1/S transition of mitotic cell cycle	156	53	26.53	0.00052	Acvr1, Acvr1b, Adam17, Adamts1, Aif1, Akt1, Ankrd17, Anp32b, Anxa1, Apex1, Bach1, Bcl2, Bid, Brd4, Brd7, Cables1, Cacnb4, Cacul1, Camk2a, Camk2b, Camk2d, Camk2g, Casp2, Ccnd1, Ccnd2, Ccnd3, Ccne2, Cdc25a, Cdc45, Cdc73, Cdk2, Cdk2ap2, Cdk4, Cdkn1a, Cdkn1b, Cdkn2b, Cdkn2c, Cdkn2d, Cradd, Crebbp, Crlf3, Ctdsp1, Ctdsp2, Ctdspl, Cul4a, Cul4b, Cyp1a1, Dact1, Dbf4, Dcun1d3, Ddx3x, Dgkz, E2f1, E2f4, E2f5…	Ankrd17, Anxa1, Bach1, Brd4, Cacnb4, Camk2b, Casp2, Ccnd3, Cdc25a, Cdk2, Cdkn1a, Cdkn1b, Cradd, Crebbp, Ctdsp1, Ctdsp2, Dcun1d3, Dgkz, E2f5, Egfr, Eif4ebp1, Eif4g1, Ezh2, Fam107a, Gigyf2, Hinfp, Id2, Ino80, Itgb1, Klf11, Klf4, Kmt2e, Mepce, Myb, Nasp, Pias1, Pim2, Plk2, Plk3, Pml, Psme1, Ptpn6, Rbbp8, Rbm38, Rdx, Rgcc, Ripk1, Rpl17, Rps6, Rps6kb1, Sox4, Tjp3, Trp53
GO:0045214	sarcomere organization	33	14	5.61	0.00053	Actg1, Akap13, Ankrd23, Capn3, Casq1, Cfl2, Csrp1, Csrp2, Ep300, Fhod3, Foxp1, Hdac2, Itgb1, Klhl41, Krt19, Krt8, Ldb3, Mef2c, Mybpc2, Myh6, Myom1, Myom3, Neb, Neurl2, Obsl1, Prkar1a, Prox1, Six4, Srf, Synpo2l, Tnnt1, Wdr1, Xirp1	Actg1, Akap13, Capn3, Cfl2, Csrp1, Csrp2, Ep300, Itgb1, Krt8, Ldb3, Prox1, Six4, Srf, Tnnt1
GO:0032675	regulation of interleukin-6 production	119	35	20.24	0.00054	Afap1l2, Ager, Aif1, Akirin2, App, Aqp4, Arhgef2, Arid5a, Arrb1, Arrb2, C1qtnf4, Capn2, Ccr5, Cd200, Cd24a, Cd36, Cd47, Cd74, Cd84, Cebpb, Chrna7, Csk, Cyba, Ddx58, Dhx9, F2r, F2rl1, Fcer1g, Flt3, Foxj1, Gas6, Gba, Ghrl, Grk2, Havcr2, Hgf, Hmgb1, Hspd1, Hyal2, Ifih1, Il17a, Il17d, Il17rc, Il1a, Il1b, Il1f5, Il1rap, Il1rl2, Il1rn, Il33, Il6, Il6ra, Inava, Inpp5d, Irak3, Isl1, Klf2, Lbp, Lgals9, Li…	Aqp4, Arhgef2, Arid5a, Arrb1, Capn2, Cd24a, Cebpb, Csk, F2r, F2rl1, Grk2, Il1rap, Il33, Il6ra, Inpp5d, Mapk13, Mapkapk2, Mbp, Met, Muc16, Myd88, Ptpn6, Ripk2, Stat3, Ticam1, Tirap, Tnfaip3, Tnfrsf1a, Traf6, Trpv4, Tut4, Unc93b1, Xbp1, Zbtb20, Zc3h12a
GO:0042246	tissue regeneration	48	18	8.16	0.00055	Akirin1, Anxa1, Bcl9, Bin3, Capn3, Ccn3, Cd81, Cd9, Cdkn1a, Cdkn1b, Cflar, Dicer1, Dusp10, Dysf, Eppk1, Erbb4, Ezh2, Fzd7, Fzd9, Gap43, Gja1, Gpx1, Hopx, Ifrd1, Igf1, Igsf10, Klf5, Large1, Lgr6, Mapk14, Mdk, Mustn1, Naca, Ninj1, P2rx5, Pkm, Plau, Plg, Ppard, Ptgfrn, Ptn, Selenon, Serpine1, Sox15, Tarbp2, Tec, Wnt10b, Yap1	Anxa1, Capn3, Ccn3, Cdkn1a, Cdkn1b, Dusp10, Eppk1, Ezh2, Fzd7, Gja1, Gpx1, Ifrd1, Klf5, Mdk, Ninj1, Ptgfrn, Selenon, Yap1
GO:0006952	defense response	985	235	167.54	0.00057	9930111J21Rik1, A2m, Abcc1, Abcd1, Abcd2, Abcf3, Abhd12, Abr, Ace, Acer3, Ackr1, Acp5, Actg1, Actr2, Actr3, Acvr1, Ada, Adam15, Adam17, Adam8, Adar, Adcy1, Adcy7, Adgrb1, Adipoq, Adora1, Adora2a, Adora3, Adra2a, Adrb2, Afap1l2, Agbl4, Agbl5, Ager, Agt, Ahcy, Aif1, Aim2, Aimp1, Ak7, Akap8, Akirin2, Akna, Akt1, Alox5, Alox5ap, Alpk1, Als2, Ankfn1, Ankhd1, Ankrd17, Ankrd42, Ano6, Anxa1, Anxa3, Aoah,…	Acer3, Actg1, Adora1, Adra2a, Adrb2, Alox5, Alox5ap, Ankrd17, Ano6, Anxa1, Apobec1, Apobec3, Apod, Appl2, Aqp4, Arf6, Arhgef2, Arid5a, Atg7, B2m, Bcl10, Bcr, Bnip3l, Bpifa1, C2, Ccn3, Cd24a, Cd300lf, Cd44, Cdc42ep4, Cdk19, Ceacam1, Cebpa, Cebpb, Chil1, Chst2, Clec2d, Clock, Clu, Coch, Colec12, Cst3, Ctsc, Cxcl16, Cyld, Dbi, Drd4, Dusp10, Egfr, Eif2ak4, Eif4g1, Elf3, Elf4, Ep300, Ephb6, Ets1, F2r,…
GO:0055114	oxidation-reduction process	700	152	119.07	0.00058	4833439L19Rik, Aass, Abcd1, Abcd2, Abcd3, Acaa1a, Acaa2, Acacb, Acad10, Acad11, Acad8, Acad9, Acadl, Acadm, Acads, Acadsb, Acadvl, Acat1, Acat2, Acat3, Aco1, Aco2, Acox1, Acox2, Acox3, Acsl5, Actn3, Adgrf5, Adh1, Adh5, Adh7, Adhfe1, Adi1, Adipoq, Adipor1, Adipor2, Ado, Adrb1, Adsl, Afg1l, Agl, Agps, Aifm1, Aifm2, Aifm3, Akr1a1, Akr1b3, Akr1b8, Akr1e1, Akr7a5, Akt1, Akt2, Aldh16a1, Aldh18a1, Aldh1…	Aass, Abcd3, Acaa2, Acad10, Acadl, Acadm, Acads, Acat2, Aco1, Acsl5, Adh1, Adipor2, Agl, Agps, Aifm3, Akr1b3, Aldh1a1, Aldh3a2, Aldh7a1, Aldh9a1, Alkbh1, Alox15, Alox5, Aox2, Aox3, Aox4, Apod, Appl2, Asph, Bckdhb, Blvrb, Cat, Cbr2, Chdh, Coq10b, Cpt1a, Crot, Cryl1, Cryzl2, Ctbp2, Cyb561d2, Cyb5a, Cyb5r3, Cygb, Cyp1a2, Cyp27a1, Cyp2a5, Cyp2b10, Cyp2f2, Cyp2g1, Cyp2j6, Cyp39a1, Cyp4b1, Cyp4v3, Cyp5…
GO:2001237	negative regulation of extrinsic apoptotic signaling pathway	85	27	14.46	0.00061	Acvr1, Agap2, Ar, Bcl2, Bcl2l1, Birc6, Brca1, Cflar, Col2a1, Csf2, Ctnna1, Cttn, Cx3cl1, Cx3cr1, Dab2, Dapk1, Eya1, Eya2, Eya3, Eya4, Faim, Faim2, Fgf10, Fyn, Gas1, Gclc, Gclm, Gpx1, Hgf, Hmgb2, Hmox1, Htt, Icam1, Igf1, Il19, Il1b, Il7, Itga6, Itgav, Itprip, Lgals3, Lmna, Map2k5, Mapk7, Mcl1, Nol3, Nrp1, Pak7, Park7, Pea15a, Peli3, Phip, Prdx2, Psen2, Psme3, Raf1, Rb1cc1, Rela, Rffl, Ripk1, Rnf34…	Dab2, Eya1, Eya2, Eya4, Gclc, Gpx1, Hmgb2, Itga6, Itgav, Itprip, Lgals3, Lmna, Mapk7, Mcl1, Pea15a, Phip, Ripk1, Rps6kb1, Sgk3, Sgms1, Sh3rf1, Src, Tmbim1, Tnfaip3, Vegfa, Yap1, Zmynd11
GO:0051894	positive regulation of focal adhesion assembly	23	11	3.91	0.00061	Abl1, Cfl1, Col16a1, Enpp2, Epb41l5, Fmn1, Iqgap1, Itgb1bp1, Kdr, Lims1, Map4k4, Nrp1, Ppm1f, Ptprj, Rac1, Rock1, S100a10, Sdc4, Smad3, Tek, Tsc1, Vegfa, Wnt4	Abl1, Epb41l5, Fmn1, Lims1, Map4k4, Ptprj, Rac1, Sdc4, Smad3, Tek, Vegfa
GO:0050728	negative regulation of inflammatory response	111	33	18.88	0.00062	Abcd1, Abcd2, Abr, Acp5, Ada, Adcy7, Adipoq, Adora1, Adora2a, Adrb2, Ager, Aoah, Apod, Apoe, Appl2, Ash1l, Bcr, C1qtnf12, Calcrl, Ccn3, Cd200, Cd24a, Cd276, Cd44, Cdh5, Chid1, Chrna7, Cnr2, Cuedc2, Cx3cl1, Cx3cr1, Cxcl17, Cyp19a1, D1Ertd622e, Dusp10, Enpp3, Ets1, Fcgr2b, Fem1a, Fndc4, Ghrl, Gps2, Gpx1, Gpx2, Grn, Gstp1, Hgf, Ier3, Igf1, Il1r2, Il20rb, Il2ra, Isl1, Krt1, Ldlr, Lgals9, Mdk, Metrnl,…	Adora1, Adrb2, Apod, Appl2, Bcr, Ccn3, Cd24a, Cd44, Dusp10, Ets1, Gpx1, Grn, Gstp1, Ier3, Ldlr, Mdk, Nfkb1, Nr1d1, Nr1d2, Pdcd4, Pglyrp1, Rora, Rps19, Serpinf1, Slit2, Smad3, Socs3, Tnfaip3, Tnfrsf1a, Tyro3, Uaca, Zc3h12a, Zfp36
GO:0007173	epidermal growth factor receptor signaling pathway	89	31	15.14	0.00063	Abl1, Abl2, Adam17, Adgre4, Adora1, Adra2a, Afap1l2, Agr2, Agt, Akt1, Aplp2, App, Areg, Arf4, Bcar1, Btc, Caml, Cbl, Cblb, Cblc, Cdh13, Ceacam1, Chmp6, Cnot9, Dab2ip, Dusp3, Efemp1, Egf, Egfr, Erbb3, Errfi1, Esr1, Esr2, Fam83b, Fbxw7, Fer, Gab1, Garem1, Gprc5a, Hap1, Hbegf, Hip1, Hip1r, Iqgap1, Itga1, Kif16b, Mmp9, Mvb12a, Mvb12b, Ncf1, Neurl1a, Nrg2, Nup62, Pde6g, Pde6h, Pdpk1, Pigr, Plaur, Plcg…	Abl1, Adora1, Adra2a, Agr2, Cblb, Ceacam1, Efemp1, Egfr, Erbb3, Errfi1, Fbxw7, Fer, Gab1, Garem1, Hap1, Hbegf, Hip1r, Neurl1a, Nup62, Pigr, Ptk2, Ptk2b, Ptpn12, Ptprf, Ptprj, Rhbdf1, Shc1, Sos1, Sox9, Src, Tgfa
GO:0035909	aorta morphogenesis	30	13	5.1	0.00065	Acvrl1, Adamts9, Bmpr1a, Chd7, Col3a1, Dll4, Efnb2, Eng, Ephb4, Eya1, Hes1, Hey1, Hey2, Jag1, Kat6a, Lrp1, Mylk, Notch1, Notch4, Nprl3, Pdgfrb, Prox1, Rbpj, Sec24b, Six1, Sox4, Srf, Tbx1, Tbx2, Tgfb2	Efnb2, Ephb4, Eya1, Hes1, Hey1, Notch1, Prox1, Rbpj, Sec24b, Six1, Sox4, Srf, Tgfb2
GO:0072574	hepatocyte proliferation	20	12	3.4	0.00071	Ceacam1, Cebpb, Cflar, Hpn, Itpr1, Lims1, Lims2, Mdk, Med1, Mki67, Notch2, Plau, Prox1, Ptn, Rps6ka1, Rtn4, Sulf2, Tgfa, Tnfaip3, Xbp1	Ceacam1, Cebpb, Itpr1, Lims1, Mdk, Med1, Notch2, Prox1, Rps6ka1, Tgfa, Tnfaip3, Xbp1
GO:0006977	DNA damage response, signal transduction by p53 class mediator resulting in cell cycle arrest	11	7	1.87	0.00071	Casp2, Cdkn1a, Cradd, Mdm2, Pidd1, Pml, Ptprv, Rbm38, Rpl26, Sox4, Trp53	Casp2, Cdkn1a, Cradd, Pml, Rbm38, Sox4, Trp53
GO:0042098	T cell proliferation	155	47	26.36	0.00073	Abl1, Adk, Ager, Aif1, Anxa1, Arg2, Bax, Blm, Bmi1, Btnl2, Carmil2, Casp3, Cblb, Ccdc88b, Ccnd3, Ccr2, Cd151, Cd1d1, Cd209a, Cd24a, Cd274, Cd276, Cd4, Cd40lg, Cd44, Cd46, Cd81, Cd86, Ceacam1, Cebpb, Coro1a, Crip3, Ctnnb1, Ctps, Cxcl12, Cxcr4, Dhps, Dlg1, Dlg5, Dnaja3, Dock2, Dock8, Ebi3, Efnb1, Elf4, Ephb6, Erbb2, Fadd, Fkbp1a, Foxj1, Fyn, Gja1, Glmn, Gnrh1, Gpam, Gpnmb, H2-Aa, H2-Ab1, H2-T23, Ha…	Abl1, Anxa1, Cblb, Ccnd3, Cd151, Cd24a, Cd44, Ceacam1, Cebpb, Ctps, Dlg5, Efnb1, Elf4, Ephb6, Erbb2, Gja1, Gpam, H2-T23, Hes1, Il6ra, Il6st, Irf1, Lgals3, Lmo1, Malt1, Nck1, Nck2, Pawr, Psmb10, Ptpn6, Ptprc, Rc3h1, Ripk2, Ripor2, Rps6, Satb1, Sdc4, Sh3rf1, Sos1, Sos2, Stat5a, Stat5b, Tfrc, Tgfbr2, Tmem131l, Traf6, Trp53
GO:0060534	trachea cartilage development	6	5	1.02	0.00073	Lrp6, Rara, Rarg, Sox9, Srf, Wnt7b	Lrp6, Rara, Sox9, Srf, Wnt7b
GO:0002088	lens development in camera-type eye	58	24	9.87	0.00073	Abi2, Bcar3, Bfsp1, Cdkn1b, Cdkn1c, Cdon, Cited2, Cryab, Cryba2, Crybg3, Ctnnb1, Ctns, Dlg1, Epha2, Fgfr2, Fgfr3, Foxe3, Frs2, Fzr1, Gja1, Hipk1, Hipk2, Maf, Med1, Meis1, Nectin1, Nectin3, Nf2, Nhs, Ntrk3, Pax6, Pds5a, Pds5b, Pitx3, Pou2f1, Prox1, Prox2, Pygo2, Shroom2, Six3, Six5, Ski, Skil, Slitrk6, Smad3, Smarca4, Sox1, Sox11, Sox2, Tbc1d20, Tbc1d32, Tdrd7, Tgfb1, Tgfbr1, Tgfbr2, Tmod1, Vim, Z…	Abi2, Cdkn1b, Cdkn1c, Cited2, Cryab, Crybg3, Gja1, Hipk1, Hipk2, Med1, Meis1, Pax6, Pds5b, Pou2f1, Prox1, Shroom2, Six3, Skil, Slitrk6, Smad3, Sox11, Sox2, Tgfbr2, Vim
GO:0035924	cellular response to vascular endothelial growth factor stimulus	49	18	8.33	0.00073	Adamts3, Adgra2, Akt1, Anxa1, Cadm4, Ccbe1, Cd63, Dab2ip, Dcn, Dll1, Dll4, Egr3, Ern1, Flt4, Foxc1, Gab1, Hspb1, Itgb1bp1, Jcad, Kdr, Map2k3, Mapk14, Mapkapk2, Myo1c, Notch1, Nr4a1, Nrp1, Nrp2, Nus1, Pdgfb, Pdgfra, Pdgfrb, Pgf, Prkd1, Prkd2, Ptp4a3, Rela, Robo1, Sema6a, Smoc2, Sphk1, Spry2, Tcf4, Vegfa, Vegfb, Vegfc, Vegfd, Xbp1, Xdh	Anxa1, Cadm4, Cd63, Dcn, Dll1, Egr3, Gab1, Hspb1, Map2k3, Mapkapk2, Notch1, Nr4a1, Prkd2, Robo1, Tcf4, Vegfa, Xbp1, Xdh
GO:0002260	lymphocyte homeostasis	65	22	11.06	0.00074	Abl1, Ada, Ahr, Akt1, Bak1, Bax, Bcl10, Bcl2, Bcl2l11, Cacna1f, Casp3, Ccnb2, Cd24a, Cd44, Cd74, Ceacam1, Chst3, Coro1a, Dnaja3, Dock10, Dock11, Fadd, Fas, Gpam, Hif1a, Ikbkb, Ikbkg, Il2ra, Jak3, Lmo1, Lyn, Mef2c, Mif, Nckap1l, P2rx7, Pik3cd, Pirb, Pkn1, Pmaip1, Ppp2r3c, Ppp3cb, Rc3h1, Rc3h2, Ripk3, Rps6, Sh2b2, Siva1, Skil, Slc39a3, Slc40a1, Sos1, Sos2, Spns2, Spta1, Stat5a, Stat5b, Tcirg1, Tgfb…	Abl1, Bak1, Bcl10, Cd24a, Cd44, Ceacam1, Gpam, Lmo1, Lyn, Mif, Rc3h1, Rps6, Skil, Sos1, Sos2, Stat5a, Stat5b, Tcirg1, Tgfb2, Tnfaip3, Tnfrsf13b, Tsc22d3
GO:0006970	response to osmotic stress	61	21	10.38	0.00075	Abcb1a, Agt, Akr1b3, Anxa7, Apobec1, Aqp1, Aqp5, Atf2, Bad, Bax, Capn3, Casp3, Ddx3x, Dysf, Efhd1, Itga2, Kcnma1, Kmo, Letm1, Lrrc8a, Lrrc8c, Lrrc8d, Lrrc8e, Map2k7, Map7, Mapk13, Mapk8, Marveld3, Micu1, Mknk1, Mylk, Nedd4l, Oxsr1, Pdpk1, Pkd2, Pkn1, Plk3, Prkca, Ptgs2, Rac1, Rcsd1, Relb, Scn2a, Serpinb6a, Slc12a2, Slc12a5, Slc12a6, Slc25a23, Slc2a4, Stk39, Trip10, Trp53, Trpv4, Tsc22d2, Tsc22d3,…	Akr1b3, Anxa7, Apobec1, Aqp5, Capn3, Lrrc8a, Mapk13, Marveld3, Nedd4l, Plk3, Prkca, Ptgs2, Rac1, Relb, Trip10, Trp53, Trpv4, Tsc22d2, Tsc22d3, Tsc22d4, Zfp36l1
GO:0051591	response to cAMP	53	19	9.01	0.00075	Aanat, Adipoq, Ahr, Akap6, Akap7, Aldh3a1, Aqp1, Braf, Carm1, Cdk2, Cdo1, Cftr, Cited1, Cnga3, Crem, Dgkq, Dmtn, Duox1, Duox2, Ezr, Fdx1, Gpd1, Hcn1, Hcn2, Hcn4, Igfbp5, Inpp5k, Itpr1, Itpr2, Itpr3, Jun, Junb, Jund, Kcnq1, Mat2a, Ndufs4, Pde2a, Per1, Pik3cg, Pik3r1, Pkd2, Pygm, Rap1a, Rap1b, Rapgef1, Rapgef2, Rapgef3, Ren1, Slc26a6, Slc8a1, Stat1, Wnt10b, Zfp36l1	Cdk2, Cdo1, Ezr, Fdx1, Igfbp5, Itpr1, Itpr2, Itpr3, Jun, Junb, Jund, Mat2a, Pde2a, Per1, Pik3cg, Pik3r1, Rap1b, Stat1, Zfp36l1
GO:0030301	cholesterol transport	57	20	9.7	0.00075	Abca1, Abca2, Abca5, Abca7, Abcg1, Abcg4, Abcg8, Acat2, Adipoq, Anxa2, Apoe, Arv1, Cd36, Cftr, Commd1, Egf, Gps2, Hnf1a, Irak1, Lamtor1, Ldlr, Ldlrap1, Lima1, Lipc, Lipg, Lrp1, Lrp6, Msr1, Nfkbia, Npc1, Npc1l1, Npc2, Nr1h2, Nr1h3, Nus1, Osbp, Osbpl2, Pltp, Pon1, Ptch1, Relch, Scarb1, Scp2, Serac1, Sirt1, Soat1, Srebf2, Star, Stard3, Stard4, Stard5, Stx12, Syt7, Ttc39b, Vps4a, Vps4b, Washc1	Abca1, Acat2, Anxa2, Irak1, Ldlr, Lima1, Lipg, Lrp6, Nfkbia, Npc2, Pon1, Ptch1, Scarb1, Sirt1, Soat1, Srebf2, Star, Stard3, Stard4, Stard5
GO:0051145	smooth muscle cell differentiation	57	20	9.7	0.00075	Acvr1, Adm, Agt, Ankrd17, Cth, Ctnnb1, Dnmt1, Eng, Fgf10, Fgf9, Fgfr2, Foxo4, Gata6, Hes1, Hey1, Hey2, Itga8, Kit, Klf5, Mecp2, Med28, Mef2c, Mrtfa, Mrtfb, Nfatc1, Nfatc2, Nfatc3, Nfatc4, Notch1, Npnt, Ntf3, Olfm2, Pbrm1, Pdcd4, Pdgfb, Pdgfrb, Pias1, Rbpms2, Sgcb, Sirt1, Six1, Smad6, Smarca2, Smarca4, Smarcd3, Sod2, Sox9, Srf, Tgfb1, Tmem204, Tmsb4x, Tshz3, Vangl2, Vegfa, Wnt4, Wnt7b, Zeb1	Ankrd17, Dnmt1, Hes1, Hey1, Kit, Klf5, Mecp2, Mrtfb, Notch1, Npnt, Pdcd4, Pias1, Sirt1, Six1, Smarca2, Sox9, Srf, Vangl2, Vegfa, Wnt7b
GO:0009948	anterior/posterior axis specification	34	14	5.78	0.00076	Aurka, Ctnnb1, Ddit3, Epb41l5, Ets2, Frs2, Fzd5, Gdf3, Gpc3, Hey1, Hey2, Hhex, Kdm6a, Ldb1, Lefty1, Lrp6, Nckap1, Nrarp, Otx2, Pcsk6, Pgap1, Pld6, Rnf2, Six2, Ski, Smad4, Srf, Tbx6, Tcf7l1, Tdrd5, Tifab, Tmed2, Wls, Wnt5a	Epb41l5, Ets2, Fzd5, Gpc3, Hey1, Kdm6a, Lrp6, Nrarp, Otx2, Pgap1, Six2, Srf, Tcf7l1, Wls
GO:0070102	interleukin-6-mediated signaling pathway	14	8	2.38	0.00079	C1qtnf4, Cebpa, Ctr9, Fer, Gab1, Il6, Il6ra, Il6st, Ptpn2, Smad4, Spi1, St18, Stat3, Tut4	Cebpa, Fer, Gab1, Il6ra, Il6st, St18, Stat3, Tut4
GO:0060788	ectodermal placode formation	14	8	2.38	0.00079	Ctnnb1, Eda, Frs2, Gnas, Hdac1, Hdac2, Lrp6, Nrg3, Pou2f1, Prox1, Six1, Six4, Sox2, Tbx2	Gnas, Hdac1, Lrp6, Pou2f1, Prox1, Six1, Six4, Sox2
GO:0071385	cellular response to glucocorticoid stimulus	27	12	4.59	0.00080	Akap13, Anxa1, Aqp1, Casp9, Crebrf, Ddit4, Eif4e, Eif4ebp1, Fam107a, Fbxo32, Hnrnpu, Il17a, Jak2, Klf9, Npas4, Nr3c1, Pck2, Rest, Rps6kb1, Sgk1, Smyd3, Tfap4, Tgfb1, Ube2l3, Zfp36, Zfp36l1, Zfp36l2	Akap13, Anxa1, Crebrf, Eif4ebp1, Fam107a, Jak2, Klf9, Rest, Rps6kb1, Zfp36, Zfp36l1, Zfp36l2
GO:1901342	regulation of vasculature development	269	88	45.76	0.00081	Abcc8, Abl1, Acvrl1, Adam10, Adam12, Adamts1, Adamts9, Add1, Adgra2, Adgrb1, Adgrb2, Adgrb3, Adm, Adrb2, Aggf1, Ago1, Ago2, Agt, Akt3, Amot, Anxa1, Anxa3, Apoh, Aqp1, Atf2, Bmp7, Bmper, Brca1, Btg1, C3, C3ar1, C5ar1, Card10, Ccbe1, Ccr2, Cd34, Cd36, Cd59a, Cdh5, Ceacam1, Cflar, Chil1, Chrna7, Cib1, Cma1, Cnmd, Col4a2, Creb3l1, Cth, Ctnnb1, Ctsh, Cx3cl1, Cx3cr1, Cxcr4, Cybb, Dab2ip, Dcn, Ddah1, Dl…	Abl1, Adam10, Adrb2, Amot, Anxa1, Bmp7, Btg1, Card10, Ceacam1, Chil1, Dcn, Dll1, Dnmt1, Efnb2, Egr1, Emp2, Epha1, Ephb4, Ets1, F3, Fbxw7, Fgf1, Flcn, Gab1, Grn, Hdac7, Hey1, Hipk2, Hk2, Hspb1, Hspb6, Id1, Il6ra, Itgb1, Jup, Kit, Klf4, Klf5, Lgals3, Map3k3, Mapk7, Mdk, Mecp2, Ngfr, Notch1, Nras, Pak4, Pdcd4, Pde3b, Plk2, Pml, Prkca, Prkcb, Prkd2, Ptgs2, Ptk2b, Ptprm, Pxn, Rgcc, Rhob, Rock2, Rras, …
GO:0071236	cellular response to antibiotic	117	34	19.9	0.00081	Abl1, Adcy2, Adcy3, Adcy5, Adcy6, Adcy7, Ahr, Akr1b3, Ankzf1, Anxa1, Apex1, Aqp1, Arpc2, Axl, Bnip3, Capn1, Cdkn1b, Cfl1, Cftr, Clu, Crip1, Daxx, Ddx11, Ect2, Efna5, Egr1, Endog, Epha5, Ezh2, Fabp1, Fbxo7, Fdx1, Foxo3, Foxp1, Fxn, Glrx, Gnai1, Gpr37, Hdac2, Hdac6, Hgf, Hk3, Hnrnpk, Hsf1, Hsph1, Id3, Il6, Impact, Itpr2, Kdm6b, Larp1, Lcn2, Lrrk2, Map3k5, Mapk13, Mapk7, Mapk8, Mdm2, Mef2c, Met, Net…	Abl1, Adcy5, Adcy6, Akr1b3, Anxa1, Capn1, Cdkn1b, Clu, Crip1, Egr1, Ezh2, Fdx1, Itpr2, Mapk13, Mapk7, Met, Net1, Nr4a3, Oser1, Pawr, Pde8a, Pink1, Pla2g4a, Rhob, Ripk1, Rpl23, Sirt1, Src, Stat6, Tnfaip3, Trap1, Trp53, Trp53inp1, Zc3h12a
GO:1900180	regulation of protein localization to nucleus	104	31	17.69	0.00085	Akap1, Akap5, Akt1, Apod, Bag3, Cacnb4, Card10, Cav2, Cd2ap, Cd36, Cdh1, Cdk1, Cdk5rap3, Chp1, Dclk1, Dclk2, Dclk3, Dmap1, Dtx3l, Ect2, Efcab7, Ei24, Eif2ak3, Epm2a, Fbxo4, Flcn, Flna, Fyn, Gli3, Glul, Gsk3b, Hcls1, Hdac3, Hnrnpm, Htt, Hyal2, Ilrun, Ipo5, Jup, Kat7, Lif, Lmna, Lzts2, Maged1, Mapk1, Mapk14, Mavs, Mcrs1, Mdfic, Mfhas1, Nf1, Nf2, Ngfr, Nmd3, Npm1, Nup54, Nup62, Nupl1, Nutf2, Nvl, Og…	Apod, Bag3, Cacnb4, Card10, Cdh1, Dclk1, Flcn, Flna, Jup, Lmna, Lzts2, Mdfic, Ngfr, Nmd3, Nup54, Nup62, Pik3r1, Polr1a, Ppp2ca, Ptgs2, Sesn2, Sin3a, Sirt1, Src, Tek, Tgfb2, Tpr, Trim8, Uaca, Xbp1, Zc3h12a
GO:0007229	integrin-mediated signaling pathway	79	29	13.44	0.00088	Abl1, Adam15, Arhgap35, Bcar1, Ccn2, Cd177, Cd63, Col3a1, Ctnna1, Cul3, Dab2, Dmtn, Emp2, Fcer1g, Fermt2, Fermt3, Fgr, Flna, Fut8, Fyb, Fyb2, Gab2, Ilk, Isg15, Itga1, Itga10, Itga2, Itga2b, Itga3, Itga4, Itga5, Itga6, Itga7, Itga8, Itga9, Itgad, Itgae, Itgal, Itgav, Itgax, Itgb1, Itgb1bp1, Itgb2, Itgb4, Itgb5, Itgb6, Itgb7, Itgb8, Lama3, Lama5, Lims1, Lims2, Loxl3, Mpig6b, Nme2, Nrp1, Pcsk5, Phac…	Abl1, Cd63, Dab2, Emp2, Fermt2, Flna, Fyb, Gab2, Itga2b, Itga3, Itga6, Itga9, Itgav, Itgb1, Itgb4, Itgb5, Itgb6, Lama5, Lims1, Nme2, Pcsk5, Phactr4, Ptk2, Ptk2b, Pxn, Src, Tln1, Vav1, Zyx
GO:0050673	epithelial cell proliferation	342	109	58.17	0.00089	Acvr2a, Acvrl1, Adam17, Adk, Agap2, Ager, Aggf1, Aimp1, Akt1, Akt3, Aldh1a2, Alms1, Apc, Apln, Apoe, Apoh, Ar, Areg, Atf2, Atp5a1, Atp7a, Atpif1, B2m, B4galt1, Bad, Bax, BC004004, Bcl11b, Bcl2l2, Birc5, Bmp2, Bmp6, Bmper, Bmpr1a, Bmpr2, Brca2, Btbd10, Btrc, C5ar1, Cask, Cav2, Ccn3, Ccnd1, Ccnd2, Cd34, Cdc42, Cdc73, Cdh1, Cdh13, Cdh3, Cdk6, Cdkn1b, Cdkn2b, Ceacam1, Cebpb, Cflar, Chuk, Cnmd, Col8a1…	Acvr2a, B2m, Ccn3, Cdh1, Cdkn1b, Ceacam1, Cebpb, Ctsl, Dab2, Dusp10, Efnb2, Egfr, Egr3, Ehf, Eppk1, Erbb2, Errfi1, Esrp2, Eya1, F3, Fap, Fgf1, Fgfr1, Fzd7, Gja1, Gpc3, Gpx1, Grn, Hes1, Hey1, Hmgb2, Id1, Id2, Igfbp5, Irf6, Itpr1, Jun, Kdf1, Kit, Klf9, Lgr4, Lgr5, Lims1, Lrp6, Marveld3, Mdk, Med1, Mtss1, Muc16, Ngfr, Nme1, Nme2, Notch1, Notch2, Nr1d1, Nr4a1, Nr4a3, Nrarp, Nras, Nupr1, Pax6, Pik3cb,…
GO:0060612	adipose tissue development	42	16	7.14	0.00090	4932438A13Rik, Adrm1, Amer1, Ap1s2, Arid5b, Arrdc3, Atf2, Bbs4, Bscl2, Cdk4, Creb5, Csf1, Dgat2, Dyrk1b, Ebf2, Fto, Ghrl, Hmga2, Id2, Klf7, Lmna, Lrp5, Paxip1, Pik3ca, Plaat3, Ppard, Ppargc1a, Rorc, Selenom, Sh3pxd2b, Sirt1, Slc25a25, Sorl1, Sox8, Spg20, Sptlc2, Tbl1xr1, Trpm4, Ubb, Umodl1, Xbp1, Zfp516	Amer1, Ap1s2, Arid5b, Bscl2, Creb5, Id2, Lmna, Lrp5, Paxip1, Plaat3, Rorc, Sirt1, Sox8, Sptlc2, Trpm4, Xbp1
GO:0050873	brown fat cell differentiation	42	16	7.14	0.00090	Adig, Adipoq, Adrb1, Adrb2, Aldh6a1, Arl4a, Bnip3, Cebpa, Cebpb, Dusp10, Ebf2, Ero1l, Fndc5, Fto, Hnrnpu, Itga6, Lama4, Lamb3, Mapk14, Mb, Mecom, Metrnl, Mtor, Napepld, Nudt7, Pex11a, Plac8, Pparg, Ppargc1a, Prdm16, Ptgs2, Rarres2, Rgs2, Scd1, Selenbp1, Sh2b2, Sirt1, Slc2a4, Trpv4, Vstm2a, Zbtb7b, Zfp516	Adrb2, Aldh6a1, Arl4a, Cebpa, Cebpb, Dusp10, Itga6, Mecom, Napepld, Plac8, Ptgs2, Rgs2, Scd1, Selenbp1, Sirt1, Trpv4
GO:0030279	negative regulation of ossification	65	26	11.06	0.00093	Adrb2, Ahr, Areg, Axin2, Bcl2, Bcor, Calca, Cdk6, Chsy1, Cited1, Ecm1, Enpp1, Fgf23, Fgfr1, Fndc3b, Gdf10, Gfra4, Grem1, Hdac4, Hdac5, Hdac7, Hif1a, Id1, Id2, Id3, Igfbp5, Kremen1, Limd1, Lrp4, Lrp5, Ltbp3, Mdk, Mef2c, Men1, Nbr1, Nfatc1, Nfe2, Noct, Notch1, P2ry2, Ptch1, Ptk2b, Rbpj, Rflna, Rflnb, Riox1, Rorb, Sema4d, Sfrp1, Ski, Smad3, Smad6, Smurf1, Sox2, Sox9, Srgn, Tgfb1, Tmem64, Tnf, Tnn, T…	Adrb2, Axin2, Bcor, Fgfr1, Hdac7, Id1, Id2, Igfbp5, Kremen1, Limd1, Lrp4, Lrp5, Ltbp3, Mdk, Notch1, P2ry2, Ptch1, Ptk2b, Rbpj, Rflna, Sfrp1, Smad3, Sox2, Sox9, Tob1, Trpm4
GO:0035264	multicellular organism growth	173	46	29.43	0.00096	Abl2, Adarb1, Add1, Adrb1, Adrb2, Afg3l2, Agt, Alms1, Ankrd11, Ankrd26, Apba1, Apba2, App, Ar, Arid5b, Atf5, Atm, Atn1, Atp8a2, Atrn, Atrx, Atxn2, Azgp1, Bbs2, Bbs4, Bcl2, Brca2, Cacna2d2, Ccm2, Cdk4, Cdkn1c, Celf1, Chd7, Clic4, Creb1, Csf1, Ctc1, Daxx, Dhcr7, Dicer1, Dlg1, Drd2, Duox2, Ep300, Ercc1, Ercc2, Ercc5, Ercc6, Etnk2, Ezr, Fkbp8, Flt3, Flvcr1, Fto, Fxn, G6pdx, Gamt, Gdf15, Gdf5, Gh, Ghr…	Adrb2, Arid5b, Cacna2d2, Cdkn1c, Clic4, Dhcr7, Ep300, Ezr, Flvcr1, Ghr, Gigyf2, Gnas, Gpam, Grhl2, H3f3b, Kdm2a, Kdm6a, Kmt2c, Mbd5, Ncoa3, Notch2, Pcnt, Pde4d, Plac8, Plag1, Ptch1, Rai1, Rara, Rbbp6, Slitrk6, Socs2, Sos1, Sp2, Spr, Sptbn2, Stat3, Stat5a, Stat5b, Tcf7l2, Tnks2, Tns2, Trp53, Wwtr1, Zfp36l1, Zfp950, Zfx
GO:0003143	embryonic heart tube morphogenesis	50	18	8.5	0.00097	Acvr1, Ahi1, Aldh1a2, Arl13b, C2cd3, Ccdc103, Ccdc39, Ccdc40, Cfc1, Cited2, Cluap1, Dll1, Dnaaf1, Eng, Folr1, Gja1, Hes1, Hif1a, Ift172, Ift52, Ift57, Ihh, Kdm2a, Kif3a, Lrp6, Mef2c, Megf8, Mib1, Notch1, Notch2, Nphp3, Ovol2, Pkd2, Psen1, Rbpj, Smad3, Smo, Srf, Stil, Sufu, Tbx1, Tbx2, Tbx6, Tead1, Tead2, Tgfbr2, Tmed2, Vangl2, Wnt5a, Yap1	Arl13b, Cited2, Dll1, Folr1, Gja1, Hes1, Kdm2a, Lrp6, Notch1, Notch2, Rbpj, Smad3, Srf, Tead1, Tead2, Tgfbr2, Vangl2, Yap1
GO:0032760	positive regulation of tumor necrosis factor production	83	26	14.12	0.00097	Abcc8, Ager, Akap12, App, Arfgef2, Arhgef2, Arid5a, C1qtnf4, Ccl3, Ccl4, Ccr2, Ccr5, Cd14, Cd2, Cd36, Cd84, Clu, Cyba, Cybb, Cyp2j6, Ddt, Ddx58, Dhx9, Fadd, Fcer1g, Fcgr3, Frmd8, Fzd5, H2-T23, Havcr2, Hdac1, Hdac2, Hmgb1, Hspb1, Hspd1, Ifih1, Ifngr1, Il18, Isl1, Jak2, Lbp, Lgals9, Lilra5, Lpl, Lrrfip2, Lrrk2, Ly96, Mapkapk2, Mavs, Mif, Myd88, Ncl, Nfatc4, Nod1, Nod2, Pik3r1, Psen1, Ptafr, Ptpn11,…	Akap12, Arfgef2, Arhgef2, Arid5a, Clu, Cyp2j6, Fzd5, H2-T23, Hdac1, Hspb1, Ifngr1, Jak2, Mapkapk2, Mif, Myd88, Pik3r1, Ptprc, Ptprj, Ripk1, Ripk2, Thbs1, Ticam1, Tirap, Tnfrsf1a, Tnfrsf8, Zbtb20
GO:0042108	positive regulation of cytokine biosynthetic process	54	19	9.19	0.00097	Ager, Akap12, App, Bcl10, Bcl3, Ccr2, Cd1d1, Cd276, Cd74, Cebpg, Cybb, Egr1, Fcgr3, Glmn, Grk2, Hspb1, Icosl, Il1a, Il1b, Il6, Irf1, Jak2, Lbp, Ltb, Mapkapk2, Myd88, Prkcq, Psen1, Ptafr, Ptprc, Rel, Rela, Spn, Stat3, Stat5a, Stat5b, Syk, Tbk1, Thbs1, Ticam1, Tirap, Tlr2, Tlr3, Tlr4, Tlr6, Tlr7, Tlr8, Tlr9, Tnf, Tnfrsf8, Traf6, Tyrobp, Wnt5a, Zfpm1	Akap12, Bcl10, Egr1, Grk2, Hspb1, Irf1, Jak2, Mapkapk2, Myd88, Ptprc, Rel, Stat3, Stat5a, Stat5b, Thbs1, Ticam1, Tirap, Tnfrsf8, Traf6
GO:0030258	lipid modification	192	50	32.66	0.00098	A3galt2, Abcd1, Abcd2, Abcd3, Abcg1, Abo, Acaa1a, Acaa2, Acacb, Acad11, Acadl, Acadm, Acads, Acadvl, Acat1, Acat2, Acat3, Acox1, Acox2, Acox3, Acsl5, Adh7, Adipoq, Adipor1, Adipor2, Agk, Agt, Akt1, Akt2, Alox12, Apod, Apoe, Appl2, Auh, B3galt1, B4galnt1, B4galnt2, Bdh2, Bpnt1, C1qtnf9, Cd36, Cish, Cnr1, Cpt1a, Cpt2, Crot, Cygb, Cyp1a1, Cyp2e1, Cyp3a13, Cyp4v3, Dbi, Decr1, Dgat1, Dgat2, Dgka, Dgkb…	A3galt2, Abcd3, Acaa2, Acadl, Acadm, Acads, Acat2, Acsl5, Adipor2, Apod, Appl2, B4galnt1, Cish, Cpt1a, Crot, Cygb, Cyp4v3, Dbi, Decr1, Dgka, Dgkg, Dgkh, Dgki, Dgkz, Fam126a, Hadh, Hadha, Impa2, Inpp5b, Inpp5d, Inppl1, Irs1, Ivd, Mtmr4, Nr4a3, Pik3c2b, Pik3cb, Pik3cg, Pik3r1, Pla2g7, Plpp2, Plpp3, Plppr4, Prkaa1, Scd1, Sesn2, Soat1, Socs2, Socs3, Stard4
GO:0051209	release of sequestered calcium ion into cytosol	79	25	13.44	0.00102	Abl1, Akap6, Ank2, Asph, Atg5, Bax, Bbc3, Bdkrb1, Camk2d, Capn3, Casq1, Ccr5, Cemip, Chd7, Cherp, Coro1a, Cx3cl1, Cyba, Dbi, Ddit3, Diaph1, Dmd, Drd1, Drd2, Ero1l, F2r, F2rl3, Fgf2, Fkbp1a, Gstm7, Gsto1, Hap1, Htt, Ibtk, Itgav, Itpr1, Itpr2, Itpr3, Jph2, Jph3, Lck, Letm1, Lime1, Lyn, Mcoln1, Myo5a, Nol3, P2rx7, P2ry6, Pde4d, Pdpk1, Pkd2, Plcb1, Plcb2, Plcb3, Plce1, Plcg1, Plcg2, Plch1, Plch2, Prk…	Abl1, Asph, Capn3, Dbi, Diaph1, F2r, Gsto1, Hap1, Itgav, Itpr1, Itpr2, Itpr3, Lyn, Pde4d, Plcb2, Plce1, Plcg2, Plch1, Plch2, Ptk2b, Ptpn6, Ptprc, Selenon, Tgfb2, Ubash3b
GO:0010508	positive regulation of autophagy	114	33	19.39	0.00104	5330417C22Rik, Adrb2, Ager, Ambra1, Atg16l1, Atg7, Atpif1, Bag3, Bcl2l11, Becn1, Bid, Bnip3, Bnip3l, C9orf72, Cdc37, Clec16a, Dapk1, Dcn, Ddit3, Eif2ak4, Epm2a, Fbxo7, Flcn, Foxo1, Foxo3, Fyco1, Gba, Gnai3, Gpsm1, Gsk3a, Gsk3b, Hdac6, Hif1a, Hk2, Hmgb1, Hmox1, Hspb8, Htt, Ikbkg, Irgm1, Irgm2, Kat5, Kdr, Larp1, Lrrk2, Lrsam1, Map2k1, Map3k7, Mapk3, Mfn2, Mid2, Mtdh, Mul1, Nod1, Nod2, Nprl2, Optn, …	Adrb2, Atg7, Bag3, Bnip3l, Dcn, Eif2ak4, Flcn, Fyco1, Gnai3, Hk2, Hspb8, Optn, Pim2, Pink1, Plk2, Plk3, Prkaa1, Ralb, Ripk2, Sesn2, Sesn3, Sh3bp4, Sirt1, Smcr8, Sptlc2, Tfeb, Ticam1, Trim8, Trp53inp1, Ulk1, Vps13d, Xbp1, Zc3h12a
GO:0007169	transmembrane receptor protein tyrosine kinase signaling pathway	477	147	81.13	0.00107	Abl1, Abl2, Adam17, Adamts3, Adgra2, Adgre4, Adipoq, Adipor1, Adora1, Adra2a, Adrm1, Afap1l2, Agr2, Agt, Ahi1, Akt1, Akt1s1, Akt2, Alk, Ankrd26, Anks1, Apc, Apln, Aplp2, Apod, App, Appl1, Ar, Areg, Arf4, Arid5b, Atxn1, Atxn7, Axl, Baiap2l1, Bcar1, Bcr, Bdnf, Bex1, Blnk, Bmp2, Btc, C1qtnf12, C2cd5, Cadm4, Caml, Casp3, Cav2, Cbl, Cblb, Cblc, Ccbe1, Ccn2, Ccnd3, Cd59a, Cd63, Cdh13, Cdh3, Cdk4, Cdk5r…	Abl1, Adora1, Adra2a, Agr2, Apod, Arid5b, Atxn1, Atxn7, Baiap2l1, Bcr, Bex1, Blnk, Cadm4, Cblb, Ccnd3, Cd63, Ceacam1, Cish, Cpne3, Csrnp1, Cyfip1, Dcn, Ddr1, Dll1, Dok1, Efemp1, Efnb1, Efnb2, Egfr, Eif4ebp1, Enho, Epha1, Epha4, Ephb1, Ephb2, Ephb3, Ephb4, Ephb6, Erbb2, Erbb3, Errfi1, F3, Fbxw7, Fer, Fgf1, Fgfr1, Fgfrl1, Gab1, Garem1, Gfra2, Ghr, Gigyf2, Gnai2, Grb10, Hap1, Hbegf, Hck, Hip1r, Hspb…
GO:0021545	cranial nerve development	35	14	5.95	0.00107	Adarb1, Atoh7, Atp8b1, Chd7, Chrnb2, Cited2, Ctnnb1, Dmd, Egr2, Ephb1, Ephb2, Erbb3, Gli3, Hes1, Isl1, Kcna2, Mafb, Nav2, Nrp1, Nrp2, Plxna3, Plxna4, Pou4f1, Rpl24, Sall1, Sema3a, Sema3f, Six1, Six4, Slc1a3, Slitrk6, Tbx1, Tcirg1, Tifab, Tmem126a	Atp8b1, Cited2, Egr2, Ephb1, Ephb2, Erbb3, Hes1, Nav2, Sall1, Sema3a, Six1, Six4, Slitrk6, Tcirg1
GO:0045747	positive regulation of Notch signaling pathway	35	14	5.95	0.00107	Aak1, Ascl1, Ccn3, Dll1, Dll4, Enho, Epn2, Eya1, Fgf10, Hes1, Hes5, Itgb1bp1, Jag1, Jag2, Kit, Lfng, Mfng, Nepro, Nod2, Notch1, Pdcd10, Poglut1, Rbpj, Reck, Rfng, Robo1, Robo2, Slc35c2, Sox2, Stat3, Tgfb2, Trp63, Tspan14, Tspan5, Zmiz1	Ccn3, Dll1, Enho, Eya1, Hes1, Kit, Lfng, Notch1, Rbpj, Robo1, Sox2, Stat3, Tgfb2, Tspan14
GO:0090049	regulation of cell migration involved in sprouting angiogenesis	35	14	5.95	0.00107	Abl1, Akt3, Anxa1, Card10, Cib1, Dll4, Fbxw7, Fgf2, Fgfbp1, Foxc2, Gata2, Hdac5, Hdac7, Hdac9, Hmox1, Itgb1bp1, Jcad, Kdr, Klf4, Map2k5, Map3k3, Notch1, Nr2e1, Nrp1, Pdcd10, Pik3c2a, Pik3r2, Plk2, Ptgs2, Rhoa, Spred1, Srpx2, Stard13, Thbs1, Vegfa	Abl1, Anxa1, Card10, Fbxw7, Hdac7, Klf4, Map3k3, Notch1, Plk2, Ptgs2, Spred1, Stard13, Thbs1, Vegfa
GO:0060713	labyrinthine layer morphogenesis	21	10	3.57	0.00114	Adm, Bmp7, Ccn1, Dnajb6, Erf, Fgfr2, Fzd5, Grb2, Grhl2, Itga4, Lef1, Llgl2, Ncoa1, Ncoa3, Socs3, Spint1, Spint2, St14, Vcam1, Wnt7b, Zfp36l1	Bmp7, Ccn1, Fzd5, Grhl2, Ncoa3, Socs3, Spint1, St14, Wnt7b, Zfp36l1
GO:0043153	entrainment of circadian clock by photoperiod	21	10	3.57	0.00114	Bhlhe40, Crtc1, Cry1, Cry2, Fbxl21, Fbxl3, Id2, Mta1, Nr2f6, Per1, Per2, Per3, Pml, Ppp1ca, Ppp1cb, Ppp1cc, Rbm4, Rbm4b, Sik1, Trp53, Usp2	Bhlhe40, Fbxl21, Id2, Per1, Per2, Per3, Pml, Sik1, Trp53, Usp2
GO:0001843	neural tube closure	99	33	16.84	0.00115	Abl1, Abl2, Adm, Alx1, Apaf1, Arhgap35, Arid1a, Bbs4, Bcl10, Casp3, Cc2d2a, Cecr2, Celsr1, Cited2, Cluap1, Cobl, Cthrc1, Deaf1, Dlc1, Dvl1, Dvl2, Dvl3, Enah, Folr1, Fuz, Fzd1, Fzd2, Fzd3, Fzd6, Gatad2a, Glmn, Grhl2, Grhl3, Hectd1, Ift122, Ift172, Ift57, Kat2a, Kdm2a, Kdm2b, Kdm6a, Kif20b, Lhx2, Lias, Lmo4, Lrp2, Lrp6, Med12, Mks1, Mthfd1, Mthfd1l, Mthfr, Nckap1, Opa1, Pfn1, Phactr4, Plxnb2, Prick…	Abl1, Bcl10, Celsr1, Cited2, Cobl, Enah, Folr1, Fzd1, Fzd6, Grhl2, Kdm2a, Kdm6a, Lrp2, Lrp6, Mthfd1l, Pfn1, Phactr4, Ptch1, Ptk7, Rara, Rgma, Rock2, Sall1, Sdc4, Sec24b, Sfrp1, Spint1, St14, Tead2, Tgfb2, Tgif1, Traf6, Vangl2
GO:0071364	cellular response to epidermal growth factor stimulus	39	15	6.63	0.00116	Akt1, Arpc2, Bag4, Cbl, Cfl1, Dab2, Dab2ip, Dusp22, Dusp3, Eef1a1, Egfr, Erbb2, Erbb4, Foxc1, Garem1, Git1, Grk2, Inpp5k, Iqgap1, Ireb2, Med1, Ncl, Pde8a, Pdpk1, Plcg1, Ptpn11, Ptpn12, Rasa1, Skap1, Snai2, Snx6, Sox9, Stat5b, Syap1, Vil1, Zfp36, Zfp36l1, Zfp36l2, Zpr1	Dab2, Eef1a1, Egfr, Erbb2, Garem1, Grk2, Med1, Pde8a, Ptpn12, Rasa1, Sox9, Stat5b, Zfp36, Zfp36l1, Zfp36l2
GO:0061384	heart trabecula morphogenesis	28	12	4.76	0.00118	Adamts1, Adgrg6, Bmp7, Bmpr1a, Chd7, Dll4, Egln1, Eng, Fhl2, Fkbp1a, Heg1, Hey1, Hey2, Med1, Naca, Nfatc1, Notch1, Ovol2, Rbpj, S1pr1, Smarca4, Sos1, Srf, Tek, Tgfb2, Tgfbr1, Tgfbr3, Ube4b	Adgrg6, Bmp7, Fhl2, Hey1, Med1, Notch1, Rbpj, Sos1, Srf, Tek, Tgfb2, Ube4b
GO:0048525	negative regulation of viral process	80	25	13.61	0.00125	Adar, Apobec3, Banf1, Bst2, Ccl4, Ccnk, Ceacam1, Chmp3, Crebbp, Eif2ak2, Eif2ak4, Fam111a, Fbln1, Gsn, Hdac1, Ifitm1, Ifitm2, Ifitm3, Ilf3, Inpp5k, Isg15, Isg20, Jun, Ltf, Mavs, Mbl2, Mid2, Morc2a, Mphosph8, Mre11a, Nbn, Oas1a, Oas1b, Oas1c, Oas1g, Oasl2, Parp10, Plscr1, Pml, Pou2f3, Prkn, Prox1, Rad50, Resf1, Rest, Rnasel, Rsad2, Setdb1, Shfl, Snx3, Srpk1, Srpk2, Stat1, Tardbp, Tasor, Tfap4, Tnf…	Apobec3, Ceacam1, Crebbp, Eif2ak4, Hdac1, Ifitm2, Jun, Ltf, Plscr1, Pml, Pou2f3, Prox1, Rad50, Rest, Rnasel, Stat1, Trim25, Trim27, Trim56, Trim59, Trim62, Trim8, Zc3h12a, Zfp36, Zfp809
GO:0045600	positive regulation of fat cell differentiation	55	19	9.36	0.00125	Aamdc, Adig, Akt1, Asxl2, Bmp2, Carm1, Ccdc3, Cebpa, Cebpb, Cmklr1, Creb1, Crebl2, Dact1, Dkkl1, Fndc3b, Fndc5, Gdf3, Hnrnpu, Id2, Igf1, Klf5, Lpl, Lrp5, Mapk14, Mecom, Metrnl, Napepld, Noct, Pparg, Prdm16, Ptgs2, Rarres2, Sav1, Sfrp1, Sfrp2, Sh3pxd2b, Snai2, Stk3, Stk4, Sult1e1, Syap1, Tmem64, Trpm4, Uchl3, Vstm2a, Wdfy2, Wnt5b, Xbp1, Zbtb16, Zbtb7b, Zbtb7c, Zc3h12a, Zfp36, Zfp36l1, Zfp385a	Asxl2, Cebpa, Cebpb, Crebl2, Id2, Klf5, Lrp5, Mecom, Napepld, Ptgs2, Sav1, Sfrp1, Stk3, Trpm4, Uchl3, Xbp1, Zc3h12a, Zfp36, Zfp36l1
GO:0060433	bronchus development	9	6	1.53	0.00127	Agr2, Foxp1, Foxp4, Sox9, Spdef, Srf, Tgfbr2, Tulp3, Wnt7b	Agr2, Foxp4, Sox9, Srf, Tgfbr2, Wnt7b
GO:2001046	positive regulation of integrin-mediated signaling pathway	9	6	1.53	0.00127	Cd63, Dab2, Dmtn, Emp2, Flna, Lims1, Lims2, Loxl3, Pcsk5	Cd63, Dab2, Emp2, Flna, Lims1, Pcsk5
GO:0045586	regulation of gamma-delta T cell differentiation	9	6	1.53	0.00127	Egr3, Lck, Nckap1l, Ptprc, Rorc, Sox13, Stat5a, Stat5b, Syk	Egr3, Ptprc, Rorc, Sox13, Stat5a, Stat5b
GO:0051764	actin crosslink formation	9	6	1.53	0.00127	Actn1, Aif1, Baiap2, Baiap2l1, Cobl, Dpysl3, Eps8, Flna, Marcks	Actn1, Baiap2l1, Cobl, Dpysl3, Eps8, Flna
GO:0072539	T-helper 17 cell differentiation	18	9	3.06	0.00131	Batf, Il6, Loxl3, Malt1, Nfkbid, Nfkbiz, Nlrp3, Otud5, Rc3h1, Rc3h2, Rora, Rorc, Smad7, Stat3, Tgfb1, Tnfsf18, Zbtb7b, Zc3h12a	Malt1, Nfkbiz, Otud5, Rc3h1, Rora, Rorc, Smad7, Stat3, Zc3h12a
GO:0006469	negative regulation of protein kinase activity	177	57	30.11	0.00131	Abl1, Actb, Adar, Adarb1, Adipoq, Adora2a, Aida, Akt1, Akt1s1, Apc, Apoe, Bmp7, Camk2n1, Casp3, Cbl, Cblb, Cblc, Cd300a, Cdk5rap1, Cdk5rap3, Cdkn1a, Cdkn1b, Cdkn2c, Ceacam1, Cep85, Chmp6, Chordc1, Chp1, Coro1c, Dab2ip, Dbndd2, Deptor, Dnaja1, Dnaja3, Dnajc3, Drd1, Dtnbp1, Dusp1, Dusp10, Dusp16, Dusp19, Dusp2, Dusp22, Dusp26, Dusp3, Dusp4, Dusp5, Dusp6, Dusp7, Dusp8, Dvl1, Epha1, Ephb2, Errfi1, Fa…	Abl1, Actb, Bmp7, Camk2n1, Cblb, Cdkn1a, Cdkn1b, Ceacam1, Cep85, Dtnbp1, Dusp1, Dusp10, Dusp16, Dusp4, Dusp5, Dusp6, Epha1, Ephb2, Errfi1, Gadd45a, Gadd45b, Gadd45g, Gnaq, Gstp1, Hexim1, Hipk3, Hmgcr, Hspb1, Inppl1, Lrp5, Lrp6, Lyn, Mapk7, Mllt1, Mvp, Nup62, Prkag2, Prkar2b, Prkca, Ptpn6, Ptprc, Ptprj, Rgs14, Rgs2, Sfrp1, Sh2b3, Sirt1, Smcr8, Spred1, Spry1, Stk38, Tnfaip3, Trib1, Trim27, Ubash3b,…
GO:0035051	cardiocyte differentiation	129	36	21.94	0.00131	Acadm, Acvr1, Adra1a, Adrb1, Agt, Akap13, Akap6, Alpk3, Anxa2, Arid1a, Arrb2, Atg5, Atg7, Bmp2, Bmp7, Cacybp, Camk2d, Cavin4, Cby1, Cited2, Col14a1, Ctdp1, Ctnnb1, Cxadr, Ddx39b, Dhx36, Dicer1, Dll1, Efnb2, Egfr, Eomes, Ep300, Fdps, Fhl2, Fhod3, Folr1, Foxp1, Frs2, Fzd7, G6pdx, Gata6, Grem1, Gsk3a, Gsk3b, Hdac2, Hdac3, Hes1, Hey2, Hnrnpu, Ift20, Ift88, Igf1, Isl1, Itgb1, Jag1, Kat2a, Kdm6b, Klf5,…	Acadm, Akap13, Anxa2, Atg7, Bmp7, Cited2, Dll1, Efnb2, Egfr, Ep300, Fdps, Fhl2, Folr1, Fzd7, Hes1, Itgb1, Klf5, Lmna, Lrp6, Met, Notch1, Pdcd4, Pdlim5, Prox1, Rara, Rbpj, Rest, Rgs2, Sik1, Sirt1, Srf, Tgfb2, Trip10, Vangl2, Vegfa, Yy1
GO:0006641	triglyceride metabolic process	76	24	12.93	0.00132	Abhd5, Acsl1, Acsl4, Acsl5, Acsl6, Apobec1, Apobr, Apoc1, Apoe, Apoh, Atg14, C3, Cat, Ccnc, Cd36, Cdk8, Cnep1r1, Cps1, Cpt1a, Ctdnep1, Cyp2e1, Dbi, Ddhd2, Dgat1, Dgat2, Esr1, Fgf21, Fitm2, Gk, Gk5, Gnb3, Gpam, Gpat3, Gpat4, Gpld1, Gpx1, Il6st, Insig1, Insig2, Ldlr, Lipc, Lipe, Lipg, Lmf1, Lpin1, Lpin2, Lpin3, Lpl, Mogat2, Mttp, Nr1h2, Nr1h3, Pank2, Pck2, Pik3cg, Plaat3, Plin5, Pnpla2, Pnpla3, Ptp…	Acsl1, Acsl4, Acsl5, Apobec1, Cat, Cpt1a, Dbi, Gk, Gpam, Gpx1, Il6st, Insig1, Ldlr, Lipg, Pik3cg, Plaat3, Pnpla2, Scarb1, Scd1, Sik1, Sirt1, Srebf1, Tcf7l2, Thrb
GO:0034644	cellular response to UV	76	24	12.93	0.00132	1700007K13Rik, Actr5, Agap3, Aqp1, Atr, Bak1, Bax, Bmf, Casp9, Cdc25a, Cdkn1a, Chek1, Cops9, Crebbp, Crip1, Cul4b, Ddb1, Ddb2, Ddias, Dhx36, Ei24, Eif2ak4, Eif2s1, Ep300, Ercc1, Ercc4, Fbxw7, Fmr1, H2aw, Hyal1, Hyal2, Hyal3, Impact, Ino80, Kdm1a, Mapk13, Mapk9, Mc1r, Mettl3, Mfap4, Mme, N4bp1, Nfatc4, Noc2l, Npm1, Nsmce3, Parp1, Pbk, Pcna, Pik3r1, Pold1, Pold3, Polh, Poli, Polk, Ppid, Ptprk, Rhbd…	Actr5, Bak1, Bmf, Cdc25a, Cdkn1a, Crebbp, Crip1, Eif2ak4, Eif2s1, Ep300, Fbxw7, Ino80, Mapk13, Pik3r1, Pold1, Pold3, Ptprk, Sde2, Sirt1, Trp53, Trp53inp1, Usp28, Yy1, Zbtb1
GO:0030855	epithelial cell differentiation	457	162	77.73	0.00133	Abcb1a, Abi2, Abl1, Abl2, Acvr1, Acvr2b, Acvrl1, Adamtsl4, Add1, Adipoq, Adrm1, Afdn, Agr2, Agt, Ahi1, Aimp2, Ajap1, Akap11, Akap9, Alg10b, Alox8, Ampd2, Anxa1, Anxa2, Anxa4, Anxa7, Apc, Ar, Arhgef26, Arid4a, Arid4b, Arntl, Asah1, Ascl1, Atp2b2, Atrx, B4galt1, B9d1, Bad, Basp1, Bccip, Bcl11b, Bcr, Bdh2, Bfsp1, Bhlha15, Bmp2, Bmp6, Bmp7, Bmpr2, Btg1, C1galt1, Camsap3, Casp3, Cbfa2t2, Ccm2, Ccnd1, …	Abi2, Abl1, Afdn, Agr2, Akap9, Ampd2, Anxa1, Anxa2, Anxa4, Anxa7, Arhgef26, Arid4a, Arid4b, Asah1, Basp1, Bcr, Bmp7, Btg1, C1galt1, Camsap3, Cbfa2t2, Cd63, Cdh1, Cdkn1b, Cdkn1c, Ceacam1, Cebpb, Ces1d, Cldn3, Clic4, Clic5, Clock, Crb3, Ctnnd1, Cul7, Dab2, Dlg5, Dll1, Dsp, Ehf, Elf3, Elf5, Epb41l5, Eppk1, Errfi1, Evpl, Exph5, Eya1, Ezh2, Ezr, F11r, F2rl1, Fasn, Fat1, Fgfr1, Flna, Flnb, Fndc3a, Fosl…
GO:0002224	toll-like receptor signaling pathway	89	27	15.14	0.00134	Appl1, Appl2, Arf6, Arrb2, Bcl10, Bpifb1, Cactin, Cd14, Cd300a, Cd300ld3, Cd300lf, Cd36, Cd86, Colec12, Cyba, Dab2ip, Epg5, Esr1, F2rl1, Flot1, Gps2, Gramd4, Havcr2, Hmgb1, Hspd1, Irak1, Irak2, Irak3, Irf1, Irf3, Irf7, Lbp, Lgals9, Lgr4, Lrrc14, Lrrfip2, Ltf, Ly96, Lyn, Mapkapk2, Mapkapk3, Mfhas1, Myd88, Nfkbia, Nfkbil1, Nlrp6, Nod2, Nr1d1, Nr1h3, Otud4, Pdpk1, Peli1, Pik3ap1, Pja2, Prkce, Ptprs,…	Appl2, Arf6, Bcl10, Cd300lf, Colec12, F2rl1, Irak1, Irf1, Irf7, Lgr4, Ltf, Lyn, Mapkapk2, Mapkapk3, Myd88, Nfkbia, Nr1d1, Reg3g, Ripk2, Rps6ka3, Ticam1, Tirap, Tnfaip3, Tnip1, Tnip2, Tyro3, Unc93b1
GO:0048013	ephrin receptor signaling pathway	32	13	5.44	0.00135	Anks1, Cdk5r1, Chn1, Crk, Efna1, Efna2, Efna3, Efna4, Efna5, Efnb1, Efnb2, Efnb3, Epha2, Epha3, Epha4, Epha5, Epha7, Ephb1, Ephb2, Ephb3, Ephb4, Git1, Nck1, Nck2, Ngef, Notch1, Ptk2, Ptpn11, Rbpj, Sipa1l1, Ss18, Tiam1	Efnb1, Efnb2, Epha4, Ephb1, Ephb2, Ephb3, Ephb4, Nck1, Nck2, Notch1, Ptk2, Rbpj, Tiam1
GO:0002042	cell migration involved in sprouting angiogenesis	50	22	8.5	0.00140	Abl1, Adtrp, Akt1, Akt3, Anxa1, Card10, Cib1, Clec14a, Dll4, Efnb2, Egr3, Ephb4, Fbxw7, Fgf2, Fgfbp1, Foxc2, Gata2, Gpld1, Grem1, Hdac5, Hdac7, Hdac9, Hmox1, Itgb1, Itgb1bp1, Jcad, Kdr, Klf4, Map2k5, Map3k3, Mia3, Notch1, Nr2e1, Nr4a1, Nrp1, Pdcd10, Pik3c2a, Pik3r2, Pik3r3, Plk2, Ptgs2, Rhoa, Robo1, Slit2, Spred1, Srf, Srpx2, Stard13, Thbs1, Vegfa	Abl1, Anxa1, Card10, Efnb2, Egr3, Ephb4, Fbxw7, Hdac7, Itgb1, Klf4, Map3k3, Notch1, Nr4a1, Plk2, Ptgs2, Robo1, Slit2, Spred1, Srf, Stard13, Thbs1, Vegfa
GO:0031589	cell-substrate adhesion	289	95	49.16	0.00143	Abi3bp, Abl1, Acer2, Actn1, Actn4, Acvrl1, Adam15, Adam8, Adam9, Adamts9, Agr2, Agt, Ajap1, Ajuba, Akip1, Alox15, Antxr1, Ap1ar, Apod, Arhgap6, Arpc2, Atxn3, Axl, Bcam, Bcar1, Bcas3, Bcl2, Bcl2l11, Bcl6, Bcr, Braf, C1qbp, Calr, Camsap3, Carmil1, Cask, Cass4, Ccl25, Ccl28, Ccn1, Ccn2, Cd36, Cd63, Cdh13, Cdk5, Cdk6, Cfl1, Cib1, Clasp1, Clasp2, Cntn2, Col16a1, Col1a1, Col26a1, Col3a1, Col8a1, Coro1a…	Abl1, Actn1, Agr2, Alox15, Antxr1, Apod, Atxn3, Bcr, Camsap3, Carmil1, Ccn1, Cd63, Coro2b, Cspg5, Dab2, Dag1, Ddr1, Dock1, Dock5, Emp2, Epb41l5, Epha1, Ephb1, Ephb3, Fam107a, Fat2, Fer, Fermt2, Flna, Fmn1, Frem1, Fzd7, Itga2b, Itga3, Itga6, Itgav, Itgb1, Itgb4, Itgb5, Itgb6, Jak2, Jup, L1cam, Lama5, Lamc1, Lamc2, Lims1, Map4k4, Mdk, Micall2, Mmp14, Msln, Muc4, Myadm, Net1, Ninj1, Notch1, Npnt, Nt…
GO:1902043	positive regulation of extrinsic apoptotic signaling pathway via death domain receptors	15	8	2.55	0.00143	Atf3, Bmpr1b, Faf1, Mal, Pea15a, Psen2, Pten, Sfrp1, Skil, Stk3, Stk4, Thbs1, Timp3, Trps1, Zswim2	Atf3, Faf1, Mal, Pea15a, Sfrp1, Skil, Stk3, Thbs1
GO:0000188	inactivation of MAPK activity	15	8	2.55	0.00143	Dusp1, Dusp10, Dusp16, Dusp19, Dusp2, Dusp3, Dusp4, Dusp5, Dusp6, Dusp8, Lax1, Prkca, Spred1, Spred2, Spred3	Dusp1, Dusp10, Dusp16, Dusp4, Dusp5, Dusp6, Prkca, Spred1
GO:0044087	regulation of cellular component biogenesis	850	204	144.58	0.00144	5330417C22Rik, Abca1, Abi2, Abitram, Abl1, Ace, Actr2, Actr3, Actr3b, Acvrl1, Add1, Add2, Add3, Adgrb1, Adgrb2, Adgrb3, Adgre5, Adgrl1, Adgrl2, Adgrl3, Adnp, Agrn, Agt, Ahr, Aim2, Ajuba, Akain1, Akap13, Akirin1, Alms1, Alox15, Amigo1, Amigo2, Amigo3, Ankra2, Ankrd23, Ankrd27, Anln, Antxr1, Ap1ar, Apc, Apod, Apoe, App, Aqp1, Arap1, Arf1, Arf6, Arfgef1, Arhgap18, Arhgap24, Arhgap28, Arhgap35, Arhga…	Abca1, Abi2, Abl1, Add3, Adnp, Akap13, Alox15, Ankrd27, Antxr1, Apod, Arap1, Arf6, Arhgap18, Arhgap40, Arhgef10, Arhgef10l, Arhgef2, Arhgef5, Arpc1b, Arpc5, Arpin, Atat1, Atf7ip, Atg7, Atp8b1, Avil, Bag5, Baiap2l1, Bik, Bmf, Bmp7, Camsap2, Camsap3, Cand1, Capn1, Carmil1, Ccn1, Cd24a, Cdc42ep1, Cdc42ep4, Cdc42ep5, Cdk5rap2, Cdkl5, Cdkn1b, Cebpa, Cep192, Chmp1b, Chmp4c, Cldn7, Cln3, Clu, Cnot1, Cno…
GO:0043507	positive regulation of JUN kinase activity	68	22	11.57	0.00145	Ager, Arhgef5, Axin1, Cd40lg, Dab2, Dab2ip, Dusp19, Dvl2, Dvl3, Epha4, Ercc6, Ern1, Ern2, Fgd2, Fgd4, Fzd4, Fzd5, Fzd8, Gab1, Il1b, Il1rn, Irak1, Magi3, Map2k4, Map2k7, Map3k1, Map3k10, Map3k11, Map3k12, Map3k13, Map3k20, Map3k21, Map3k4, Map3k5, Map3k9, Map4k1, Map4k2, Mapk8ip3, Mapkbp1, Mdfi, Mdfic, Mul1, Pak1, Ptk2b, Ptpn1, Ripk1, Ripk2, Ror2, Rps3, Samd5, Sash1, Spag9, Syk, Taok3, Tiam1, Tira…	Arhgef5, Dab2, Epha4, Fzd5, Fzd8, Gab1, Irak1, Map3k1, Map3k20, Map3k4, Map3k9, Mdfic, Ptk2b, Ripk1, Ripk2, Sash1, Taok3, Tiam1, Tirap, Traf6, Vangl2, Wnt7b
GO:0001779	natural killer cell differentiation	25	11	4.25	0.00145	Axl, Flt3l, Gas6, Hectd1, Hnf1a, Id2, Ikzf1, Il11ra1, Il15, Il15ra, Irf1, Lgals9, Mertk, Pglyrp1, Prdm1, Ptprc, Rasgrp1, Sp3, Stat5a, Stat5b, Tcf3, Tox, Tusc2, Tyro3, Zbtb1	Id2, Il11ra1, Irf1, Pglyrp1, Ptprc, Sp3, Stat5a, Stat5b, Tox, Tyro3, Zbtb1
GO:0097201	negative regulation of transcription from RNA polymerase II promoter in response to stress	12	7	2.04	0.00146	Bag3, Cited2, Dnajb1, Hif1an, Impact, Jun, Nck1, Nck2, Ppp1r15a, Sirt2, Tmbim6, Vhl	Bag3, Cited2, Dnajb1, Jun, Nck1, Nck2, Vhl
GO:0097202	activation of cysteine-type endopeptidase activity	12	7	2.04	0.00146	Asph, Bad, Bak1, Casp8, Cyfip2, Fadd, Lgmn, Pawr, Perp, Pycard, Ripk2, Tbc1d10a	Asph, Bak1, Casp8, Pawr, Perp, Ripk2, Tbc1d10a
GO:0090190	positive regulation of branching involved in ureteric bud morphogenesis	12	7	2.04	0.00146	Agt, Grem1, Lgr4, Maged1, Sall1, Six1, Six4, Smo, Sox8, Sox9, Tgfb1, Vegfa	Lgr4, Sall1, Six1, Six4, Sox8, Sox9, Vegfa
GO:0090161	Golgi ribbon formation	12	7	2.04	0.00146	Fhdc1, Gcc2, Golga2, Golph3, Myo18a, Optn, Prmt5, Stx16, Stx6, Tmed5, Vamp4, Vti1a	Fhdc1, Gcc2, Myo18a, Optn, Stx16, Stx6, Tmed5
GO:0038083	peptidyl-tyrosine autophosphorylation	36	14	6.12	0.00148	Aatk, Abl1, Abl2, Ace, Bmx, Btk, Ctnnd1, Ddr1, Dyrk1a, Egfr, Erbb4, Fgr, Frk, Fyn, Grem1, Hck, Igf1r, Insr, Iqgap1, Kdr, Lck, Lyn, Mapk3, Ptk2, Ptk2b, Ptk6, Sla, Src, Srms, Syk, Tec, Tnk1, Tnk2, Txk, Vegfa, Yes1	Abl1, Bmx, Ctnnd1, Ddr1, Egfr, Hck, Insr, Lyn, Ptk2, Ptk2b, Src, Tnk1, Vegfa, Yes1
GO:0061005	cell differentiation involved in kidney development	36	14	6.12	0.00148	Adipoq, Amer1, Ampd2, Basp1, Cited1, Ctnnb1, Fat4, Foxc2, Gli3, Gpr4, Grem1, Hes1, Jag1, Klf15, Lamb2, Lgr4, Lif, Mef2c, Mmp9, Mtss1, Myo1e, Notch1, Notch2, Pdgfb, Prkx, Prom1, Ptch1, Ptpro, Sall1, Six2, Smo, Tshz3, Wnt4, Wnt9b, Wwtr1, Yap1	Amer1, Ampd2, Basp1, Hes1, Lgr4, Mtss1, Myo1e, Notch1, Notch2, Ptch1, Sall1, Six2, Wwtr1, Yap1
GO:0000902	cell morphogenesis	941	258	160.06	0.00150	2610301B20Rik, Aatk, Abi1, Abi2, Abitram, Abl1, Abl2, Ablim1, Ache, Actb, Actn1, Actn4, Actr2, Actr3, Adam10, Adam8, Adarb1, Adcy1, Add1, Adgrb3, Adnp, Adora2a, Afdn, Afg3l2, Ago4, Agrn, Ahr, Akap5, Akip1, Alcam, Aldoa, Als2, Amigo1, Anapc2, Ank3, Ankrd27, Antxr1, Anxa1, Anxa7, Ap1ar, Apbb1, Apbb2, Apc, Apoe, App, Ar, Arap1, Arap3, Arc, Arhgap18, Arhgap33, Arhgap35, Arhgap4, Arhgap44, Arhgdia, Ar…	Abi2, Abl1, Ablim1, Actb, Actn1, Adam10, Adnp, Afdn, Alcam, Ankrd27, Antxr1, Anxa1, Anxa7, Arap1, Arc, Arhgap18, Arhgap4, Arhgdia, Arhgef2, Arhgef26, Arl13b, Artn, Asxl1, Atg7, B4galt5, B4galt6, Bambi, Bcl9l, Bmp7, Boc, Brwd1, Brwd3, Camk2b, Cap1, Carmil1, Cd44, Cdc42ep1, Cdc42ep4, Cdc42ep5, Cdh1, Cdh11, Cdh26, Cdh6, Cdkl5, Cldn3, Clic4, Clic5, Clu, Cnp, Cobl, Coch, Cpne1, Cpne5, Crabp2, Cspg5, C…
GO:0051260	protein homooligomerization	318	75	54.09	0.00151	Acaca, Acacb, Acadl, Acadm, Acads, Acat1, Acot12, Acot13, Acpp, Adipoq, Ak3, Alad, Aldh1a1, Aldh1a2, Aldh1a3, Aldh5a1, Aldh9a1, Aldoc, Alox5ap, Als2, Angptl4, Anxa5, Anxa6, Apaf1, Apc, Apip, Apoe, App, Appl2, Aqp11, Aqp4, Aqp5, Arc, Atl1, Atl2, Atl3, Atxn10, Axin1, B2m, B4galt1, Bax, Bbc3, Bcl10, Bcl2l11, Bend3, Bid, Bik, Blm, Bmf, Brk1, C1qtnf1, C9, Capn8, Cat, Cbr4, Cby1, Ccdc88c, Cd79a, Cd79b,…	Acaca, Acadl, Acadm, Acads, Acpp, Ak3, Alad, Aldh1a1, Aldh9a1, Aldoc, Alox5ap, Anxa6, Appl2, Aqp4, Aqp5, Arc, B2m, Bcl10, Bik, Bmf, Cat, Ccdc88c, Cd79b, Cdh1, Cldn3, Cldn7, Clu, Cpt1a, Cryab, Dcxr, Decr1, Dpys, Dpysl3, Eef1a1, Elavl1, Entpd1, Fgfrl1, Gch1, Gls, Ikzf4, Ildr1, Impdh2, Itpr1, Itpr3, Kctd10, Kctd12, Kctd15, Kctd3, Lnx2, Ly6g6d, Lzts3, Mapt, Mgst1, Mif, Muc20, Nup54, Optn, Pam, Pdcd6i…
GO:0008154	actin polymerization or depolymerization	182	56	30.96	0.00153	Abi1, Abi2, Abitram, Actr2, Actr3, Actr3b, Add1, Add2, Add3, Aif1, Alox15, Ap1ar, Arf1, Arf6, Arfgef1, Arhgap18, Arhgap28, Arhgap35, Arhgap40, Arpc1a, Arpc1b, Arpc2, Arpc3, Arpc4, Arpc5, Arpc5l, Arpin, Avil, Bag4, Baiap2, Baiap2l1, Bbs4, Bin1, Brk1, Cap1, Cap2, Capg, Capn1, Capza1, Capza2, Capzb, Carmil1, Carmil2, Cdc42ep1, Cdc42ep2, Cdc42ep3, Cdc42ep4, Cdc42ep5, Cfl1, Cfl2, Cit, Cobl, Coro1a, Co…	Abi2, Add3, Alox15, Arf6, Arhgap18, Arhgap40, Arpc1b, Arpc5, Arpin, Avil, Baiap2l1, Cap1, Capn1, Carmil1, Cdc42ep1, Cdc42ep4, Cdc42ep5, Cfl2, Cobl, Cyfip1, Diaph1, Enah, Eps8, F2rl1, Fam107a, Fer, Fmn1, Gas7, Hip1r, Iqgap2, Lima1, Map3k1, Micall2, Mtss1, Myadm, Nck1, Nck2, Pfn1, Plekhg2, Ppp1r9a, Pstpip1, Pstpip2, Ptk2b, Rac1, Rac3, Rasa1, Rdx, Rhobtb2, Rictor, Sema5a, Shroom2, Slit2, Sptb, Swap7…
GO:0061041	regulation of wound healing	112	32	19.05	0.00155	Abat, Abcc8, Acta2, Adamts18, Adra2a, Adrb2, Adtrp, Ager, Ajap1, Alox12, Ano6, Anxa1, Anxa2, Anxa5, Apoe, Apoh, Arfgef1, C1qtnf1, Cadm4, Capn3, Cask, Cd34, Cd36, Cd9, Cdkn1a, Cdkn1b, Ceacam1, Clasp1, Clasp2, Crk, Cxcr4, Dmtn, Duox1, Duox2, Dusp10, Enpp4, Eppk1, F12, F2r, F2rl1, Fcer1g, Fgf2, Foxc2, Gja1, Gp5, Hbegf, Hmgb1, Hmgcr, Hopx, Hpse, Hras, Kank1, Klkb1, Lyn, Mtor, Muc16, Myh9, Mylk, Nfe2l…	Adra2a, Adrb2, Ano6, Anxa1, Anxa2, Cadm4, Capn3, Cdkn1a, Cdkn1b, Ceacam1, Dusp10, Enpp4, Eppk1, F2r, F2rl1, Gja1, Hbegf, Hmgcr, Lyn, Muc16, Plpp3, Prkca, Ptprj, Reg3g, Rreb1, Sh2b3, Smad3, Thbs1, Tnfrsf12a, Tspan8, Ubash3b, Xbp1
GO:0050885	neuromuscular process controlling balance	60	20	10.21	0.00156	Aars, Abl1, Abl2, Abr, Adcy5, Aldh1a3, Ankfn1, Ap1s2, Aplp2, App, Atp2b2, Bcr, Bloc1s4, Cacna1a, Camk2b, Camta1, Cdh23, Clic5, Cln3, Cln8, Cntnap1, Dlg4, Ei24, Gaa, Gigyf2, Gm2a, Grin2c, Herc1, Hexa, Hexb, Hmx3, Igdcc3, Jph3, Jph4, Kcnma1, Myh10, Myo5a, Myo7a, Nbn, Nefl, Nkx6-2, Nlgn2, Nr4a3, Nrxn1, Pafah1b1, Pcdh15, Pde8b, Pou4f1, Psap, Rac3, Rbfox1, Rbfox2, Rest, Shank1, Shank3, Slc1a3, Sox2, T…	Abl1, Adcy5, Ap1s2, Bcr, Camk2b, Clic5, Cln3, Gaa, Gigyf2, Gm2a, Hexa, Hmx3, Igdcc3, Nefl, Nkx6-2, Nlgn2, Nr4a3, Rac3, Rest, Sox2
GO:0010596	negative regulation of endothelial cell migration	40	15	6.8	0.00156	Acvrl1, Adamts9, Adgrb1, Ager, Apoe, Apoh, Card10, Csnk2b, Dab2ip, Dcn, Dll4, Dnaja4, Fgf2, Hdac5, Itgb1bp1, Jup, Klf4, Krit1, Map2k5, Mecp2, Mef2c, Notch1, Nr2f2, Patz1, Pdcd10, Pik3r2, Pparg, Ptprm, Rgcc, Rhoa, Serpinf1, Slit2, Spred1, Stard13, Stc1, Svbp, Synj2bp, Tgfb1, Thbs1, Vash1	Card10, Dcn, Jup, Klf4, Mecp2, Notch1, Patz1, Ptprm, Rgcc, Serpinf1, Slit2, Spred1, Stard13, Svbp, Thbs1
GO:0071417	cellular response to organonitrogen compound	409	112	69.57	0.00159	Aanat, Actb, Adcy6, Adipoq, Adipor1, Adrb2, Adrm1, Ager, Agt, Agtrap, Ahcyl1, Ahr, Akap6, Akap7, Akt1, Akt2, Akt3, Amigo1, Ankrd26, Anxa5, Aoc1, Apc, Aplp1, App, Appl1, Appl2, Aqp1, Arhgef2, Arpc2, Atf4, Atp1a3, Atp2b1, Atp2b4, Atp5g1, Atp7a, Baiap2l1, Bcar1, Bcl2l1, Bglap, Bglap3, Blm, Brca1, C1qtnf12, C1qtnf9, C2cd5, Cacna1a, Cacna2d1, Cacnb1, Camk2a, Capn10, Capn2, Car2, Casp3, Casp4, Casp6, C…	Actb, Adcy6, Adrb2, Appl2, Arhgef2, Atf4, Baiap2l1, Cacnb1, Capn2, Casp7, Ccnd3, Cdh1, Cdk2, Cebpb, Cib2, Cish, Cpeb2, Csk, Cyfip1, Diaph1, Dnmt1, Egfr, Egr1, Ehmt2, Eif4ebp1, Enho, Epha4, Ezh2, Ezr, Fdx1, Fer, Folr1, Gabrg2, Gck, Ghr, Gnai2, Gnas, Gpam, Grb10, Grk2, Igfbp5, Inppl1, Insr, Irf1, Irs1, Itpr1, Itpr2, Itpr3, Jak2, Jup, Mapk13, Mbd5, Mecp2, Nck1, Neurl1a, Nfkb1, Ngfr, Nr4a1, Nr4a2, Nr…
GO:0006633	fatty acid biosynthetic process	114	35	19.39	0.00165	Abcd1, Abcd2, Abcd3, Abhd1, Abhd2, Abhd3, Acaca, Acacb, Acadl, Acadvl, Acly, Acot11, Acot12, Acot7, Acsbg1, Acsf3, Acsl3, Acsm1, Acsm3, Acsm4, Acss1, Acss2, Agt, Alox12, Alox15, Alox8, Aloxe3, Anxa1, Asah2, Avp, Brca1, Cbr4, Cd74, Decr2, Degs1, Edn2, Eif6, Elovl1, Elovl2, Elovl4, Elovl5, Elovl6, Elovl7, Erlin1, Erlin2, Fa2h, Fabp5, Fads1, Fads2, Fads2b, Fads3, Fads6, Fasn, H2-Ke6, Hacd1, Hacd2, H…	Abcd3, Abhd2, Acaca, Acadl, Acly, Acsl3, Acsm3, Alox15, Anxa1, Asah2, Elovl1, Elovl5, Elovl6, Elovl7, Fads1, Fads2, Fads2b, Fasn, Hpgds, Insig1, Lipg, Lpgat1, Mcat, Mgll, Mif, Pla2g4a, Prkaa1, Prkab1, Prkag2, Ptgs1, Ptgs2, Scd1, Scd2, Sirt1, Srebf1
GO:0071322	cellular response to carbohydrate stimulus	117	33	19.9	0.00168	Aacs, Adcy5, Adra2a, Ager, Ano1, Aqp4, Arrb1, Atg7, Bad, Birc5, Brsk2, C1qtnf12, C2cd2l, Cacna1d, Cacna1e, Calcrl, Cdk16, Cftr, Cltrn, Dynll1, Efna5, Eny2, Epha5, Ern1, Gas6, Ghrl, Gpld1, Gpr27, Gpr68, Gpx1, Grk2, Hif1a, Hmgcr, Hmgn3, Icam1, Igf1, Igf1r, Jagn1, Kcnb1, Kif5b, Klf7, Lrp1, Lrp5, Map4k4, Mapk13, Mlxipl, Mpc2, Myt1, Nadk, Ndufaf2, Neurod1, Nfkb1, Nr1d1, Nrxn1, Ogt, Oprk1, Oxct1, Pck2,…	Adcy5, Adra2a, Ano1, Aqp4, Arrb1, Atg7, Gpx1, Grk2, Hmgcr, Lrp5, Map4k4, Mapk13, Nfkb1, Nr1d1, Pde3b, Pim3, Pla2g6, Ppp2ca, Prkaa1, Prkca, Prkcb, Rac1, Sidt2, Sin3a, Sirt1, Sox4, Tcf7l2, Tiam1, Tra2b, Trpm4, Xbp1, Zbtb20, Zfp36l1
GO:0022408	negative regulation of cell-cell adhesion	149	47	25.34	0.00170	Abat, Abl1, Abl2, Adam8, Adamts18, Adipoq, Adora2a, Adrb2, Adtrp, Akna, Akt1, Alox12, Anxa1, Arg2, Ass1, B4galnt2, Bcl6, Bmp2, Bmp6, C1qtnf1, Casp3, Cbfb, Cblb, Ccl25, Ccl28, Cd24a, Cd274, Cd276, Cd300a, Cd44, Cd74, Cd86, Cd9, Cdh1, Ceacam1, Cebpb, Cxcl12, Cyld, Dlg1, Dlg5, Dtx1, Dusp22, Dusp3, Epb41l5, Epcam, Erbb2, Fgl2, Foxj1, Gli3, Glmn, Gnrh1, Gpnmb, Gstp1, Gtpbp4, H2-Aa, H2-Ab1, Havcr2, Hfe…	Abl1, Adrb2, Anxa1, Cbfb, Cblb, Cd24a, Cd44, Cdh1, Ceacam1, Cebpb, Cyld, Dlg5, Epb41l5, Epcam, Erbb2, Gstp1, Il4ra, Irf1, Jak2, Klf4, Lgals3, Mapk7, Mbp, Mdk, Muc4, Myadm, Nrarp, Pawr, Pik3r1, Ptk2, Ptpn6, Rc3h1, Rdx, Rgcc, Ripor2, Runx1, Sdc4, Sh2b3, Smad7, Swap70, Tmem131l, Tnfaip3, Trpv4, Ubash3b, Vegfa, Zc3h12a, Zfp703
GO:0030851	granulocyte differentiation	33	13	5.61	0.00189	Adipoq, C1qc, Cbfa2t3, Ceacam1, Cebpa, Cited2, Csf2, Csf3, Cul4a, Dhrs7b, Fasn, Gata2, Gfi1b, Hax1, Hcls1, Ikzf1, Il25, Inpp5d, Kdm1a, L3mbtl3, Lbr, Lef1, Nkap, Prdm16, Rara, Rbp1, Runx1, Sp3, Spi1, Tesc, Trib1, Zbtb46, Zfpm1	Ceacam1, Cebpa, Cited2, Fasn, Gfi1b, Il25, Inpp5d, L3mbtl3, Lbr, Rara, Runx1, Sp3, Trib1
GO:0042088	T-helper 1 type immune response	33	13	5.61	0.00189	Anxa1, Arid5a, Bcl3, Ccr2, Gadd45g, H2-Ab1, Havcr2, Hlx, Hras, Il18, Il18bp, Il1b, Il1r1, Il1rl1, Il33, Il4ra, Il6ra, Irf1, Jak3, Lef1, Mtor, Nlrp10, Nras, Relb, Ripk2, Sema4a, Slc11a1, Socs5, Spn, Stat6, Tmem98, Traf6, Vegfa	Anxa1, Arid5a, Gadd45g, Il33, Il4ra, Il6ra, Irf1, Nras, Relb, Ripk2, Stat6, Traf6, Vegfa
GO:0045746	negative regulation of Notch signaling pathway	33	13	5.61	0.00189	Arrb1, Arrdc1, Bcl6, Bend6, Bmp7, Cbfa2t2, Chac1, Dll3, Dll4, Egfl7, Gata2, Gdpd5, Hey1, Hey2, Hif1an, Jag1, Jag2, Kctd10, Lfng, Mmp14, Neurl1a, Nfkbia, Notch4, Nrarp, Numb, Ovol2, Pear1, Rfng, Rita1, Slc35c1, Tcim, Tspan15, Zbtb7a	Arrb1, Arrdc1, Bmp7, Cbfa2t2, Hey1, Kctd10, Lfng, Mmp14, Neurl1a, Nfkbia, Nrarp, Tcim, Tspan15
GO:0031018	endocrine pancreas development	33	13	5.61	0.00189	Anxa1, Arntl, Bad, Bmp6, Cdk6, Cftr, Clock, Clu, Dll1, Eif2ak3, Gata6, Hes1, Hnf1a, Hnf1b, Il6, Il6ra, Insm1, Men1, Myt1, Neurod1, Nkx6-2, Onecut2, Pax6, Pde3b, Pdpk1, Rfx3, Rheb, Sidt2, Smo, Sox4, Sox9, Vhl, Wnt5a	Anxa1, Clock, Clu, Dll1, Hes1, Il6ra, Nkx6-2, Pax6, Pde3b, Sidt2, Sox4, Sox9, Vhl
GO:0051094	positive regulation of developmental process	1214	330	206.49	0.00191	Aamdc, Abcb1a, Abl1, Abl2, Acacb, Ace, Ache, Acsl6, Actn3, Actr2, Actr3, Acvr1, Acvr1b, Acvr2a, Acvr2b, Acvrl1, Ada, Adam12, Adam17, Adam8, Adam9, Adamts1, Adamts9, Add1, Adgrb1, Adgrb2, Adgrb3, Adgre5, Adgrl1, Adgrl2, Adgrl3, Adgrv1, Adig, Adipoq, Adm, Adnp, Adrb1, Adrb2, Afdn, Agap2, Ager, Aggf1, Ago2, Agr2, Agrn, Agt, Ahi1, Akap11, Akap5, Akap6, Akirin1, Akt1, Akt3, Alk, Alox12, Alox8, Alx1, A…	Abl1, Acvr2a, Adnp, Adrb2, Afdn, Agr2, Amot, Ankrd27, Ano6, Anxa1, Anxa2, Arhgef2, Arsb, Asxl2, Atf1, Atf4, Atp11c, Atxn1, Avil, Axin2, B2m, B4galt5, Bambi, Bcl9l, Bex1, Bmp7, Boc, Btg1, Cacna2d2, Camk2b, Capn2, Capn3, Carmil1, Casp8, Cbfa2t2, Cbfb, Cblb, Ccn1, Cd24a, Cdkl5, Ceacam1, Cebpa, Cebpb, Cebpd, Chil1, Cited2, Clu, Cobl, Cpne1, Cpne5, Crabp2, Creb3l2, Crebl2, Cspg5, Cul7, Cyfip1, Cyld, D…
GO:0030856	regulation of epithelial cell differentiation	115	45	19.56	0.00192	Abcb1a, Acvrl1, Add1, Adipoq, Ahi1, Ajap1, Akap11, Alox8, Apc, Arntl, Ascl1, Bad, Bmp6, Btg1, Ccnd1, Cdh5, Cdkn1b, Cdkn1c, Ceacam1, Cebpb, Cftr, Cited1, Clock, Ctnnb1, Cul7, Dll1, Dmbt1, Eppk1, Errfi1, Esrp1, Etv2, Ezh2, Fat4, Foxc1, Foxe3, Foxj1, Foxj2, Foxp1, Foxp4, Gdf3, Grhl1, Grhl2, Hes1, Hes5, Hey1, Hey2, Id1, Ikbkb, Il1a, Il1b, Jag1, Kdf1, Keap1, Klf7, Lif, Macroh2a1, Macroh2a2, Maff, Mafg…	Btg1, Cdkn1b, Cdkn1c, Ceacam1, Cebpb, Clock, Cul7, Dll1, Eppk1, Errfi1, Ezh2, Foxp4, Grhl1, Grhl2, Hes1, Hey1, Id1, Kdf1, Maff, Med1, Mycl, Ncoa3, Nme2, Notch1, Pax6, Ptch1, Reg3g, Rock2, S1pr2, Sall1, Sfn, Sox2, Sox9, Stat5a, Stat5b, Tgfb2, Tnfrsf1a, Vegfa, Vezf1, Vhl, Wwtr1, Xdh, Yap1, Zfp36, Zfp36l1
GO:0006897	endocytosis	533	128	90.66	0.00193	4932438A13Rik, Aak1, Abca1, Abca7, Abl1, Abl2, Abr, Ache, Ackr3, Actb, Actg1, Actn4, Add1, Adgrb1, Adipoq, Adm, Adrb2, Ager, Ahi1, Aif1, Akap5, Alox15, Amn, Amph, Ank2, Ankfy1, Ankrd13a, Ankrd13b, Ankrd13d, Ano6, Anxa1, Anxa11, Anxa2, Anxa3, Ap2a1, Ap2a2, Ap2b1, Ap2m1, Ap2s1, Apln, Aplp1, Apoe, App, Appl1, Appl2, Arc, Arf1, Arf6, Arfgap1, Arhgap12, Arhgap21, Arhgap25, Arhgap27, Arrb1, Arrb2, Asgr…	Abca1, Abl1, Ackr3, Actb, Actg1, Adrb2, Alox15, Ano6, Anxa1, Anxa11, Anxa2, Appl2, Arc, Arf6, Arhgap12, Arhgap27, Arrb1, Atg7, Atp9b, B2m, Bcr, C2, Cacng4, Cap1, Carmil1, Cd151, Cd24a, Cd300lf, Cd63, Cln3, Clu, Cnn2, Colec12, Csk, Csnk1g1, Csnk1g3, Cxcl16, Dab2, Dll1, Dnajc13, Dock1, Drd4, Dtnbp1, Eea1, Efnb2, Egfr, Elmo1, Elmo3, Esyt2, Ezr, F2rl1, Fcho2, Fnbp1l, Ghr, Gpc3, Grk2, Grk3, Grk4, Grn,…
GO:0048593	camera-type eye morphogenesis	102	40	17.35	0.00195	Abi2, Ahi1, Aldh1a1, Aldh1a3, Aqp1, Aqp5, Arid1a, Arl6, Atp8a2, Bak1, Bax, Bcar3, Bmp7, Cabp4, Calb1, Casz1, Ccdc66, Cdon, Cited2, Cnga3, Col8a1, Ctnnb1, Dll1, Dscam, Epha2, Ephb1, Ephb2, Fat1, Fat3, Fgfr3, Fjx1, Foxe3, Frs2, Fzd5, Gdf11, Gli3, Grcc10, Grk1, Hcn1, Hif1a, Hipk1, Hipk2, Hmgn1, Ift122, Ihh, Ikzf1, Jag1, Kdm2b, Kdr, Lrp5, Lrp6, Man2a1, Megf11, Meis1, Mfn2, Nectin1, Nectin3, Nf1, Notc…	Abi2, Aldh1a1, Aqp5, Bak1, Bmp7, Cited2, Dll1, Ephb1, Ephb2, Fat1, Fat3, Fzd5, Gdf11, Hipk1, Hipk2, Lrp5, Lrp6, Man2a1, Meis1, Notch2, Pax6, Phactr4, Pou2f1, Prox1, Ptprm, Shroom2, Six3, Slc4a7, Sox11, Sox2, Sox8, Sox9, Sp1, Sp3, Tenm3, Thrb, Tsku, Vegfa, Vhl, Yy1
GO:0007179	transforming growth factor beta receptor signaling pathway	141	44	23.98	0.00197	Acvr1, Acvr1b, Acvr2a, Acvr2b, Acvrl1, Adam17, Adam9, Appl1, Appl2, Arrb2, Axin1, Bambi, Bcl9l, Bmp2, Bmp8a, Bmpr1a, Bmpr1b, Bmpr2, Cav2, Cdh5, Cdkn2b, Chst11, Cidea, Cited1, Cited2, Col1a2, Col3a1, Creb1, Crebbp, Dab2, Dand5, Dcp1a, Dnm2, Dusp15, Dusp22, Eid2, Emilin1, Eng, Ep300, Fam89b, Fbn1, Fermt2, Flcn, Folr1, Fos, Furin, Fut8, Gcnt2, Gipc1, Glg1, Got1, Hipk2, Hpgd, Hsp90ab1, Hspa5, Htra1, …	Acvr2a, Appl2, Bambi, Bcl9l, Cited2, Crebbp, Dab2, Ep300, Fermt2, Flcn, Folr1, Fos, Hipk2, Ing2, Itga3, Itgb5, Jun, Ltbp3, Map3k1, Mtmr4, Npnt, Peg10, Pml, Ptk2, Ptprk, Pxn, Rasl11b, Sirt1, Skil, Smad2, Smad3, Smad5, Smad7, Smurf2, Src, Tgfb2, Tgfb3, Tgfbr2, Thbs1, Trp53, Xbp1, Zfp451, Zfp703, Zyx
GO:0002573	myeloid leukocyte differentiation	175	59	29.77	0.00200	Adam8, Adipoq, Anxa2, Apc, App, Asxl2, Atp6ap1, Batf, Batf2, C1qc, Camk4, Car2, Cartpt, Casp8, Cbfa2t3, Ccl3, Cd300lf, Cd4, Cd74, Cd81, Cdk6, Ceacam1, Cebpa, Cebpb, Chuk, Cited2, Clec2d, Creb1, Csf1, Csf1r, Csf2, Csf3, Ctnnb1, Ctnnbip1, Cul4a, Dcstamp, Dhrs7b, Efna2, Efna4, Eif2ak1, Epha2, Esrra, F2rl1, Fadd, Fam20c, Farp2, Fasn, Fbn1, Fbxw7, Fcer1g, Fes, Fgfr3, Fos, Fstl3, Gab2, Gab3, Gata2, Gfi…	Anxa2, Asxl2, Casp8, Cd300lf, Ceacam1, Cebpa, Cebpb, Cited2, Clec2d, F2rl1, Fasn, Fbxw7, Fes, Fos, Gab2, Gfi1b, Gnas, Gpc3, Id2, Il25, Inpp5d, Jun, Junb, Kit, Klf10, L3mbtl3, Lbr, Lrrk1, Ltbr, Lyn, Med1, Nme1, Nme2, Notch2, Pik3r1, Prkca, Rara, Rbpj, Relb, Ripk1, Runx1, Sbno2, Sfrp1, Sirt1, Sp3, Spib, Src, Stat5a, Tcirg1, Tfe3, Tfrc, Tgfbr2, Tjp2, Tob2, Traf6, Trib1, Ubash3b, Vegfa, Zfp36l1
GO:0042149	cellular response to glucose starvation	37	14	6.29	0.00201	Asns, Atf4, Atg14, BC048403, Bcl2, Becn1, Bhlha15, Cpeb4, Eif2ak3, Gck, Higd1a, Hspa5, Impact, Itfg2, Kptn, Mtmr3, Mybbp1a, Nfe2l2, Nuak2, Pick1, Pik3c3, Pik3r4, Prkaa1, Prkaa2, Rrp8, Sesn1, Sesn2, Sesn3, Sh3glb1, Sik1, Sik2, Slc2a1, Szt2, Tbl2, Trp53, Xbp1, Zc3h12a	Asns, Atf4, Gck, Mybbp1a, Nuak2, Prkaa1, Sesn2, Sesn3, Sik1, Sik2, Slc2a1, Trp53, Xbp1, Zc3h12a
GO:0021955	central nervous system neuron axonogenesis	37	14	6.29	0.00201	Adarb1, Arhgap35, Arhgef28, Atg7, B4galt5, B4galt6, Cdh11, Chrnb2, Dclk1, Dcx, Epha4, Ephb1, Ephb2, Ephb3, Fbxo45, Gli2, Grcc10, Hsp90aa1, Hsp90ab1, Mycbp2, Ndel1, Nfib, Nin, Nr2e1, Nr4a2, Pafah1b1, Plxna4, Prkca, Pten, Ptk2, Scn1b, Slit2, Sptbn4, Szt2, Tctn1, Tsku, Zeb2	Atg7, B4galt5, B4galt6, Cdh11, Dclk1, Epha4, Ephb1, Ephb2, Ephb3, Nr4a2, Prkca, Ptk2, Slit2, Tsku
GO:0060395	SMAD protein signal transduction	57	19	9.7	0.00202	Afp, Bmp2, Bmp3, Bmp6, Bmp7, Bmp8a, Bmpr1a, Btbd11, Ccn3, Cilp, Cited1, Dab2, Fam89b, Fos, Gdf10, Gdf11, Gdf15, Gdf3, Gdf5, Hexa, Hipk2, Hnf1a, Inha, Inhbb, Jade2, Jun, Lefty1, Lnpep, Magi2, Nceh1, Nup93, Ovol2, Parp1, Pbld1, Rbm14, Rbpms, Ror2, Ski, Slc33a1, Smad1, Smad2, Smad3, Smad4, Smad5, Smad9, Sptbn1, Stoml1, Sub1, Tgfb1, Tgfb2, Tgfb3, Tgfbr1, Tob1, Trf, Veph1, Vim, Wwtr1	Bmp7, Ccn3, Dab2, Fos, Gdf11, Hexa, Hipk2, Jade2, Jun, Lnpep, Rbpms, Smad2, Smad3, Smad5, Tgfb2, Tgfb3, Tob1, Vim, Wwtr1
GO:0045931	positive regulation of mitotic cell cycle	146	39	24.83	0.00205	Abl1, Adam17, Adamts1, Aif1, Akt1, Anapc11, Anapc4, Anapc5, Ankrd17, Anp32b, Anxa1, Apex1, App, Asns, Becn1, Birc5, Brca2, Brd4, Btc, Camk2d, Ccnb1, Ccnd1, Ccnd2, Ccnd3, Cdc25a, Cdc25b, Cdc45, Cdc7, Cdk1, Cdk4, Cdt1, Cenpe, Crebbp, Cul3, Cul4a, Cul4b, Cyp1a1, Dbf4, Ddx3x, Dtl, Dusp3, Dync1li1, Dynlt3, Egf, Egfr, Eif4e, Eif4ebp1, Eif4g1, Fbxo5, Fgf10, Fgfr1, Foxa1, Gen1, Hes1, Hmgb1, Hnrnpu, Hsf1,…	Abl1, Ankrd17, Anxa1, Asns, Brd4, Ccnd3, Cdc25a, Cdc25b, Crebbp, Egfr, Eif4ebp1, Eif4g1, Fgfr1, Hes1, Hspa2, Insr, Kmt2e, Lrp5, Mecp2, Meis2, Mepce, Met, Mta3, Nup62, Pebp1, Phip, Ppp1r10, Prkca, Rdx, Rgcc, Rpl17, Rps6kb1, Sin3a, Stat5a, Stat5b, Tgfa, Tpr, Usp2, Usp22
GO:0034109	homotypic cell-cell adhesion	54	22	9.19	0.00207	Abat, Adamts18, Adrb2, Alox12, Ank3, Bloc1s4, C1qtnf1, Cd24a, Cd9, Cd99l2, Ceacam1, Cxadr, Dmtn, Dsc2, Dsg2, Dsp, Fermt3, Gnas, Itga2b, Jup, L1cam, Lgals1, Lyn, Map2k1, Megf11, Ncam1, P2ry12, Pdgfra, Pdpn, Pear1, Pip5k1c, Pkp2, Plek, Plpp3, Prkca, Prkcd, Prkcq, Prkg1, Ptger3, Ptpn6, Ptpru, Rap2b, Rdx, Serpine2, Sh2b3, Slc7a11, Stxbp1, Stxbp3, Syk, Tspan32, Tyro3, Ubash3b, Vps33b, Zfp703	Adrb2, Cd24a, Ceacam1, Dsc2, Dsg2, Dsp, Gnas, Itga2b, Jup, L1cam, Lyn, Pkp2, Plpp3, Prkca, Ptpn6, Ptpru, Rdx, Sh2b3, Stxbp3, Tyro3, Ubash3b, Zfp703
GO:0045668	negative regulation of osteoblast differentiation	41	15	6.97	0.00208	Ahr, Areg, Axin2, Cdk6, Cited1, Fgf23, Fgfr1, Fndc3b, Gdf10, Grem1, Hdac4, Hdac5, Hdac7, Id1, Id2, Id3, Igfbp5, Limd1, Lrp5, Men1, Nbr1, Nfatc1, Noct, Notch1, Ptch1, Riox1, Rorb, Sema4d, Sfrp1, Ski, Smad3, Smad6, Sox2, Tmem64, Tnf, Tnn, Tob1, Trpm4, Twist2, Twsg1, Zfp932	Axin2, Fgfr1, Hdac7, Id1, Id2, Igfbp5, Limd1, Lrp5, Notch1, Ptch1, Sfrp1, Smad3, Sox2, Tob1, Trpm4
GO:0010639	negative regulation of organelle organization	362	83	61.57	0.00209	Acaa2, Acd, Add1, Add2, Add3, Akt1, Anapc15, Ankrd27, Apc, Apc2, Apobec1, Arap1, Arfgef1, Arhgap28, Arhgap6, Arhgef2, Arpc2, Arpin, Arrb2, Atad2, Atad2b, Atg5, Atg7, Atm, Atrx, Avil, Avp, Bag3, Bag4, Bbs4, Bcl2l1, Bcl2l2, Bcor, Becn1, Birc5, Bmerb1, Bmp7, Bnip3, Bok, Brca1, Bub1, Bub1b, Bub3, Camsap1, Camsap2, Camsap3, Capg, Capn1, Capza1, Capza2, Capzb, Carmil1, Carmil2, Ccnb1, Ccnf, Ccp110, Cdh…	Acaa2, Add3, Ankrd27, Apobec1, Arap1, Arhgef2, Arpin, Atad2b, Atg7, Avil, Bag3, Bcor, Bmp7, Bub3, Camsap2, Camsap3, Capn1, Carmil1, Cdk5rap2, Cep192, Coro2b, Dcp2, Dnmt1, Ehmt2, Eml4, Eps8, Espn, Flcn, Gclc, Gfi1b, Gpx1, H1f0, H1f10, H1f2, H1f4, H3f3b, Hip1r, Ier3, Insig1, Kdm4a, L3mbtl2, Lima1, Lmna, Lrrk1, Mad2l1bp, Map2, Mapt, Mcm2, Met, Mfn1, Myadm, Naa10, Nek2, Nupr1, Oma1, Pfn1, Phf23, Pink…
GO:0002763	positive regulation of myeloid leukocyte differentiation	49	17	8.33	0.00210	Asxl2, Atp6ap1, Car2, Casp8, Ccl3, Cd4, Cd74, Creb1, Csf1, Csf1r, Ctnnbip1, Dcstamp, Fadd, Fes, Fos, Gfi1b, Gnas, Gpr68, Gsk3b, Hax1, Hcls1, Id2, Ikzf1, Il17a, Il34, Jun, Kitl, Klf10, Lef1, Lif, Notch2, Pou4f1, Ppargc1b, Prkca, Rb1, Ripk1, Ror2, Runx1, Slc9b2, Stat5a, Tesc, Tgfb1, Tmem64, Tnf, Traf6, Trem2, Trib1, Tyrobp, Zfp36l1	Asxl2, Casp8, Fes, Fos, Gfi1b, Gnas, Id2, Jun, Klf10, Notch2, Prkca, Ripk1, Runx1, Stat5a, Traf6, Trib1, Zfp36l1
GO:0060037	pharyngeal system development	19	9	3.23	0.00211	Acvr1, Adgrf4, Adgrf5, Bmp7, Bmpr1a, Bmpr2, Ece1, Eya1, Folr1, Hes1, Isl1, Plxna2, Ptch1, Six1, Six4, Smarca4, Tbx1, Tgfb2, Tgfbr1	Bmp7, Eya1, Folr1, Hes1, Plxna2, Ptch1, Six1, Six4, Tgfb2
GO:2001026	regulation of endothelial cell chemotaxis	19	9	3.23	0.00211	Fgf1, Fgf16, Fgf18, Fgf2, Fgfr1, Hspb1, Kdr, Lgmn, Met, Notch1, P2rx4, Pdgfb, Prkd1, Prkd2, Sema5a, Smoc2, Snai2, Thbs1, Vegfa	Fgf1, Fgfr1, Hspb1, Met, Notch1, Prkd2, Sema5a, Thbs1, Vegfa
GO:0031103	axon regeneration	45	16	7.65	0.00211	Adam17, Bcl2, Bex1, Braf, Cers2, Cntf, Dhfr, Epha4, Folr1, Gap43, Grn, Igf1r, Inpp5f, Jak2, Jun, Klf4, Kremen1, Lamb2, Lrig2, Lrp1, Mag, Map2k1, Map2k2, Mapk8ip3, Mif, Mmp2, Mtr, Ndel1, Nefh, Nefl, Neo1, Nrep, Ntrk3, Pten, Ptn, Ptprf, Ptprs, Rgma, Rtn4, Rtn4r, Rtn4rl1, Stk24, Tnc, Tnr, Xylt1	Bex1, Cers2, Epha4, Folr1, Grn, Jak2, Jun, Klf4, Kremen1, Lrig2, Mif, Nefl, Ptprf, Rgma, Stk24, Tnc
GO:0072659	protein localization to plasma membrane	262	63	44.56	0.00212	Acsl3, Actb, Actr3, Adcy6, Adipoq, Afdn, Agr2, Akap5, Akt1, Akt2, Amn, Ank1, Ank2, Ank3, Ankrd9, Anxa2, Ap2m1, Appl1, Ar, Arf6, Arfrp1, Arhgap44, Arhgef16, Arl6, Atp1b1, Atp1b3, Atp2c2, Bag4, Bbs1, Bbs2, Bcl2l1, Blzf1, Bsg, C2cd5, Cacnb2, Cacnb3, Camk2a, Camk2b, Camk2d, Camk2g, Cask, Cd81, Cdh1, Cdh2, Cdk5, Cib1, Clasp2, Clip3, Cln3, Cltc, Cnpy4, Cnst, Commd1, Csk, Csnk2a1, D230025D16Rik, Dab2, D…	Acsl3, Actb, Adcy6, Afdn, Agr2, Anxa2, Arf6, Arhgef16, Atp1b3, Camk2b, Cdh1, Cln3, Csk, Dab2, Efr3a, Egfr, Emp2, Ephb2, Exoc5, Ezr, F11r, Fam126a, Fcho2, Flna, Fyb, Gga2, Grasp, Itga3, Itgb1, Jup, Kcnj11, Krt18, Lama5, Lgals3, Lrp6, Mmp14, Myadm, Myl12a, Optn, Pgap2, Pik3r1, Pkp2, Pkp3, Ppp2r5a, Prkci, Ptch1, Rab15, Rab8b, Rac1, Rapgef6, Rdx, Rhog, Rilpl1, Rilpl2, Rock2, Slc9a3r1, Sqstm1, Tmbim1,…
GO:0050777	negative regulation of immune response	114	32	19.39	0.00213	A2m, Abr, Adar, Alox15, Anxa1, Arg2, Arrb2, Bcl6, Bcr, Cactin, Ccr2, Cd300a, Cd46, Cd59a, Cd84, Ceacam1, Clec2d, Cnot7, Col3a1, Cr1l, Crk, Cuedc2, Dcst1, Dhx58, Dnaja3, Drd2, Dusp10, Dusp22, Enpp3, Fam3a, Fcgr2b, Fer, Fgl2, Foxj1, Gfer, Gpx1, Gpx2, Grn, H2-T23, Havcr2, Hfe, Hlx, Hmox1, Igf2, Il1rl1, Il20rb, Il2ra, Il33, Il4ra, Il7r, Inpp5d, Irak3, Irf1, Jak3, Klrb1b, Lgals3, Lgals9, Loxl3, Mettl3…	Alox15, Anxa1, Bcr, Ceacam1, Clec2d, Dusp10, Fer, Gpx1, Grn, H2-T23, Il33, Il4ra, Inpp5d, Irf1, Lgals3, Muc4, Nmi, Pglyrp1, Ptpn6, Ptprc, Rc3h1, Rps19, Smad7, Stat6, Tap1, Tgfb2, Tgfb3, Tnfaip3, Trim27, Tyro3, Ythdf2, Zc3h12a
GO:0050892	intestinal absorption	26	11	4.42	0.00213	Abcb1a, Abcg2, Abcg8, Acat2, Aco1, Cd36, Dgat1, Epb41, Ezr, F11r, Fabp1, Ireb2, Kcnq1, Ldlr, Lima1, Mogat2, Npc1l1, Pls1, Rsc1a1, Scarb1, Slc26a6, Slc5a1, Slco1a5, Tjp2, Ugcg, Vil1	Acat2, Aco1, Epb41, Ezr, F11r, Ldlr, Lima1, Scarb1, Slc5a1, Slco1a5, Tjp2
GO:0035335	peptidyl-tyrosine dephosphorylation	26	11	4.42	0.00213	Dusp1, Dusp10, Dusp18, Dusp22, Dusp3, Dusp4, Dusp5, Dusp6, Dusp7, Epm2a, Eya1, Pgp, Ptpn1, Ptpn11, Ptpn12, Ptpn13, Ptpn2, Ptpn6, Ptpn9, Ptprf, Ptprj, Ptpro, Ptprs, Ptprt, Ptprz1, Ubash3b	Dusp1, Dusp10, Dusp4, Dusp5, Dusp6, Eya1, Ptpn12, Ptpn6, Ptprf, Ptprj, Ubash3b
GO:0051051	negative regulation of transport	434	111	73.82	0.00215	1810037I17Rik, Abat, Abca7, Abcc8, Abcg2, Abcg8, Abr, Acaa2, Ace, Acsl4, Ada, Adipoq, Adora1, Adra2a, Adtrp, Agrn, Ahi1, Ahr, Akap1, Akap5, Akt1, Akt2, Ank3, Ankrd13a, Ankrd13b, Ankrd13d, Ankrd27, Ano9, Anpep, Anxa1, Anxa4, Anxa5, Apod, Apoe, Appl1, Appl2, Arg2, Arhgap1, Arl6ip5, Asic1, Atf4, Atg3, Atg5, Atg7, Atp1a2, Atp5j, Atp7a, Atxn2, Avpr2, Bag3, Bag4, Bard1, Bcl2, Bcr, Bin1, Bmp8a, Bok, Bra…	Acaa2, Acsl4, Adora1, Adra2a, Ankrd27, Anpep, Anxa1, Anxa4, Apod, Appl2, Atf4, Atg7, Atp1a2, Bag3, Bcr, Ccn3, Cd300lf, Cnn2, Cptp, Cryab, Csk, Cyfip1, Cyp51, Drd4, Enho, Entpd1, Ephb2, Erbb3, Ezr, F2r, F2rl1, Frmd4a, Gck, Gclc, Gnai2, Gnaq, Gnas, Grb10, Grk2, Grk6, Gsto1, Hadh, Hbp1, Hdac1, Hes1, Hmgcr, Idh2, Idua, Ier3, Il33, Insig1, Insr, Irak1, Irs1, Itgav, Kcnj11, Lgals3, Lgr4, Maob, Map4k4, …
GO:1903035	negative regulation of response to wounding	70	22	11.91	0.00220	Abat, Abcc8, Adamts18, Adrb2, Adtrp, Ager, Ajap1, Alox12, Anxa2, Anxa5, Apoe, Apoh, C1qtnf1, Cask, Cd24a, Cd34, Cd9, Cdkn1a, Cdkn1b, Ceacam1, Cers2, Clasp1, Clasp2, Crk, Dusp10, Epha4, Eppk1, F12, Fgf2, Gja1, Gp5, Hmgcr, Inpp5f, Klkb1, Kremen1, Lrig2, Mdk, Muc16, Neo1, Pdgfa, Pdgfb, Pdgfra, Phldb2, Plau, Plg, Prkcd, Prkg1, Pros1, Pten, Ptger3, Ptprs, Rgma, Rtn4, Rtn4r, Rtn4rl1, Serpine1, Serpine2…	Adrb2, Anxa2, Cd24a, Cdkn1a, Cdkn1b, Ceacam1, Cers2, Dusp10, Epha4, Eppk1, Gja1, Hmgcr, Kremen1, Lrig2, Mdk, Muc16, Rgma, Sh2b3, Smad3, Thbs1, Tspan8, Ubash3b
GO:0060056	mammary gland involution	7	5	1.19	0.00220	B4galt1, Bax, Capn1, Elf3, Igfbp5, Pml, Stat5a	Capn1, Elf3, Igfbp5, Pml, Stat5a
GO:0060136	embryonic process involved in female pregnancy	7	5	1.19	0.00220	Abcg2, Acsl4, Cited2, Hsf1, Junb, Sp1, Sp3	Acsl4, Cited2, Junb, Sp1, Sp3
GO:0048539	bone marrow development	7	5	1.19	0.00220	Asxl1, Ctc1, Lrp5, Lrrc17, Ptprc, Sbds, Trp53	Asxl1, Lrp5, Ptprc, Sbds, Trp53
GO:1901201	regulation of extracellular matrix assembly	7	5	1.19	0.00220	Agt, Antxr1, Emilin1, Notch1, Rgcc, Smad3, Sox9	Antxr1, Notch1, Rgcc, Smad3, Sox9
GO:0034612	response to tumor necrosis factor	128	35	21.77	0.00221	Actn4, Actr3, Adam10, Adam17, Adam9, Adipoq, Aff3, Aim2, Akt1, Asah1, Bag4, Birc2, Birc3, Brca1, Cactin, Card14, Casp4, Casp8, Ccdc3, Ccl17, Ccl21a, Ccl22, Ccl25, Ccl3, Ccl4, Ccl6, Ccl9, Cd14, Cdip1, Cebpa, Cfl1, Chuk, Cib1, Commd7, Cpne1, Cx3cl1, Cxcl16, Cyld, Dab2ip, Dbn1, Dcstamp, Dhx9, Endog, Erbin, F2rl1, Foxo3, Gas6, Gba, Gch1, Ggt1, Gpd1, Gps2, Gsdme, H2bc21, Hipk1, Igbp1, Ikbkb, Il6, Ilk,…	Adam10, Asah1, Casp8, Cebpa, Cpne1, Cxcl16, Cyld, F2rl1, Gch1, Hipk1, Insr, Irf1, Jak2, Krt18, Krt8, Lims1, Nfkb1, Nfkbia, Npnt, Nr1d1, Ptk2b, Ripk1, Rora, Rps6kb1, Sfrp1, Sirt1, St18, Stat1, Tjp2, Tnfrsf1a, Zc3h12a, Zfand6, Zfp36, Zfp36l1, Zfp36l2
GO:0001934	positive regulation of protein phosphorylation	770	205	130.97	0.00222	Abca7, Abl1, Abl2, Ace, Ackr3, Acsl1, Acta2, Acvr1, Acvr1b, Acvr2a, Acvr2b, Acvrl1, Adam17, Adam8, Adam9, Adipoq, Adnp, Adora1, Adra1a, Adra2a, Adrb2, Adtrp, Agap2, Ager, Agrn, Agt, Aif1, Ajuba, Akap11, Akap12, Akap13, Akap5, Akap6, Akap9, Akt1, Akt2, Aktip, Alk, Alox15, Als2, Ankrd6, Anxa2, Apoe, App, Ar, Araf, Areg, Arhgef2, Arhgef5, Arl2bp, Arl6ip5, Arrb1, Arrb2, Atg13, Atg14, Atm, Atp2b4, Atp…	Abl1, Ackr3, Acsl1, Acvr2a, Adnp, Adora1, Adra2a, Adrb2, Akap12, Akap13, Akap9, Alox15, Ankrd6, Anxa2, Arhgef2, Arhgef5, Arrb1, Avpi1, Axin2, Bmp7, Camkk1, Card10, Ccn1, Ccnd3, Ccny, Ccnyl1, Cd24a, Cd44, Cdc25b, Cdk2ap1, Cdkn1a, Cdkn1b, Ceacam1, Chil1, Cln3, Clu, Crebl2, Csk, Ctf1, Ctnnd1, Dab2, Dag1, Drd4, Dtnbp1, Egfr, Egr1, Eif4g1, Emp2, Ep300, Epha4, Erbb2, Erbb3, Ezh2, F2r, F2rl1, Fam129a, F…
GO:0048469	cell maturation	142	38	24.15	0.00224	Abhd2, Abl2, Adgrb3, Ank3, Anks1, App, Ascl1, Aurka, B4galt5, B4galt6, Bcl11a, Bcl2, Bfsp1, Bhlha15, Brca2, Btk, C1qa, C3, Cabyr, Calca, Catsper2, Catsperd, Cbfb, Ccnb1, Cdc25b, Cdkn1c, Cebpa, Cftr, Cntn2, Cntnap2, Cspg4, Ctnnb1, Dazl, Dld, Dlg2, Dmc1, Efcab9, Epas1, Ercc2, Esr2, Fam20c, Fam210b, Farp2, Fbxo5, Fem1b, Fgfr1, Flvcr1, Foxa1, Foxo3, Fzd5, G6pdx, Gata2, Gdf11, Gja1, Gldn, Gnaq, Gpat4,…	Abhd2, B4galt5, B4galt6, Cbfb, Cdc25b, Cdkn1c, Cebpa, Epas1, Fgfr1, Flvcr1, Fzd5, Gdf11, Gja1, Gldn, Gnaq, Hes1, Id2, Kcnip2, L3mbtl3, Mecp2, Nr4a2, Nrcam, Ntn4, Pebp1, Ptk2b, Rac1, Rac3, Runx1, Six3, Sox8, Tfcp2l1, Tmem79, Tut4, Tut7, Vegfa, Wee2, Xbp1, Ythdf2
GO:0001817	regulation of cytokine production	515	143	87.6	0.00231	Abcc8, Abcd1, Abcd2, Abl1, Abl2, Ackr1, Acp5, Adam17, Adam8, Adcy7, Adipoq, Adra2a, Afap1l2, Ager, Agpat1, Agpat2, Agt, Aif1, Aim2, Akap12, Akap8, Akirin2, Alox8, Ankrd17, Ankrd2, Ankrd42, Anxa1, Anxa4, Apod, App, Appl1, Appl2, Aqp4, Arfgef2, Arg2, Arhgef2, Arid5a, Arnt, Arrb1, Arrb2, Atf2, Atf4, Atg5, Atg9a, Atp2b1, Atp6ap2, Axl, B2m, Bap1, Bcl10, Bcl3, Bcl6, Brca1, Btk, Btnl2, C1qbp, C1qtnf4, C…	Abl1, Adra2a, Agpat2, Akap12, Ankrd17, Anxa1, Anxa4, Apod, Appl2, Aqp4, Arfgef2, Arhgef2, Arid5a, Arnt, Arrb1, Atf4, B2m, Bcl10, Capn2, Casp8, Cd24a, Ceacam1, Cebpb, Clu, Cptp, Crebbp, Csk, Cyp2j6, Dll1, Egr1, Elf1, Errfi1, Ezr, F11r, F2r, F2rl1, Fam49b, Fgfr1, Fzd5, Gpam, Gprc5b, Grk2, Gstp1, H2-T23, Hdac1, Hdac7, Hmgb2, Homer3, Hspb1, Ifngr1, Il17ra, Il17rb, Il1rap, Il33, Il4ra, Il6ra, Inpp5d, …
GO:0030148	sphingolipid biosynthetic process	66	21	11.23	0.00232	A3galt2, A4galt, Acer2, Acer3, Agk, Aloxe3, Asah1, Asah2, Atg7, B3galt1, B3galt2, B3galt4, B3gnt5, B4galnt1, B4galt3, B4galt5, B4galt6, Ccn1, Cerkl, Cers2, Cers4, Cers5, Cers6, Degs1, Degs2, Elovl1, Elovl2, Elovl4, Elovl5, Elovl6, Elovl7, Fa2h, Fam57b, Gal3st1, Gba, Hacd1, Hacd2, Hacd3, Hacd4, Kdsr, Ormdl1, Ormdl2, Ormdl3, P2rx1, P2rx7, Pemt, Pla2g6, Prkcd, Samd8, Sgms1, Sgms2, Smpd1, Smpd2, Smpd…	A3galt2, A4galt, Acer3, Asah1, Asah2, Atg7, B4galnt1, B4galt5, B4galt6, Ccn1, Cers2, Cers6, Degs2, Elovl1, Elovl5, Elovl6, Elovl7, Pla2g6, Sgms1, Sptlc2, St8sia6
GO:0001936	regulation of endothelial cell proliferation	101	29	17.18	0.00232	Acvrl1, Adam17, Ager, Aggf1, Aimp1, Akt1, Akt3, Aldh1a2, Apln, Apoe, Apoh, Atp5a1, Atpif1, Bmp2, Bmp6, Bmpr2, Cav2, Cdh13, Cnmd, Cxcl12, Cyba, Dll4, Dysf, Ecm1, Egfl7, Egr3, Emc10, Eng, F3, Fgf2, Fgfbp1, Fgfr1, Fgfr3, Flt4, Gata2, Ghrl, Gja1, Hmgb2, Hmox1, Igf1, Igf2, Itga4, Jcad, Jun, Kdr, Krit1, Mdk, Mef2c, Mtor, Mydgf, Nf1, Ngfr, Nr2f2, Nr4a1, Nrarp, Nras, Pdcd10, Pdcd6, Pdcl3, Pdgfb, Pdpk1, P…	Egr3, F3, Fgfr1, Gja1, Hmgb2, Jun, Mdk, Ngfr, Nr4a1, Nrarp, Nras, Prkca, Prkd2, Prox1, Ptprm, Rgcc, Rictor, Sema5a, Sirt1, Sp1, Stat1, Stat3, Stat5a, Sulf1, Tek, Thbs1, Vash2, Vegfa, Xdh
GO:0097237	cellular response to toxic substance	133	36	22.62	0.00233	Abcg2, Abl1, Abtb2, Actb, Adcy7, Adh5, Akr1a1, Akr1b3, Akr1b8, Ankzf1, Anxa1, Apex1, Aqp1, Atp7a, Axl, B2m, Bad, Bnip3, Capn1, Ccs, Cd36, Cfl1, Cps1, Daxx, Ddx11, Dhfr, Ect2, Egr1, Endog, Esd, Ezh2, Fabp1, Fancc, Fbln5, Fbxo7, Foxo3, Foxp1, Fxn, Gch1, Glrx, Gpr37, Gstm2, Gstm5, Gstm7, Hdac2, Hdac6, Hgf, Hk3, Hmox1, Hsf1, Hsph1, Il6, Impact, Itpr2, Kcnc2, Kdm6b, Kdr, Lcn2, Lrrk2, Map3k5, Mapk13, M…	Abl1, Actb, Akr1b3, Anxa1, B2m, Capn1, Egr1, Ezh2, Fancc, Gch1, Gstm2, Itpr2, Mapk13, Mapk7, Met, Net1, Nfkb1, Nr4a3, Oser1, Pawr, Pde8a, Pink1, Ppp1r9a, Prdx6, Rdh11, Rhob, Ripk1, Sirt1, Slc31a1, Src, Stat6, Tnfaip3, Trap1, Trp53, Trp53inp1, Zc3h12a
GO:0034599	cellular response to oxidative stress	242	69	41.16	0.00233	Abcd1, Abl1, Adnp2, Adprhl2, Agap3, Aif1, Akr1b3, Akt1, Aldh3b1, Ankrd2, Ankzf1, Anxa1, Apex1, Aqp1, Arl6ip5, Arnt, Arntl, Atf4, Atg7, Atp13a2, Atp2a2, Atp7a, Axl, Bag5, Bcar1, Bcl2, Bnip3, Brf2, Btk, Capn1, Ccs, Cd36, Cfl1, Cflar, Chchd4, Chd6, Chuk, Coq7, Cpeb2, Crk, Ctnnb1, Dapk1, Ddias, Dhfr, Diablo, Ect2, Egfr, Eif2s1, Endog, Epas1, Ercc6l2, Etv5, Ezh2, Fabp1, Fancc, Fancd2, Fbln5, Fbxo7, Fb…	Abl1, Akr1b3, Anxa1, Arnt, Atf4, Atg7, Bag5, Capn1, Chd6, Cpeb2, Egfr, Eif2s1, Epas1, Ezh2, Fancc, Fbxw7, Fer, Fos, Fzd1, Gch1, Gpx1, Hdac1, Hspb1, Jak2, Jun, Mapk13, Mapk7, Mapt, Mcl1, Met, Mgat3, Mgst1, Msra, Msrb3, Ncoa7, Net1, Ngfr, Nr4a2, Nr4a3, Oser1, P4hb, Pawr, Pde8a, Pdk2, Pink1, Pml, Prdx6, Prkaa1, Ptprk, Rest, Rhob, Ripk1, Selenon, Sesn2, Sin3a, Sirt1, Slc11a2, Src, Stat6, Stk24, Thbs1…
GO:0018105	peptidyl-serine phosphorylation	263	63	44.73	0.00234	Agt, Akap9, Akt1, Akt2, Akt3, App, Araf, Arrb1, Arrb2, Atm, Atp2b4, Atr, Avp, Axin1, Bag4, Bak1, Bax, Bcar3, Bcl2, Bdnf, Braf, Brsk1, Brsk2, Cab39, Camk1, Camk2a, Camk2b, Camk2d, Camk4, Caprin2, Ccnb1, Cd44, Cdc7, Cdk1, Cdk2, Cdk5, Cdk5r1, Chek2, Chrna7, Chuk, Clk1, Cnksr3, Cnot9, Crebl2, Csf3, Csnk1a1, Csnk1d, Csnk1e, Csnk1g1, Csnk1g2, Csnk1g3, Csnk2a1, Csnk2a2, Dclk1, Dclk2, Dclk3, Ddit4, Dgkq,…	Akap9, Arrb1, Bak1, Camk2b, Cd44, Cdk2, Clk1, Crebl2, Csnk1g1, Csnk1g3, Dclk1, Egfr, Eif4g1, Gfra2, Grk2, Hipk1, Hipk2, Hipk3, Lmtk2, Mapk12, Mapk13, Mapk7, Mapkapk2, Mapkapk3, Mark2, Mark3, Mast4, Met, Mif, Mknk2, Nck1, Nck2, Nsd1, Ntrk2, Pak2, Pde4d, Pdk2, Phip, Pink1, Plk2, Prkaa1, Prkca, Prkcb, Prkci, Prkd2, Ptgs2, Rictor, Ripk1, Ripk2, Rock2, Rps6ka5, Rps6kb1, Sgk3, Smad7, Src, Stk32a, Stk38…
GO:0001666	response to hypoxia	177	48	30.11	0.00239	Abat, Acaa2, Acot2, Ada, Adam17, Adam8, Adora1, Adrb2, Ager, Ajuba, Ak4, Akt1, Alas2, Aldh3a1, Alkbh5, Aqp1, Aqp3, Arnt, Arnt2, Atm, Atp1b1, Bach1, Bad, Bcl2, Birc2, Bmp2, Bnip3, Bnip3l, Camk2d, Camk2g, Cat, Cbfa2t3, Cbs, Cd24a, Cd34, Chchd2, Chrna4, Chrna7, Chrnb2, Ciao3, Cited2, Commd1, Cpeb1, Cpeb2, Crhr1, Cryab, Cybb, Ddah1, Ddit4, Dpp4, Drd2, Ece1, Egln1, Egln2, Egr1, Eif4ebp1, Eng, Ep300, E…	Acaa2, Adora1, Adrb2, Aqp3, Arnt, Arnt2, Bach1, Bnip3l, Cat, Cd24a, Cited2, Cpeb2, Cryab, Egr1, Eif4ebp1, Ep300, Epas1, Fosl2, Itpr1, Itpr2, Kcnk2, Limd1, Mecp2, Notch1, Nr4a2, P4hb, Pink1, Plat, Pld2, Plk3, Pml, Prkcb, Rbpj, Rest, Rgcc, Rock2, Rora, Sirt1, Slc11a2, Smad3, Sox4, Tek, Tgfb2, Tgfb3, Trp53, Vegfa, Vhl, Zfp36l1
GO:0045601	regulation of endothelial cell differentiation	30	12	5.1	0.00240	Acvrl1, Add1, Akap11, Bmp6, Btg1, Cdh5, Ceacam1, Ctnnb1, Cul7, Etv2, Foxj2, Id1, Ikbkb, Il1b, Jag1, Notch1, Notch4, Rock1, Rock2, S1pr2, S1pr3, Tgfbr1, Tmem100, Tnf, Tnfrsf1a, Vegfa, Vezf1, Vhl, Xdh, Zeb1	Btg1, Ceacam1, Cul7, Id1, Notch1, Rock2, S1pr2, Tnfrsf1a, Vegfa, Vezf1, Vhl, Xdh
GO:0034332	adherens junction organization	115	46	19.56	0.00241	Abi2, Abl1, Actn1, Acvrl1, Add1, Afdn, Ajuba, Apod, Arf6, Arhgap6, Bcas3, Bcl2, Bcr, Bmp6, Camsap3, Cdc42, Cdh1, Cdh11, Cdh12, Cdh13, Cdh15, Cdh18, Cdh2, Cdh22, Cdh24, Cdh26, Cdh3, Cdh4, Cdh5, Cdh6, Cfl1, Clasp1, Clasp2, Col16a1, Coro1c, Coro2b, Csk, Ctnnb1, Cttn, Dapk3, Dlc1, Dlg5, Dmtn, Dsp, Dusp22, Dusp3, Efna5, Enpp2, Epb41l5, Epha3, Fam107a, Fermt2, Fmn1, Gpm6b, Grem1, Hipk1, Inava, Iqgap1, …	Abi2, Abl1, Actn1, Afdn, Apod, Arf6, Bcr, Camsap3, Cdh1, Cdh11, Cdh26, Cdh6, Coro2b, Csk, Dlg5, Dsp, Epb41l5, Fam107a, Fermt2, Fmn1, Hipk1, Iqsec1, Itgav, Lims1, Map4k4, Mmp14, Mtss1, Pkp2, Ptk2, Ptk2b, Ptprj, Ptprk, Pxn, Rab8b, Rac1, Rdx, Sdc4, Slk, Smad3, Smad7, Src, Tbcd, Tek, Tesk2, Vegfa, Zfp703
GO:0003156	regulation of animal organ formation	25	13	4.25	0.00242	Ar, Bmp2, Bmp7, Cited2, Ctnnb1, Eya1, Fgf1, Fgf10, Fgf2, Fgfr1, Frs2, Gng5, Hes1, Isl1, Mks1, Notch1, Pim1, Rbpj, Robo1, Robo2, Six1, Spry1, Sulf1, Tbx1, Wnt5a	Bmp7, Cited2, Eya1, Fgf1, Fgfr1, Gng5, Hes1, Notch1, Rbpj, Robo1, Six1, Spry1, Sulf1
GO:0045669	positive regulation of osteoblast differentiation	62	20	10.55	0.00243	Acvr1, Acvr2a, Acvr2b, Atp6ap1, Atraid, Bmp2, Bmp6, Bmp7, Bmpr1a, Bmpr1b, Bmpr2, Ccn1, Cd276, Cebpa, Cebpb, Cebpd, Clic1, Cthrc1, Ctnnb1, Ctnnbip1, Ddr2, Dlx5, Fam20c, Fbxo5, Fgf2, Gdf10, Gdpd2, Gli3, Gnas, Hey1, Ifi204, Igf1, Il6, Il6st, Ilk, Jag1, Jund, Lmna, Lrp5, Ltf, Mef2c, Men1, Msx2, Nell1, Npnt, Nppc, Pdlim7, Prkd1, Ptger4, Runx2, Sfrp2, Smad1, Smad5, Sox11, Suco, Tmem119, Trp63, Vegfa, W…	Acvr2a, Bmp7, Ccn1, Cebpa, Cebpb, Cebpd, Gnas, Hey1, Il6st, Jund, Lmna, Lrp5, Ltf, Npnt, Pdlim7, Smad5, Sox11, Suco, Vegfa, Wnt7b
GO:0070935	3'-UTR-mediated mRNA stabilization	16	8	2.72	0.00244	Angel2, Dazl, Elavl1, Hnrnpa0, Hnrnpc, Mapkapk2, Myd88, Ptbp1, Rbm10, Rbm24, Rbm38, Tardbp, Tent4a, Tent4b, Tirap, Zfp36	Elavl1, Mapkapk2, Myd88, Ptbp1, Rbm24, Rbm38, Tirap, Zfp36
GO:0007530	sex determination	16	8	2.72	0.00244	Ar, Cited2, Fgf9, Gnrh1, Igf1r, Insr, Map3k4, Ptgdr, Rsl1, Rtf2, Sf1, Six4, Sox3, Sox9, Tmem184a, Wnt4	Cited2, Insr, Map3k4, Rsl1, Sf1, Six4, Sox9, Tmem184a
GO:0050714	positive regulation of protein secretion	229	56	38.95	0.00245	Aacs, Abat, Abcg1, Abl1, Abl2, Adam9, Adora2a, Adrb1, Ager, Agt, Aif1, Aim2, Akap12, Alox8, Ano1, Apbb1, Arf1, Arf6, Arid5a, Arrb1, Atg7, Atp13a2, Bad, Btnl2, C1qtnf12, C1qtnf4, C2cd2l, Cacna1d, Cadm1, Capn10, Carmil2, Cask, Casp4, Casr, Ccl3, Ccr5, Cd14, Cd2, Cd274, Cd276, Cd2ap, Cd300c2, Cd34, Cd36, Cd84, Ceacam1, Cftr, Chia1, Chuk, Clec4e, Clec4n, Clec5a, Cltrn, Crlf2, Csf1r, Cyp2j6, Ddx58, Dh…	Abl1, Akap12, Ano1, Arf6, Arid5a, Arrb1, Atg7, Ceacam1, Cyp2j6, Egfr, Ep300, Exph5, Ezr, F2r, F2rl1, Frmd4a, Fzd5, Gck, Gja1, H2-T23, Ifngr1, Il17ra, Il17rb, Il1rap, Il33, Il4ra, Jak2, Kcnn4, Malrd1, Mbp, Mdk, Mif, Myo18a, Nlgn2, Pla2g6, Ptbp1, Rac1, Rapgef4, Rgcc, Ripk2, Rph3al, Sec24a, Sirt1, Sox4, Src, Tcf7l2, Tek, Tgfb2, Tgfb3, Trh, Trpm4, Trpv4, Unc93b1, Vamp8, Wls, Xbp1
GO:0017015	regulation of transforming growth factor beta receptor signaling pathway	88	26	14.97	0.00246	Adam17, Axin1, Bambi, Bcl9l, Cav2, Cdkn2b, Chst11, Cidea, Cited2, Crebbp, Dab2, Dand5, Dnm2, Eid2, Emilin1, Eng, Ep300, Fam89b, Fbn1, Flcn, Folr1, Furin, Gipc1, Glg1, Got1, Hipk2, Hsp90ab1, Hspa5, Htra1, Htra3, Ing2, Itga3, Itga8, Ldlrad4, Lemd3, Lox, Ltbp1, Men1, Nepn, Npnt, Nrep, Nrros, Onecut2, Pbld1, Pdpk1, Peg10, Pin1, Pmepa1, Ppm1a, Prdm16, Rasl11b, Rnf111, Sdcbp, Sirt1, Ski, Skil, Skor1, S…	Bambi, Bcl9l, Cited2, Crebbp, Dab2, Ep300, Flcn, Folr1, Hipk2, Ing2, Itga3, Npnt, Peg10, Rasl11b, Sirt1, Skil, Smad2, Smad3, Smad7, Smurf2, Tgfb3, Thbs1, Trp53, Xbp1, Zfp451, Zfp703
GO:0045444	fat cell differentiation	207	64	35.21	0.00250	4932438A13Rik, Aamdc, Adgrf5, Adig, Adipoq, Adrb1, Adrb2, Akt1, Aldh6a1, Alms1, Aloxe3, Ankrd26, Ap1s2, Arid5b, Arl4a, Arl6, Arntl, Arxes1, Arxes2, Asxl1, Asxl2, Atat1, Atf2, Atf5, Axin1, Bbs1, Bbs12, Bbs2, Bbs4, Bbs7, Bbs9, Bmp2, Bnip3, Bscl2, Carm1, Cby1, Ccdc3, Ccdc85b, Ccnd1, Cebpa, Cebpb, Cebpd, Clip3, Cmklr1, Creb1, Creb5, Crebl2, Ctbp1, Ctbp2, Dact1, Ddit3, Dkkl1, Dusp10, Dysf, E2f1, Ebf2,…	Adrb2, Aldh6a1, Ap1s2, Arid5b, Arl4a, Asxl1, Asxl2, Atat1, Bscl2, Cebpa, Cebpb, Cebpd, Creb5, Crebl2, Ctbp2, Dusp10, Egr2, Ep300, Gpx1, Hes1, Id2, Insig1, Itga6, Klf4, Klf5, Lrp5, Lrp6, Mecom, Med1, Napepld, Nr1d1, Nr4a1, Nr4a2, Nr4a3, Per2, Pias1, Plac8, Ptgs2, Rgs2, Rnasel, Rora, Rorc, Runx1t1, Sav1, Scd1, Selenbp1, Sfrp1, Sirt1, Smad3, Sort1, Sox8, Srebf1, Stk3, Tcf7l2, Trpm4, Trpv4, Uchl3, Ve…
GO:0031098	stress-activated protein kinase signaling cascade	253	78	43.03	0.00252	Ager, Agt, Aida, Akr1b3, Akt1, Ankrd6, App, Arhgef5, Arl6ip5, Axin1, Bmp2, Casr, Cbs, Ccdc88c, Ccn2, Cd40lg, Cdc42, Cdc42ep5, Cdc42se1, Ceacam1, Cops5, Cryab, Cyld, Dab2, Dab2ip, Dact1, Dixdc1, Dlg1, Dnaja1, Dtnbp1, Dusp1, Dusp10, Dusp15, Dusp19, Dusp22, Dusp3, Dvl2, Dvl3, Eda2r, Egfr, Eif2ak2, Emc10, Epha4, Ephb1, Ercc6, Ern1, Ern2, Errfi1, Ezr, F2rl1, Fas, Fcgr2b, Fgd2, Fgd4, Fgf12, Fgfr3, Fktn…	Akr1b3, Ankrd6, Arhgef5, Ccdc88c, Cdc42ep5, Ceacam1, Cryab, Cyld, Dab2, Dtnbp1, Dusp1, Dusp10, Egfr, Epha4, Ephb1, Errfi1, Ezr, F2rl1, Foxm1, Fzd5, Fzd8, Gab1, Gadd45a, Gadd45b, Gadd45g, Gstp1, Hipk2, Hipk3, Hmgcr, Irak1, Ltbr, Lyn, Map2k3, Map3k1, Map3k14, Map3k2, Map3k20, Map3k3, Map3k4, Map3k9, Map4k4, Mapk13, Mapkapk2, Marveld3, Mdfic, Mecom, Met, Myd88, Pak2, Pak4, Per1, Ptk2, Ptk2b, Ripk1, …
GO:0060325	face morphogenesis	34	13	5.78	0.00259	Ankrd11, Arid5b, Asph, Cdk2ap1, Col1a1, Crebbp, Csrnp1, Dlx5, Ep300, Kat6a, Lef1, Lrp6, Mmp2, Msx1, Nipbl, Pdgfra, Plekha1, Ptpn11, Rab3gap1, Rras, Schip1, Scx, Sgpl1, Ski, Specc1l, Stra6, Tbx1, Tcf7l2, Tgfb1, Tgfb2, Tgfb3, Tiparp, Twist2, Zfp950	Arid5b, Asph, Cdk2ap1, Crebbp, Csrnp1, Ep300, Lrp6, Rras, Tcf7l2, Tgfb2, Tgfb3, Tiparp, Zfp950
GO:0097009	energy homeostasis	34	13	5.78	0.00259	Acacb, Ampd2, Ampd3, Bmp8a, C1qtnf9, Cd36, Ceacam2, Crtc1, Crtc3, Dll1, Edn2, Eif4g1, Flcn, Ghrl, Irx3, Metrnl, Mex3c, Mlxipl, Mrap2, Nr1d2, Nr4a3, Oma1, Pask, Pik3ca, Pm20d1, Ppargc1a, Prcp, Prkaa1, Prkaa2, Sgip1, Sirt1, Stat3, Trpv4, Ubb	Ampd2, Ampd3, Dll1, Eif4g1, Flcn, Nr1d2, Nr4a3, Oma1, Prcp, Prkaa1, Sirt1, Stat3, Trpv4
GO:1902106	negative regulation of leukocyte differentiation	80	32	13.61	0.00262	Adipoq, Anxa1, Bcl6, C1qc, Cartpt, Cbfb, Cd44, Cd74, Cdk6, Ceacam1, Clec2d, Ctnnb1, Cul4a, Cyld, Dtx1, Erbb2, Fbn1, Fbxo7, Fbxw7, Fgl2, Flt3, Foxj1, Fstl3, Gata2, Gli3, Gpr68, Hlx, Hmgb3, Id2, Ihh, Il4ra, Inpp4b, Inpp5d, Irf1, Jak3, Lag3, Loxl3, Lrrc17, Lyn, Mafb, Mdk, Myc, Nf1, Nfkbid, Nme1, Nme2, Nrarp, Pglyrp1, Pias3, Pik3r1, Prdm16, Prdx2, Ptpn2, Rara, Rc3h1, Rc3h2, Runx1, Runx3, Sfrp1, Smad7…	Anxa1, Cbfb, Cd44, Ceacam1, Clec2d, Cyld, Erbb2, Fbxw7, Id2, Il4ra, Inpp5d, Irf1, Lyn, Mdk, Nme1, Nme2, Nrarp, Pglyrp1, Pik3r1, Rara, Rc3h1, Runx1, Sfrp1, Smad7, Tjp2, Tmem131l, Tmem176a, Tmem176b, Tob2, Trib1, Ubash3b, Zc3h12a
GO:0000165	MAPK cascade	630	178	107.16	0.00262	Abca7, Abl1, Abl2, Ackr3, Acta2, Adam17, Adam8, Adam9, Adipoq, Adora1, Adra1a, Adra2a, Adrb2, Ager, Agt, Aida, Ajuba, Akap12, Akap13, Akt1, Alk, Alox15, Ankrd26, Ankrd6, Apc, Apip, Apoe, App, Ar, Araf, Arhgef5, Arl6ip5, Arrb1, Arrb2, Ash1l, Atf3, Atp6ap1, Atp6ap2, Avp, Avpi1, Axin1, Bmp2, Bmp3, Bmp6, Bmp7, Bmp8a, Bmper, Bnip2, Braf, Brap, C1qtnf1, C3, C5ar1, Camk2d, Camk2n1, Cartpt, Casr, Cav2, C…	Abl1, Ackr3, Adora1, Adra2a, Adrb2, Akap12, Akap13, Alox15, Ankrd6, Arhgef5, Arrb1, Atf3, Avpi1, Bmp7, Camk2n1, Ccn1, Cd24a, Cd44, Cdc42ep5, Cdk12, Ceacam1, Chil1, Cryab, Csk, Cyld, Dab2, Dag1, Dok1, Drd4, Dtnbp1, Dusp1, Dusp10, Dusp16, Dusp4, Dusp5, Dusp6, Egfr, Epha4, Ephb1, Ephb2, Erbb2, Errfi1, Ezh2, Ezr, F2r, F2rl1, Fam83d, Fbxw7, Fgf1, Fgfr1, Flcn, Foxm1, Fzd5, Fzd8, Gab1, Gadd45a, Gadd45b,…
GO:2000045	regulation of G1/S transition of mitotic cell cycle	104	34	17.69	0.00263	Adam17, Adamts1, Aif1, Akt1, Ankrd17, Anp32b, Anxa1, Apex1, Bcl2, Bid, Brd7, Cacnb4, Casp2, Ccnd1, Ccnd2, Ccnd3, Cdc45, Cdc73, Cdk2ap2, Cdkn1a, Cdkn2b, Cradd, Crebbp, Ctdsp1, Ctdsp2, Ctdspl, Cul4a, Cul4b, Cyp1a1, Dact1, Dbf4, Dcun1d3, Ddx3x, Dgkz, E2f1, E2f7, Ecd, Egfr, Eif4g1, Ezh2, Fam107a, Fbxo31, Fbxo7, Fgf10, Fhl1, Gigyf2, Gpnmb, Hacd1, Haspin, Hyal1, Id2, Ino80, Jade1, Kank2, Kcna5, Klf4, K…	Ankrd17, Anxa1, Cacnb4, Casp2, Ccnd3, Cdkn1a, Cradd, Crebbp, Ctdsp1, Ctdsp2, Dcun1d3, Dgkz, Egfr, Eif4g1, Ezh2, Fam107a, Gigyf2, Id2, Ino80, Klf4, Kmt2e, Mepce, Plk3, Pml, Psme1, Ptpn6, Rbm38, Rdx, Rgcc, Ripk1, Rpl17, Sox4, Tjp3, Trp53
GO:2000379	positive regulation of reactive oxygen species metabolic process	84	25	14.29	0.00265	Adgrb1, Ager, Agt, Aif1, Akt1, Akt2, Ass1, Cd177, Cd36, Cdkn1a, Clcn3, Clu, Cxcl1, Cyba, Ddah1, Ddah2, Dnm2, Egfr, Eif5a, Esr1, F2rl1, Foxo3, Gadd45a, Gnai2, Gnai3, Grb2, Grin1, Gstp1, Hdac4, Hsp90aa1, Icam1, Il18, Il1b, Il6, Insr, Itgam, Itgb2, Jak2, Klf2, Klf4, Mapk14, Mapk9, Mapt, Mtor, Nfe2l2, Nox1, Nqo2, Ogt, Park7, Pdgfb, Pdgfrb, Pid1, Pkd2, Plau, Prkcd, Ptgs2, Ptk2b, Rab27a, Ripk3, Rnf41, …	Cdkn1a, Clu, Ddah2, Egfr, F2rl1, Gadd45a, Gnai2, Gnai3, Gstp1, Insr, Jak2, Klf4, Mapt, Nqo2, Ptgs2, Ptk2b, Smad3, Tgfbr2, Thbs1, Ticam1, Tmem106a, Trp53, Tspo, Xdh, Zc3h12a
GO:0048103	somatic stem cell division	23	10	3.91	0.00265	Akna, Arhgef2, Aspm, Bmi1, Dock7, Fgf13, Fgfr1, Fgfr2, Fubp1, Fzd7, Kit, Lbh, Lef1, Lrp6, Notch1, Numb, Numbl, Rab10, Sox5, Tead3, Tgfb2, Vangl2, Zfp36l2	Arhgef2, Fgfr1, Fzd7, Kit, Lrp6, Notch1, Tead3, Tgfb2, Vangl2, Zfp36l2
GO:0033561	regulation of water loss via skin	23	10	3.91	0.00265	Alox12, Aloxe3, Cdh1, Cldn1, Cldn4, Cyp26b1, Elovl1, Fa2h, Gak, Gba, Grhl1, Grhl3, Kdf1, Krt1, Met, Scd1, Sfn, Srf, Stmn1, Tmem79, Tmprss13, Trp63, Ugcg	Cdh1, Cldn4, Elovl1, Grhl1, Kdf1, Met, Scd1, Sfn, Srf, Tmem79
GO:0043407	negative regulation of MAP kinase activity	61	24	10.38	0.00267	Adipoq, Aida, Apoe, Bmp7, Cblc, Cd300a, Cdk5rap3, Dab2ip, Dnaja1, Dusp1, Dusp10, Dusp16, Dusp19, Dusp2, Dusp3, Dusp4, Dusp5, Dusp6, Dusp7, Dusp8, Fem1a, Gba, Gsk3b, Gstp1, Hipk3, Hmgcr, Hyal2, Il1b, Inpp5k, Inppl1, Irak3, Lax1, Lyn, Mapk7, Mapk8ip1, Nf1, Nup62, Paqr3, Prkca, Prkcd, Ptpn1, Ptpn6, Ptprj, Rgs14, Rgs2, Sfrp1, Sfrp2, Sfrp5, Sh2b3, Smpd1, Sorl1, Spred1, Spred2, Spred3, Spry1, Spry2, Sp…	Bmp7, Dusp1, Dusp10, Dusp16, Dusp4, Dusp5, Dusp6, Gstp1, Hipk3, Hmgcr, Inppl1, Lyn, Mapk7, Nup62, Prkca, Ptpn6, Ptprj, Rgs14, Rgs2, Sfrp1, Sh2b3, Spred1, Spry1, Stk38
GO:0060396	growth hormone receptor signaling pathway	15	11	2.55	0.00268	Adrm1, Gdf15, Gh, Ghr, Jak2, Leprot, Mbd5, Pik3r1, Ptk2, Pxn, Socs2, Stat3, Stat5a, Stat5b, Stat6	Ghr, Jak2, Mbd5, Pik3r1, Ptk2, Pxn, Socs2, Stat3, Stat5a, Stat5b, Stat6
GO:0048662	negative regulation of smooth muscle cell proliferation	38	14	6.46	0.00269	Adipoq, Aif1, Apln, Apod, Cdkn1a, Cdkn1b, Comt, Ctnnbip1, Drd4, Esr1, Esr2, Hmox1, Igfbp3, Igfbp5, Il15, Ilk, Klf4, Mef2c, Mfn2, Ndrg2, Ndrg4, Nos3, Npr3, Pdcd4, Pik3r1, Ppard, Pparg, Ppargc1a, Prkg1, Pten, Ralbp1, Rgs5, Sf1, Sod2, Tgfb3, Tnfaip3, Trib1, Trp53	Apod, Cdkn1a, Cdkn1b, Drd4, Igfbp5, Klf4, Pdcd4, Pik3r1, Rgs5, Sf1, Tgfb3, Tnfaip3, Trib1, Trp53
GO:0050860	negative regulation of T cell receptor signaling pathway	13	7	2.21	0.00270	Btnl2, Cblb, Dusp22, Dusp3, Elf1, Ezr, Lgals3, Pawr, Phpt1, Prnp, Ptpn2, Ptpn6, Ptprj	Cblb, Elf1, Ezr, Lgals3, Pawr, Ptpn6, Ptprj
GO:0045605	negative regulation of epidermal cell differentiation	13	7	2.21	0.00270	Dll1, Ezh2, Gdf3, Grhl2, Hes1, Hes5, Msx2, Notch1, Ovol2, Reg3g, Srsf6, Tgfb2, Trp63	Dll1, Ezh2, Grhl2, Hes1, Notch1, Reg3g, Tgfb2
GO:0007411	axon guidance	191	48	32.49	0.00270	Ablim1, Agrn, Alcam, Ank3, Apbb1, Apbb2, App, Arhgap35, Artn, B3gnt2, B4gat1, Bcl11b, Bdnf, Bmp7, Bmpr1b, Bmpr2, Boc, Bsg, Ccdc141, Cdh4, Cdk5, Cdk5r1, Celsr3, Chl1, Chn1, Cntn2, Cntn4, Crmp1, Crppa, Csf1r, Cxcl12, Cxcr4, Cyfip1, Cyfip2, Dag1, Dlx5, Dpysl2, Dpysl5, Draxin, Dscam, Dscaml1, Dvl1, Efna1, Efna2, Efna3, Efna4, Efna5, Efnb1, Efnb2, Efnb3, Egr2, Emb, Enah, Epha1, Epha2, Epha3, Epha4, Ep…	Ablim1, Alcam, Artn, Bmp7, Boc, Cyfip1, Dag1, Dscaml1, Efnb1, Efnb2, Egr2, Enah, Epha1, Epha4, Ephb1, Ephb2, Ephb3, Ephb4, Ephb6, Erbb2, Etv1, Foxg1, L1cam, Lgr4, Lmtk2, Lrp2, Ngfr, Nr4a3, Nrcam, Ntn1, Otx2, Pax6, Plxna2, Ptch1, Ptprm, Rac1, Robo1, Sema3a, Sema3b, Sema4b, Sema5a, Sema6c, Slit2, Tgfb2, Unc5d, Vangl2, Vegfa, Wnt7b
GO:0045893	positive regulation of transcription, DNA-templated	1247	345	212.11	0.00271	Aamdc, Aatf, Abhd14b, Ablim1, Ablim2, Ablim3, Actr2, Actr3, Acvr1, Acvr1b, Acvr2a, Acvrl1, Adrb2, Afap1l2, Aff1, Agap2, Ago1, Ago2, Agrn, Agt, Ahi1, Ahr, Ahrr, Akap8l, Akirin2, Akna, Akt1, Akt2, Alx1, Ankrd49, Apbb1, Apln, Apobec1, Apoe, App, Ar, Arf4, Arhgef10l, Arhgef11, Arhgef2, Arid1a, Arid2, Arid3a, Arid3b, Arid3c, Arid4a, Arid4b, Arid5a, Armcx3, Arnt, Arnt2, Arntl, Arntl2, Arrb1, Ascl1, Asc…	Abhd14b, Ablim1, Ablim3, Acvr2a, Adrb2, Akap8l, Apobec1, Arhgef10l, Arhgef2, Arid4a, Arid4b, Arid5a, Armcx3, Arnt, Arnt2, Arrb1, Ascl2, Asph, Asxl1, Asxl2, Atad2b, Atf1, Atf3, Atf4, Atf7ip, Atxn1, Atxn7, Bach1, Bambi, Bcl10, Bcl9l, Bicra, Bmp7, Bptf, Brd4, Cand1, Capn3, Cbfb, Cbx7, Ccn1, Ccnt1, Cdh1, Cdk12, Cdk2, Cdk5rap2, Cebpa, Cebpb, Cebpd, Cebpz, Chd6, Cited2, Cited4, Clock, Creb3l2, Creb3l4,…
GO:0051639	actin filament network formation	10	6	1.7	0.00271	Actn1, Arpc5, Carmil1, Carmil2, Cobl, Espn, Fhod3, Lcp1, Pls1, Pls3	Actn1, Arpc5, Carmil1, Cobl, Espn, Lcp1
GO:0048368	lateral mesoderm development	10	6	1.7	0.00271	Bmpr1a, Cited2, Dand5, Fgfr1, Megf8, Smad2, Smo, Tead1, Tead2, Yap1	Cited2, Fgfr1, Smad2, Tead1, Tead2, Yap1
GO:0003093	regulation of glomerular filtration	10	6	1.7	0.00271	Adora1, Coro2b, Cyba, Emp2, F2r, F2rl1, Gas6, Gja1, Pdgfb, Ptpro	Adora1, Coro2b, Emp2, F2r, F2rl1, Gja1
GO:0032736	positive regulation of interleukin-13 production	10	6	1.7	0.00271	H2-T23, Il17ra, Il17rb, Il1rap, Il33, Nlrp3, Prkcz, Rara, Tlr4, Tslp	H2-T23, Il17ra, Il17rb, Il1rap, Il33, Rara
GO:0098911	regulation of ventricular cardiac muscle cell action potential	10	6	1.7	0.00271	Bin1, Cacna1c, Dlg1, Dsc2, Dsg2, Dsp, Jup, Kcne3, Pkp2, Trpm4	Dsc2, Dsg2, Dsp, Jup, Pkp2, Trpm4
GO:0032787	monocarboxylic acid metabolic process	436	116	74.16	0.00290	Aacs, Aasdh, Abat, Abcc2, Abcd1, Abcd2, Abcd3, Abhd1, Abhd16a, Abhd2, Abhd3, Abhd5, Acaa1a, Acaa2, Acaca, Acacb, Acad11, Acad9, Acadl, Acadm, Acads, Acadsb, Acadvl, Acat1, Acat2, Acat3, Acly, Acnat1, Acot1, Acot11, Acot12, Acot2, Acot6, Acot7, Acot8, Acox1, Acox2, Acox3, Acsbg1, Acsf2, Acsf3, Acsl1, Acsl3, Acsl4, Acsl5, Acsl6, Acsm1, Acsm3, Acsm4, Acss1, Acss2, Actn3, Adh1, Adh7, Adipoq, Adipor1,…	Abcd3, Abhd2, Acaa2, Acaca, Acadl, Acadm, Acads, Acat2, Acly, Acnat1, Acsf2, Acsl1, Acsl3, Acsl4, Acsl5, Acsm3, Adh1, Adipor2, Aldh1a1, Aldh3a2, Aldoc, Alox15, Alox5ap, Anxa1, Appl2, Asah2, Asns, Atp6v1b1, Atp8b1, Bpgm, Ces1d, Ces1f, Cpt1a, Crabp1, Crabp2, Crot, Cryl1, Cyb5a, Cygb, Cyp1a2, Cyp27a1, Cyp2a5, Cyp2b10, Cyp2f2, Cyp2g1, Cyp2j6, Cyp39a1, Cyp4v3, Daglb, Dbi, Decr1, Elovl1, Elovl5, Elovl6…
GO:0044242	cellular lipid catabolic process	163	42	27.73	0.00295	Abcd1, Abcd2, Abcd3, Abhd1, Abhd12, Abhd16a, Abhd2, Abhd3, Abhd5, Abhd6, Acaa1a, Acaa2, Acacb, Acad11, Acadl, Acadm, Acads, Acadvl, Acat1, Acat2, Acat3, Acer2, Acer3, Acot2, Acot7, Acot8, Acox1, Acox2, Acox3, Acsl5, Adipoq, Adtrp, Aig1, Akr1b8, Akt1, Akt2, Amacr, Aoah, Apoe, Apoh, Asah1, Asah2, Auh, Bco2, Bdh2, Bscl2, Ces1d, Ces1f, Cnr1, Cps1, Cpt1a, Cpt2, Crabp1, Crot, Cyp26b1, Cyp4f18, Dagla, D…	Abcd3, Abhd2, Acaa2, Acadl, Acadm, Acads, Acat2, Acer3, Acsl5, Asah1, Asah2, Bscl2, Ces1d, Ces1f, Cpt1a, Crabp1, Crot, Daglb, Dbi, Decr1, Gdpd1, Gm2a, Gpcpd1, Hadh, Hadha, Hexa, Idh1, Irs1, Ivd, Ldlr, Lipg, Mgll, Napepld, Pik3cg, Pla2g4a, Plcg2, Pld1, Pld2, Pnpla2, Prdx6, Scarb1, Sesn2
GO:0070372	regulation of ERK1 and ERK2 cascade	226	65	38.44	0.00295	Abca7, Abl1, Abl2, Ackr3, Acta2, Adam17, Adipoq, Adra1a, Ager, Akap12, Alox15, Ankrd26, Apip, Apoe, App, Arrb1, Arrb2, Atf3, Atp6ap1, Bmp2, Bmper, Braf, C3, C5ar1, Camk2d, Camk2n1, Casr, Cavin3, Ccl17, Ccl21a, Ccl22, Ccl25, Ccl3, Ccl4, Ccl6, Ccl9, Ccn1, Ccn2, Cd36, Cd4, Cd44, Cd74, Cflar, Chil1, Chrna10, Chrna7, Chrna9, Cib1, Clcf1, Cnksr3, Crkl, Csf1r, Csk, Cx3cl1, Dab2, Dab2ip, Ddt, Dlg1, Dmd, …	Abl1, Ackr3, Akap12, Alox15, Arrb1, Atf3, Camk2n1, Ccn1, Cd44, Chil1, Csk, Dab2, Dusp1, Dusp10, Dusp4, Dusp6, Egfr, Ephb1, Ephb2, Erbb2, Errfi1, Ezr, F2r, F2rl1, Fam83d, Fbxw7, Flcn, Garem1, Gnai2, Gstp1, Hmgcr, Jun, Kit, Klf4, L1cam, Lyn, Mif, Notch1, Notch2, Npnt, Nqo2, Pde8a, Pdgfc, Prkca, Prkd2, Ptk2b, Ptpn6, Ptprc, Rap1b, Rara, Rgs14, Ripk2, Rras, Shc1, Slc9a3r1, Spred1, Spry1, Src, Tek, Tia…
GO:0002821	positive regulation of adaptive immune response	98	28	16.67	0.00295	Ada, Anxa1, Arid5a, Atad5, B2m, Btk, C3, Ccr2, Cd1d1, Cd24a, Cd274, Cd4, Cd44, Cd74, Cd81, Clcf1, Eif2ak4, Exosc3, Fadd, Fam49b, Fcer1g, Fcgr1, Fcgr3, Fzd5, Gm11127, H2-Ab1, H2-Bl, H2-D1, H2-DMa, H2-K1, H2-M10, H2-M10, H2-M2, H2-Q1, H2-Q10, H2-Q2, H2-Q4, H2-Q6, H2-Q7, H2-T22, H2-T23, H2-T24, H2-T3, Hlx, Hspa8, Hspd1, Il18, Il1b, Il1r1, Il6, Il6ra, Irf1, Lta, Mad2l2, Malt1, Mif, Mlh1, Msh2, Nectin…	Anxa1, Arid5a, B2m, Cd24a, Cd44, Eif2ak4, Fam49b, Fzd5, H2-D1, H2-K1, H2-Q4, H2-T23, Il6ra, Irf1, Malt1, Mif, Msh2, Nectin2, Nfkbiz, Paxip1, Ptprc, Ripk2, Sirt1, Stat6, Tfrc, Traf6, Trp53bp1, Zbtb1
GO:0065008	regulation of biological quality	3076	719	523.21	0.00296	1600014C10Rik, 4932438A13Rik, Aacs, Aak1, Aanat, Aars, Aarsd1, Aasdh, Aatk, Abat, Abca1, Abca4, Abca7, Abcb1a, Abcb7, Abcc1, Abcc2, Abcc8, Abcd1, Abcg1, Abcg8, Abhd17a, Abhd17b, Abhd17c, Abhd4, Abhd5, Abhd6, Abhd8, Abi2, Abitram, Abl1, Abl2, Abr, Acaa1a, Acaa2, Acaca, Acacb, Acadl, Acadvl, Acd, Ace, Ache, Ackr3, Ackr4, Aco1, Acot11, Acot13, Acox1, Acox2, Acox3, Acp5, Acsl1, Acta2, Actn3, Actr2, A…	Abca1, Abi2, Abl1, Acaa2, Acaca, Acadl, Ackr3, Ackr4, Aco1, Acsl1, Acvr2a, Adam10, Adcy5, Adcy6, Add3, Adh1, Adipor2, Adnp, Adora1, Adra2a, Adrb2, Afdn, Agr2, Akap12, Akap9, Akr1b3, Aldh1a1, Aldh6a1, Aldh9a1, Alox15, Alox5, Amot, Ampd2, Ampd3, Ankrd13c, Ano1, Ano6, Ano7, Anpep, Anxa1, Anxa2, Anxa6, Anxa7, Apobec1, Appl2, Aqp3, Aqp4, Aqp5, Arap1, Arc, Arf6, Arhgap18, Arhgap4, Arhgap40, Arhgdia, Ar…
GO:0060562	epithelial tube morphogenesis	300	102	51.03	0.00300	Abl1, Abl2, Acvr1, Acvrl1, Adm, Agt, Ahi1, Ahr, Aldh1a2, Alox12, Alx1, Apaf1, Ar, Areg, Arhgap35, Arid1a, Arl13b, B4galt1, Bbs4, Bcl10, Bcl2, Bmp2, Bmp7, Brpf1, Btrc, C2cd3, Casp3, Casp8, Casr, Cc2d2a, Ccdc103, Ccdc39, Ccdc40, Ccm2, Cd44, Cecr2, Celsr1, Cfc1, Cfl1, Cited2, Clic4, Cluap1, Cobl, Col4a1, Coq7, Csf1, Csnk2b, Cthrc1, Ctnnb1, Ctnnbip1, Ctsh, Ctsz, Cxcl12, Cxcr4, Dag1, Dchs1, Ddr1, Deaf…	Abl1, Arl13b, Bcl10, Bmp7, Casp8, Cd44, Celsr1, Cited2, Clic4, Cobl, Dag1, Ddr1, Dlg5, Dll1, Efnb2, Enah, Epha4, Esrp2, Eya1, Fgf1, Fmn1, Folr1, Fzd1, Fzd6, Gja1, Gna13, Gpc3, Greb1l, Grhl2, Hes1, Hey1, Kdm2a, Kdm6a, Kif26b, Lama5, Lgr4, Lgr5, Lrp2, Lrp5, Lrp6, Luzp1, Lzts2, Mdk, Med1, Met, Mmp14, Mthfd1l, Mtss1, Ncoa3, Notch1, Notch2, Npnt, Nrarp, Ntn1, Pfn1, Phactr4, Pml, Ptch1, Ptk7, Pxn, Rara…
GO:0044092	negative regulation of molecular function	801	193	136.24	0.00302	1810037I17Rik, A2m, A2ml1, Abce1, Abl1, Acacb, Ace, Actb, Adam15, Adar, Adarb1, Adgrv1, Adipoq, Adnp, Adora2a, Adora3, Adrb2, Ager, Agrn, Agt, Ahr, Aida, Aim2, Aip, Ajuba, Akap5, Akap6, Akap9, Akt1, Akt1s1, Akt2, Amot, Angptl4, Ank3, Ano9, Anxa1, Anxa2, Anxa4, Anxa8, Aoc3, Apba3, Apc, Apoe, App, Aqp1, Arfgef1, Arfgef3, Arg2, Arhgap28, Arl2, Arl6ip1, Arrb1, Arrb2, Atp1a2, Atp2b4, Atp7a, Atpif1, Au…	Abl1, Actb, Adnp, Adrb2, Akap9, Amot, Anxa1, Anxa2, Anxa4, Apba3, Arrb1, Atp1a2, B2m, Bag2, Bag5, Bhlhe40, Bmp7, Camk2n1, Camsap3, Cand1, Cast, Cat, Cblb, Cd44, Cdkn1a, Cdkn1b, Ceacam1, Cep192, Cep85, Cln3, Cnn3, Cpne1, Cryab, Csk, Cst3, Cyld, Dab2, Drd4, Dtnbp1, Dusp1, Dusp10, Dusp16, Dusp4, Dusp5, Dusp6, Eif2ak4, Eif2s1, Ell, Enho, Ep300, Epb41l5, Epha1, Ephb2, Errfi1, Ezh2, F11r, Faf1, Farp1, …
GO:0061138	morphogenesis of a branching epithelium	171	62	29.09	0.00304	Abl1, Acvr1, Adm, Agt, Ahr, Ar, Areg, B4galt1, Bcl2, Bmp2, Bmp7, Btbd7, Btrc, Casr, Cd44, Cdh1, Celsr1, Clic4, Col4a1, Csf1, Ctnnb1, Ctnnbip1, Ctsh, Ctsz, Cxcl12, Cxcr4, Dag1, Dchs1, Ddr1, Dicer1, Dlg1, Dlg5, Dll4, Egf, Eng, Epha2, Esr1, Esrp1, Esrp2, Etv4, Etv5, Eya1, Fat4, Fem1b, Fgf1, Fgf10, Fgf2, Fgf7, Fgfr1, Fgfr2, Fkbpl, Foxa1, Foxc2, Foxd1, Frs2, Fzd5, Gli2, Gli3, Gna13, Gpc3, Grb2, Greb1l…	Abl1, Bmp7, Cd44, Cdh1, Celsr1, Clic4, Dag1, Ddr1, Dlg5, Esrp2, Eya1, Fgf1, Fgfr1, Fzd5, Gna13, Gpc3, Greb1l, Grhl2, Lama5, Lgr4, Lrp5, Lrp6, Mdk, Med1, Met, Mmp14, Ncoa3, Notch1, Npnt, Nrarp, Ntn4, Pml, Prox1, Ptch1, Pxn, Rbm15, Rdh10, Sall1, Sema3a, Sema5a, Sfrp1, Six1, Six2, Six4, Slit2, Socs3, Sox2, Sox8, Sox9, Spint1, Spry1, Src, Srf, St14, Sulf1, Tek, Tgfbr2, Tmtc3, Tnc, Vangl2, Vegfa, Yap1
GO:2000036	regulation of stem cell population maintenance	27	11	4.59	0.00305	Bmp7, Cnot1, Cnot2, Cnot3, Elavl1, Hnf1b, Kdm2b, Kdm3a, Lbh, Loxl2, Ncoa3, Nfya, Ptn, Rest, Sav1, Smo, Tal1, Tcf7l1, Tead1, Tead3, Tead4, Trp63, Wnt9b, Yap1, Zc3h13, Zfp322a, Zfp706	Bmp7, Cnot1, Elavl1, Ncoa3, Nfya, Rest, Sav1, Tcf7l1, Tead1, Tead3, Yap1
GO:0071260	cellular response to mechanical stimulus	27	11	4.59	0.00305	Akt1, Aqp1, Arhgdia, Atp1a1, Atp1a2, Bag3, Cnn2, Col1a1, Cradd, Ctnnb1, Dag1, Got1, Gsk3b, Habp4, Kcnk4, Nos1, Nos3, Pde2a, Piezo1, Ptger4, Ptpn11, Rac1, Ripor2, Scx, Sox9, Tmem150c, Wnt11	Arhgdia, Atp1a2, Bag3, Cnn2, Cradd, Dag1, Pde2a, Piezo1, Rac1, Ripor2, Sox9
GO:0016331	morphogenesis of embryonic epithelium	154	51	26.19	0.00306	Abl1, Abl2, Adm, Aldh1a1, Aldh1a2, Aldh1a3, Alx1, Apaf1, Ar, Arhgap35, Arid1a, Bbs4, Bcl10, Bmp7, Brpf1, Casp3, Casp8, Cc2d2a, Cecr2, Celsr1, Cfl1, Cited2, Cluap1, Cobl, Coq7, Cthrc1, Ctnnb1, Deaf1, Dlc1, Dvl1, Dvl2, Dvl3, Enah, Epb41l5, Fgf10, Fgfr2, Folr1, Fuz, Fzd1, Fzd2, Fzd3, Fzd6, Gatad2a, Gli2, Glmn, Grem1, Grhl2, Grhl3, Grsf1, Hectd1, Hes5, Hhex, Hif1a, Hnf1b, Hs2st1, Htt, Ift122, Ift172,…	Abl1, Aldh1a1, Bcl10, Bmp7, Casp8, Celsr1, Cited2, Cobl, Enah, Epb41l5, Folr1, Fzd1, Fzd6, Grhl2, Kdf1, Kdm2a, Kdm6a, Lama5, Lrp2, Lrp6, Luzp1, Mthfd1l, Pfn1, Phactr4, Ptch1, Ptk7, Rara, Rdh10, Rgma, Rock2, Sall1, Sdc4, Sec24b, Sfrp1, Six1, Six4, Sox11, Sox4, Sox8, Sox9, Spint1, St14, Stk3, Sulf1, Tead2, Tgfb2, Tgif1, Traf6, Vangl2, Wnt7b, Zfp568
GO:0035690	cellular response to drug	261	62	44.39	0.00309	Abl1, Actb, Adam15, Adcy2, Adcy3, Adcy5, Adcy6, Adcy7, Adipoq, Ahr, Aim2, Akr1b3, Amigo1, Ankzf1, Anxa1, Apex1, Aqp1, Arhgef2, Arpc2, Asic2, Atf4, Atp2b4, Atp5g1, Atrx, Axl, B2m, Bad, Bcar1, Blm, Bnip3, Braf, Brca1, Capn1, Casp9, Castor1, Castor2, Ccl4, Cd69, Cdh1, Cdk4, Cdk5r1, Cfl1, Cflar, Cftr, Chmp5, Chrm3, Chrm4, Chrna4, Chrna7, Chrnb2, Cib2, Crk, Crkl, Ctnna1, Ctnnb1, Daxx, Dcps, Ddi2, Ddit…	Abl1, Actb, Adcy5, Adcy6, Akr1b3, Anxa1, Arhgef2, Atf4, B2m, Capn1, Cdh1, Cib2, Egr1, Ehmt2, Eif4ebp1, Ezh2, Fdx1, Folr1, Gnai2, Gstm1, Itpr2, Jak2, Jup, Klf9, Kmt2a, Ly6e, Ly6g6d, Mapk13, Mapk7, Met, Net1, Nfkb1, Nr4a3, Oser1, Pawr, Pde2a, Pde8a, Pink1, Rap1b, Rest, Rhob, Ripk1, Ripk2, Rock2, Rps6kb1, Selenon, Sfrp1, Sirt1, Slc31a1, Slit2, Sox9, Src, Stat6, Tfrc, Thbs1, Tnfaip3, Trap1, Trp53, Tr…
GO:0051651	maintenance of location in cell	85	25	14.46	0.00316	Adcy6, Akap9, Akt1, Ank3, Ankrd13c, Apoe, Arhgap21, Arl2, Arl2bp, Aspm, Atp2a1, Bard1, Bbs4, Cd4, Cdk5, Ciz1, Clmn, Dag1, Dbn1, Epb41l3, Fth1, Ftl1, Gaa, Golph3, Gpsm2, Grik5, Grk2, Gsn, Hdac3, Hk1, Hk2, Hnrnpu, Hspa5, Insig1, Kdelr1, Kdelr2, Kdelr3, Morc3, Mprip, Os9, Pafah1b1, Park7, Pfn1, Pfn4, Pink1, Pip5k1c, Pml, Polr2m, Rangap1, Rer1, Rit2, Scin, Skp1a, Sorl1, Spag4, Spout1, Srgn, Sun1, Sun…	Adcy6, Akap9, Ankrd13c, Ciz1, Clmn, Dag1, Ftl1, Gaa, Gpsm2, Grk2, Hk2, Insig1, Mprip, Pfn1, Pink1, Pml, Polr2m, Sun2, Syne2, Syne3, Taf3, Tln1, Tspo, Vps13a, Vps13d
GO:0051056	regulation of small GTPase mediated signal transduction	232	73	39.46	0.00317	Abca1, Abl1, Abl2, Abr, Adgrg1, Adra1a, Akap13, Als2, Amot, Apoe, Arap3, Arf6, Arfgap1, Arfgef1, Arfgef2, Arfgef3, Arhgap12, Arhgap18, Arhgap19, Arhgap24, Arhgap25, Arhgap26, Arhgap28, Arhgap35, Arhgap40, Arhgap42, Arhgap44, Arhgdia, Arhgdib, Arhgef1, Arhgef10, Arhgef10l, Arhgef12, Arhgef16, Arhgef17, Arhgef18, Arhgef19, Arhgef2, Arhgef25, Arhgef28, Arhgef3, Arhgef33, Arhgef37, Arhgef38, Arhgef4,…	Abca1, Abl1, Adgrg1, Akap13, Amot, Arf6, Arfgef2, Arhgap12, Arhgap18, Arhgap26, Arhgap40, Arhgdia, Arhgef1, Arhgef10, Arhgef10l, Arhgef16, Arhgef17, Arhgef2, Arhgef5, Arhgef6, Arrb1, Bcr, Cadm4, Cyth3, Dgki, Dgkz, Dnmbp, Ephb2, Eps8, Eps8l2, Erbb2, F2r, F2rl1, Farp1, Fgd6, Flcn, Foxm1, Iqsec1, Itga3, Itgb1, Kctd10, Map4k4, Met, Net1, Ngfr, Notch1, Notch2, Nup62, Plce1, Plekhg2, Plekhg3, Plekhg5, …
GO:0009749	response to glucose	140	37	23.81	0.00320	Aacs, Acvr2b, Adcy5, Adipoq, Adra2a, Ager, Ano1, Aqp4, Arrb1, Atg7, Bad, Birc5, Brsk2, C1qtnf12, C2cd2l, Cacna1d, Cacna1e, Casp3, Casp6, Cdk16, Cftr, Cltrn, Dynll1, Efna5, Egr1, Eif2b1, Eif2b2, Eif2b3, Eif2b4, Eif2b5, Eny2, Ep300, Epha5, Ern1, Gas6, Gck, Ghrl, Gjd3, Glul, Gpam, Gpld1, Gpr27, Gpr68, Gpx1, Grk2, Hif1a, Hmgcr, Hmgn3, Hnf1a, Hnf1b, Icam1, Igf1, Igf1r, Ildr2, Irs2, Jagn1, Kcnb1, Khk, …	Adcy5, Adra2a, Ano1, Aqp4, Arrb1, Atg7, Egr1, Ep300, Gck, Gpam, Gpx1, Grk2, Hmgcr, Lrp5, Map4k4, Ncf2, Nr1d1, Pde3b, Pim3, Pla2g6, Ppp2ca, Prkaa1, Rac1, Sesn2, Sidt2, Sin3a, Sirt1, Smad2, Sox4, Srebf1, Tcf7l2, Thbs1, Tiam1, Tra2b, Trpm4, Xbp1, Zbtb20
GO:0001775	cell activation	717	203	121.96	0.00322	Abat, Abl1, Abl2, Abr, Acta2, Acvrl1, Ada, Adam10, Adam17, Adam8, Adam9, Adamts18, Adgrf5, Adk, Adora2a, Adora3, Adrb2, Adrm1, Ager, Agt, Ahr, Aif1, Alox12, Anxa1, Anxa3, Ap1g1, Ap3b1, Ap3d1, Apbb1ip, Apc, Aplf, Apoe, App, Arg2, Atad5, Atg5, Atm, Atp11c, Atp7a, Axl, Azi2, B2m, Bad, Bag6, Bak1, Batf, Batf2, Bax, Bcl10, Bcl11a, Bcl11b, Bcl2, Bcl2a1d, Bcl3, Bcl6, Bcr, Blm, Blnk, Bloc1s3, Bloc1s4, Bl…	Abl1, Adam10, Adrb2, Anxa1, Atp11c, B2m, Bak1, Bcl10, Bcr, Blnk, Camk2b, Capn3, Cast, Cbfb, Cblb, Ccnd3, Cd151, Cd24a, Cd300lf, Cd44, Cd79b, Cdh26, Cdkn1a, Ceacam1, Cebpa, Cebpb, Clu, Cmtm7, Csk, Ctps, Ctsc, Cygb, Cyld, Dcaf1, Dlg5, Dll1, Dusp10, Efnb1, Efnb2, Egfr, Egr1, Egr3, Eif2ak4, Elf4, Entpd1, Ep300, Ephb1, Ephb4, Ephb6, Erbb2, F2r, F2rl1, Fam49b, Fer, Fes, Fzd5, Fzd6, Fzd7, Fzd8, Gab2, Ga…
GO:0002702	positive regulation of production of molecular mediator of immune response	72	22	12.25	0.00325	Arid5a, Atad5, B2m, Cd36, Cd37, Cd74, Cd81, Ceacam1, Clcf1, Ddx1, Ddx21, Ddx58, Dhx36, Exosc3, F2rl1, Fcer1g, Ffar2, Foxp1, Fzd5, Gpi1, Gprc5b, H2-T23, Hk1, Il18, Il1b, Il1r1, Il33, Il4ra, Il6, Kars, Mad2l2, Malt1, Mapk14, Mapk3, Mavs, Mif, Mlh1, Msh2, Mzb1, Nlrp3, Nod2, Nr4a3, Nsd2, Pagr1a, Paxip1, Pms2, Prkcz, Ptprc, Rif1, Rsad2, Rtn4, Sash3, Sema7a, Shld1, Shld2, Spon2, Stat6, Stx4a, Tek, Tfrc…	Arid5a, B2m, Ceacam1, F2rl1, Fzd5, Gprc5b, H2-T23, Il33, Il4ra, Malt1, Mif, Msh2, Nr4a3, Paxip1, Ptprc, Stat6, Tek, Tfrc, Ticam1, Traf6, Trp53bp1, Xbp1
GO:0070555	response to interleukin-1	72	22	12.25	0.00325	Anxa1, App, Cactin, Ccl17, Ccl21a, Ccl22, Ccl25, Ccl3, Ccl4, Ccl6, Ccl9, Cd47, Cebpb, Cfl1, Cited1, Cx3cl1, Dab2ip, Egr1, Fn1, Hdac4, Hyal1, Hyal2, Hyal3, Igbp1, Ikbkb, Il17a, Il1a, Il1b, Il1r1, Il1r2, Il1rn, Il6, Irak1, Irak2, Irak3, Irak4, Irf1, Mapk11, Mapk13, Mapk3, Myd88, Nfkb1, Nr1d1, Otud4, Plcb1, Prkca, Prkci, Pycard, Rbmx, Rc3h1, Rela, Ripk2, Rora, Rps6ka4, Rps6ka5, Serpine1, Sirpa, Snca…	Anxa1, Cebpb, Egr1, Irak1, Irf1, Mapk13, Myd88, Nfkb1, Nr1d1, Prkca, Prkci, Rc3h1, Ripk2, Rora, Rps6ka5, Src, St18, Tnip2, Traf6, Vrk2, Yy1, Zc3h12a
GO:0045833	negative regulation of lipid metabolic process	72	22	12.25	0.00325	Acacb, Acadl, Acadvl, Adora1, Adra2a, Akt1, Apobec1, Apod, Apoe, Appl2, Atg7, Atp1a1, Bmp2, Brca1, Bscl2, Ccnc, Cdk8, Ceacam1, Cidea, Cnr1, Crtc3, Dab2ip, Dbi, Dgat2, Dkk3, Dkkl1, Enho, Erlin1, Erlin2, Esr1, Etfbkmt, Fmc1, Gpld1, Hcar2, Il1b, Insig1, Insig2, Lpcat1, Malrd1, Nfkb1, Ormdl1, Ormdl2, Ormdl3, Pde3b, Pde8b, Pdgfa, Pdgfb, Pibf1, Pik3cg, Pik3ip1, Plin5, Ppp2r5a, Prkaa1, Prox1, Rest, Rubc…	Acadl, Adora1, Adra2a, Apobec1, Apod, Appl2, Atg7, Bscl2, Ceacam1, Dbi, Enho, Insig1, Malrd1, Nfkb1, Pde3b, Pik3cg, Ppp2r5a, Prkaa1, Prox1, Rest, Sik1, Sirt1
GO:0070328	triglyceride homeostasis	20	9	3.4	0.00326	Adora1, Angptl4, Apoc4, Apoe, Dgat2, Fitm2, Il18, Lipc, Lipg, Lpl, Map2k1, Med13, Mia2, Nr1h3, Rora, Scarb1, Sesn2, Sirt1, Slc25a27, Xbp1	Adora1, Lipg, Med13, Mia2, Rora, Scarb1, Sesn2, Sirt1, Xbp1
GO:2000737	negative regulation of stem cell differentiation	20	9	3.4	0.00326	Ccnk, Cdk12, Cdk13, H1f8, Hes1, Hes5, Hnrnpu, Hspa9, Jag1, Lbh, N4bp2l2, Ncoa3, Nelfb, Nfe2l2, Notch1, Prickle1, Rest, Stat3, Yap1, Zfp36l2	Cdk12, Hes1, N4bp2l2, Ncoa3, Notch1, Rest, Stat3, Yap1, Zfp36l2
GO:2000637	positive regulation of gene silencing by miRNA	20	9	3.4	0.00326	Ago2, Ajuba, Ddx5, Dhx9, Egfr, Eif4g1, Fmr1, Fxr1, Limd1, Map2k1, Map2k2, Nfkb1, Pum1, Pum2, Ripk1, Stat3, Tgfb1, Trp53, Wtip, Zfp36	Egfr, Eif4g1, Limd1, Nfkb1, Pum2, Ripk1, Stat3, Trp53, Zfp36
GO:0045671	negative regulation of osteoclast differentiation	20	9	3.4	0.00326	Cartpt, Ceacam1, Clec2d, Ctnnb1, Fbn1, Fbxw7, Fstl3, Inpp4b, Inpp5d, Lrrc17, Mafb, Nf1, Pias3, Pik3r1, Sfrp1, Tcta, Tjp2, Tmem178, Tob2, Ubash3b	Ceacam1, Clec2d, Fbxw7, Inpp5d, Pik3r1, Sfrp1, Tjp2, Tob2, Ubash3b
GO:0032623	interleukin-2 production	50	20	8.5	0.00327	Abl1, Abl2, Anxa1, Btnl2, Carmil2, Ccr2, Cd1d1, Cd276, Cd34, Cd83, Ceacam1, Ezr, Fcer1g, Glmn, Gpam, Havcr2, Hdac7, Homer2, Homer3, Il1a, Il1b, Il1rap, Il20rb, Kat5, Lag3, Malt1, Nav3, Nod2, Pawr, Pde4b, Prkcq, Prkd2, Prnp, Ptprc, Ripk2, Rps3, Runx1, Sash3, Sftpd, Slc11a1, Sptbn1, Stat5a, Stat5b, Stoml2, Tnfaip3, Traf2, Traf6, Trim27, Vtcn1, Zfp36	Abl1, Anxa1, Ceacam1, Ezr, Gpam, Hdac7, Homer3, Il1rap, Malt1, Pawr, Prkd2, Ptprc, Ripk2, Runx1, Stat5a, Stat5b, Tnfaip3, Traf6, Trim27, Zfp36
GO:0002376	immune system process	1734	422	294.94	0.00331	4930430F08Rik, A2m, Abcf3, Abi1, Abl1, Abl2, Abr, Ace, Ackr3, Ackr4, Acp6, Actg1, Actn1, Actr2, Actr3, Acvr1b, Acvr2a, Ada, Adam10, Adam15, Adam17, Adam8, Adam9, Adar, Adcy7, Add1, Add2, Adgrb1, Adgre1, Adgrf4, Adgrf5, Adipoq, Adk, Adora1, Adora2a, Adora3, Adrm1, Adtrp, Agbl4, Agbl5, Ager, Agpat5, Ahctf1, Ahcy, Ahr, Aif1, Aim2, Aimp1, Ak7, Akap8, Akirin1, Akirin2, Akt1, Alas2, Alcam, Alox15, Alpk…	Abl1, Ackr3, Ackr4, Acp6, Actg1, Actn1, Acvr2a, Adam10, Adora1, Alcam, Alox15, Ampd3, Ankrd17, Ano6, Anxa1, Anxa2, Apobec1, Apobec3, Apod, Appl2, Aqp3, Aqp4, Arf6, Arhgef2, Arhgef5, Arid4a, Arid5a, Artn, Asxl1, Asxl2, Atg7, Atp11c, B2m, Bak1, Bcl10, Bcr, Blnk, Bmx, Bnip3l, Bpgm, Bpifa1, C2, Cacnb4, Capn1, Casp8, Cbfb, Cblb, Ccn3, Ccnd3, Cd151, Cd24a, Cd300lf, Cd44, Cd79b, Cdc42ep4, Cdh26, Cdkn1a,…
GO:0048565	digestive tract development	89	29	15.14	0.00334	Acvr2b, Ada, Agr2, Ahi1, Aldh1a2, Ascl1, Bcl2, C1galt1, Cbfa2t2, Ccdc103, Ccdc39, Ccdc40, Cdh1, Cfc1, Chd8, Cobl, Col3a1, Crkl, Ctnnb1, Dact1, Dchs1, Dicer1, Dnaaf1, Egfr, Epb41l5, Ephb3, Fat4, Fgf10, Fgf9, Fgfr2, Fgfr3, Foxp4, Gata6, Gli2, Gli3, Hes1, Hif1a, Hlx, Hnf1b, Id2, Ift172, Ihh, Itga6, Itgb4, Kit, Klf5, Lgr4, Megf8, Myb, Nckap1, Nipbl, Notch1, Nphp3, Ovol2, Pcsk5, Pdgfa, Pdgfc, Pdgfra, …	Agr2, C1galt1, Cbfa2t2, Cdh1, Cobl, Egfr, Epb41l5, Ephb3, Foxp4, Hes1, Id2, Itga6, Itgb4, Kit, Klf5, Lgr4, Myb, Notch1, Pcsk5, Pdgfc, Sall1, Sav1, Sfrp1, Six2, Smad2, Smad3, Sox11, Tcf7l2, Vangl2
GO:0006606	protein import into nucleus	131	35	22.28	0.00336	Adar, Agap3, Agt, Akap1, Akap5, Akt1, Apod, Appl1, Appl2, Arntl, Bag3, Cd36, Cdh1, Cdkn1a, Cfl1, Chp1, Cry2, Cse1l, Ddx5, Dmap1, Drd1, Ect2, Efcab7, Ei24, Epm2a, Fam53a, Fam53b, Fam53c, Fgf9, Flna, Gli3, Hcls1, Hdac3, Heatr3, Hikeshi, Hspa8, Hyal2, Ing1, Ipo11, Ipo13, Ipo4, Ipo5, Ipo7, Ipo8, Ipo9, Jup, Kpna1, Kpna2, Kpna3, Kpna4, Kpna6, Kpnb1, Lmna, Lrrk2, Mapk1, Mapk14, Mavs, Mbtps1, Mdfic, Med1…	Apod, Appl2, Bag3, Cdh1, Cdkn1a, Flna, Ing1, Ipo11, Jup, Lmna, Mdfic, Med1, Nfkbia, Nup153, Nup155, Nup54, Nup62, Nup98, Phip, Pik3r1, Pml, Pola2, Pom121, Ppp2ca, Ptgs2, Six2, Six3, Stat3, Tek, Tpr, Trp53, Txnip, Uaca, Xbp1, Zc3h12a
GO:0018108	peptidyl-tyrosine phosphorylation	256	74	43.54	0.00336	Aatk, Abi1, Abi2, Abl1, Abl2, Ace, Acvr1, Adam17, Adipoq, Adnp, Adora1, Adra1a, Adra2a, Agrn, Agt, Aplp2, App, Areg, Arhgef2, Arl2bp, Arrb2, Bmp6, Bmx, Btk, Cadm4, Cass4, Cav2, Cbl, Cblb, Cblc, Cd24a, Cd300a, Cd36, Cd4, Cd44, Cd74, Cd81, Chmp6, Clcf1, Clk1, Clk2, Clk3, Clk4, Cnot7, Cntf, Cntn1, Crlf1, Csf1r, Csf2, Csf3, Cspg4, Ctf1, Ctnnd1, Ddr1, Ddr2, Dgkq, Dlg3, Dlg4, Dmtn, Dok7, Dusp22, Dvl2, …	Abi2, Abl1, Adnp, Adora1, Adra2a, Arhgef2, Bmx, Cadm4, Cblb, Cd24a, Cd44, Clk1, Clk3, Ctf1, Ctnnd1, Ddr1, Efemp1, Egfr, Epha1, Epha4, Ephb2, Erbb3, Errfi1, Fbxw7, Fer, Fes, Fgfr1, Ghr, Gprc5b, Hbegf, Hck, Hdac1, Hes1, Il6ra, Il6st, Insr, Irf1, Itgb1, Jak2, Kit, Lrp4, Lrrk1, Lyn, Mif, Mvp, Neurl1a, Pak2, Pdgfc, Plpp3, Prkca, Ptk2, Ptk2b, Ptpn6, Ptprc, Ptprj, Pxn, Rasa1, Rictor, Ripk2, Sfrp1, Sh2b3…
GO:0034097	response to cytokine	639	171	108.69	0.00337	9930111J21Rik1, Abcd4, Abcg4, Ackr1, Ackr3, Acp5, Acsl1, Actg1, Actn4, Actr2, Actr3, Adam10, Adam17, Adam23, Adam9, Adar, Adipoq, Adipor1, Adipor2, Aff3, Aim2, Akap6, Akt1, Alad, Aldh1a2, Alox15, Anxa1, App, Appl1, Appl2, Aqp4, Arid5b, Asah1, Asah2, Atic, Atp5b, Avpr2, Axl, B3gnt2, Bad, Bag4, Bbs2, Bbs4, Bcat2, Bcl2, Bcl2l1, Bclaf1, Birc2, Birc3, Brca1, Bspry, Bst2, Btk, C1qtnf4, Cacnb4, Cactin, …	Ackr3, Acsl1, Actg1, Adam10, Adipor2, Alad, Alox15, Anxa1, Appl2, Aqp4, Arid5b, Asah1, Asah2, Cacnb4, Casp8, Cd24a, Cd300lf, Cdc42ep4, Ceacam1, Cebpa, Cebpb, Cpne1, Crebrf, Csf2ra, Ctbp2, Cxcl16, Cyld, Dok1, Dusp1, Egln3, Egr1, Enah, Eps8, F2rl1, F3, Fasn, Fer, Flnb, Fntb, Gab1, Gch1, Grk2, Gtf2h1, Hipk1, Hk2, Ifitm2, Ifnar2, Ifngr1, Il11ra1, Il17ra, Il1rap, Il6ra, Il6st, Ildr1, Impdh2, Insr, Ira…
GO:0019218	regulation of steroid metabolic process	74	27	12.59	0.00338	Abcg1, Acadl, Acadvl, Agt, Apoe, Arv1, Asah1, Atp1a1, Bmp2, Bmp6, Clcn2, Dab2, Ddx20, Dgat2, Dgkq, Dhcr7, Dkk3, Dkkl1, Egr1, Ephx2, Erlin1, Erlin2, Fdps, Fgf1, Gh, Gnb3, Igf1, Igf1r, Igf2, Igfbp7, Il1a, Il1b, Insig1, Insig2, Kcnma1, Kit, Lamtor1, Ldlr, Lmf1, Malrd1, Nfkb1, Nr1d1, Nr3c1, Pank2, Pde8b, Pex2, Por, Ppargc1a, Prkg1, Prox1, Rest, Rora, Rorc, Scap, Scd1, Scp2, Sec14l2, Serpina12, Sf1, S…	Acadl, Asah1, Dab2, Dhcr7, Egr1, Fdps, Fgf1, Insig1, Kit, Ldlr, Malrd1, Nfkb1, Nr1d1, Prox1, Rest, Rora, Rorc, Scd1, Sf1, Sirt1, Srebf1, Star, Stard4, Stat5a, Stat5b, Thrb, Tspo
GO:0016575	histone deacetylation	68	21	11.57	0.00346	Akap8, Akap8l, Baz2a, BC004004, Bcl6, Brms1, Brms1l, Ctbp1, Elk4, Hdac1, Hdac10, Hdac11, Hdac2, Hdac3, Hdac4, Hdac5, Hdac6, Hdac7, Hdac8, Hdac9, Hopx, Ing2, Jdp2, Kdm5a, Lpin1, Lrrk2, Mier1, Mier2, Morf4l1, Morf4l2, Msl3, Msl3l2, Mta1, Mta2, Mta3, Ncor1, Nipbl, Per1, Per2, Phb, Pink1, Pml, Prdm5, Prkd1, Prkd2, Rbm14, Rcor1, Rest, Sfpq, Sin3a, Sin3b, Sirt1, Sirt2, Sirt6, Sirt7, Smarcad1, Sphk2, Sr…	Akap8l, Elk4, Hdac1, Hdac10, Hdac7, Hdac8, Ing2, Morf4l2, Mta2, Mta3, Per1, Per2, Pink1, Pml, Prkd2, Rest, Sin3a, Sirt1, Srebf1, Trp53, Vegfa
GO:0007156	homophilic cell adhesion via plasma membrane adhesion molecules	90	26	15.31	0.00347	Amigo1, Amigo2, Anxa3, Bsg, Cadm1, Cadm3, Ccdc141, Cdh1, Cdh11, Cdh12, Cdh13, Cdh15, Cdh18, Cdh2, Cdh22, Cdh23, Cdh24, Cdh26, Cdh3, Cdh4, Cdh5, Cdh6, Cdhr1, Cdhr2, Cdhr3, Cdhr5, Ceacam1, Celsr1, Celsr2, Celsr3, Clstn1, Clstn2, Clstn3, Dchs1, Dsc2, Dsc3, Dscam, Dscaml1, Dsg2, Dsg3, Emb, Esam, Fat2, Fat3, Fat4, Hmcn1, Igsf11, Igsf21, Igsf9, Igsf9b, Kirrel3, L1cam, Nectin1, Nectin2, Nectin3, Nectin4…	Cdh1, Cdh11, Cdh26, Cdh6, Cdhr5, Ceacam1, Celsr1, Dsc2, Dsc3, Dscaml1, Dsg2, Fat2, Fat3, Igsf9, L1cam, Nectin2, Nectin4, Nrcam, Palld, Pcdh20, Pcdhgc3, Pik3cb, Ptprf, Ptprm, Robo1, Tenm3
GO:0050769	positive regulation of neurogenesis	497	126	84.54	0.00348	Abl2, Ace, Ache, Acsl6, Actr2, Actr3, Adam17, Adamts1, Adnp, Afdn, Agt, Ahi1, Akap5, Alk, Amigo1, Anapc2, Ankrd27, Ap2a1, Apbb1, Apoe, Arf1, Arhgap35, Arhgef2, Arsb, Ascl1, Aspm, Atf1, Atp5g1, Atp8a2, Atxn1, Avil, Bag1, Baiap2, Bcl11a, Bcl2, Bcl6, Bdnf, Bend6, Bex1, Bhlhb9, Bin1, Bmp2, Bmp6, Bmp7, Bmpr2, Bnip2, Braf, Brinp1, Brinp2, Cacng7, Camk1, Camk1d, Camk2b, Caprin1, Caprin2, Cask, Cbfa2t2, …	Adnp, Afdn, Ankrd27, Arhgef2, Arsb, Atf1, Atxn1, Avil, Bex1, Bmp7, Camk2b, Cbfa2t2, Cd24a, Cdkl5, Cobl, Cpne1, Cpne5, Crabp2, Creb3l2, Cul7, Cyfip1, Dag1, Dlg5, Dmrta2, Dpysl3, Eef1a1, Eif4g1, Enc1, Ep300, Epha4, Ephb2, Ezh2, Fbxo38, Fes, Fgfr1, Flna, Foxg1, Fzd1, Gprc5b, Grn, Hap1, Hdac1, Hes1, Hspb1, Id2, Il1rap, Il6st, Itga3, Itga6, Itgb1, Itpr1, Jade2, Kdm4a, Kit, L1cam, Lrp2, Lrp6, Lyn, Man2…
GO:0010761	fibroblast migration	47	16	7.99	0.00350	Acta2, Actr3, Ager, Akap12, Akt1, Appl1, Appl2, Arhgap4, Arid5b, Bag4, Braf, Ccn3, Coro1c, Cygb, D1Ertd622e, Ddr2, Dmtn, Fer, Fgf2, Fgfr1, Gna12, Hyal2, Ilk, Itgb1bp1, Mta2, Pak1, Pak3, Pip5k1a, Pml, Pmp22, Prkce, Prr5l, Rac1, Rcc2, Rffl, Schip1, Sdc4, Sgpl1, Slc8a1, Syne2, Tgfb1, Thbs1, Tmem201, Tns1, Tsc2, Wdpcp, Zfand5	Akap12, Appl2, Arhgap4, Arid5b, Ccn3, Cygb, Fer, Fgfr1, Mta2, Pml, Rac1, Sdc4, Syne2, Thbs1, Tns1, Zfand5
GO:1902652	secondary alcohol metabolic process	103	37	17.52	0.00350	Abca1, Abca2, Abcg1, Acadl, Acadvl, Aplp2, Apobr, Apoc1, Apoe, App, Arv1, Cat, Cebpa, Ces1d, Cftr, Cln6, Cln8, Cubn, Cyb5r3, Cyp11a1, Cyp27a1, Cyp2r1, Cyp39a1, Cyp46a1, Cyp51, Cyp7b1, Dgat2, Dgkq, Dhcr24, Dhcr7, Disp3, Ebp, Ephx2, Erg28, Erlin1, Erlin2, Fdft1, Fdps, Fdx1, Fdxr, Fech, Fgf1, Fgfr1, G6pdx, Gba, Gba2, Gnb3, Hdlbp, Hmgcr, Hmgcs1, Hmgcs2, Hnf1a, Hsd17b7, Hsd3b7, Insig1, Insig2, Lbr, Ld…	Abca1, Acadl, Cat, Cebpa, Ces1d, Cyb5r3, Cyp27a1, Cyp39a1, Cyp51, Dhcr7, Erg28, Fdft1, Fdps, Fdx1, Fgf1, Fgfr1, Hmgcr, Hmgcs1, Hsd17b7, Hsd3b7, Insig1, Lbr, Ldlr, Lima1, Lrp5, Lss, Mvd, Npc2, Pon1, Prkaa1, Scarb1, Soat1, Sqle, Srebf1, Srebf2, Thrb, Tm7sf2
GO:0014014	negative regulation of gliogenesis	43	15	7.31	0.00355	Abcc8, Ascl2, Atf5, Bmerb1, Cdkn2b, Cers2, Ctnnb1, Daam2, Dab1, Dicer1, Dll3, Dusp10, Fas, Fgfr3, Hes1, Hes5, Hmga2, Id2, Id4, Idh2, Kdm4a, Ldlr, Lingo1, Mbd1, Mecp2, Mycn, Nf1, Nkx6-2, Notch1, Nr1d1, Nr2e1, Ntrk3, Pitx3, Ptn, Rnf10, Sirt2, Ski, Sox10, Sox11, Stap1, Tert, Tmem98, Tspo	Ascl2, Cers2, Dusp10, Hes1, Id2, Idh2, Kdm4a, Ldlr, Mecp2, Nkx6-2, Notch1, Nr1d1, Sox11, Stap1, Tspo
GO:0042698	ovulation cycle	43	15	7.31	0.00355	Adamts1, Adrm1, Afp, Agt, Anxa1, Arrb1, Arrb2, Axl, Bmpr1b, Chrna7, Edn2, Egfr, Egr1, Enpp2, Erbb2, Esr1, Esr2, Foxo3, Fzd4, Gas2, Grk2, Igf1r, Mdk, Nhlh2, Nos3, Nrip1, Pdgfra, Pgr, Pla2g4a, Plekha1, Ptger4, Ptn, Ptprn, Runx1, Schip1, Sgpl1, Sirt1, Src, Stat5a, Stat5b, Tyro3, Zfp830, Zp3	Anxa1, Arrb1, Egfr, Egr1, Erbb2, Grk2, Mdk, Nrip1, Pla2g4a, Runx1, Sirt1, Src, Stat5a, Stat5b, Tyro3
GO:1901570	fatty acid derivative biosynthetic process	43	15	7.31	0.00355	Acat1, Acsl1, Acsl4, Acsl5, Acsl6, Alox12, Alox15, Alox5, Alox5ap, Anxa1, Avp, Awat2, Cd74, Edn2, Fabp5, Far1, Gcdh, Ggt1, Ggt5, Hmgcl, Hmgcll1, Hpgds, Il1b, Lta4h, Ltc4s, Mapk9, Mgst3, Mif, Pibf1, Pla2g4a, Pla2g5, Pnpla8, Prxl2b, Ptgds, Ptges2, Ptges3, Ptgs1, Ptgs2, Sirt1, Slc27a5, Sphk1, Syk, Tbxas1	Acsl1, Acsl4, Acsl5, Alox15, Alox5, Alox5ap, Anxa1, Hmgcl, Hpgds, Ltc4s, Mif, Pla2g4a, Ptgs1, Ptgs2, Sirt1
GO:0071345	cellular response to cytokine stimulus	563	145	95.76	0.00356	9930111J21Rik1, Abcd4, Abcg4, Ackr1, Ackr3, Acsl1, Actg1, Actn4, Actr2, Actr3, Adam17, Adam23, Adar, Adipoq, Adipor1, Adipor2, Aim2, Akap6, Akt1, Alad, Alox15, Appl1, Appl2, Aqp4, Arid5b, Asah1, Asah2, Atic, Atp5b, Axl, B3gnt2, Bad, Bag4, Bbs2, Bbs4, Bcat2, Bclaf1, Birc2, Birc3, Brca1, Bspry, Btk, C1qtnf4, Cacnb4, Cactin, Cacybp, Capg, Card14, Casp4, Ccdc3, Ccl17, Ccl21a, Ccl22, Ccl25, Ccl3, Ccl4…	Ackr3, Acsl1, Actg1, Adipor2, Alad, Alox15, Appl2, Aqp4, Arid5b, Asah1, Asah2, Cacnb4, Cd24a, Cd300lf, Cdc42ep4, Ceacam1, Cebpa, Cebpb, Cpne1, Crebrf, Csf2ra, Ctbp2, Cyld, Dok1, Dusp1, Egln3, Egr1, Enah, Eps8, F2rl1, F3, Fasn, Fer, Flnb, Gab1, Grk2, Gtf2h1, Hipk1, Hk2, Ifitm2, Ifnar2, Ifngr1, Il11ra1, Il17ra, Il1rap, Il6ra, Il6st, Ildr1, Impdh2, Irak1, Irf1, Irf7, Jak2, Kat6b, Kit, Klf4, Klf5, Kl…
GO:0009115	xanthine catabolic process	5	4	0.85	0.00361	Aox1, Aox2, Aox3, Aox4, Xdh	Aox2, Aox3, Aox4, Xdh
GO:0060059	embryonic retina morphogenesis in camera-type eye	5	4	0.85	0.00361	Cdon, Hipk1, Hipk2, Lrp6, Prox1	Hipk1, Hipk2, Lrp6, Prox1
GO:0031581	hemidesmosome assembly	5	4	0.85	0.00361	Dst, Itgb4, Lama3, Lamc1, Plec	Dst, Itgb4, Lamc1, Plec
GO:0060268	negative regulation of respiratory burst	5	4	0.85	0.00361	Apoh, Bcr, Dusp10, Grn, Rps19	Bcr, Dusp10, Grn, Rps19
GO:0021943	formation of radial glial scaffolds	5	4	0.85	0.00361	Arl13b, Flna, Itgb1, Lef1, Lrp6	Arl13b, Flna, Itgb1, Lrp6
GO:0072197	ureter morphogenesis	5	4	0.85	0.00361	Emx2, Lzts2, Mecom, Sox8, Sox9	Lzts2, Mecom, Sox8, Sox9
GO:0072282	metanephric nephron tubule morphogenesis	5	4	0.85	0.00361	Hes1, Hes5, Lgr4, Sox8, Sox9	Hes1, Lgr4, Sox8, Sox9
GO:0072602	interleukin-4 secretion	5	4	0.85	0.00361	Il1rap, Notch1, Notch2, Rbpj, Vtcn1	Il1rap, Notch1, Notch2, Rbpj
GO:0014706	striated muscle tissue development	327	100	55.62	0.00365	Acadm, Acta1, Actn3, Acvr1, Adamts9, Adra1a, Adrb1, Adrb2, Agt, Akap13, Akap6, Akirin1, Aldh1a2, Alpk3, Ankrd2, Apc, Arid1a, Arid2, Arntl, Arrb2, Atf3, Atg5, Atg7, Bcl2, Bcl9, Bcl9l, Bdnf, Bin3, Bmp2, Bmp7, Bmpr1a, Boc, Btg2, Cacybp, Camk2d, Capn3, Casp8, Cav2, Cavin4, Cby1, Ccnb1, Ccnt2, Cdc42, Cdk1, Cdk5, Cdon, Cenpf, Cfl2, Cflar, Chd7, Chrna1, Chrnd, Cited2, Col11a1, Col14a1, Cops2, Creb1, Ctd…	Acadm, Adrb2, Akap13, Atf3, Atg7, Bcl9l, Bmp7, Boc, Btg2, Capn3, Casp8, Cfl2, Cited2, Dll1, Dmrta2, Dsg2, Dsp, Efnb2, Egr1, Egr2, Ep300, Ephb1, Erbb3, Eya1, Eya2, Fdps, Fgf1, Fgfr1, Fhl2, Flnb, Fos, Fzd7, Gja1, Gpcpd1, Gpx1, Hdac7, Hey1, Hivep3, Hlf, Hmgcr, Homer1, Id2, Ifrd1, Itgb1, Kcnk2, Klf5, Lmna, Lrp2, Lrp6, Ly6e, Maff, Mbnl1, Med1, Mef2d, Meis1, Met, Mrtfb, Myh14, Myorg, Notch1, Nr1d2, Nr4…
GO:0009887	animal organ morphogenesis	803	241	136.59	0.00373	Abi2, Abl1, Abl2, Abr, Acp5, Actn3, Acvr1, Acvr2b, Acvrl1, Adam15, Adamts1, Adarb1, Adgrg6, Afdn, Agrn, Agt, Agtpbp1, Ahi1, Ahr, Ajap1, Akt3, Aldh1a1, Aldh1a2, Aldh1a3, Alms1, Alpl, Alx1, Ankrd11, Ankrd6, Anxa2, Anxa6, Apc, Aqp1, Aqp5, Ar, Areg, Arid1a, Arid2, Arid5b, Arl13b, Arl6, Ash1l, Asxl1, Asxl2, Asxl3, Atf2, Atp2b2, Atp8a2, Atrn, Atrnl1, Axin1, Axin2, B4galt1, Bak1, Barx2, Bax, Bbs1, Bbs2,…	Abi2, Abl1, Adgrg6, Afdn, Aldh1a1, Ankrd6, Anxa2, Anxa6, Aqp5, Arid5b, Arl13b, Asxl1, Asxl2, Axin2, Bak1, Bcor, Bcr, Bmp7, Capn1, Ccn1, Cd44, Cdh1, Ceacam1, Cebpb, Celsr1, Cited2, Clic5, Coch, Crb1, Csrnp1, Ctnnd1, Dab2, Dag1, Ddr1, Dlg5, Dll1, Dmrt3, Dscaml1, Dsp, E2f5, Efnb2, Egfr, Elf3, Ep300, Ephb1, Ephb2, Ephb4, Errfi1, Esrp2, Eya1, Eya4, Fancc, Fat1, Fat3, Fgf1, Fgfr1, Fgfrl1, Fhl2, Flna, F…
GO:0050680	negative regulation of epithelial cell proliferation	120	38	20.41	0.00381	Acvrl1, Ager, Aimp1, Apc, Apoe, Apoh, Ar, Atf2, Atp5a1, Atpif1, B2m, Brca2, Cask, Cav2, Cdc73, Cdh1, Cdk6, Cdkn1b, Cdkn2b, Ceacam1, Cnmd, Ctsl, Dab2, Dab2ip, Dlg1, Dll4, Dusp10, Eaf2, Efnb2, Eng, Eppk1, Esr2, Etv4, Fgfr2, Fgfr3, Gas1, Gdf5, Ghrl, Gja1, Gpc3, Hpn, Ift122, Ift172, Ift52, Ift57, Ift74, Ift80, Ift88, Intu, Isl1, Kdf1, Klf9, Krit1, Krt4, Lims1, Lims2, Lrp6, Maged1, Marveld3, Mcc, Med1…	B2m, Cdh1, Cdkn1b, Ceacam1, Ctsl, Dab2, Dusp10, Efnb2, Eppk1, Gja1, Gpc3, Kdf1, Klf9, Lims1, Lrp6, Marveld3, Med1, Mtss1, Muc16, Ngfr, Nupr1, Pax6, Ptch1, Ptprk, Ptprm, Rgcc, Robo1, Sav1, Serpinf1, Sfn, Sfrp1, Sox2, Sox9, Stat1, Sulf1, Tgfb2, Thbs1, Xdh
GO:0050767	regulation of neurogenesis	823	215	139.99	0.00384	Aatk, Abcc8, Abi2, Abl1, Abl2, Acap3, Ace, Ache, Acsl6, Actr2, Actr3, Adam10, Adam17, Adamts1, Adcy6, Adgrb3, Adgrg1, Adnp, Afdn, Agrn, Agt, Ahi1, Akap5, Akt1, Alk, Amigo1, Amigo3, Anapc2, Ankrd27, Ap2a1, Apbb1, Apoe, App, Appl2, Arc, Arf1, Arf6, Arhgap33, Arhgap35, Arhgap4, Arhgap44, Arhgef2, Arntl, Arsb, Asap1, Ascl1, Ascl2, Aspm, Atf1, Atf5, Atp5g1, Atp8a2, Atxn1, Avil, B2m, Bag1, Bag5, Baiap2…	Abi2, Abl1, Adam10, Adcy6, Adgrg1, Adnp, Afdn, Ankrd27, Appl2, Arc, Arf6, Arhgap4, Arhgef2, Arsb, Ascl2, Atf1, Atxn1, Avil, B2m, Bag5, Bex1, Bhlhe40, Bmp7, Camk2b, Camsap2, Cbfa2t2, Cd24a, Cdh1, Cdk5rap2, Cdkl5, Cers2, Cobl, Cpne1, Cpne5, Crabp2, Creb3l2, Ctdsp1, Cul7, Cyfip1, Dab2, Dag1, Dlg5, Dll1, Dmrta2, Dpysl3, Dtnbp1, Dusp10, Eef1a1, Efemp1, Efnb2, Eif2ak4, Eif4g1, Enc1, Ep300, Epha4, Ephb2…
GO:0010001	glial cell differentiation	204	50	34.7	0.00385	Abl1, Abl2, Actr3, Adam22, Adgrg6, Adora2a, Afdn, Ager, Agt, Akt1, Akt2, App, Arhgef10, Ascl1, Atf5, B4galt5, B4galt6, Bag1, Bin1, Bmp2, C1qa, C5ar1, Cdh2, Cdk5, Clcf1, Clu, Cnp, Cntf, Cntn2, Cntnap1, Cspg5, Ctnnb1, Cxcr4, Daam2, Dab1, Dag1, Dicer1, Dll1, Dll3, Dmd, Dner, Drd1, Dtx1, Dusp10, Dusp15, Egfr, Egr2, Eif2b1, Eif2b2, Eif2b3, Eif2b4, Eif2b5, Emx1, Enpp2, Epha4, Erbb2, Erbb3, Ercc2, Exoc4…	Abl1, Adgrg6, Afdn, Arhgef10, B4galt5, B4galt6, Clu, Cnp, Cspg5, Dag1, Dll1, Dusp10, Egfr, Egr2, Epha4, Erbb2, Erbb3, Grk2, Grn, Hdac1, Hes1, Id2, Ifngr1, Il6st, Itgb4, Kdm4a, Ldlr, Lrp6, Mdk, Mecp2, Nab2, Ndrg1, Nkx6-2, Notch1, Nr1d1, Ntrk2, Otx2, Pax6, Plpp3, Prx, Ptprj, Sox11, Sox4, Sox8, Sox9, Spint1, Stat3, Tcf7l2, Vim, Wasf3
GO:0019221	cytokine-mediated signaling pathway	253	65	43.03	0.00385	Ackr1, Ackr3, Acsl1, Actn4, Adam17, Adar, Adipoq, Adipor1, Adipor2, Aim2, Akt1, Appl1, Appl2, Axl, Bad, Bbs2, Bbs4, C1qtnf4, Cactin, Card14, Casp4, Ccdc3, Ccl17, Ccl21a, Ccl22, Ccl25, Ccl3, Ccl4, Ccl6, Ccl9, Ccr2, Cd24a, Cd300lf, Cd4, Cd74, Cdc37, Cdip1, Ceacam1, Cebpa, Chuk, Cib1, Cnot7, Cnot9, Cntf, Cntfr, Commd7, Cpne1, Crebrf, Crlf2, Csf1, Csf1r, Csf2rb, Csf2rb2, Csnk2b, Ctr9, Cx3cl1, Cx3cr1,…	Ackr3, Acsl1, Adipor2, Appl2, Cd24a, Cd300lf, Ceacam1, Cebpa, Cpne1, Crebrf, Cyld, Dok1, Egr1, F2rl1, F3, Fer, Gab1, Hipk1, Ifitm2, Ifnar2, Ifngr1, Il11ra1, Il1rap, Il6ra, Il6st, Irak1, Irf1, Irf7, Jak2, Kit, Klf6, Krt18, Krt8, Lims1, Med1, Myd88, Nfkbia, Nmi, Ptk2b, Ptpn6, Ptprc, Ptprf, Rbm15, Ripk1, Ripk2, Robo1, Rps6ka5, Sh2b3, Sirt1, Slit2, St18, Stap1, Stat1, Stat3, Stat5a, Stat5b, Stat6, Tj…
GO:0051707	response to other organism	607	152	103.25	0.00393	Abca1, Abcd2, Abcf3, Abl1, Abr, Ace, Acp5, Adam17, Adam9, Adamts9, Adar, Adgrb1, Adgrl2, Adh5, Adh7, Adipoq, Adm, Agbl4, Agbl5, Ago3, Aim2, Akap8, Akirin2, Akt1, Alpk1, Amy1, Ankrd17, Anxa3, Apobec1, Apobec3, Arf1, Arg2, Arid5a, Atg16l1, Atg5, Atg7, Axl, B2m, B3galt5, Bad, Baiap2, Baiap2l1, Bak1, Batf, Batf2, Bcl10, Bcl2, Bcl2l1, Bcl2l11, Bcl3, Bcr, Bdkrb1, Becn1, Bmp2, Bmp6, Bnip3, Bnip3l, Bpifa…	Abca1, Abl1, Ankrd17, Apobec1, Apobec3, Arid5a, Atg7, B2m, B3galt5, Baiap2l1, Bak1, Bcl10, Bcr, Bnip3l, Bpifa1, Ccdc186, Cd24a, Cd79b, Cebpb, Cep192, Coch, Crebbp, Cxcl16, Cyp2b10, Dusp10, Eif2ak4, F2r, F2rl1, Fer, Fkbp5, Fzd5, Gch1, Gpam, Gpc3, Gpx1, Grn, Gstp1, H2-K1, H2-T23, H2bc8, Hck, Hmgb2, Ier3, Ifitm2, Ifnar2, Ifngr1, Il17ra, Il25, Il33, Il4ra, Irak1, Irf1, Irf7, Itgav, Jak2, Jun, Junb, J…
GO:2000678	negative regulation of transcription regulatory region DNA binding	17	8	2.89	0.00393	Ddit3, Enho, Fbxw7, Hey1, Hey2, Lhx2, Mad2l2, Msx1, Msx2, Per2, Psen1, Rest, Sin3a, Sox11, Sri, Taf1, Zfp593	Enho, Fbxw7, Hey1, Per2, Rest, Sin3a, Sox11, Zfp593
GO:0045624	positive regulation of T-helper cell differentiation	17	8	2.89	0.00393	Anxa1, Ccr2, Hlx, Il18, Il4ra, Il6, Irf1, Malt1, Myb, Nfkbid, Nfkbiz, Nlrp3, Prkcz, Rara, Ripk2, Shb, Socs5	Anxa1, Il4ra, Irf1, Malt1, Myb, Nfkbiz, Rara, Ripk2
GO:0002093	auditory receptor cell morphogenesis	17	8	2.89	0.00393	Atp2b2, Cdh23, Clic5, Myo7a, Pcdh15, Pdzd7, Rac1, Rest, Ripor2, Scrib, Sec24b, Slc9a3r1, Slitrk6, Sod1, Triobp, Wdpcp, Whrn	Clic5, Rac1, Rest, Ripor2, Sec24b, Slc9a3r1, Slitrk6, Triobp
GO:0001678	cellular glucose homeostasis	123	33	20.92	0.00402	Aacs, Abcc8, Adcy5, Adra2a, Ager, Alms1, Ano1, Aqp4, Arrb1, Atg7, Bad, Birc5, Brsk2, C1qtnf12, C2cd2l, Cacna1d, Cacna1e, Cartpt, Cdk16, Cftr, Cltrn, Dynll1, Efna5, Eny2, Epha5, Ern1, Foxk1, Foxk2, Gas6, Gck, Ghrl, Gpld1, Gpr27, Gpr68, Gpx1, Grk2, Hif1a, Hk1, Hk2, Hk3, Hmgcr, Hmgn3, Icam1, Igf1, Igf1r, Jagn1, Kcnb1, Kif5b, Klf15, Klf7, Lrp1, Lrp5, Map4k4, Mlxipl, Mpc2, Myt1, Nadk, Ndufaf2, Neurod1…	Adcy5, Adra2a, Ano1, Aqp4, Arrb1, Atg7, Gck, Gpx1, Grk2, Hk2, Hmgcr, Lrp5, Map4k4, Ngfr, Nr1d1, Pde3b, Pik3r1, Pim3, Pla2g6, Ppp2ca, Prkaa1, Rac1, Sidt2, Sin3a, Sirt1, Sox4, Stxbp3, Tcf7l2, Tiam1, Tra2b, Trpm4, Xbp1, Zbtb20
GO:0050731	positive regulation of peptidyl-tyrosine phosphorylation	150	42	25.51	0.00403	Abl1, Ace, Acvr1, Adam17, Adipoq, Adnp, Adora1, Adra1a, Adra2a, Agrn, Agt, Areg, Arhgef2, Arl2bp, Arrb2, Bmp6, Cass4, Cav2, Cd24a, Cd36, Cd4, Cd44, Cd74, Cd81, Clcf1, Cntf, Cntn1, Crlf1, Csf1r, Csf2, Csf3, Cspg4, Ctf1, Ctnnd1, Dgkq, Dlg3, Dlg4, Dok7, Dvl2, Efna1, Efna5, Egf, Ehd4, Enpp2, Epha4, Erbb3, Erbb4, Fbxw7, Fcgr1, Fgf10, Fgf7, Fgfr3, Fyn, Gas6, Gfra1, Gh, Ghr, Gprc5b, Grem1, Grm5, Hax1, H…	Abl1, Adnp, Adora1, Adra2a, Arhgef2, Cd24a, Cd44, Ctf1, Ctnnd1, Epha4, Erbb3, Fbxw7, Ghr, Gprc5b, Hbegf, Hdac1, Hes1, Il6ra, Il6st, Itgb1, Jak2, Kit, Lrp4, Lrrk1, Lyn, Mif, Neurl1a, Pak2, Plpp3, Ptk2b, Ptprc, Ptprj, Rasa1, Rictor, Ripk2, Src, Stap1, Tgfa, Tnfrsf1a, Trp53, Vegfa, Yes1
GO:0014909	smooth muscle cell migration	82	24	13.95	0.00405	Ace, Adamts1, Adipoq, Ager, Agt, Aif1, Apex1, Arpc2, Arpc5, Atp7a, Bcl2, Bmpr1a, Camk2d, Ccn3, Coro1b, Crk, Ddr1, Dock4, Dock5, Dock7, Drd4, Egr1, F3, Fgf9, Foxo4, Hdac4, Igf1, Igfbp3, Igfbp5, Il18, Il6st, Ilk, Iqgap1, Itga2, Kalrn, Lpar1, Lrp1, Mdk, Mdm2, Mef2c, Mif, Myc, Myo5a, Ndrg4, Nfe2l2, Nr4a3, P2ry2, P2ry6, Pak1, Parva, Pcsk5, Pdgfa, Pdgfb, Pdgfd, Pdgfrb, Pgr, Plat, Plau, Plxna1, Postn, P…	Arpc5, Ccn3, Ddr1, Dock5, Drd4, Egr1, F3, Igfbp5, Il6st, Mdk, Mif, Nr4a3, P2ry2, Parva, Pcsk5, Plat, Ptk2, Rapgef4, Rbpj, Rps6kb1, Slit2, Src, Trib1, Zfp950
GO:0031647	regulation of protein stability	259	61	44.05	0.00408	Aak1, Adgrv1, Afm, Ank2, Apbb1, Apbb2, Aptx, Asph, Atf7ip, Atp1b1, Atp1b2, Atp1b3, Aurka, B4galt5, Bag2, Bag3, Bag5, Bag6, Bcl2, Bmp2, Btrc, Calr, Caml, Capn3, Casp3, Ccar2, Ccdc88c, Ccnh, Cct2, Cct3, Cct4, Cct5, Cct6a, Cct7, Cct8, Cd81, Cdc37, Cdc37l1, Cdc73, Cdk7, Cdkn2aip, Chek2, Chfr, Chp1, Clu, Cmtm6, Cog3, Cog7, Commd1, Creb1, Crebbp, Crebl2, Crtap, Cryab, Ctsa, Ctsh, Cul3, D7Ertd443e, Dact…	Asph, Atf7ip, Atp1b2, Atp1b3, B4galt5, Bag2, Bag3, Bag5, Capn3, Ccdc88c, Cdkn2aip, Clu, Crebbp, Crebl2, Cryab, Dsc3, Ep300, Epha4, Fam107a, Fbxw11, Fbxw7, Flna, Gnaq, Grn, Hdac8, Hip1r, Hypk, Id1, Lmna, Lss, Mylip, Naa15, Nedd4l, Nr1d1, Otud5, P3h1, Per3, Pfn1, Pik3r1, Pim2, Pink1, Plpp3, Pml, Rassf1, Rpl23, Sav1, Sirt1, Smad3, Smad7, Sox4, Src, Srebf1, Stk3, Tnip2, Trp53, Tspan1, Usp2, Usp25, Us…
GO:0014068	positive regulation of phosphatidylinositol 3-kinase signaling	56	18	9.53	0.00409	Adora3, Agap2, Agt, Cat, Cbl, Cntf, Csf3, Dcn, Erbb2, Erbb4, F2r, F2rl1, Fgr, Flt4, Fyn, Hax1, Hcls1, Hcst, Hgf, Igf1, Igf1r, Il18, Insr, Jak2, Kdr, Maz, Mydgf, Ncf1, Nrg1, Ntrk2, Ntrk3, Osm, Pdgfa, Pdgfb, Pdgfc, Pdgfd, Pdgfrb, Pik3ap1, Pld2, Plxnb1, Ppard, Prr5, Prr5l, Ptk2, Ptpn6, Rara, Rgl2, Sema4d, Serpina12, Sirt1, Sox9, Tek, Tgfb2, Tnf, Ube3a, Unc5b	Cat, Dcn, Erbb2, F2r, F2rl1, Insr, Jak2, Ntrk2, Pdgfc, Pld2, Ptk2, Ptpn6, Rara, Rgl2, Sirt1, Sox9, Tek, Tgfb2
GO:2000179	positive regulation of neural precursor cell proliferation	56	18	9.53	0.00409	Adgrg1, Ascl1, Aspm, Bex1, Cdon, Cip2a, Ctnnb1, Ctsz, Cx3cl1, Cx3cr1, Disc1, Disp3, Dll4, Dmrta2, Drd2, Egf, Ell3, Fgf2, Flna, Foxg1, Fzd3, Fzd9, Gak, Gli2, Gli3, Gnai2, Gng5, Hdac5, Hif1a, Igf1, Insm1, Kdm1a, Lhx2, Lrp2, Lyn, Mapk8, Mdk, Nap1l1, Ngfr, Notch1, Nr2e1, Optn, Pax6, Pitx3, Prox1, Rassf10, Rsu1, Setd1a, Smarcd3, Smo, Sox10, Sox2, Trf, Vegfa, Vegfc, Zfp335	Adgrg1, Bex1, Dmrta2, Flna, Foxg1, Gnai2, Gng5, Lrp2, Lyn, Mdk, Ngfr, Notch1, Optn, Pax6, Prox1, Rsu1, Sox2, Vegfa
GO:1902905	positive regulation of supramolecular fiber organization	172	56	29.26	0.00411	Abi2, Abl1, Actr2, Actr3, Actr3b, Alox15, Ap1ar, Apc, App, Arf1, Arf6, Arhgef10, Arhgef10l, Arhgef5, Arl2, Arpc1a, Arpc1b, Arpc2, Arpc3, Arpc4, Arpc5, Arpc5l, Arpin, Bag4, Baiap2, Baiap2l1, Bin1, Braf, Brk1, Carmil1, Carmil2, Ccn2, Cd47, Cdc42ep1, Cdc42ep2, Cdc42ep3, Cdc42ep4, Cdc42ep5, Cdk5rap2, Cdkn1b, Cfl1, Cfl2, Clip1, Colgalt1, Coro1a, Coro1b, Csf3, Ctnna2, Cttn, Cx3cl1, Cyfip1, Dctn1, Dlg1,…	Abi2, Abl1, Alox15, Arf6, Arhgef10, Arhgef10l, Arhgef5, Arpc1b, Arpc5, Arpin, Baiap2l1, Carmil1, Cdc42ep1, Cdc42ep4, Cdc42ep5, Cdk5rap2, Cdkn1b, Cfl2, Cyfip1, Ep300, Epha1, F2rl1, Fer, Fes, Flna, Fmn1, Hip1r, Id1, Iqgap2, Map3k1, Mapt, Mecp2, Met, Mtss1, Nck1, Nck2, Pfn1, Prox1, Ptk2b, Pxn, Rac1, Rac3, Rgcc, Rhobtb2, Rhoc, Rictor, Rock2, Sdc4, Sema5a, Smad3, Sorbs3, Swap70, Tgfb3, Trim27, Trpv4, …
GO:0051924	regulation of calcium ion transport	195	48	33.17	0.00417	1810037I17Rik, Abl1, Ace, Adora2a, Adrb1, Adrb2, Agt, Ahnak, Ahr, Akap5, Akap6, Ank2, Anxa2, Arrb2, Asph, Atg5, Atp1a2, Atp1b1, Atp2b1, Atp2b2, Atp2c2, Bak1, Bax, Bcl2, Bdkrb1, Bin1, Cacna1a, Cacna1b, Cacna1c, Cacna1d, Cacna1f, Cacna2d1, Cacnb1, Cacnb2, Cacnb3, Cacnb4, Cacng1, Camk2a, Camk2d, Capn3, Cask, Casq1, Casr, Cbarp, Ccl4, Cd4, Cd84, Cemip, Chd7, Coro1a, Cracr2a, Cracr2b, Creb3, Crhr1, Ct…	Abl1, Adrb2, Ahnak, Anxa2, Asph, Atp1a2, Bak1, Cacnb1, Cacnb4, Capn3, Cracr2b, Dbi, Diaph1, Drd4, Epb41, F2r, Gja1, Gnai2, Gsto1, Hap1, Hes1, Homer1, Homer3, Hspa2, Itpr1, Lgals3, Lyn, Nos1ap, Orai1, Pawr, Pde4d, Pik3cg, Pla2g6, Plcg2, Pml, Ppp2ca, Ptgs2, Ptk2b, Ptpn6, Rgs9, S100a1, Selenon, Stim1, Tgfb2, Trim27, Tspo, Ubash3b, Usp2
GO:0045732	positive regulation of protein catabolic process	195	48	33.17	0.00417	Adam8, Adam9, Adra2a, Akt1, Amer1, Ankib1, Apc, Apc2, Apoe, Arel1, Arih1, Arih2, Asb11, Asb5, Atg4b, Atg7, Atpif1, Atxn3, Aurka, Axin1, Bag2, Bag6, Bbs7, Bcap31, Cbfa2t3, Cblb, Ccdc22, Cd81, Chfr, Clu, Cop1, Crebrf, Csnk1a1, Csnk1d, Csnk1e, Csnk2a1, Ctsc, Cul4a, Cul4b, Dab2, Dab2ip, Dact1, Dda1, Ddb1, Ddrgk1, Det1, Disc1, Dnajb2, Dtl, Dvl1, Edem1, Edem2, Egf, Egln2, Ezr, Faf1, Fam122a, Fbxl5, Fbx…	Adra2a, Amer1, Atg7, Atxn3, Bag2, Cblb, Clu, Crebrf, Ctsc, Dab2, Ezr, Faf1, Fam122a, Fbxw7, Gclc, Gja1, Gpc3, Hspa1a, Hspa1b, Ier3, Il33, Ldlr, Mylip, Nedd4, Nedd4l, Nkd1, Nupr1, Pias1, Plk2, Plk3, Ptk2, Ptk2b, Rchy1, Rdx, Rgma, Rnf144b, Rnf19b, Rnft1, Sh3d19, Smad7, Smurf2, Snx33, Sox9, Tiparp, Tmtc3, Tnfaip3, Trib1, Xbp1
GO:0048009	insulin-like growth factor receptor signaling pathway	28	11	4.76	0.00427	Akt1, Ar, Atxn1, Atxn7, Bmp2, Cdh3, Cilp, Eif2ak3, Ghr, Gigyf1, Gigyf2, Grb10, Ift88, Igf1, Igf1r, Igfbp2, Igfbp3, Igfbp4, Igfbp5, Inppl1, Irs1, Myorg, Phip, Pik3r1, Plcb1, Trim72, Tsc2, Zfand2b	Atxn1, Atxn7, Ghr, Gigyf2, Grb10, Igfbp5, Inppl1, Irs1, Myorg, Phip, Pik3r1
GO:0050663	cytokine secretion	181	48	30.79	0.00427	Abca1, Abl1, Abl2, Ager, Agt, Aif1, Aim2, Akap12, Alox8, Anxa1, Anxa4, Arg2, Arid5a, Atg5, Btnl2, C1qtnf4, Cadm1, Carmil2, Casp4, Ccl3, Ccr5, Cd14, Cd2, Cd200, Cd274, Cd276, Cd300c2, Cd34, Cd36, Cd84, Chia1, Chil1, Chuk, Cidea, Clec4e, Clec4n, Clec5a, Cptp, Crlf2, Csf1r, Cx3cl1, Cyp2j6, Ddx58, Dhx36, Dhx9, Drd2, Dysf, Ephb6, Ezr, F2r, F2rl1, Fbln1, Ffar2, Fgr, Flt3, Fn1, Foxp1, Frmd8, Fzd5, Gapdh…	Abca1, Abl1, Akap12, Anxa1, Anxa4, Arid5a, Chil1, Cptp, Cyp2j6, Ephb6, Ezr, F2r, F2rl1, Fzd5, Gpam, Ifngr1, Il17ra, Il17rb, Il1rap, Il33, Il4ra, Itgav, Itgb6, Lgr4, Lyn, Mbp, Mdk, Mif, Notch1, Notch2, Optn, Otud5, Pml, Rbpj, Rgcc, Ripk2, Rnf19b, Rorc, Src, Tcirg1, Tek, Tmem106a, Tnfaip3, Trim27, Trpv4, Unc93b1, Xbp1, Zc3h12a
GO:0046395	carboxylic acid catabolic process	171	43	29.09	0.00429	Aass, Abat, Abcd1, Abcd2, Abcd3, Abhd1, Abhd10, Abhd16a, Abhd2, Abhd3, Acaa1a, Acaa2, Acacb, Acad11, Acad8, Acadl, Acadm, Acads, Acadvl, Acat1, Acat2, Acat3, Acot2, Acot7, Acot8, Acox1, Acox2, Acox3, Acsf3, Acsl5, Adhfe1, Adipoq, Adtrp, Afmid, Ahcy, Aig1, Akr1a1, Akt1, Akt2, Aldh1l1, Aldh1l2, Aldh4a1, Aldh5a1, Aldh6a1, Amdhd2, Amt, Arg2, Asrgl1, Atp2b4, Auh, Bcat2, Bckdha, Bckdhb, Bckdk, Bdh2, Bl…	Aass, Abcd3, Abhd2, Acaa2, Acadl, Acadm, Acads, Acat2, Acsl5, Aldh1l1, Aldh6a1, Bckdhb, Bckdk, Cd44, Cdo1, Ces1d, Ces1f, Cpt1a, Crabp1, Crot, Cyp39a1, Dbi, Ddah2, Decr1, Fah, Gcat, Gls, Gusb, Hadh, Hadha, Hmgcl, Idua, Irs1, Ivd, Ldhd, Oat, Pon1, Prodh, Qdpr, Renbp, Sardh, Sesn2, Shmt2
GO:0051897	positive regulation of protein kinase B signaling	78	23	13.27	0.00437	Adam8, Arfgef1, Arrb2, Axl, Bag4, C1qbp, C1qtnf1, C1qtnf12, Chil1, Cpne1, Csf3, Cx3cl1, Cx3cr1, Egfr, Eng, F3, Fam110c, Fgf2, Gas6, Gcnt2, Gdf15, Gpx1, Hax1, Hbegf, Hcls1, Hpse, Hsp90aa1, Hsp90ab1, Igf1, Igf1r, Igf2, Igfbp5, Il18, Il6, Ilk, Insr, Itgb1, Itgb1bp1, Itsn1, Maz, Mc1r, Meis3, Mfhas1, Mtdh, Mtor, Mydgf, Myorg, Ngfr, Nrg1, Nrxn1, Osbpl8, Osm, P2rx4, P2ry12, Pdgfa, Phlpp1, Pik3cg, Ptk2, …	Chil1, Cpne1, Egfr, F3, Gpx1, Hbegf, Igfbp5, Insr, Itgb1, Myorg, Ngfr, Pik3cg, Ptk2, Ptprj, Rara, Rictor, Sema5a, Src, Stk3, Tcf7l2, Tek, Thbs1, Vegfa
GO:1901701	cellular response to oxygen-containing compound	803	205	136.59	0.00440	Aacs, Aanat, Abca1, Abl1, Abl2, Acaca, Actb, Adam15, Adam9, Adcy2, Adcy3, Adcy5, Adcy6, Adcy7, Add1, Adh5, Adipoq, Adipor1, Adnp2, Adprhl2, Adra2a, Adrb2, Adrm1, Agap3, Ager, Agt, Agtrap, Ahcyl1, Ahr, Akap6, Akap7, Akap8, Akr1a1, Akr1b3, Akr1b8, Akt1, Akt2, Akt3, Aldh1a2, Amigo1, Ankrd26, Ankzf1, Ano1, Anxa1, Anxa5, Apc, Apex1, Aplp1, App, Appl1, Appl2, Aqp1, Aqp4, Ar, Arhgef2, Arid5a, Arpc2, Arr…	Abca1, Abl1, Acaca, Actb, Adcy5, Adcy6, Adra2a, Adrb2, Akr1b3, Ano1, Anxa1, Appl2, Aqp4, Arhgef2, Arid5a, Arrb1, Atf4, Atg7, Baiap2l1, Bcl10, Bcr, Cacnb1, Capn1, Capn2, Ccnd3, Cdh1, Cdk2, Cebpb, Cib2, Cish, Clu, Cpeb2, Csk, Cxcl16, Cyfip1, Dnmt1, Egfr, Egr1, Ehmt2, Eif4ebp1, Enho, Epha4, Ezh2, Ezr, Fancc, Fdx1, Fer, Fes, Folr1, Fos, Gch1, Gck, Ghr, Gnai2, Gnas, Gpam, Gpx1, Gramd1a, Grb10, Grk2, G…
GO:0051592	response to calcium ion	96	27	16.33	0.00440	Adam9, Add1, Adgrv1, Ahcyl1, Alg2, Alox15, Alox5ap, Anxa11, Anxa5, Anxa7, Apobec1, Asph, Braf, Capn3, Carf, Casr, Clic4, Cpne1, Cpne2, Cpne3, Cpne5, Cpne8, Cpne9, Dmtn, Ect2, Egfr, Entpd6, Ep300, Fos, Fosb, Fus, Gdi1, Gpld1, Hcn1, Hnrnpd, Homer1, Hpca, Htt, Iqgap1, Itpkb, Itpr3, Jun, Junb, Jund, Kcnh1, Kcnma1, Kcnmb2, Kcnmb3, Kcnmb4, Krt10, Lgmn, Mcoln1, Mef2a, Mef2c, Mnat1, Mylk, Ncstn, Nfatc3, …	Alox15, Alox5ap, Anxa11, Anxa7, Apobec1, Asph, Capn3, Clic4, Cpne1, Cpne3, Cpne5, Cpne8, Egfr, Ep300, Fos, Fosb, Fus, Homer1, Itpr3, Jun, Junb, Jund, Pla2g4a, Prkaa1, Slc25a12, Stim1, Thbs1
GO:0000187	activation of MAPK activity	96	27	16.33	0.00440	Alk, Arrb1, Avpi1, Bmp2, Cd40lg, Cd74, Cd81, Chrna7, Crkl, Cspg4, Cxcl17, Dab2, Dab2ip, Drd4, Egf, Ercc6, Ern1, Ern2, Erp29, Fgd4, Fgf1, Fgf10, Frs2, Gab1, Gdf15, Ghr, Ghrl, Hgf, Igf1, Ighm, Il1b, Inava, Insr, Itga1, Kars, Kit, Lpar1, Lpar2, Lpar3, Lrrk2, Madd, Map2k1, Map2k2, Map2k3, Map2k4, Map2k5, Map2k6, Map2k7, Map3k1, Map3k10, Map3k11, Map3k12, Map3k13, Map3k20, Map3k21, Map3k5, Map3k9, Map…	Arrb1, Avpi1, Dab2, Drd4, Fgf1, Gab1, Ghr, Insr, Kit, Map2k3, Map3k1, Map3k20, Map3k9, Mdfic, Met, Muc20, Plce1, Ptprc, Pxn, Ripk1, Ripk2, Shc1, Tgfa, Tgfb3, Thbs1, Tirap, Wnt7b
GO:0019751	polyol metabolic process	96	27	16.33	0.00440	Acer2, Acer3, Akr1b3, Asah1, Asah2, Coq2, Coq3, Cyp27a1, Cyp2r1, Degs2, Dgat2, Dhfr, Dysf, Ephx1, Fgf2, Galk1, Gba, Gch1, Gk, Gk5, Got1, Grk3, Impa1, Impa2, Inpp1, Inpp4b, Inpp5a, Inpp5b, Inpp5e, Inpp5j, Inpp5k, Inppl1, Ip6k1, Ip6k2, Ipmk, Ippk, Isyna1, Itpk1, Itpka, Itpkb, Itpkc, Mecp2, Mogat1, Mogat2, Mtmr2, Mtmr7, Myof, Nudt10, Nudt11, Nudt3, Nudt4, Ocrl, P2ry1, P2ry6, Pcbd1, Pcbd2, Pck2, Pgp,…	Acer3, Akr1b3, Asah1, Asah2, Cyp27a1, Degs2, Gch1, Gk, Grk3, Impa2, Inpp5a, Inpp5b, Inppl1, Itpkc, Mecp2, Myof, Nudt4, Plcb2, Plce1, Plcg2, Plch1, Plch2, Ptk2b, Qdpr, Slc5a3, Spr, Sptlc2
GO:1904705	regulation of vascular smooth muscle cell proliferation	48	16	8.16	0.00443	Adamts1, Adipoq, Agt, Apln, Bmpr1a, Camk2d, Cdkn1a, Cdkn1b, Ddx39b, Dnmt1, Drd4, Ern1, Fgf2, Fgf9, Foxj2, Frs2, Gnai2, Gnai3, Grk2, Hmox1, Hpgd, Htr1b, Igf1, Igfbp5, Jak2, Jun, Ldlrap1, Map3k5, Mdm2, Mef2c, Mef2d, Mfn2, Mmp2, Mmp9, Nqo2, Nr4a3, P2ry6, Pak1, Pdcd4, Pdgfb, Pparg, Prkg1, Pten, Rgs5, Sod2, Tert, Tgfb3, Tnf	Cdkn1a, Cdkn1b, Dnmt1, Drd4, Gnai2, Gnai3, Grk2, Igfbp5, Jak2, Jun, Mef2d, Nqo2, Nr4a3, Pdcd4, Rgs5, Tgfb3
GO:0046849	bone remodeling	78	28	13.27	0.00450	Acp5, Adam8, Adrb2, Atp6ap1, Car2, Cartpt, Ceacam1, Csf1r, Csk, Cthrc1, Ctnnb1, Ctsk, Ctss, Cyp19a1, Dcstamp, Def8, Efna2, Efna4, Egfr, Enpp1, Epha2, Fcgr4, Fgfr3, Gja1, Grem1, Gsk3b, Hnf1a, Htr1b, Idua, Ihh, Il6, Il7, Inpp4b, Inpp5d, Itgav, Lgr4, Lrp5, Lrp6, Lrrk1, Ltbp3, Mdk, Mitf, Ncdn, Nf1, Notch2, P2rx7, P3h4, Pdk4, Plekhm1, Ppargc1b, Prkca, Ptger4, Ptk2b, Ptn, Rab3d, Rab7, Rac1, Rac2, Rassf…	Adrb2, Ceacam1, Csk, Egfr, Gja1, Idua, Inpp5d, Itgav, Lgr4, Lrp5, Lrp6, Lrrk1, Ltbp3, Mdk, Notch2, P3h4, Plekhm1, Prkca, Ptk2b, Rac1, Sfrp1, Src, Suco, Tcirg1, Tfrc, Traf6, Ubash3b, Vegfa
GO:0007435	salivary gland morphogenesis	32	12	5.44	0.00451	Bmp7, Btbd7, Cdh1, Ctnnd1, Dag1, Eda, Egfr, Esrp1, Esrp2, Fgf10, Fgf7, Fgfr1, Fgfr2, Hgf, Il6, Lama5, Met, Nfib, Nrp1, Ntn4, Pax6, Pdgfa, Pdgfb, Plxna1, Plxnd1, Polb, Sema3a, Sema3c, Snai2, Tgm2, Tnf, Twsg1	Bmp7, Cdh1, Ctnnd1, Dag1, Egfr, Esrp2, Fgfr1, Lama5, Met, Ntn4, Pax6, Sema3a
GO:0060674	placenta blood vessel development	32	12	5.44	0.00451	Akt1, Arid1a, Ccn1, Fbxw8, Fosl1, Fzd5, Ggnbp2, Hes1, Hey1, Hey2, Hs6st1, Junb, Llgl2, Map2k1, Mapk1, Ncoa6, Nfe2, Notch2, Nr2f2, Nsdhl, Ovol2, Pkd1, Pkd2, Plcd3, Plg, Rbm15, Rbpj, Socs3, Spint1, Tmed2, Vash1, Vash2	Ccn1, Fosl1, Fzd5, Hes1, Hey1, Junb, Notch2, Rbm15, Rbpj, Socs3, Spint1, Vash2
GO:1903202	negative regulation of oxidative stress-induced cell death	44	15	7.48	0.00455	Atf4, Atg7, Bag5, Ctnnb1, Fbxo7, Fyn, Fzd1, Gfer, Glrx, Gpr37, Gpx1, Hgf, Hif1a, Hk3, Hspb1, Hsph1, Lrrk2, Mapk7, Meak7, Met, Ncoa7, Nfe2l2, Ngb, Nme5, Nol3, Nono, Nr4a3, Oxr1, Park7, Pde8a, Pink1, Prkn, Psap, Pycr1, Rack1, Rest, Rnf146, Sirt1, Slc7a11, Sod2, Tbc1d24, Trap1, Tsc1, Txn1	Atf4, Atg7, Bag5, Fzd1, Gpx1, Hspb1, Mapk7, Met, Ncoa7, Nr4a3, Pde8a, Pink1, Rest, Sirt1, Trap1
GO:0035567	non-canonical Wnt signaling pathway	48	19	8.16	0.00456	Abl1, Abl2, Ankrd6, Celsr1, Celsr3, Csnk1d, Csnk1e, Cthrc1, Daam2, Dab2, Dact1, Dvl1, Dvl2, Dvl3, Fzd1, Fzd2, Fzd3, Fzd4, Fzd5, Fzd6, Fzd7, Fzd8, Fzd9, Gpc3, Grhl3, Ift80, Lrp6, Med12, Mks1, Mllt3, Nkd1, Plekha4, Ptk7, Rac1, Rnf213, Ror2, Ryk, Sfrp1, Sfrp2, Sfrp5, Tiam1, Vangl2, Wnt11, Wnt4, Wnt5a, Wnt7b, Wnt9b, Znrf3	Abl1, Ankrd6, Celsr1, Dab2, Fzd1, Fzd5, Fzd6, Fzd7, Fzd8, Gpc3, Lrp6, Nkd1, Ptk7, Rac1, Sfrp1, Tiam1, Vangl2, Wnt7b, Znrf3
GO:0060044	negative regulation of cardiac muscle cell proliferation	14	7	2.38	0.00461	Apc, Cited2, Cxadr, Gja1, Hdac2, Jarid2, Kcnk2, Mapk11, Meis1, Pten, Ripk1, Sav1, Tgfbr2, Trp73	Cited2, Gja1, Kcnk2, Meis1, Ripk1, Sav1, Tgfbr2
GO:0035970	peptidyl-threonine dephosphorylation	14	7	2.38	0.00461	Dusp1, Dusp10, Dusp18, Dusp4, Dusp5, Pdp1, Pdp2, Ppm1a, Ppm1b, Ppm1d, Ppm1e, Ppm1f, Ppm1g, Ppp2ca	Dusp1, Dusp10, Dusp4, Dusp5, Pdp2, Ppm1d, Ppp2ca
GO:0003197	endocardial cushion development	36	13	6.12	0.00461	Acvr1, Acvrl1, Bmp2, Bmp7, Bmpr1a, Bmpr2, Cited2, Dchs1, Eng, Epha3, Erbb3, Hey1, Heyl, Isl1, Jag1, Mdm2, Mdm4, Msx1, Msx2, Nedd4, Nos3, Notch1, Rbm24, Rbpj, Robo1, Robo2, Smad4, Snai1, Snai2, Sox9, Tbx2, Tgfb2, Tgfbr1, Tgfbr2, Thbs1, Tmem100	Bmp7, Cited2, Erbb3, Hey1, Nedd4, Notch1, Rbm24, Rbpj, Robo1, Sox9, Tgfb2, Tgfbr2, Thbs1
GO:0045124	regulation of bone resorption	36	13	6.12	0.00461	Adam8, Atp6ap1, Car2, Cartpt, Ceacam1, Csf1r, Csk, Cyp19a1, Dcstamp, Def8, Egfr, Fcgr4, Idua, Il6, Inpp5d, Itgav, Lrp6, Ltbp3, Nf1, P2rx7, Pdk4, Plekhm1, Ppargc1b, Prkca, Ptger4, S1pr1, Siglec15, Spp1, Syk, Tfrc, Tmem119, Tmem64, Tnfrsf11a, Trf, Ubash3b, Vegfa	Ceacam1, Csk, Egfr, Idua, Inpp5d, Itgav, Lrp6, Ltbp3, Plekhm1, Prkca, Tfrc, Ubash3b, Vegfa
GO:0099054	presynapse assembly	36	13	6.12	0.00461	App, Arf6, Bsn, Cadm1, Cbln1, Cbln2, Clstn3, Dvl1, Efnb1, Efnb2, Eif4g1, Farp1, Fzd1, Fzd5, Gpc4, Grid2, Il1rap, Il1rapl1, Lrfn3, Lrfn4, Lrp4, Lrrtm3, Mdga2, Nlgn2, Nlgn3, Nrxn1, Ntng2, Ntrk3, Pcdh17, Pclo, Pten, Ptprd, Ptprs, Sdcbp, Slitrk2, Snca	Arf6, Efnb1, Efnb2, Eif4g1, Farp1, Fzd1, Fzd5, Gpc4, Il1rap, Lrfn4, Lrp4, Nlgn2, Ptprd
GO:0006639	acylglycerol metabolic process	97	33	16.5	0.00471	Abhd12, Abhd16a, Abhd2, Abhd5, Abhd6, Acsl1, Acsl4, Acsl5, Acsl6, Agpat5, Apobec1, Apobr, Apoc1, Apoe, Apoh, Atg14, C3, Cat, Ccnc, Cd36, Cdk8, Ces1d, Cnep1r1, Cps1, Cpt1a, Ctdnep1, Cyp2e1, Dagla, Daglb, Dbi, Ddhd2, Dgat1, Dgat2, Dgka, Dgkb, Dgkd, Dgke, Dgkg, Dgkh, Dgki, Dgkk, Dgkq, Dgkz, Esr1, Fgf21, Fitm2, Gk, Gk5, Gnb3, Gpam, Gpat3, Gpat4, Gpld1, Gpx1, Il6st, Insig1, Insig2, Ldlr, Lipc, Lipe, L…	Abhd2, Acsl1, Acsl4, Acsl5, Apobec1, Cat, Ces1d, Cpt1a, Daglb, Dbi, Dgka, Dgkg, Dgkh, Dgki, Dgkz, Gk, Gpam, Gpx1, Il6st, Insig1, Ldlr, Lipg, Mgll, Pik3cg, Plaat3, Pnpla2, Scarb1, Scd1, Sik1, Sirt1, Srebf1, Tcf7l2, Thrb
GO:0060348	bone development	184	53	31.3	0.00477	Abi1, Acp5, Actn3, Akap13, Alpl, Amer1, Ankrd11, Ano6, Anxa2, Anxa6, Asxl1, Asxl2, Atp6ap1, Axin2, Bbx, Bglap, Bglap3, Bgn, Bmp2, Bmp6, Cadm1, Carm1, Cbs, Chad, Chsy1, Cited2, Coch, Col12a1, Col14a1, Col1a1, Col20a1, Col27a1, Col2a1, Col6a1, Col7a1, Csgalnact1, Ctc1, Cyp26b1, Dchs1, Dhrs3, Dlx5, Dym, Ep300, Fam20c, Fat4, Fbn1, Fbxw7, Fgf18, Fgfr2, Fgfr3, Fli1, Foxc1, Foxn3, Frem1, Ghrl, Gja1, Glg…	Akap13, Amer1, Ano6, Anxa2, Anxa6, Asxl1, Asxl2, Axin2, Bbx, Cited2, Coch, Ep300, Fbxw7, Foxn3, Frem1, Gja1, Gnas, Idua, Inppl1, Insig1, Kit, Lrp5, Lrp6, Lrrk1, Ltbp3, Ltf, Med1, Mef2d, Meis1, Mmp14, Nab2, Nbeal2, Notch2, P3h1, Papss2, Pdgfc, Ptpn6, Ptprc, Rara, Rflna, Sbds, Serpinh1, Sh2b3, Smad5, Sox9, Src, Srf, Sulf1, Tgfbr2, Thbs1, Tjp2, Trp53, Trpv4
GO:0031331	positive regulation of cellular catabolic process	326	90	55.45	0.00478	5330417C22Rik, Abcd1, Abcd2, Abhd5, Acsl5, Actn3, Adam8, Adam9, Adra2a, Adrb2, Ager, Ago2, Akt1, Akt2, Ambra1, Amer1, Ankib1, Apoe, Apoh, App, Arih1, Arih2, Atg16l1, Atg7, Atm, Atpif1, Atxn3, Aurka, Axin1, Bag2, Bag3, Bag6, Bax, Bbs7, Bcap31, Bcl2l11, Becn1, Bid, Bnip3, Bnip3l, Btg2, C9orf72, Cbfa2t3, Ccdc22, Cd81, Cdc37, Chfr, Clec16a, Clu, Cnot1, Cnot6l, Cnot7, Cnot8, Cop1, Cpeb3, Cpt1a, Csnk1a…	Acsl5, Adra2a, Adrb2, Amer1, Atg7, Atxn3, Bag2, Bag3, Bnip3l, Btg2, Clu, Cnot1, Cnot6l, Cpt1a, Ctsc, Dab2, Dcn, Eif2ak4, Entpd5, Ezr, Faf1, Fam122a, Fbxw7, Flcn, Fyco1, Gck, Gclc, Gigyf2, Gnai3, Hk2, Hspa1a, Hspa1b, Hspb8, Il33, Insr, Irs1, Ldlr, Mex3d, Mif, Mov10, Nupr1, Optn, Pabpc1, Pias1, Pim2, Pink1, Plk2, Plk3, Pnpla2, Prkaa1, Ptk2, Ptk2b, Ralb, Rbm24, Rc3h1, Rchy1, Rdx, Rgma, Ripk2, Rnf144…
GO:0001667	ameboidal-type cell migration	347	121	59.02	0.00481	Abl1, Acta2, Actr3, Acvr1, Acvr1b, Acvrl1, Adam17, Adam8, Adam9, Adamts9, Adgra2, Adgrb1, Adipor1, Adtrp, Ager, Ago2, Agt, Akap12, Akt1, Akt3, Alox12, Alx1, Amot, Amotl1, Amotl2, Anln, Anxa1, Anxa3, Anxa6, Apoe, Apoh, Appl1, Appl2, Aqp1, Arf6, Arhgap4, Arhgdib, Arid5b, Arsb, Atp5a1, Atp5b, Bag4, Bcar1, Bcas3, Bmp7, Bmper, Bmpr2, Braf, C1qbp, Calr, Cap1, Capn7, Card10, Ccbe1, Ccn3, Cd63, Cdh13, Ce…	Abl1, Akap12, Amot, Amotl1, Amotl2, Anxa1, Anxa6, Appl2, Arf6, Arhgap4, Arid5b, Arsb, Bmp7, Cap1, Card10, Ccn3, Cd63, Ceacam1, Cygb, Dcn, Dock1, Dock5, Dusp10, Efnb1, Efnb2, Egr3, Emp2, Epb41l5, Ephb4, Eppk1, Ets1, Fap, Fat2, Fbxw7, Fer, Fgf1, Fgfr1, Folr1, Gab2, Gpx1, Grn, Hbegf, Hdac7, Hspb1, Iqsec1, Itga3, Itgav, Itgb1, Itgb4, Jun, Jup, Kit, Klf4, Lama5, Lrp5, Lrp6, Map2k3, Map3k3, Map4k4, Mar…
GO:0090288	negative regulation of cellular response to growth factor stimulus	115	31	19.56	0.00482	Abl1, Adam17, Adgra2, Agt, Apln, Bambi, Bcl9l, Bmper, Cadm4, Cask, Cav2, Cd59a, Cflar, Chrdl1, Chrdl2, Chst11, Cidea, Cnmd, Creb3l1, Ctdspl2, Dab2ip, Dand5, Dcn, Dnm2, Eid2, Emilin1, Epn2, Fam72a, Fam89b, Fbn1, Fgfrl1, Fstl3, Fuz, Fzd1, Gdf3, Glg1, Gpc1, Grem1, Grem2, Hgs, Hhex, Hipk2, Hspa5, Htra1, Htra3, Ldlrad4, Lemd2, Lemd3, Lrp2, Ltbp1, Nbl1, Nedd4, Nepn, Ngfr, Notch1, Nrros, Ofd1, Onecut2, …	Abl1, Bambi, Bcl9l, Cadm4, Dcn, Fgfrl1, Fzd1, Hipk2, Lrp2, Nedd4, Ngfr, Notch1, Peg10, Ptprf, Rasl11b, Sfrp1, Sirt1, Skil, Slit2, Smad7, Smurf2, Spry1, Sulf1, Tcf7l2, Tgfb3, Thbs1, Tob1, Trp53, Xbp1, Xdh, Zfp451
GO:0045860	positive regulation of protein kinase activity	377	113	64.13	0.00484	Abl1, Ace, Acsl1, Acvr2b, Adam17, Adam8, Adam9, Adipoq, Adnp, Adora1, Adra1a, Adra2a, Adrb2, Agap2, Ager, Agrn, Agt, Ajuba, Akap13, Akap6, Akt1, Alk, Als2, Arhgef5, Arrb1, Arrb2, Atg13, Atp2b4, Avpi1, Axin1, Axin2, Bmp2, Bora, C1qtnf9, Cab39, Cacul1, Camk1, Camkk1, Camkk2, Card10, Cartpt, Cass4, Ccdc88a, Ccn1, Ccnd1, Ccnd2, Ccnd3, Ccny, Ccnyl1, Cd24a, Cd300a, Cd4, Cd40lg, Cd74, Cd81, Cdc25b, Cdc6…	Abl1, Acsl1, Adnp, Adora1, Adra2a, Adrb2, Akap13, Arhgef5, Arrb1, Avpi1, Axin2, Camkk1, Card10, Ccn1, Ccnd3, Ccny, Ccnyl1, Cd24a, Cdc25b, Cdkn1a, Cdkn1b, Ceacam1, Chil1, Clu, Csk, Dab2, Dag1, Drd4, Egfr, Egr1, Emp2, Epha4, Erbb2, Erbb3, Ezh2, F2r, Fbxw7, Fgf1, Fgfr1, Fzd5, Fzd8, Gab1, Gadd45a, Gadd45b, Gadd45g, Ghr, Gprc5b, Il6ra, Insr, Irak1, Jak2, Kit, Ltf, Malt1, Map2k3, Map3k1, Map3k14, Map3k…
GO:0010640	regulation of platelet-derived growth factor receptor signaling pathway	21	9	3.57	0.00485	Adipoq, Apod, Cbl, Cblb, F3, Glrx, Hgs, Hip1, Hip1r, Ift20, Inppl1, Lox, Lrig2, Lrp1, Ndrg4, Phf14, Ptpn2, Ptprj, Slc9a3r1, Snca, Src	Apod, Cblb, F3, Hip1r, Inppl1, Lrig2, Ptprj, Slc9a3r1, Src
GO:0050890	cognition	261	61	44.39	0.00488	Aaas, Abca7, Abcc8, Abi2, Abl2, Adcy1, Adcy3, Adgrb3, Adgrf1, Adnp, Adora1, Adrb1, Adrb2, Aff2, Ager, Agt, Amph, Ap1s2, Apbb1, Apoe, App, Arc, Arf4, Asic1, Atad1, Atp1a2, Atp1a3, Atp8a1, Atxn1, Atxn1l, B2m, B4galt2, Bace1, Bche, Bdnf, Bhlhb9, Braf, Brinp1, Brsk1, Btbd9, Btg2, C5ar1, Cacna1c, Cacna1e, Calb1, Camk4, Casp3, Cbr3, Ccnd2, Cdk5, Chat, Chd7, Chd8, Chl1, Chmp2b, Chrna4, Chrna7, Chrnb2, C…	Abi2, Adnp, Adora1, Adrb2, Ap1s2, Arc, Atp1a2, Atp8a1, Atxn1, B2m, Btg2, Chat, Cln3, Cyfip1, Dbi, Dgcr2, Dgki, Dop1b, Drd4, Egfr, Egr1, Ehmt2, Eif2ak4, Ep300, Ephb2, Fam107a, Gm2a, Gnas, Gpr155, Hmgcr, Idua, Itga3, Itgb1, Itpr3, Jun, Kit, Kmt2a, Ldlr, Man2b1, Mapt, Mdk, Mecp2, Meis2, Mgat3, Ntrk2, Pax6, Pde1b, Pias1, Pla2g6, Plk2, Prkar2b, Prkca, Ptgs1, Ptgs2, Rgs14, Sct, Serpinf1, Shc3, Slc11a2,…
GO:0003015	heart process	158	46	26.87	0.00490	Ace, Ada, Adm, Adora1, Adra1a, Adrb1, Adrb2, Agrn, Agt, Akap13, Akap6, Ank2, Apln, Atg5, Atp1a1, Atp1a2, Atp1a3, Atp1b1, Atp2a2, Atp2b4, Atp5j, Bin1, Cacna1b, Cacna1c, Cacna1d, Cacna1e, Cacna1h, Cacna2d1, Cacna2d2, Cacnb2, Calca, Camk2d, Ccn2, Cdc42, Chga, Chrna7, Cxadr, Cxcr4, Dlg1, Dmd, Dmpk, Dnm1l, Drd2, Dsc2, Dsg2, Dsp, Edn2, Ehd3, Epas1, Fgf13, Flna, Fxyd1, Fyn, Gaa, Gch1, Gja1, Gjc1, Gjd3, …	Adora1, Adrb2, Akap13, Atp1a2, Cacna2d2, Dsc2, Dsg2, Dsp, Epas1, Flna, Gaa, Gch1, Gja1, Gnai2, Gpx1, Grk2, Hbegf, Jak2, Jup, Kcnj5, Map2k3, Met, Nedd4l, Nup155, Pde4d, Pebp1, Pik3r1, Pkp2, Prkca, Rgs2, S100a1, Sema3a, Sirt1, Smad5, Smad7, Smtn, Src, Srebf1, Tgfb2, Thrb, Tmem65, Tnnt1, Trpm4, Wwtr1, Yap1, Zc3h12a
GO:0048872	homeostasis of number of cells	262	78	44.56	0.00494	Abl1, Acvr1b, Acvr2a, Ada, Adam17, Adar, Add1, Adgrf4, Adgrf5, Afdn, Ahr, Akt1, Akt3, Alas2, Ampd3, Ank1, Ankrd54, Anxa1, Arid4a, Asxl1, Atpif1, Atxn2, Axin1, Axl, B2m, Bak1, Bap1, Bax, Bcl10, Bcl2, Bcl2l11, Bcl6, Bcr, Bmi1, Bpgm, Cacna1f, Carmil2, Casp3, Ccn3, Ccnb2, Ccr2, Cd24a, Cd44, Cd74, Cdh2, Cdk6, Ceacam1, Cebpg, Chst3, Cited2, Col14a1, Coro1a, Csf1, Cxcl5, Cyld, Dmtn, Dnaja3, Dnase2a, Doc…	Abl1, Acvr2a, Afdn, Ampd3, Anxa1, Arid4a, Asxl1, B2m, Bak1, Bcl10, Bcr, Bpgm, Ccn3, Cd24a, Cd44, Ceacam1, Cited2, Cyld, Epas1, Ets1, Ezh2, F2r, Fancc, Flvcr1, Gfi1b, Gigyf2, Gpam, Hmgb2, Id2, Inpp5d, Jak2, Kit, Kmt2a, Kmt2e, L3mbtl3, Lgr4, Lmo1, Lmo2, Lyn, Mecom, Med1, Mif, Myb, Napepld, Notch1, Pik3cb, Rac1, Rac3, Rc3h1, Rps19, Rps24, Rps6, Sh2b3, Skil, Slc11a2, Smad5, Sos1, Sos2, Sox9, Sp1, Sp3…
GO:0042089	cytokine biosynthetic process	90	35	15.31	0.00494	Ager, Akap12, App, Bcl10, Bcl3, Ccr2, Cd1d1, Cd276, Cd74, Cebpb, Cebpg, Cma1, Crebbp, Cx3cr1, Cybb, Egr1, Errfi1, Fcgr3, Foxj1, Gadd45g, Ghrl, Glmn, Grk2, Hspb1, Icosl, Ifnar1, Il18, Il19, Il1a, Il1b, Il1rap, Il6, Inhbb, Inpp5d, Irf1, Irf3, Irf7, Irf9, Jak2, Klf4, Lag3, Lbp, Ltb, Map2k3, Map2k5, Mapkapk2, Mast2, Muc16, Myd88, Nfkb1, Nmi, Nod1, Pawr, Pcsk5, Prkcq, Psen1, Ptafr, Ptprc, Rel, Rela, R…	Akap12, Bcl10, Cebpb, Crebbp, Egr1, Errfi1, Gadd45g, Grk2, Hspb1, Il1rap, Inpp5d, Irf1, Irf7, Irf9, Jak2, Klf4, Map2k3, Mapkapk2, Muc16, Myd88, Nfkb1, Nmi, Pawr, Pcsk5, Ptprc, Rel, Stat3, Stat5a, Stat5b, Thbs1, Ticam1, Tirap, Tnfrsf8, Traf6, Zfp36
GO:2000096	positive regulation of Wnt signaling pathway, planar cell polarity pathway	8	5	1.36	0.00504	Abl1, Abl2, Ankrd6, Dab2, Gpc3, Mllt3, Nkd1, Plekha4	Abl1, Ankrd6, Dab2, Gpc3, Nkd1
GO:0007440	foregut morphogenesis	8	5	1.36	0.00504	Acvr2b, Ctnnb1, Epb41l5, Foxp4, Nckap1, Notch1, Smad2, Smad3	Epb41l5, Foxp4, Notch1, Smad2, Smad3
GO:0003091	renal water homeostasis	8	5	1.36	0.00504	Adcy6, Akr1b3, Aqp1, Aqp3, Aqp4, Atp6v1b1, Inpp5k, Wfs1	Adcy6, Akr1b3, Aqp3, Aqp4, Atp6v1b1
GO:0003149	membranous septum morphogenesis	8	5	1.36	0.00504	Fgfr2, Fzd1, Fzd2, Id2, Nsd2, Tgfb2, Tgfbr2, Vangl2	Fzd1, Id2, Tgfb2, Tgfbr2, Vangl2
GO:0072033	renal vesicle formation	8	5	1.36	0.00504	Ctnnb1, Fmn1, Kif26b, Sall1, Smo, Sox8, Sox9, Wnt4	Fmn1, Kif26b, Sall1, Sox8, Sox9
GO:2000973	regulation of pro-B cell differentiation	8	5	1.36	0.00504	Flcn, Fnip1, Hes1, Hes5, Notch1, Nudt21, Sos1, Sos2	Flcn, Hes1, Notch1, Sos1, Sos2
GO:0045741	positive regulation of epidermal growth factor-activated receptor activity	8	5	1.36	0.00504	Adam17, Adora1, Adra2a, Egf, Fbxw7, Ncf1, Neurl1a, Tgfa	Adora1, Adra2a, Fbxw7, Neurl1a, Tgfa
GO:0022028	tangential migration from the subventricular zone to the olfactory bulb	8	5	1.36	0.00504	Fgfr1, Lrrk2, Ogdh, Rac1, Robo1, Slit1, Slit2, Srf	Fgfr1, Rac1, Robo1, Slit2, Srf
GO:0014031	mesenchymal cell development	70	21	11.91	0.00505	Acvr1, Aldh1a2, Alx1, Anxa6, Bcl2, Bmp7, Bmpr1a, Cfl1, Cited2, Coro1c, Dicer1, Efnb1, Erbb4, Fam172a, Fn1, Folr1, Foxc1, Foxc2, Hes1, Hey1, Hey2, Heyl, Hif1a, Isl1, Jag1, Kbtbd8, Kitl, Klhl12, Lama5, Mapk1, Mapk3, Notch1, Nrp1, Nrp2, Nrtn, Ovol2, Pax6, Pdcd6, Pef1, Phactr4, Rdh10, Ret, Sema3a, Sema3b, Sema3c, Sema3d, Sema3e, Sema3f, Sema4a, Sema4b, Sema4c, Sema4d, Sema4f, Sema4g, Sema5a, Sema5b, …	Anxa6, Bmp7, Cited2, Efnb1, Folr1, Hes1, Hey1, Kbtbd8, Lama5, Notch1, Pax6, Phactr4, Rdh10, Sema3a, Sema3b, Sema4b, Sema5a, Sema6c, Sox11, Sox8, Sox9
GO:0048864	stem cell development	70	21	11.91	0.00505	Acvr1, Aldh1a2, Alx1, Anxa6, Bmp7, Bmpr1a, Cfl1, Cited2, Coro1c, Dicer1, Efnb1, Erbb4, Fam172a, Fgf2, Fn1, Folr1, Foxc1, Foxc2, Hes1, Hif1a, Isl1, Jag1, Kbtbd8, Kitl, Klhl12, Lama5, Mapk1, Mapk3, Msi2, Nrp1, Nrp2, Nrtn, Ovol2, Pax6, Pdcd6, Pef1, Phactr4, Ptprc, Rdh10, Ret, Sema3a, Sema3b, Sema3c, Sema3d, Sema3e, Sema3f, Sema4a, Sema4b, Sema4c, Sema4d, Sema4f, Sema4g, Sema5a, Sema5b, Sema6a, Sema6…	Anxa6, Bmp7, Cited2, Efnb1, Folr1, Hes1, Kbtbd8, Lama5, Pax6, Phactr4, Ptprc, Rdh10, Sema3a, Sema3b, Sema4b, Sema5a, Sema6c, Sox11, Sox8, Sox9, Wnt7b
GO:0043619	regulation of transcription from RNA polymerase II promoter in response to oxidative stress	11	6	1.87	0.00510	Ankrd2, Arnt, Atf4, Cd36, Chd6, Epas1, Hif1a, Hmox1, Nfe2l2, Sesn2, Sin3a	Arnt, Atf4, Chd6, Epas1, Sesn2, Sin3a
GO:0070986	left/right axis specification	11	6	1.87	0.00510	Arl13b, Cited2, Dll1, Epb41l5, Hspb11, Ift172, Mns1, Notch1, Notch2, Pkd1l1, Smo	Arl13b, Cited2, Dll1, Epb41l5, Notch1, Notch2
GO:0048642	negative regulation of skeletal muscle tissue development	11	6	1.87	0.00510	Akirin1, Capn3, Ephb1, Nras, S100b, Six4, Tgfb1, Tsc22d3, Usp19, Usp2, Ybx3	Capn3, Ephb1, Nras, Six4, Tsc22d3, Usp2
GO:0021978	telencephalon regionalization	11	6	1.87	0.00510	Adgrg1, Bmp2, Dmrta2, Emx1, Emx2, Eomes, Lhx2, Otx2, Pax6, Six3, Tra2b	Adgrg1, Dmrta2, Otx2, Pax6, Six3, Tra2b
GO:0035358	regulation of peroxisome proliferator activated receptor signaling pathway	11	6	1.87	0.00510	Alox15, Alox8, Asxl1, Asxl2, Cited2, Cyp2j6, Fabp5, Gps2, Plin5, Sirt1, Stard10	Alox15, Asxl1, Asxl2, Cited2, Cyp2j6, Sirt1
GO:0002024	diet induced thermogenesis	11	6	1.87	0.00510	Adrb1, Adrb2, Appl2, Bmp8a, Clic5, Oma1, Pparg, Sct, Sorl1, Trpv1, Trpv4	Adrb2, Appl2, Clic5, Oma1, Sct, Trpv4
GO:0035330	regulation of hippo signaling	11	6	1.87	0.00510	Ajuba, Dlg5, Limd1, Mark3, Mob3b, Nek8, Nf2, Sox11, Wtip, Wwc1, Wwc2	Dlg5, Limd1, Mark3, Nek8, Sox11, Wwc2
GO:0097011	cellular response to granulocyte macrophage colony-stimulating factor stimulus	11	6	1.87	0.00510	Akt1, Cd4, Csf2, Csf2ra, Etv3, Mapk1, Pde1b, Pde2a, Stat5a, Zfp36, Zfp36l2	Csf2ra, Pde1b, Pde2a, Stat5a, Zfp36, Zfp36l2
GO:0007369	gastrulation	134	38	22.79	0.00515	Acvr1, Acvr2a, Acvr2b, Adipoq, Amot, Apln, Arfrp1, Arid1a, Axin1, Bmp7, Bmpr1a, Bmpr2, Cdc73, Celsr1, Cfc1, Clasp1, Clasp2, Col12a1, Col5a1, Col5a2, Crb2, Ctnnb1, Ctr9, Cul3, Dact1, Dag1, Dld, Dvl1, Dvl2, Ecsit, Elf5, Eomes, Epb41l5, Epha2, Ets2, Etv2, Exoc4, Ext1, Ext2, Eya1, Fgfr1, Fn1, Foxc1, Foxc2, Frs2, Fzd7, Gata6, Gdf3, Gpi1, Hhex, Hira, Hnf1a, Hnf1b, Hsbp1, Htt, Il1rn, Itga5, Itgav, Kdm6a…	Acvr2a, Amot, Bmp7, Celsr1, Dag1, Elf5, Epb41l5, Ets2, Eya1, Fgfr1, Fzd7, Itgav, Kdm6a, Klf4, Lrp5, Lrp6, Mapk7, Mbp, Myadm, Nr4a3, Nsd1, Otx2, Plpp3, Rps6, Sfrp1, Six2, Smad2, Smad3, Sox2, Srf, Tgfbr2, Tgif1, Tgif2, Tnfaip3, Trp53, Vangl2, Wls, Zfp568
GO:0009952	anterior/posterior pattern specification	141	45	23.98	0.00515	Abi1, Acvr2a, Acvr2b, Aldh1a2, Alx1, Apc, Arc, Atm, Atp6ap2, Aurka, Axin2, Bhlhe40, Bhlhe41, Bmi1, Bmp2, Bmpr1a, Bmpr2, Bptf, Btg2, Cdon, Celsr1, Celsr2, Cfc1, Cobl, Crb2, Crkl, Ctnnb1, Ctnnbip1, Ddit3, Dll1, Dll3, Dmrt2, Emx2, Ep300, Epb41l5, Ets2, Fezf1, Foxc1, Foxc2, Frs2, Fuz, Fzd5, Gdf11, Gdf3, Gli2, Gli3, Gpc3, Grsf1, Hes1, Hes5, Hes6, Hey1, Hey2, Heyl, Hhex, Hipk1, Hipk2, Hnf1b, Hoxb9, Htt…	Acvr2a, Arc, Axin2, Bhlhe40, Bptf, Btg2, Celsr1, Cobl, Dll1, Ep300, Epb41l5, Ets2, Fzd5, Gdf11, Gpc3, Hes1, Hes6, Hey1, Hipk1, Hipk2, Kdm6a, Kmt2a, Lfng, Lrp5, Lrp6, Notch1, Nrarp, Otx1, Otx2, Pax6, Pcsk5, Pgap1, Plxna2, Rbpj, Sfrp1, Six2, Six3, Smad2, Smad3, Srf, Tcf7l1, Trp53, Vangl2, Wls, Yy1
GO:0048738	cardiac muscle tissue development	187	50	31.81	0.00519	Acadm, Acvr1, Adamts9, Adra1a, Adrb1, Agt, Akap13, Akap6, Aldh1a2, Alpk3, Apc, Arid1a, Arid2, Arrb2, Atg5, Atg7, Bmp2, Bmp7, Bmpr1a, Cacybp, Camk2d, Casp8, Cavin4, Cby1, Ccnb1, Cdc42, Cdk1, Chd7, Cited2, Col11a1, Col14a1, Creb1, Ctdp1, Ctnnb1, Cxadr, Ddx39b, Dicer1, Dipk2a, Dll1, Dll4, Dsg2, Dsp, Efnb2, Egln1, Eng, Ep300, Erbb3, Erbb4, Fadd, Fdps, Fgf1, Fgf2, Fgf20, Fgf9, Fgfr1, Fgfr2, Fhl2, Fhod…	Acadm, Akap13, Atg7, Bmp7, Casp8, Cited2, Dll1, Dsg2, Dsp, Efnb2, Ep300, Erbb3, Fdps, Fgf1, Fgfr1, Fhl2, Fzd7, Gja1, Hey1, Id2, Itgb1, Kcnk2, Lmna, Lrp2, Lrp6, Ly6e, Med1, Meis1, Met, Mrtfb, Notch1, Pdlim5, Pkp2, Prox1, Rara, Rbpj, Rgs2, Ripk1, Sav1, Sik1, Sirt1, Smad7, Srf, Tgfb2, Tgfbr2, Trip10, Ube4b, Vegfa, Yap1, Yy1
GO:0016525	negative regulation of angiogenesis	88	25	14.97	0.00521	Abcc8, Adamts1, Adamts9, Adgrb1, Adgrb2, Adgrb3, Adrb2, Ago1, Agt, Amot, Apoh, Atf2, Card10, Ccr2, Cd36, Cd59a, Cnmd, Col4a2, Creb3l1, Ctnnb1, Cx3cr1, Dab2ip, Dcn, Dll4, E2f2, Efna3, Emilin1, Epha2, Epn1, Epn2, Flcn, Foxc1, Foxj2, Foxo4, Gpr4, Gtf2i, Hdac5, Hgs, Hhex, Ism1, Itgb1bp1, Klf2, Klf4, Krit1, Lif, Map2k5, Mecp2, Minar1, Nf1, Ngfr, Ngp, Notch1, Pdcd10, Pde3b, Pgk1, Pik3r2, Plg, Plk2, Pml…	Adrb2, Amot, Card10, Dcn, Flcn, Klf4, Mecp2, Ngfr, Notch1, Pde3b, Plk2, Pml, Ptprm, Rgcc, Rock2, Serpinf1, Shc1, Spred1, Stard13, Stat1, Sulf1, Tcf4, Tek, Tgfb2, Thbs1
GO:0042542	response to hydrogen peroxide	111	30	18.88	0.00527	Abl1, Adam9, Akr1b3, Ankzf1, Anxa1, Apex1, Aptx, Aqp1, Axl, Bcl2, Bnip3, Capn1, Casp3, Casp6, Cat, Cfl1, Crk, Cryab, Cyp11a1, Ect2, Endog, Ezh2, Fabp1, Fbxo7, Foxo3, Foxp1, Fxn, Fyn, Glrx, Glrx2, Gpr37, Gpx1, Hdac2, Hdac6, Hgf, Hk3, Hmox1, Hp, Hsf1, Hsph1, Il6, Impact, Kdm6b, Kpna4, Lck, Lcn2, Lig1, Lrrk2, Map3k5, Mapk13, Mapk7, Mapk8, Mb, Met, Mmp2, Net1, Nfe2l2, Ngb, Nol3, Nqo1, Nr4a3, Oser1, P…	Abl1, Akr1b3, Anxa1, Capn1, Cat, Cryab, Ezh2, Gpx1, Lig1, Mapk13, Mapk7, Met, Net1, Nr4a3, Oser1, Pawr, Pde8a, Pink1, Pld2, Prkaa1, Ptk2b, Rhob, Ripk1, Sirt1, Src, Stat6, Stk24, Tnfaip3, Trap1, Trp53
GO:0042035	regulation of cytokine biosynthetic process	79	29	13.44	0.00532	Ager, Akap12, App, Bcl10, Bcl3, Ccr2, Cd1d1, Cd276, Cd74, Cebpb, Cebpg, Crebbp, Cx3cr1, Cybb, Egr1, Errfi1, Fcgr3, Foxj1, Ghrl, Glmn, Grk2, Hspb1, Icosl, Il1a, Il1b, Il6, Inhbb, Inpp5d, Irf1, Irf3, Jak2, Klf4, Lag3, Lbp, Ltb, Map2k3, Map2k5, Mapkapk2, Mast2, Muc16, Myd88, Nfkb1, Nmi, Prkcq, Psen1, Ptafr, Ptprc, Rel, Rela, Rnf128, S100b, Sigirr, Spn, Stat3, Stat5a, Stat5b, Syk, Tbk1, Thbs1, Tia1, …	Akap12, Bcl10, Cebpb, Crebbp, Egr1, Errfi1, Grk2, Hspb1, Inpp5d, Irf1, Jak2, Klf4, Map2k3, Mapkapk2, Muc16, Myd88, Nfkb1, Nmi, Ptprc, Rel, Stat3, Stat5a, Stat5b, Thbs1, Ticam1, Tirap, Tnfrsf8, Traf6, Zfp36
GO:0072080	nephron tubule development	68	28	11.57	0.00537	Agt, Ahi1, Aqp1, Aqp11, Bcl2, Bmp2, Calb1, Cd44, Ctnnb1, Ctnnbip1, Dchs1, Dlg1, Dll1, Eya1, Fat4, Fgf1, Fgf2, Fmn1, Foxd1, Gli3, Gpc3, Greb1l, Grem1, Gzf1, Hes1, Hes5, Hey1, Heyl, Hnf1b, Hs2st1, Ilk, Irx3, Jag1, Kif26b, Klhl3, Lama5, Lgr4, Lif, Lzts2, Maged1, Mef2c, Mtss1, Myc, Notch1, Notch2, Npnt, Pbx1, Pgf, Prom1, Ptch1, Sall1, Six1, Six2, Six4, Smad4, Smo, Sox8, Sox9, Tacstd2, Tgfb1, Timeless…	Cd44, Dll1, Eya1, Fgf1, Fmn1, Gpc3, Greb1l, Hes1, Hey1, Kif26b, Lama5, Lgr4, Lzts2, Mtss1, Notch1, Notch2, Npnt, Ptch1, Sall1, Six1, Six2, Six4, Sox8, Sox9, Vegfa, Wnt7b, Wwtr1, Yap1
GO:0060993	kidney morphogenesis	70	28	11.91	0.00538	Agt, Ahi1, Ahr, Bcl2, Bmp2, Bmp7, Calb1, Cd44, Cited1, Ctnnb1, Ctnnbip1, Dchs1, Dlg1, Eya1, Fat4, Fgf1, Fgf10, Fgf2, Fmn1, Foxd1, Fras1, Gcnt1, Gli3, Gpc3, Greb1l, Grem1, Gzf1, Hes1, Hes5, Hey1, Hnf1b, Hs2st1, Ilk, Irx3, Kif26b, Klhl3, Lama5, Lgr4, Lif, Lrrk2, Lzts2, Maged1, Myc, Nphp3, Npnt, Pbx1, Pgf, Prkx, Ptch1, Sall1, Six1, Six2, Six4, Smad4, Smo, Sox4, Sox8, Sox9, Tacstd2, Tgfb1, Timeless, …	Bmp7, Cd44, Eya1, Fgf1, Fmn1, Fras1, Gcnt1, Gpc3, Greb1l, Hes1, Hey1, Kif26b, Lama5, Lgr4, Lzts2, Npnt, Ptch1, Sall1, Six1, Six2, Six4, Sox4, Sox8, Sox9, Vangl2, Vegfa, Wnt7b, Wwtr1
GO:0050796	regulation of insulin secretion	140	41	23.81	0.00539	Aacs, Abat, Abcc8, Adcy5, Adra2a, Ano1, Arntl, Arrb1, Atg7, Bad, Birc5, Bmp8a, Brsk2, C1qtnf12, C2cd2l, Cacna1d, Cacna1e, Capn10, Cartpt, Cask, Casr, Ccn3, Cdk16, Cftr, Chga, Clock, Cltrn, Cnr1, Cpt1a, Drd2, Dynll1, Efna5, Enho, Ensa, Eny2, Epha5, Gck, Ghrl, Gja1, Glrx, Glud1, Glul, Gpld1, Gpr27, Gpr68, Hadh, Hdac1, Hif1a, Hmgcr, Hmgn3, Ica1, Il1b, Inhbb, Irs1, Irs2, Isl1, Jagn1, Jak2, Kcnb1, Kcn…	Adcy5, Adra2a, Ano1, Arrb1, Atg7, Ccn3, Clock, Cpt1a, Enho, Gck, Gja1, Hadh, Hdac1, Hmgcr, Irs1, Jak2, Kcnj11, Lrp5, Map4k4, Midn, Nlgn2, Nr1d1, Pde3b, Per2, Pim3, Pla2g6, Ptbp1, Rac1, Rest, Rph3al, Sfrp1, Sidt2, Sirt1, Slc16a1, Sox4, Srebf1, Tcf7l2, Tcirg1, Tiam1, Trh, Trpm4
GO:1901214	regulation of neuron death	323	73	54.94	0.00541	Aars, Abcc1, Abl1, Adam8, Adnp, Adora1, Adora2a, Agap2, Ager, Agrn, Agt, Aifm1, Aimp2, Akt1s1, Alkbh1, Ambra1, Amigo2, Apoe, Arrb1, Arrb2, Ascl1, Atf2, Atf4, Atg7, Atm, Atp5g1, Atp7a, Axl, Bace1, Bad, Bag1, Barhl1, Bax, Bbc3, Bcl2, Bcl2l1, Bcl2l11, Bdnf, Bhlhb9, Birc5, Bok, Braf, Btbd10, Btg2, C1qa, C5ar1, Cacna1a, Capn2, Casp2, Casp3, Casp6, Casp8, Casp9, Cbl, Ccl3, Cd200, Cd34, Cdc34, Cdc42, Cd…	Abl1, Adnp, Adora1, Alkbh1, Arrb1, Atf4, Atg7, Btg2, Capn2, Casp2, Casp8, Cebpb, Cln3, Clu, Dtnbp1, Efnb2, Egln3, Egr1, Eif2s1, Ephb1, Erbb3, F2r, Fbxw7, Fos, Fzd1, Gclc, Ghr, Grn, Hdac1, Hdac7, Hipk2, Itpr1, Jak2, Jun, Mapt, Mcl1, Mdk, Mecp2, Msh2, Nae1, Ncf2, Ncoa7, Nefl, Ngfr, Nos1ap, Nqo2, Nr4a2, Nr4a3, Ntrk2, Optn, Pawr, Pink1, Ppp1r13b, Prkci, Ptk2b, Ptprf, Rel, Rest, Rilpl1, Sct, Serpinf1,…
GO:1902175	regulation of oxidative stress-induced intrinsic apoptotic signaling pathway	25	10	4.25	0.00547	Bag5, Fbxw7, Gpx1, Hif1a, Hspb1, Hsph1, Mapk7, Mcl1, Nfe2l2, Nme5, Nol3, Nono, Nox1, P4hb, Park7, Parp1, Pink1, Prkn, Ralbp1, Sfpq, Sirt1, Sod1, Sod2, Trap1, Ubqln1	Bag5, Fbxw7, Gpx1, Hspb1, Mapk7, Mcl1, P4hb, Pink1, Sirt1, Trap1
GO:0046640	regulation of alpha-beta T cell proliferation	25	10	4.25	0.00547	Arg2, Blm, Cblb, Ccr2, Cd24a, Cd274, Cd44, Cd81, Ceacam1, H2-T23, Il18, Irf1, Itch, Lgals9, Mapk8ip1, Ptprc, Rasal3, Ripk2, Sh3rf1, Syk, Tgfbr2, Twsg1, Vsir, Zap70, Zbtb7b	Cblb, Cd24a, Cd44, Ceacam1, H2-T23, Irf1, Ptprc, Ripk2, Sh3rf1, Tgfbr2
GO:1900745	positive regulation of p38MAPK cascade	25	10	4.25	0.00547	Ager, Bmp2, Emc10, Gadd45a, Gadd45b, Gadd45g, Il1b, Kars, Map3k3, Map3k4, Map3k5, Met, Mfhas1, Mink1, Ncf1, Oprk1, Pja2, Prmt1, Rell1, Rell2, Sash1, Sphk1, Vegfa, Xdh, Zc3h12a	Gadd45a, Gadd45b, Gadd45g, Map3k3, Map3k4, Met, Sash1, Vegfa, Xdh, Zc3h12a
GO:0045332	phospholipid translocation	25	10	4.25	0.00547	Abca1, Abca4, Abca7, Abcb1a, Abcc1, Atp10a, Atp10b, Atp10d, Atp11a, Atp11b, Atp11c, Atp8a1, Atp8a2, Atp8b1, Atp8b2, Atp8b3, Atp8b4, Atp8b5, Atp9a, Atp9b, Kcnn4, P2rx7, Tmem30a, Tmem30b, Tmem30c	Abca1, Atp10a, Atp11b, Atp11c, Atp8a1, Atp8b1, Atp8b2, Atp9b, Kcnn4, Tmem30b
GO:0009636	response to toxic substance	272	74	46.27	0.00549	Aacs, Abat, Abcc2, Abcg2, Abl1, Abtb2, Acaa1a, Actb, Adam9, Adcy7, Adh1, Adh5, Adh7, Adora2a, Ahr, Akr1a1, Akr1b3, Akr1b8, Alad, Aldh1a1, Ankzf1, Anxa1, Apex1, Apobec1, Aptx, Aqp1, Arnt, Arnt2, Arsa, Asic1, Ass1, Atp1a2, Atp7a, Axl, B2m, Bad, Bak1, Bax, Bcl2, Bcl2l1, Blmh, Bnip3, Capn1, Casp3, Casp6, Casp8, Cat, Ccl4, Ccs, Cd36, Cdk1, Cdo1, Ces1d, Cfl1, Chrna1, Chrna4, Chrna5, Chrna7, Chrnb1, Chr…	Abl1, Actb, Adh1, Akr1b3, Alad, Aldh1a1, Anxa1, Apobec1, Arnt, Arnt2, Atp1a2, B2m, Bak1, Capn1, Casp8, Cat, Cdo1, Ces1d, Cnp, Cryab, Cyp2f2, Drd4, Eef1b2, Egr1, Eps8, Ezh2, Fancc, Gch1, Gk, Gpx1, Gsta3, Gstm2, Hdac1, Itpr2, Lig1, Mapk13, Mapk7, Mbp, Met, Nefl, Net1, Nfkb1, Nr4a2, Nr4a3, Nupr1, Oser1, Pawr, Pde1b, Pde8a, Pink1, Pld2, Pon1, Ppp1r9a, Prdx6, Prkaa1, Prkca, Ptk2b, Rara, Rdh11, Rhob, R…
GO:0060996	dendritic spine development	116	31	19.73	0.00552	Abi2, Acsl4, Actr2, Actr3, Adam10, Afdn, Apoe, Arc, Arf1, Arf4, Arf6, Arhgap33, Arhgap44, Arid1b, Asap1, Baiap2, Bhlhb9, Camk1, Camk2a, Camk2b, Caprin1, Caprin2, Cask, Cdc42, Cdk5, Cdk5r1, Cdkl5, Cfl1, Cpeb3, Ctnnd2, Cux2, D16Ertd472e, Dbn1, Dbnl, Dhx36, Disc1, Dlg4, Dlg5, Dnm1l, Dnm3, Dock10, Dtnbp1, Dvl1, Eef2k, Efna1, Eif4g2, Epha4, Epha5, Ephb1, Ephb2, Ephb3, Fmr1, Foxo6, Fstl4, Git1, Grn, Hd…	Abi2, Acsl4, Adam10, Afdn, Arc, Arf6, Camk2b, Cdkl5, Dlg5, Dtnbp1, Epha4, Ephb1, Ephb2, Ephb3, Grn, Lzts3, Mecp2, Mfn1, Nck2, Neurl1a, Ngfr, Nlgn2, Pak2, Pak4, Pdlim5, Plk2, Ppp1r9a, Prmt3, Rac1, Tiam1, Wasl
GO:0051495	positive regulation of cytoskeleton organization	195	61	33.17	0.00554	Abi2, Abl1, Actr2, Actr3, Actr3b, Alox15, Ap1ar, Apc, Arf1, Arf6, Arhgef10, Arhgef10l, Arhgef5, Arl2, Arpc1a, Arpc1b, Arpc2, Arpc3, Arpc4, Arpc5, Arpc5l, Arpin, Bag4, Baiap2, Baiap2l1, Bcas3, Bin1, Braf, Brk1, Carmil1, Carmil2, Ccl27a, Ccn2, Cd47, Cdc42ep1, Cdc42ep2, Cdc42ep3, Cdc42ep4, Cdc42ep5, Cdk5rap2, Cdkn1b, Cenpj, Cep120, Cep295, Cfl1, Cfl2, Clip1, Coro1a, Coro1b, Csf3, Ctnna2, Cttn, Cx3cl…	Abi2, Abl1, Alox15, Arf6, Arhgef10, Arhgef10l, Arhgef5, Arpc1b, Arpc5, Arpin, Baiap2l1, Carmil1, Cdc42ep1, Cdc42ep4, Cdc42ep5, Cdk5rap2, Cdkn1b, Cfl2, Cyfip1, Ep300, Epha1, F2rl1, Fer, Fes, Flna, Fmn1, Gpsm2, Hck, Hip1r, Id1, Iqgap2, Map3k1, Mapt, Mecp2, Met, Mtss1, Nck1, Nck2, Nup62, Pfn1, Prox1, Ptk2b, Pxn, Rac1, Rac3, Rgcc, Rhobtb2, Rhoc, Rictor, Rock2, Sdc4, Sema5a, Smad3, Sorbs3, Stap1, Swap…
GO:0010656	negative regulation of muscle cell apoptotic process	49	16	8.33	0.00556	Acot1, Alox12, Ambra1, Apoh, Arrb2, Bag3, Bcl2, Cflar, Cftr, Dipk2a, Dnmt1, Erbb4, Gapdh, Ghrh, Gsk3b, Hey2, Hmgcr, Hmox1, Hsf1, Hspa8, Hspb6, Igf1, Igf1r, Ilk, Jak2, Lifr, Lrp6, Mdk, Naca, Nfe2l2, Nol3, Npm1, Nupr1, Pcmt1, Pdpk1, Pik3r1, Ppp1r10, Ptk2b, Qk, Rapgef3, Rbpj, Rgl2, Sfrp2, Sirt1, Sirt4, Sirt5, Slc25a4, Trip10, Zc3h12a	Bag3, Dnmt1, Hmgcr, Hspb6, Jak2, Lrp6, Mdk, Nupr1, Pik3r1, Ppp1r10, Ptk2b, Rbpj, Rgl2, Sirt1, Trip10, Zc3h12a
GO:0043388	positive regulation of DNA binding	49	16	8.33	0.00556	Acd, Brd4, Calm1, Ctnnb1, Ddrgk1, Edf1, Egf, Ep300, Ercc2, Fam129b, Foxc1, Gtf2b, H1f0, Hdac8, Hes1, Hipk1, Hipk2, Hipk3, Hmgb2, Igf1, Isl1, Itga2, Jak2, Klf4, Lgals9, Mau2, Mmp9, Myc, Neurod1, Nipbl, Nme1, Park7, Parp1, Pax6, Pinx1, Plaur, Pou4f1, Pparg, Prkn, Rb1, Sirt2, Ski, Smarca4, Tgfb1, Tlr4, Traf6, Trim28, Txn1, Wapl	Brd4, Ep300, Fam129b, H1f0, Hdac8, Hes1, Hipk1, Hipk2, Hipk3, Hmgb2, Jak2, Klf4, Nme1, Pax6, Traf6, Wapl
GO:0051496	positive regulation of stress fiber assembly	49	16	8.33	0.00556	Abl1, Arhgef10, Arhgef10l, Arhgef5, Bag4, Braf, Carmil1, Ccn2, Cd47, Epha1, Evl, Gpr65, Itgb1bp1, Kiss1r, Limch1, Limk1, Lpar1, Mtor, Nf2, Nrp1, Pak1, Pdlim4, Pfn1, Pfn2, Ppm1e, Ppm1f, Prkcq, Pxn, Rac1, Rapgef3, Rgcc, Rhoa, Rhoc, Rock2, S100a10, Sdc4, Serpinf2, Sh3pxd2b, Smad3, Sorbs3, Synpo2l, Tacr1, Tesk1, Tgfb3, Tgfbr1, Tpm1, Tsc1, Wnt11, Wnt4	Abl1, Arhgef10, Arhgef10l, Arhgef5, Carmil1, Epha1, Pfn1, Pxn, Rac1, Rgcc, Rhoc, Rock2, Sdc4, Smad3, Sorbs3, Tgfb3
GO:0042136	neurotransmitter biosynthetic process	75	22	12.76	0.00561	Abat, Acp5, Agt, Aif1, Akt1, Akt2, Aldh9a1, Ass1, Atp2b4, Cd34, Cd36, Cd47, Chat, Chrna7, Clu, Cx3cr1, Cyp2d22, Dagla, Daglb, Dbh, Ddah1, Ddah2, Dnm2, Dynll1, Esr1, Gad2, Gch1, Gla, Hdc, Hsp90aa1, Icam1, Igf1, Il1b, Il6, Insr, Itgb2, Jak2, Khsrp, Klf2, Klf4, Mapk9, Moxd1, Moxd2, Mtor, Nos1, Nos3, P2rx4, Pkd2, Ptgs2, Ptk2b, Rac1, Rock2, Rora, Shmt1, Shmt2, Sirpa, Slc1a3, Slc44a4, Slc7a2, Smad3, Sm…	Aldh9a1, Chat, Clu, Daglb, Ddah2, Gch1, Insr, Jak2, Klf4, Moxd1, Ptgs2, Ptk2b, Rac1, Rock2, Rora, Shmt2, Smad3, Spr, Ticam1, Tspo, Upb1, Zc3h12a
GO:0032496	response to lipopolysaccharide	186	60	31.64	0.00567	Abca1, Abl1, Abr, Ace, Acp5, Adam17, Adam9, Adh5, Adm, Akap8, Akirin2, Akt1, Arid5a, Axl, Bcl10, Bcr, Bdkrb1, Bmp6, Cactin, Cd14, Cd180, Cd274, Cd36, Cd68, Cd84, Cd86, Cdc73, Cdk4, Cebpb, Chmp5, Chuk, Cited1, Cmpk2, Cnr1, Cnr2, Cps1, Ctr9, Cx3cl1, Cx3cr1, Cxcl1, Cxcl16, Cxcl2, Cxcl5, Dab2ip, Dusp10, Eif2ak2, Erbin, F2r, Fcgr4, Fer, Gbp2, Gch1, Ggt1, Gstp1, Havcr2, Hmgb1, Hmgb2, Hnrnpa0, Hsf1, Ifn…	Abca1, Abl1, Arid5a, Bcl10, Bcr, Cebpb, Cxcl16, Dusp10, F2r, Fer, Gch1, Gstp1, Hmgb2, Irak1, Jak2, Jun, Junb, Jund, Litaf, Ltf, Lyn, Malt1, Mapkapk2, Mapkapk3, Mgst1, Mif, Myd88, Ncf2, Nfkb1, Nfkbia, Nr1d1, Pdcd4, Pde2a, Pde4d, Plcg2, Plscr1, Prkca, Ptgs2, Rara, Ripk2, Rps6ka3, Sash1, Sbno2, Scarb1, Shpk, Stap1, Stat1, Stat5b, Tab2, Ticam1, Tirap, Tnfaip3, Tnip2, Traf6, Trib1, Tut4, Vim, Xbp1, Zc…
GO:0042326	negative regulation of phosphorylation	404	115	68.72	0.00571	Abl1, Actb, Actn3, Adar, Adarb1, Adipoq, Adora2a, Ager, Aida, Ajuba, Akt1, Akt1s1, Ankle2, Ankrd26, Apc, Apoe, Arrb1, Arrb2, Ash1l, Atf3, Atg14, Atxn1, Atxn7, Bag1, Bak1, Bax, Bdkrb1, Birc3, Bmp7, C9orf72, Cactin, Cadm4, Camk2n1, Casp3, Cbfa2t3, Cbl, Cblb, Cblc, Ccnb1, Cd300a, Cdc42se1, Cdk5rap1, Cdk5rap3, Cdkn1a, Cdkn1b, Cdkn1c, Cdkn2b, Cdkn2c, Cdkn2d, Ceacam1, Cep85, Chmp6, Chordc1, Chp1, Chrna…	Abl1, Actb, Arrb1, Atf3, Atxn1, Atxn7, Bak1, Bmp7, Cadm4, Camk2n1, Cblb, Cdkn1a, Cdkn1b, Cdkn1c, Ceacam1, Cep85, Csk, Ctdsp1, Ctdsp2, Cyld, Dab2, Dag1, Dok1, Dtnbp1, Dusp1, Dusp10, Dusp16, Dusp4, Dusp5, Dusp6, Eif4g1, Epha1, Ephb2, Errfi1, Ezr, F2rl1, Fam129a, Flcn, Foxm1, Gadd45a, Gadd45b, Gadd45g, Gfra2, Gnaq, Grb10, Grk2, Gstp1, Hexim1, Hipk3, Hmgcr, Hspb1, Ier3, Inppl1, Insr, Irf1, Jun, Klf4,…
GO:0002274	myeloid leukocyte activation	168	47	28.58	0.00574	Abr, Adam10, Adam9, Adgrf5, Adora3, Ager, Aif1, Anxa3, App, Atm, Batf, Batf2, Bcl10, Bcr, Btk, C1qa, C5ar1, Camk4, Ccr2, Cd177, Cd1d1, Cd200, Cd300a, Cd300lf, Cd37, Cd48, Cd84, Cebpa, Cftr, Chga, Clu, Cnr1, Cnr2, Cplx2, Crhr1, Crlf2, Crtc3, Csf2, Ctsc, Cx3cl1, Cx3cr1, Cxcl5, D6Wsu163e, Dcstamp, Dock2, Dysf, Edn2, Enpp3, F2rl1, Fcer1g, Fcgr3, Fcgr4, Fer, Fes, Fgr, Flt3l, Gab2, Gata2, Grn, Havcr2, …	Adam10, Bcl10, Bcr, Cd300lf, Cebpa, Clu, Ctsc, F2rl1, Fer, Fes, Gab2, Grn, Ifngr1, Il33, Il4ra, Jak2, Jun, Kit, Kmt2e, Ldlr, Ltbr, Lyn, Muc5b, Myo18a, Nampt, Ndrg1, Nectin2, Notch2, Nr1d1, Nr4a3, Pld2, Plscr1, Rbpj, Relb, Rora, Sbno2, Shpk, Snap23, Stap1, Stxbp2, Tgfbr2, Thbs1, Ticam1, Tmem106a, Tnip2, Traf6, Vamp8
GO:0055088	lipid homeostasis	102	37	17.35	0.00576	Abca1, Abcd1, Abcg1, Abcg8, Abhd4, Abhd5, Abhd8, Acaca, Acox1, Acox2, Acox3, Adora1, Adrb1, Alms1, Ampd2, Angptl4, Apoc4, Apoe, Atg7, Ccdc22, Cd24a, Cebpa, Col4a3bp, Commd1, Commd9, Cyp39a1, Cyp7b1, Dgat1, Dgat2, Ehd1, Ephx2, Fitm2, Gck, Got1, Gpam, Gramd1b, Hdac9, Hpn, Il18, Insig1, Lamtor1, Ldlr, Ldlrap1, Lima1, Lipc, Lipg, Lpl, Lrp5, Lyst, Malrd1, Map2k1, Med13, Mia2, Mlxipl, Mttp, Mylip, Ncor…	Abca1, Acaca, Adora1, Ampd2, Atg7, Cd24a, Cebpa, Cyp39a1, Gck, Gpam, Insig1, Ldlr, Lima1, Lipg, Lrp5, Malrd1, Med13, Mia2, Mylip, Npc2, Nr1d1, Nr1d2, Pkp2, Pnpla2, Pold1, Prkaa1, Rora, Scarb1, Sec24a, Sesn2, Sirt1, Soat1, Srebf2, Thada, Tlcd1, Xbp1, Zbtb20
GO:0051091	positive regulation of DNA-binding transcription factor activity	208	50	35.38	0.00576	Adam8, Adcy1, Adgrf1, Ager, Aim2, Akt1, Ankrd42, Anxa3, App, Ar, Arhgef2, Arhgef5, Arid5b, Atf2, Bcl10, Bdnf, Bex2, Cacna1d, Camk1d, Camk2a, Capn3, Card14, Carm1, Cat, Cd200, Cd36, Cd40lg, Cd84, Cflar, Chuk, Cib1, Clock, Clu, Cops5, Crebbp, Crtc1, Crtc2, Crtc3, Csf3, Cth, Ctnnb1, Cx3cl1, Cx3cr1, Ddit3, Ddr2, Ddrgk1, Ddx58, Dhx33, Dhx9, Dvl2, Eda2r, Eif2ak2, Ep300, Epha5, Esr1, Esr2, Fank1, Fcgr2b…	Arhgef2, Arhgef5, Arid5b, Bcl10, Capn3, Cat, Clock, Clu, Crebbp, Ep300, Fer, Fosl1, Fzd1, Hipk2, Ifrd1, Il1rap, Irak1, Jak2, Jup, Kit, Lrp5, Lrp6, Lrrfip1, Ltf, Malt1, Myd88, Ncoa3, Pink1, Plpp3, Pprc1, Prkcb, Prkci, Prkd2, Rgcc, Ripk1, Ripk2, Rps6ka5, Sav1, Srf, Stat3, Stk3, Ticam1, Tirap, Tnfrsf8, Traf6, Trim25, Trim27, Trim62, Trim8, Vegfa
GO:0010595	positive regulation of endothelial cell migration	84	31	14.29	0.00581	Abl1, Adam17, Adgra2, Agt, Akt1, Akt3, Alox12, Amot, Amotl1, Anxa1, Anxa3, Atp5a1, Atp5b, Bcar1, Bcas3, Bmpr2, Calr, Ccbe1, Cib1, Emc10, Ets1, Fgf1, Fgf16, Fgf18, Fgf2, Fgfbp1, Fgfr1, Flt4, Foxc2, Gata2, Gpi1, Gpld1, Grn, Hdac7, Hdac9, Hif1a, Hmox1, Hspb1, Igf1, Igf2, Itgb1bp1, Jcad, Kdr, Lgmn, Map2k3, Map3k3, Met, Nfe2l2, Nos3, Nrp1, Nus1, P2rx4, Pdcd6, Pdgfb, Pdpk1, Pik3c2a, Plcg1, Plk2, Plpp3,…	Abl1, Amot, Amotl1, Anxa1, Ets1, Fgf1, Fgfr1, Grn, Hdac7, Hspb1, Map2k3, Map3k3, Met, Plk2, Plpp3, Prkca, Prkd2, Prox1, Ptgs2, Ptk2b, Rhob, Rock2, Sash1, Sema5a, Sirt1, Sp1, Stat5a, Tek, Thbs1, Vegfa, Zc3h12a
GO:0046661	male sex differentiation	106	37	18.03	0.00583	Abcb1a, Acvr2a, Adgrg1, Adrm1, Ago4, Akap9, Ar, Arid4a, Arid4b, Arid5b, Asb1, Aspm, Atn1, Atrx, Bax, Bcl2, Bcl2l1, Bcl2l11, Bcl2l2, Bik, Bmp6, Bmpr1a, Brip1, Ccnd1, Cftr, Cited2, Col9a3, Crkl, Ctnnb1, Dhcr24, Dmrt3, Eif2s2, Ercc1, Esr1, Esr2, Fanca, Fgf10, Fgf9, Fkbp4, Flna, Fndc3a, Gja1, Greb1l, H3f3b, Hmga2, Hmgb2, Hsd17b4, Icam1, Il1a, Ing2, Inha, Insl6, Insr, Jmjd1c, Kdr, Kif18a, Klhl10, Lgr4…	Acvr2a, Adgrg1, Akap9, Arid4a, Arid4b, Arid5b, Bik, Cited2, Col9a3, Dmrt3, Flna, Fndc3a, Gja1, Greb1l, H3f3b, Hmgb2, Ing2, Insr, Lgr4, Lrp2, Msh2, Nupr1, Patz1, Rara, Sema3a, Sf1, Sfrp1, Six4, Smad5, Sox2, Sox8, Sox9, Srd5a2, Stat5a, Stat5b, Tex15, Tgfb2
GO:0060969	negative regulation of gene silencing	29	11	4.93	0.00584	Adar, Apobec1, Atad2, Atad2b, Bcdin3d, Dnd1, Elavl1, Esr1, H1f0, H1f10, H1f11-ps, H1f2, H1f3, H1f4, H1f8, Mecp2, Ncor1, Ncor2, Phf2, Phf8, Pparg, Ppp3ca, Tert, Tet1, Tgfb1, Trp53, Zc3h10, Zc3h12a, Zmpste24	Apobec1, Atad2b, Elavl1, H1f0, H1f10, H1f2, H1f4, Mecp2, Trp53, Zc3h10, Zc3h12a
GO:0034105	positive regulation of tissue remodeling	29	11	4.93	0.00584	Adam8, Atp6ap1, B4galt1, Bax, Car2, Dcstamp, Def8, Egfr, Fcgr4, Idua, Il18, Klf6, Lrp6, Ltbp3, Plekhm1, Pml, Ppargc1b, Ppp3ca, Prkca, Ptger4, Rock1, Rock2, Spp1, Syk, Tfrc, Tmbim1, Tmem64, Tnfrsf11a, Trf	Egfr, Idua, Klf6, Lrp6, Ltbp3, Plekhm1, Pml, Prkca, Rock2, Tfrc, Tmbim1
GO:0097028	dendritic cell differentiation	29	11	4.93	0.00584	Ager, Azi2, Batf, Batf2, Camk4, Cd40lg, Cebpb, Csf2, Dcstamp, F2rl1, Flt3, Ltbr, Lyn, Notch2, Pirb, Prtn3, Psen1, Rbpj, Relb, Spi1, Tgfb1, Tgfbr2, Tmem176a, Tmem176b, Tnfsf9, Traf6, Trem2, Trpm2, Zbtb46	Cebpb, F2rl1, Ltbr, Lyn, Notch2, Rbpj, Relb, Tgfbr2, Tmem176a, Tmem176b, Traf6
GO:0022603	regulation of anatomical structure morphogenesis	888	253	151.04	0.00592	Aatk, Abcc8, Abi2, Abl1, Abl2, Abr, Ache, Actn4, Actr2, Actr3, Acvr1, Acvrl1, Ada, Adam10, Adam12, Adam9, Adamts1, Adamts9, Add1, Adgra2, Adgrb1, Adgrb2, Adgrb3, Adipoq, Adm, Adnp, Adrb2, Afdn, Aggf1, Ago1, Ago2, Ago4, Agrn, Agt, Ahi1, Ajap1, Akap13, Akap5, Akt3, Aldoa, Alox12, Amigo1, Amot, Anapc2, Ankrd23, Ankrd27, Ankrd6, Anxa1, Anxa3, Anxa7, Ap1ar, Apc, Apoe, Apoh, Aqp1, Ar, Arap1, Arap3, Arc…	Abi2, Abl1, Adam10, Adnp, Adrb2, Afdn, Akap13, Amot, Ankrd27, Ankrd6, Anxa1, Anxa7, Arap1, Arc, Arhgap18, Arhgap4, Arhgdia, Bambi, Bcl9l, Bcor, Bcr, Bmp7, Brwd1, Brwd3, Btg1, Camk2b, Capn2, Card10, Carmil1, Cd44, Cdc42ep1, Cdc42ep4, Cdc42ep5, Cdh1, Cdkl5, Ceacam1, Celsr1, Chil1, Cited2, Coch, Cpne5, Crabp2, Cspg5, Cul7, Cyfip1, Dab2, Dag1, Dcn, Diaph1, Dll1, Dmrt3, Dnmbp, Dock1, Dock5, Dtnbp1, Ef…
GO:0060326	cell chemotaxis	208	55	35.38	0.00593	Abcc1, Ackr3, Ackr4, Adam10, Adam17, Adam8, Aif1, Akirin1, Ano6, Anxa1, Arhgef16, Arhgef5, Arrb2, Bcar1, Bin2, C1qbp, C3ar1, C5ar1, Calr, Camk1d, Ccl17, Ccl21a, Ccl22, Ccl25, Ccl27a, Ccl28, Ccl3, Ccl4, Ccl6, Ccl9, Ccn3, Ccr10, Ccr2, Ccr5, Ccr9, Ccrl2, Cd74, Chga, Cklf, Cmklr1, Cnr2, Coro1a, Coro1b, Creb3, Crk, Crkl, Csf1, Csf3r, Cx3cl1, Cx3cr1, Cxadr, Cxcl1, Cxcl12, Cxcl16, Cxcl17, Cxcl2, Cxcl5, …	Ackr3, Ackr4, Adam10, Ano6, Anxa1, Arhgef16, Arhgef5, Ccn3, Cxcl16, Dusp1, Egr3, Ephb1, F2rl1, Fgf1, Fgfr1, Gab1, Hbegf, Hmgb2, Hsd3b7, Hspb1, Il17ra, Itga9, Kit, Lgals3, Lyn, Mdk, Met, Mif, Notch1, Nr4a1, Parva, Pde4d, Pla2g7, Plekhg5, Prkca, Prkd2, Ptk2b, Ptprj, Rac1, Rhog, Ripor2, Rps19, Sbds, Sema5a, Slit2, Stap1, Swap70, Thbs1, Tiam1, Tirap, Tmem102, Trpm4, Trpv4, Vav1, Vegfa
GO:2000648	positive regulation of stem cell proliferation	41	14	6.97	0.00594	Aspm, Atxn1l, Bex1, Ctnnb1, Cx3cl1, Cx3cr1, Cxcl1, Disc1, Dmrta2, Drd2, Epcam, Foxg1, Fzd3, Gli3, Hdac5, Hif1a, Hmga2, Hnrnpu, Kdm1a, Kitl, Ltbp3, Mapk8, N4bp2l2, Nfya, Notch1, Nr2e1, Pax6, Pdcd2, Ptprc, Setd1a, Sirt6, Smarcd3, Smo, Sox10, Sox11, Sox2, Taf4b, Tert, Vegfa, Vegfc, Zfp335	Bex1, Dmrta2, Epcam, Foxg1, Ltbp3, N4bp2l2, Nfya, Notch1, Pax6, Pdcd2, Ptprc, Sox11, Sox2, Vegfa
GO:0050856	regulation of T cell receptor signaling pathway	31	15	5.27	0.00597	Ada, Bcl10, Btnl2, Cacna1f, Cblb, Cd300a, Cd81, Cyld, Dusp22, Dusp3, Elf1, Ezr, Kcnn4, Lck, Lgals3, Malt1, Nectin2, Pawr, Phpt1, Prkd2, Prnp, Ptpn2, Ptpn6, Ptprj, Rab29, Rc3h1, Rela, Rps3, Usp12, Usp46, Usp9x	Bcl10, Cblb, Cyld, Elf1, Ezr, Kcnn4, Lgals3, Malt1, Nectin2, Pawr, Prkd2, Ptpn6, Ptprj, Rc3h1, Usp46
GO:0046329	negative regulation of JNK cascade	33	12	5.61	0.00600	Aida, Akt1, Cdc42se1, Ceacam1, Cyld, Dact1, Dnaja1, Dusp10, Dusp19, Dusp3, F2rl1, Fktn, Gps2, Gstp1, Hdac3, Hipk3, Itch, Klhl31, Mapk8ip1, Marveld3, Mecom, Men1, Ncor1, Pafah1b1, Per1, Sfrp1, Sfrp2, Sfrp5, Sh3rf2, Sirpa, Taok3, Trp73, Zmynd11	Ceacam1, Cyld, Dusp10, F2rl1, Gstp1, Hipk3, Marveld3, Mecom, Per1, Sfrp1, Taok3, Zmynd11
GO:0030261	chromosome condensation	33	12	5.61	0.00600	Acin1, Akap8, Akap8l, Banf1, Ccnb1, Cdk1, Chmp1a, Dffb, Ern2, H1f0, H1f10, H1f11-ps, H1f2, H1f3, H1f4, H1f8, H3f3a, H3f3b, Hmga2, Mcph1, Ncapd2, Ncapd3, Ncapg2, Ncaph, Ncaph2, Nipbl, Nusap1, Phf13, Phf23, Smc2, Smc4, Top2a, Wapl	Akap8l, H1f0, H1f10, H1f2, H1f4, H3f3b, Ncapd2, Phf13, Phf23, Smc4, Top2a, Wapl
GO:0006739	NADP metabolic process	33	12	5.61	0.00600	Cyb5r4, Dcxr, Fdx1, Fdxr, Fmo1, Fmo2, G6pdx, Gck, H6pd, Hsd11b1, Idh1, Idh2, Kcnab2, Me1, Me2, Nadk, Nadk2, Ncf1, Ncf2, Nnt, Nudt12, Nudt17, Pgam1, Pgd, Pgls, Prdx5, Rpe, Rpia, Shpk, Taldo1, Tigar, Tkt, Txnrd1	Dcxr, Fdx1, Fmo1, Fmo2, Gck, Idh1, Idh2, Nadk2, Ncf2, Rpia, Shpk, Tkt
GO:0046627	negative regulation of insulin receptor signaling pathway	37	13	6.29	0.00603	Ankrd26, Cish, Enho, Enpp1, Gm9847, Gpr21, Grb10, Grb14, Gsk3a, Il1b, Inpp5k, Inppl1, Irs1, Kank1, Lmbrd1, Nck1, Ncoa5, Nucb2, Pid1, Prkaa1, Prkca, Prkcb, Prkcd, Prkcq, Prkcz, Ptpn2, Ptpre, Ptprf, Rela, Rps6kb1, Socs1, Socs2, Socs3, Trim72, Tsc1, Tsc2, Ybx1	Cish, Enho, Grb10, Inppl1, Irs1, Nck1, Prkaa1, Prkca, Prkcb, Ptprf, Rps6kb1, Socs2, Socs3
GO:0060251	regulation of glial cell proliferation	37	13	6.29	0.00603	Abcc8, Ascl2, Atxn1, Cdkn2b, Cers2, Creb1, Dicer1, E2f1, Etv5, Fas, Gfap, Hes1, Idh2, Igf1, Il1b, Il6, Lta, Lyn, Mtor, Myc, Notch1, Plag1, Pmp22, Ppp1cc, Prkch, Prkci, Ptk2, Ptn, Rnf10, Ski, Sox10, Sox11, Tert, Tnf, Tspo, Ufl1, Vim	Ascl2, Atxn1, Cers2, Hes1, Idh2, Lyn, Notch1, Plag1, Prkci, Ptk2, Sox11, Tspo, Vim
GO:0031664	regulation of lipopolysaccharide-mediated signaling pathway	18	8	3.06	0.00604	Bmp6, Cactin, Cd180, Cd84, Cx3cl1, Ltf, Ly86, Ly96, Mif, Nfkbil1, Prdm1, Prdx2, Prkca, Sash1, Tnfaip3, Traf6, Trib1, Tut4	Ltf, Mif, Prkca, Sash1, Tnfaip3, Traf6, Trib1, Tut4
GO:0060216	definitive hemopoiesis	18	8	3.06	0.00604	Adar, Bcr, Cbfb, Gata2, Kmt2a, Lyl1, Meis1, Ncor1, Rbfox2, Runx1, Senp1, Smarca4, Sp1, Sp3, Tal1, Tgfbr3, Zfp36l2, Zfpm1	Bcr, Cbfb, Kmt2a, Meis1, Runx1, Sp1, Sp3, Zfp36l2
GO:0036314	response to sterol	18	8	3.06	0.00604	Ccr5, Gpld1, Gramd1a, Gramd1b, Gramd1c, Inhbb, Insig1, Lrp6, Nfe2l1, Osbpl7, Ptch1, Rora, Rorc, Smad2, Smo, Tgfb1, Tgfbr1, Tgfbr2	Gramd1a, Insig1, Lrp6, Ptch1, Rora, Rorc, Smad2, Tgfbr2
GO:0003177	pulmonary valve development	18	8	3.06	0.00604	Bmpr2, Hey1, Hey2, Heyl, Jag1, Nfatc1, Nos3, Notch1, Notch2, Rbpj, Robo1, Robo2, Slit2, Smad6, Stra6, Tgfb2, Tnfrsf1a, Tnfrsf1b	Hey1, Notch1, Notch2, Rbpj, Robo1, Slit2, Tgfb2, Tnfrsf1a
GO:0072012	glomerulus vasculature development	18	8	3.06	0.00604	Aqp1, Bmp7, C3ar1, Cflar, Egr1, Foxc2, Gpr4, Hes1, Il6ra, Notch1, Notch2, Notch3, Pdgfb, Pdgfd, Pdgfra, Pdgfrb, Serpinb7, Tek	Bmp7, Egr1, Hes1, Il6ra, Notch1, Notch2, Notch3, Tek
GO:0050857	positive regulation of antigen receptor-mediated signaling pathway	18	8	3.06	0.00604	Ada, Cd81, Cmtm3, Cyld, Kcnn4, Nectin2, Nfam1, Prkcb, Prkch, Prkd2, Ptprc, Rab29, Rela, Rps3, Slc39a10, Stap1, Usp12, Usp46	Cyld, Kcnn4, Nectin2, Prkcb, Prkd2, Ptprc, Stap1, Usp46
GO:0043371	negative regulation of CD4-positive, alpha-beta T cell differentiation	18	8	3.06	0.00604	Anxa1, Bcl6, Cbfb, Hlx, Il4ra, Irf1, Jak3, Loxl3, Rc3h1, Rc3h2, Runx1, Runx3, Smad7, Socs5, Tnfsf18, Zbtb7b, Zc3h12a, Zfp35	Anxa1, Cbfb, Il4ra, Irf1, Rc3h1, Runx1, Smad7, Zc3h12a
GO:0014033	neural crest cell differentiation	71	21	12.08	0.00605	Acvr1, Aldh1a2, Alx1, Anxa6, Bmp7, Bmpr1a, Cfl1, Cited2, Coro1c, Dicer1, Efnb1, Erbb4, Fam172a, Fn1, Folr1, Foxc1, Foxc2, Gsc, Hes1, Hif1a, Isl1, Jag1, Kbtbd8, Kitl, Klhl12, Lama5, Lrp6, Mapk1, Mapk3, Mef2c, Nrp1, Nrp2, Nrtn, Ovol2, Pax6, Pdcd6, Pef1, Phactr4, Rdh10, Ret, Sema3a, Sema3b, Sema3c, Sema3d, Sema3e, Sema3f, Sema4a, Sema4b, Sema4c, Sema4d, Sema4f, Sema4g, Sema5a, Sema5b, Sema6a, Sema6b…	Anxa6, Bmp7, Cited2, Efnb1, Folr1, Hes1, Kbtbd8, Lama5, Lrp6, Pax6, Phactr4, Rdh10, Sema3a, Sema3b, Sema4b, Sema5a, Sema6c, Sfrp1, Sox11, Sox8, Sox9
GO:0006732	coenzyme metabolic process	282	70	47.97	0.00606	Abcd1, Acaa2, Acaca, Acacb, Acadsb, Acat1, Acly, Acnat1, Acot1, Acot11, Acot12, Acot2, Acot6, Acot7, Acot8, Acot9, Acsl1, Acsl4, Acsl5, Acsl6, Acsm1, Acsm3, Acsm4, Acss1, Acss2, Actn3, Adpgk, Ahcy, Ahcyl1, Ahcyl2, Akr1a1, Aldh1l1, Aldh1l2, Aldoa, Aldoc, App, Atic, Bpgm, Btd, Cbfa2t3, Cbr2, Cbr3, Ces1d, Coasy, Coq10a, Coq10b, Coq2, Coq3, Coq4, Coq5, Coq6, Coq7, Coq8a, Coq8b, Coq9, Crot, Cs, Cyb5r4…	Acaa2, Acaca, Acly, Acnat1, Acsl1, Acsl4, Acsl5, Acsm3, Aldh1l1, Aldoc, Bpgm, Cbr2, Ces1d, Coq10b, Crot, Dcxr, Dnmt1, Eno3, Entpd5, Fasn, Fdx1, Fmo1, Fmo2, Folr1, Gch1, Gck, Gclc, Gpam, Gsto1, Hk2, Hmgcl, Hmgcr, Hmgcs1, Idh1, Idh2, Ier3, Insr, Ldha, Mat2a, Mif, Mocos, Mocs1, Mthfd1l, Mthfs, Mvd, Nadk2, Nadsyn1, Nampt, Naprt, Ncf2, Nmrk1, Nupr1, Pank3, Pdk2, Pdss2, Pnpo, Prkaa1, Prkag2, Qdpr, Rpia…
GO:0032868	response to insulin	197	53	33.51	0.00608	Aanat, Adipoq, Adipor1, Agt, Akt1, Akt2, Akt3, Ankrd26, Apc, Appl1, Appl2, Atp2b1, Baiap2l1, Bcar1, Bglap, Bglap3, C1qtnf12, C1qtnf9, C2cd5, Cad, Capn10, Cav2, Ccnd3, Cdk2, Cdk4, Cish, Cited1, Cpeb1, Cpeb2, Cry1, Cry2, Cyfip1, Dennd4c, Dnaic1, Egr1, Egr2, Eif4ebp1, Eif4ebp2, Eif6, Enho, Enpp1, Epm2aip1, Eprs, Esrra, Fer, Foxc2, Foxo1, Foxo3, Foxo4, Foxo6, Gck, Ggh, Gh, Gkap1, Gm9847, Gnai2, Gpam,…	Appl2, Baiap2l1, Ccnd3, Cdk2, Cish, Cpeb2, Cyfip1, Egr1, Egr2, Eif4ebp1, Enho, Fer, Gck, Gnai2, Gpam, Grb10, Grk2, Hadha, Inppl1, Insr, Irs1, Nck1, Pde3b, Pdk2, Phip, Pik3r1, Prkaa1, Prkca, Prkcb, Prkci, Ptprf, Rab8b, Rps6kb1, Sesn2, Sesn3, Shc1, Sik2, Sirt1, Socs2, Socs3, Sort1, Sp1, Src, Srebf1, Srsf3, Srsf5, Stat1, Stxbp3, Tbc1d4, Trpv4, Uchl3, Xbp1, Zfp36l1
GO:0046324	regulation of glucose import	58	18	9.87	0.00617	Ace, Adipoq, Adipor2, Ahi1, Akt1, Akt2, Appl1, Appl2, Aspscr1, C1qtnf12, C2cd5, Capn10, Crebl2, Enpp1, Erbb3, Erbb4, Esr1, Fgf21, Gpc3, Grb10, Grk2, Gsk3a, Hk2, Igf1, Insr, Irs1, Irs2, Itln1, Klf15, Lmbrd1, Mapk14, Mef2a, Mif, Myc, Nfe2l2, Oga, Osbpl8, Pea15a, Pid1, Prkca, Prkcd, Prkci, Ptpn11, Rap1a, Rasa1, Repin1, Rhoq, Rnasel, Rps6kb1, Rtn2, Sh2b2, Sirt6, Slc1a2, Slc25a27, Sorbs1, Stxbp3, Tert…	Adipor2, Appl2, Crebl2, Erbb3, Gpc3, Grb10, Grk2, Hk2, Insr, Irs1, Mif, Pea15a, Prkca, Prkci, Rasa1, Rnasel, Rps6kb1, Stxbp3
GO:1903036	positive regulation of response to wounding	58	18	9.87	0.00617	Adra2a, Ano6, Anxa1, Apoh, Arfgef1, Atp7a, Braf, Capn3, Cd24a, Cd36, Cntf, Cxcr4, Dmtn, Duox1, Duox2, Enpp4, F12, F2r, Foxc2, Grn, Hbegf, Hmgb1, Hopx, Hpse, Hras, Igf1r, Kank1, Lrp1, Mdk, Mif, Mtor, Mylk, Ndel1, Nfe2l2, Ntrk3, Pdpn, Plek, Plg, Plpp3, Ppard, Prdx2, Prkce, Ptger4, Ptn, Ptprj, Reg3g, Rreb1, Rtn4, S100a9, Serpine1, Serpinf2, Smoc2, Sox15, Stk24, Thbs1, Tlr4, Vegfb, Xbp1	Adra2a, Ano6, Anxa1, Capn3, Cd24a, Enpp4, F2r, Grn, Hbegf, Mdk, Mif, Plpp3, Ptprj, Reg3g, Rreb1, Stk24, Thbs1, Xbp1
GO:0030183	B cell differentiation	103	38	17.52	0.00618	Abl1, Ada, Adam17, Ahr, Atm, Atp11c, Bad, Bak1, Bax, Bcl11a, Bcl2, Bcl3, Bcl6, Btk, Cd24a, Cd40lg, Cd79a, Cd79b, Cebpg, Clcf1, Cmtm7, Cyld, Dcaf1, Dclre1c, Dll1, Dnajb9, Dock10, Dock11, Ep300, Flt3, Fnip1, Foxp1, Fzd9, Gimap1, Gon4l, Gpr183, Gps2, H2-Ab1, Hdac5, Hdac7, Hdac9, Hhex, Hmgb3, Id2, Ifnz, Ighm, Igkc, Ikzf1, Ikzf3, Il2rg, Il7, Inpp5d, Irf2bp2, Itfg2, Itm2a, Jak3, Kit, Lfng, Lgals1, Lgal…	Abl1, Atp11c, Bak1, Cd24a, Cd79b, Cmtm7, Cyld, Dcaf1, Dll1, Ep300, Hdac7, Id2, Inpp5d, Kit, Lfng, Malt1, Mmp14, Msh2, Myb, Notch2, Pik3r1, Plcg2, Ptk2b, Ptpn6, Ptprc, Ptprj, Rbpj, Sfrp1, Sp3, Stat5a, Stat5b, Tcirg1, Tnfaip3, Trp53, Xbp1, Zbtb1, Zfp36l1, Zfp36l2
GO:0002244	hematopoietic progenitor cell differentiation	111	33	18.88	0.00618	4930430F08Rik, Acp6, Adar, Agpat5, Anln, Ap2a2, Apobec3, Arhgef7, Armc6, Batf, Bcl2, Braf, Cdk6, Cebpd, Chd2, Ciao3, Cited2, Col24a1, Csf1r, Dact2, Dhtkd1, Dhx36, Dock1, Dock7, Dpf2, Eef2, Eif2ak2, Eml1, Ercc2, Flcn, Flt3, Fnip1, Foxc1, Fstl3, Gpatch4, Herc6, Hes1, Hes5, Hspa9, Hyal2, Jam3, Kcnab2, Kdr, Kit, Lig4, Mlf1, Muc4, N4bp2l2, Nfe2l2, Notch1, Nudt21, Pdcd2, Pdgfra, Pdgfrb, Pld4, Ppp4r2, P…	Acp6, Apobec3, Cebpd, Chd2, Cited2, Dock1, Flcn, Hes1, Kit, Muc4, N4bp2l2, Notch1, Pdcd2, Ptpn6, Ptprc, Rbm47, Rest, Runx1, Samd9l, Sfrp1, Sin3a, Sipa1l3, Sos1, Sos2, Sox4, Srf, Ston2, Tnfrsf13b, Top2a, Trp53, Vegfa, Ythdf2, Zbtb1
GO:0006006	glucose metabolic process	155	39	26.36	0.00624	Acacb, Acadm, Actn3, Adipoq, Adipor1, Adpgk, Akt1, Akt2, Aldh5a1, Apod, Arpp19, Atf3, Atf4, Bad, Brat1, C1qtnf1, C1qtnf12, Cbr2, Clk2, Cox11, Cpt1a, Crtc2, Cry1, Dcxr, Ddb1, Dgat2, Dgkq, Dlat, Dusp12, Dyrk2, Enpp1, Ep300, Epm2aip1, Fabp5, Fam3a, Fam3c, Fbp1, Fbp2, Foxk1, Foxk2, Foxo1, G6pc3, G6pdx, Galm, Ganc, Gapdh, Gck, Gdpgp1, Gfpt1, Gnb3, Gnmt, Gpd1, Gpd2, Gpi1, Gpld1, Grb10, H6pd, Hectd4, Hi…	Acadm, Apod, Atf3, Atf4, Cbr2, Cpt1a, Dcxr, Ep300, Fam3c, Fbp2, Galm, Gck, Grb10, Hk2, Inppl1, Insr, Irs1, Kcnj11, Ldha, Lrp5, Midn, Nr1d1, Oma1, Pdk2, Per2, Pgm2, Pgm2l1, Pik3r1, Ppp1r3b, Ppp4r3a, Prkaa1, Rora, Rorc, Sesn2, Sik1, Sirt1, Src, Tcf7l2, Trp53
GO:0006650	glycerophospholipid metabolic process	204	55	34.7	0.00628	Abhd12, Abhd16a, Abhd3, Abhd4, Abhd5, Abhd6, Acp6, Acsl3, Agpat1, Agpat2, Ajuba, Aldh5a1, Alox15, Bpnt1, Capn2, Cdipt, Cds1, Cept1, Chka, Chkb, Chpt1, Cish, Crls1, Csf1r, Cwh43, Dbi, Dgka, Dgkh, Dgkq, Dgkz, Dpm1, Dpm2, Dpm3, Efr3b, Enpp2, Etnk1, Etnk2, Fabp5, Fam126a, Fam126b, Far1, Fgf2, Fgf7, Fig4, Gdpd1, Gdpd3, Gm28042, Gm9847, Gpaa1, Gpam, Gpat4, Gpcpd1, Gpld1, Hadha, Hdhd5, Impa1, Impa2, Imp…	Acp6, Acsl3, Agpat2, Alox15, Capn2, Chka, Chpt1, Cish, Cwh43, Dbi, Dgka, Dgkh, Dgkz, Fam126a, Gdpd1, Gpam, Gpcpd1, Hadha, Impa2, Inpp5b, Inpp5d, Inppl1, Ldlr, Mboat7, Mecp2, Mtmr4, Napepld, Pgap1, Pgap2, Piga, Pik3c2b, Pik3cb, Pik3cg, Pik3r1, Pip5k1b, Pisd, Pla2g4a, Pla2g6, Pla2g7, Plaat3, Plcg2, Plch2, Pld1, Pld2, Plscr1, Pnpla6, Pon1, Prdx6, Ptdss1, Scarb1, Selenoi, Serinc5, Sh3yl1, Socs2, Socs3
GO:0062013	positive regulation of small molecule metabolic process	117	31	19.9	0.00632	Abcd1, Abcd2, Abcg1, Acsl5, Actn3, Adipoq, Agt, Akt1, Akt2, Anxa1, App, Arpp19, Avp, Bcl2l1, Bend3, Bmp6, Ccnb1, Cd74, Cdk1, Comt, Cpt1a, Dab2, Ddb1, Dgat1, Dgat2, Dyrk2, Egf, Elovl5, Entpd5, Epm2aip1, Fabp1, Fdps, Fgf1, Foxo1, Gadd45gip1, Gck, Gpd1, Gpld1, Hif1a, Hmgb1, Igf1, Igf2, Il1b, Insr, Irs1, Irs2, Iscu, Kat2a, Kat2b, Lpgat1, Map2k1, Mapk9, Mid1ip1, Mif, Mlxipl, Mlycd, Myc, Myog, Ndufc2, …	Acsl5, Anxa1, Cpt1a, Dab2, Elovl5, Entpd5, Fdps, Fgf1, Gck, Insr, Irs1, Lpgat1, Mif, Nfkb1, Nr1d1, Nr4a3, Nupr1, Pink1, Pla2g4a, Ppp4r3a, Prkaa1, Ptgs2, Rdh10, Sirt1, Src, Srebf1, Star, Stard4, Stat3, Tcf7l2, Zbtb20
GO:0008610	lipid biosynthetic process	450	135	76.54	0.00635	A3galt2, A4galt, Abcd1, Abcd2, Abcd3, Abcg1, Abhd1, Abhd2, Abhd3, Abhd5, Abhd6, Acaca, Acacb, Acadl, Acadvl, Acbd3, Acer2, Acer3, Acly, Acot11, Acot12, Acot7, Acsbg1, Acsf3, Acsl1, Acsl3, Acsl4, Acsl5, Acsl6, Acsm1, Acsm3, Acsm4, Acss1, Acss2, Adgrf5, Agk, Agpat1, Agpat2, Agpat3, Agpat4, Agpat5, Agps, Agt, Ajuba, Akt1, Aldh1a1, Aldh1a2, Aldh1a3, Alox12, Alox15, Alox8, Aloxe3, Amacr, Anxa1, Apoe, …	A3galt2, A4galt, Abcd3, Abhd2, Acaca, Acadl, Acer3, Acly, Acsl1, Acsl3, Acsl4, Acsl5, Acsm3, Agpat2, Agps, Aldh1a1, Alox15, Anxa1, Asah1, Asah2, Atg7, B4galnt1, B4galt5, B4galt6, Capn2, Ccn1, Ceacam1, Cers2, Cers6, Ces1d, Chka, Chpt1, Crebl2, Cwh43, Cyb5r3, Cyp27a1, Cyp39a1, Cyp51, Dab2, Dbi, Degs2, Dgka, Dgkz, Dhcr7, Egr1, Elovl1, Elovl5, Elovl6, Elovl7, Enho, Erg28, Fads1, Fads2, Fads2b, Fasn, …
GO:0090257	regulation of muscle system process	180	48	30.62	0.00637	Abat, Abcc8, Actn3, Ada, Adk, Adora1, Adra1a, Adra2a, Adrb1, Adrb2, Agrn, Agt, Aif1, Akap1, Akap6, Ank2, Anxa6, Arg2, Arhgap42, Atp1a1, Atp1a2, Atp1b1, Atp2a1, Atp2a2, Atp2b1, Atp2b4, Becn1, Bin1, Bscl2, Cacna1c, Cacna1h, Calca, Calcrl, Cald1, Camk2d, Camk2g, Casq1, Ccn2, Cdk9, Chga, Chrm3, Cmya5, Col14a1, Ctdp1, Cttn, Dbn1, Ddx39b, Dlg1, Dmd, Dmpk, Dock4, Dock5, Dsc2, Dsg2, Dsp, Ece1, Edn2, Ehd3…	Adora1, Adra2a, Adrb2, Anxa6, Atp1a2, Bscl2, Dock5, Dsc2, Dsg2, Dsp, Ep300, Errfi1, F2r, Fdps, Flna, Grk2, Igfbp5, Jup, Kit, Klf4, Lmna, Notch1, Npnt, Nr4a3, Pawr, Pde4d, Pde9a, Pkp2, Prkca, Ptgs1, Ptgs2, Ptk2, Rgs2, Rock2, Selenon, Shc1, Sirt1, Smad3, Smad7, Smtn, Srf, Tead1, Tnfrsf1a, Tnnt1, Trip10, Trpm4, Yy1, Zc3h12a
GO:0022612	gland morphogenesis	122	48	20.75	0.00645	Ar, Areg, B4galt1, Bax, Bcl2, Bmp7, Btbd7, Btrc, Capn1, Cd44, Cdh1, Ceacam1, Cebpb, Cflar, Csf1, Ctnnd1, Cul3, Cyp7b1, Dag1, Ddr1, Duox2, Eda, Egfr, Elf3, Epha2, Esr1, Esr2, Esrp1, Esrp2, Etv4, Etv5, Fem1b, Fgf10, Fgf7, Fgfr1, Fgfr2, Foxa1, Frs2, Gli2, Gli3, Hgf, Hpn, Id4, Igf1, Igf1r, Igfbp5, Il6, Itpr1, Kdm5b, Lama5, Lims1, Lims2, Lrp5, Lrp6, Mdk, Med1, Met, Mki67, Mmp2, Msn, Msx2, Ncoa3, Nfib,…	Bmp7, Capn1, Cd44, Cdh1, Ceacam1, Cebpb, Ctnnd1, Dag1, Ddr1, Egfr, Elf3, Esrp2, Fgfr1, Igfbp5, Itpr1, Lama5, Lims1, Lrp5, Lrp6, Mdk, Med1, Met, Ncoa3, Notch1, Notch2, Ntn1, Ntn4, Pax6, Plag1, Pml, Prox1, Ptch1, Robo1, Rps6ka1, Sema3a, Sfrp1, Slc9a3r1, Slit2, Sox9, Src, Stat5a, Stat6, Sulf1, Tgfa, Tgfbr2, Tnc, Tnfaip3, Xbp1
GO:0005975	carbohydrate metabolic process	441	104	75.01	0.00652	A3galt2, Abcg2, Abhd10, Abo, Acacb, Acadm, Actn3, Adipoq, Adipor1, Adpgk, Adrb1, Agl, Akr1a1, Akr1b3, Akt1, Akt2, Aldh5a1, Aldoa, Aldoc, Amdhd2, Amy1, Aoah, Ap2a1, Apod, App, Arpp19, Atf3, Atf4, B3galnt1, B3galt1, B3galt2, B3galt5, B3gat2, B3glct, B3gnt2, B3gnt4, B3gnt5, B3gnt6, B3gnt7, B3gnt8, B3gnt9, B4galt1, B4galt2, B4galt3, B4galt4, B4galt5, B4galt6, B4galt7, Bad, Bpgm, Braf, Brat1, C1qtnf1,…	A3galt2, Acadm, Agl, Akr1b3, Aldoc, Apod, Atf3, Atf4, B3galt5, B4galt4, B4galt5, B4galt6, Bpgm, Cbr2, Chil1, Chst15, Chst2, Cpt1a, Ctbs, Dcxr, Dera, Eno3, Entpd5, Ep300, Extl2, Fam3c, Fbp2, Fut2, Gaa, Galm, Gck, Gclc, Gk, Glb1, Gm2a, Grb10, Gsto1, Gusb, Gys1, Hexa, Hk2, Idh1, Idh2, Idua, Ier3, Il6st, Impa2, Inpp5a, Inpp5b, Inppl1, Insr, Irs1, Kcnj11, Ldha, Lrp5, Man2a1, Man2b1, Man2b2, Manba, Mec…
GO:0046847	filopodium assembly	54	17	9.19	0.00655	Abitram, Actr3, Agrn, Arap1, Arf6, Arhgef4, Arpc2, Bcas3, Capzb, Cdc42, Cln3, Dbn1, Dmtn, Dnm3, Dock11, Dpysl3, Espn, Ezr, Fgd1, Fgd3, Fmr1, Fscn1, Gap43, Gpm6a, Itga6, Itgb4, Mien1, Myo10, Neurl1a, Nrp1, Nrxn1, Palm, Plppr5, Ppp1r9a, Ppp1r9b, Prkcd, Prkcq, Rab17, Rab3ip, Rab5a, Rala, Rhoq, Ripor2, S1pr2, Sh3bp1, Spata13, Srf, Srgap2, Stau2, Tgfb3, Tgfbr1, Trpm2, Wasl, Zmynd8	Arap1, Arf6, Cln3, Dpysl3, Espn, Ezr, Itga6, Itgb4, Myo10, Neurl1a, Ppp1r9a, Ripor2, S1pr2, Spata13, Srf, Tgfb3, Wasl
GO:0033627	cell adhesion mediated by integrin	54	17	9.19	0.00655	Acer2, Ada, Adam17, Adam9, Ccn3, Cd24a, Cib1, Col16a1, Crk, Crkl, Dpp4, Efna1, Epha2, Fbn1, Fermt3, Foxc2, Fyb2, Icam1, Ift74, Itga2, Itga4, Itga5, Itga6, Itgav, Itgb1, Itgb1bp1, Itgb2, Itgb4, Itgb5, Itgb6, Itgb7, Itgb8, L1cam, Lpxn, Lyn, Nckap1l, Nexmif, Npnt, P2ry12, Piezo1, Plau, Podxl, Ptk2, Ptpn11, Ptpn6, Rac3, Ret, Serpine1, Skap1, Swap70, Syk, Tesc, Tgfb2, Wnk1	Ccn3, Cd24a, Itga6, Itgav, Itgb1, Itgb4, Itgb5, Itgb6, L1cam, Lyn, Npnt, Piezo1, Ptk2, Ptpn6, Rac3, Swap70, Tgfb2
GO:0051050	positive regulation of transport	831	183	141.35	0.00656	Aacs, Abat, Abca1, Abca7, Abcb1a, Abcc8, Abcg1, Abl1, Abl2, Abr, Acat2, Acsl3, Acsl5, Acsl6, Actn4, Actr3, Acvr2a, Adam9, Add1, Adipoq, Adipor2, Adora1, Adora2a, Adora3, Adrb1, Adrb2, Ager, Agt, Ahcyl1, Ahi1, Aif1, Aim2, Aimp1, Ak1, Akap12, Akap5, Akap6, Akap7, Akap9, Akt1, Akt2, Akt3, Alox5, Alox8, Amigo1, Ank2, Ank3, Ankfy1, Ano1, Ano6, Anxa1, Anxa2, Aoc3, Ap1g1, Ap2a1, Ap2m1, Apbb1, Apln, Apoe…	Abca1, Abl1, Acat2, Acsl3, Acsl5, Acvr2a, Adipor2, Adora1, Adrb2, Akap12, Akap9, Alox5, Ano1, Ano6, Anxa1, Anxa2, Appl2, Arc, Arf6, Arhgef5, Arid5a, Arrb1, Asph, Atf4, Atg7, Atp1b2, Atp1b3, Atp8a1, B2m, Bag3, Bak1, Bcr, Borcs5, C2, Cacnb4, Cacng4, Cadps2, Capn3, Cd151, Cd300lf, Cd63, Cdh1, Ceacam1, Cebpb, Clu, Crebl2, Crebrf, Cyp2j6, Dab2, Dbi, Dll1, Drd4, Dtnbp1, Egfr, Ep300, Ephb2, Erbb2, Erbb3…
GO:0010212	response to ionizing radiation	122	32	20.75	0.00657	Abraxas1, Aen, Anxa1, Apobec1, Atm, Atr, Babam1, Babam2, Bak1, Bax, Bbc3, Bcl2, Bcl2l1, Blm, Brat1, Brca1, Brca2, Brcc3, Ccnd2, Cdkn1a, Chek2, Clk2, Clock, Cop1, Cryab, D7Ertd443e, Dclre1c, Dcun1d3, Ddias, Ect2, Eef1d, Egr1, Elk1, Ercc1, Ercc6, Ercc8, Eya1, Eya3, Fancd2, Fbxo4, Fignl1, Gadd45a, Gpx1, Grb2, Gtf2h5, Hras, Hsf1, Hus1, Inip, Ino80, Ints3, Ints7, Kars, Kat5, Kdm1a, Kdm4d, Lig4, Lrp2, …	Anxa1, Apobec1, Bak1, Cdkn1a, Clock, Cryab, Dcun1d3, Egr1, Eya1, Gadd45a, Gpx1, Ino80, Ints7, Lrp2, Map3k20, Msh2, Nabp1, Net1, Pml, Prkaa1, Ptprc, Rad9b, Rhob, Sfrp1, Sirt1, Tnks1bp1, Topbp1, Trp53, Trp53bp2, Usp28, Wrn, Yap1
GO:0043534	blood vessel endothelial cell migration	101	42	17.18	0.00664	Abl1, Acvrl1, Adam17, Adam8, Adtrp, Akt1, Akt3, Alox12, Amot, Amotl1, Anxa1, Apoe, Atp5a1, Atp5b, Card10, Cib1, Clec14a, Csnk2b, Dll4, Efna1, Efnb2, Egr3, Emp2, Epha2, Ephb4, Ets1, Fbxw7, Fgf18, Fgf2, Fgfbp1, Fgfr1, Foxc2, Gata2, Gpld1, Gpx1, Grem1, Hdac5, Hdac7, Hdac9, Hif1a, Hmox1, Hspb1, Igf1, Igf2, Itgb1, Itgb1bp1, Jcad, Jup, Kdr, Klf4, Lemd3, Map2k3, Map2k5, Map3k3, Mecp2, Mef2c, Mia3, Myh9,…	Abl1, Amot, Amotl1, Anxa1, Card10, Efnb2, Egr3, Emp2, Ephb4, Ets1, Fbxw7, Fgfr1, Gpx1, Hdac7, Hspb1, Itgb1, Jup, Klf4, Map2k3, Map3k3, Mecp2, Notch1, Nr4a1, Plk2, Prcp, Prkca, Prkd2, Ptgs2, Ptk2b, Rgcc, Robo1, Scarb1, Sirt1, Slit2, Sp1, Spred1, Srf, Stard13, Stat5a, Thbs1, Vegfa, Vhl
GO:0007043	cell-cell junction assembly	92	33	15.65	0.00666	Abi2, Ace, Actn4, Afdn, Agt, Arvcf, Cd9, Cdh1, Cdh11, Cdh12, Cdh13, Cdh15, Cdh18, Cdh2, Cdh22, Cdh24, Cdh26, Cdh3, Cdh4, Cdh5, Cdh6, Cgn, Cldn1, Cldn3, Cntnap1, Ctnna1, Ctnnd1, Ctnnd2, Dlg1, Dlg5, Ect2, Epb41l3, Epha2, Esam, Fbf1, Flcn, Frmpd2, Fscn1, Fzd5, Gja1, Gjb2, Gjc1, Gjd3, Gnpat, Grhl2, Hdac7, Heg1, Ikbkb, Itgb1, Jup, Lsr, Marveld2, Marveld3, Micall2, Mpp5, Mpp7, Myo1c, Nedd4l, Nfasc, Nph…	Abi2, Afdn, Cdh1, Cdh11, Cdh26, Cdh6, Cldn3, Ctnnd1, Dlg5, Flcn, Fzd5, Gja1, Grhl2, Hdac7, Itgb1, Jup, Lsr, Marveld3, Micall2, Nedd4l, Ocln, Pdcd6ip, Pkp1, Pkp2, Pkp3, Pof1b, Prkca, Rhoc, Rock2, Srf, Tbcd, Trpv4, Ugt8a
GO:0048041	focal adhesion assembly	73	27	12.42	0.00673	Abl1, Actn1, Acvrl1, Ajuba, Apod, Arhgap6, Bcas3, Bcl2, Bcr, Camsap3, Cfl1, Clasp1, Clasp2, Col16a1, Coro1c, Coro2b, Cttn, Dapk3, Dlc1, Dmtn, Dusp22, Dusp3, Efna5, Enpp2, Epb41l5, Epha3, Fam107a, Fermt2, Fmn1, Gpm6b, Grem1, Iqgap1, Itga2, Itgav, Itgb1bp1, Kdr, Ldb1, Limch1, Lims1, Lrp1, Macf1, Map4k4, Mmp14, Nrp1, Pdpk1, Peak1, Phldb2, Pip5k1a, Ppm1f, Pten, Ptk2, Ptk2b, Ptprj, Ptprk, Pxn, Rac1, R…	Abl1, Actn1, Apod, Bcr, Camsap3, Coro2b, Epb41l5, Fam107a, Fermt2, Fmn1, Itgav, Lims1, Map4k4, Mmp14, Ptk2, Ptk2b, Ptprj, Ptprk, Pxn, Rac1, Sdc4, Slk, Smad3, Src, Tek, Tesk2, Vegfa
GO:0030218	erythrocyte differentiation	112	34	19.05	0.00692	Acvr1b, Acvr2a, Adar, Add1, Adgrf4, Adgrf5, Alas2, Ank1, Ankrd54, Arid4a, Atpif1, B2m, Bcl6, Bpgm, Casp3, Cdk6, Cebpg, Cited2, Dmtn, Dnase2a, Dyrk3, Epas1, Ercc2, Ets1, Etv2, Exoc6, Fam210b, Fech, Flvcr1, Foxo3, G6pdx, Gas2l1, Gata2, Gfi1b, Hba-a1, Hba-a2, Hcls1, Heph, Hif1a, Hmgb2, Hspa9, Id2, Ikzf1, Inpp5d, Isg15, Jak2, Jak3, Jmjd6, Kdm1a, Kit, Klf13, Klf2, Kmt2e, L3mbtl3, Ldb1, Lmo2, Lyar, Lyn…	Acvr2a, Arid4a, B2m, Bpgm, Cited2, Epas1, Ets1, Flvcr1, Gfi1b, Hmgb2, Id2, Inpp5d, Jak2, Kit, Kmt2e, L3mbtl3, Lmo2, Lyn, Med1, Rps19, Rps6, Sh2b3, Slc11a2, Smad5, Sp1, Sp3, Srf, Stat1, Stat3, Stat5a, Stat5b, Vegfa, Zfp36, Zfp36l1
GO:0008283	cell proliferation	1563	437	265.86	0.00693	4930503L19Rik, Abcb1a, Abcc4, Abcc8, Abl1, Abl2, Ace, Acer2, Acer3, Acsl6, Acvr2a, Acvrl1, Ada, Adam10, Adam17, Adamts1, Adarb1, Adgrg1, Adipoq, Adk, Adm, Adora1, Adora2a, Adora3, Adrb2, Afdn, Agap2, Ager, Aggf1, Ago3, Agt, Ahr, Aif1, Aimp1, Aimp2, Akirin1, Akirin2, Akna, Akr1b3, Akt1, Akt2, Akt3, Aldh1a2, Aldh3a1, Alk, Alkbh3, Alms1, Alox12, Alox8, Ambra1, Ankrd2, Anp32b, Anxa1, Anxa2, Anxa7, Ap…	Abl1, Acer3, Acvr2a, Adam10, Adgrg1, Adora1, Adrb2, Afdn, Akr1b3, Anxa1, Anxa2, Anxa7, Apobec1, Apod, Appl2, Arhgef2, Arnt2, Arrb1, Ascc3, Ascl2, Asph, Atf3, Atxn1, Axin2, B2m, Bak1, Bambi, Bex1, Bmp7, Brd4, Btg1, Btg2, Cacnb4, Cadm4, Camk2n1, Cblb, Ccn1, Ccn3, Ccnd3, Cd151, Cd24a, Cd44, Cdh1, Cdk2, Cdkn1a, Cdkn1b, Ceacam1, Cebpa, Cebpb, Cers2, Cited2, Cldn7, Clmn, Clu, Cnn2, Cnot6l, Crebbp, Csk,…
GO:0060828	regulation of canonical Wnt signaling pathway	195	58	33.17	0.00698	Adgra2, Amer1, Amer2, Amer3, Ankrd6, Apc, Apc2, Apoe, Arntl, Aspm, Axin1, Axin2, Bambi, Bicc1, Btrc, Caprin2, Cby1, Ccar2, Ccny, Cdh1, Cdh2, Cdh3, Cdk14, Chd8, Col1a1, Csnk1a1, Csnk1d, Csnk1e, Csnk1g1, Csnk1g2, Csnk1g3, Ctdnep1, Cthrc1, Ctnnd1, Ctnnd2, Cyld, Daam2, Dab2, Dab2ip, Dact1, Dact3, Dapk3, Ddit3, Ddx3x, Disc1, Dkk3, Dkkl1, Dlx5, Draxin, Eda, Egf, Egfr, Egr1, Emd, Fam53b, Fgf10, Fgf2, Fg…	Amer1, Ankrd6, Axin2, Bambi, Ccny, Cdh1, Csnk1g1, Csnk1g3, Ctnnd1, Cyld, Dab2, Egfr, Egr1, Folr1, Frat2, Fzd1, Fzd6, Fzd7, Gnaq, Gpc3, Gprc5b, Hdac1, Kremen1, Lgr4, Lgr5, Limd1, Lrp4, Lrrk1, Lzts2, Mdk, Nfkb1, Nkd1, Notch1, Nrarp, Ptk7, Ptpru, Rbpj, Sema5a, Sfrp1, Shisa6, Slc9a3r1, Smad3, Sox2, Sox4, Sox9, Src, Stk3, Tcf7l2, Tle4, Tmem131l, Tmem170b, Tnks2, Trpm4, Wls, Wwtr1, Yap1, Zfp703, Znrf3
GO:0032816	positive regulation of natural killer cell activation	22	9	3.74	0.00699	Ap1g1, Axl, Bloc1s3, Bloc1s6, Flt3l, Gas6, H2-T23, Hps1, Il15, Il15ra, Il18, Il6ra, Irf1, Lamp1, Lyst, Rasgrp1, Stat5a, Stat5b, Ticam1, Tox, Tyrobp, Zbtb1	H2-T23, Hps1, Il6ra, Irf1, Stat5a, Stat5b, Ticam1, Tox, Zbtb1
GO:0045648	positive regulation of erythrocyte differentiation	22	9	3.74	0.00699	Acvr1b, Acvr2a, Ankrd54, Ets1, Fam210b, Foxo3, Gata2, Hif1a, Hmgb2, Id2, Inpp5d, Isg15, Kdm1a, Mapk14, Med1, Nckap1l, Prmt1, Smap1, Stat1, Stat3, Stat5b, Tal1	Acvr2a, Ets1, Hmgb2, Id2, Inpp5d, Med1, Stat1, Stat3, Stat5b
GO:0097190	apoptotic signaling pathway	536	136	91.17	0.00704	Aatf, Acaa2, Ackr3, Acsl5, Acvr1, Acvr1b, Adora2a, Aen, Agap2, Agt, Aifm1, Akt1, Ankrd2, Anxa6, Apaf1, Apopt1, Ar, Arl6ip5, Armc10, Arrb2, Asah2, Atad5, Atf3, Atf4, Atm, Atp2a1, Atp7a, Atpif1, Avp, Bad, Bag3, Bag5, Bag6, Bak1, Bax, Bbc3, Bcap31, Bcl10, Bcl2, Bcl2a1b, Bcl2a1d, Bcl2l1, Bcl2l11, Bcl2l12, Bcl2l14, Bcl2l2, Bcl3, Bclaf1, Bdnf, Becn1, Bex3, Bid, Bik, Birc6, Bloc1s2, Bmf, Bmi1, Bmpr1b, B…	Acaa2, Ackr3, Acsl5, Anxa6, Armc10, Asah2, Atf3, Atf4, Bag3, Bag5, Bak1, Bcl10, Bcl2l14, Bik, Bmf, Bnip3l, Camk2b, Casp2, Casp8, Cd24a, Cd44, Cdkn1a, Cebpb, Clu, Cradd, Crip1, Ctsc, Cyld, Dab2, Dedd2, Ep300, Erbb3, Eya1, Eya2, Eya4, Faf1, Fbh1, Fbxw7, Fgfr1, Flcn, G2e3, Gclc, Gnai2, Gnai3, Gpx1, Hdac1, Hip1r, Hipk1, Hipk2, Hmgb2, Hspb1, Ier3, Il33, Ing2, Ing5, Itga6, Itgav, Itpr1, Itprip, Jak2, J…
GO:1904888	cranial skeletal system development	52	19	8.84	0.00717	Cep55, Chst11, Crkl, Ctnnb1, Eif4a3, Fgfr2, Foxc2, Foxe1, Foxn3, Frem1, Gas1, Gli3, Gnas, Grhl2, Ift140, Insig1, Insig2, Med12, Mef2c, Megf8, Mmp14, Mmp16, Msx2, Mthfd1l, Ndst1, Nipbl, Pdgfra, Prrx1, Rab23, Rdh10, Runx2, Setd2, Sh3pxd2b, Six1, Six2, Six4, Slc39a1, Slc39a3, Smad2, Smad3, Tbx1, Tbx15, Tgfb2, Tgfb3, Tgfbr1, Tgfbr2, Tifab, Trp63, Tulp3, Twist2, Wdr19, Wnt9b	Foxe1, Foxn3, Frem1, Gnas, Grhl2, Insig1, Mmp14, Mthfd1l, Ndst1, Rdh10, Six1, Six2, Six4, Slc39a1, Smad2, Smad3, Tgfb2, Tgfb3, Tgfbr2
GO:0009889	regulation of biosynthetic process	2898	694	492.93	0.00723	2700081O15Rik, A430033K04Rik, Aamdc, Aars, Aatf, Abca2, Abca7, Abcd1, Abcd2, Abcf1, Abcg1, Abhd14b, Abhd6, Abl1, Ablim1, Ablim2, Ablim3, Abt1, Acadl, Acadm, Acadvl, Acd, Acer2, Aco1, Acot8, Acp5, Acsl3, Acsl5, Actl6a, Actl6b, Actn3, Actn4, Actr2, Actr3, Actr5, Actr8, Acvr1, Acvr1b, Acvr2a, Acvr2b, Acvrl1, Adam8, Adcy1, Adgrb1, Adgrf1, Adgrf5, Adipoq, Adora2a, Adora3, Adrb2, Aebp1, Aebp2, Afap1l2,…	2700081O15Rik, Abhd14b, Abl1, Ablim1, Ablim3, Acadl, Acadm, Aco1, Acsl3, Acsl5, Actr5, Acvr2a, Adrb2, Akap12, Akap8l, Alkbh1, Ankrd13c, Ankrd17, Anxa1, Anxa4, Apobec1, Arhgef10l, Arhgef2, Arhgef5, Arid4a, Arid4b, Arid5a, Arid5b, Armcx3, Arnt, Arnt2, Arrb1, Asah1, Ascl2, Asph, Asxl1, Asxl2, Atad2b, Atf1, Atf3, Atf4, Atf7ip, Atg7, Atp8b1, Atxn1, Atxn7, Bach1, Bach2, Bag3, Bahd1, Bambi, Basp1, Bcl10…
GO:0050994	regulation of lipid catabolic process	46	15	7.82	0.00725	Abcd1, Abcd2, Abhd5, Acacb, Acsl5, Adora1, Adra2a, Akt1, Akt2, Apoh, Bscl2, Cdk4, Cidea, Cnr1, Cpt1a, Crtc3, Dbi, Etfbkmt, Fabp1, Fgf21, Fmc1, Gpld1, Hcar2, Idh1, Il1b, Irs1, Irs2, Ldlr, Lgals12, Lonp2, Mlycd, Mtor, Pde3b, Pik3cg, Plin5, Pnpla2, Prkaa1, Prkcd, Prkce, Rarres2, Scarb1, Sct, Sorl1, Thra, Tnf, Tysnd1	Acsl5, Adora1, Adra2a, Bscl2, Cpt1a, Dbi, Idh1, Irs1, Ldlr, Pde3b, Pik3cg, Pnpla2, Prkaa1, Scarb1, Sct
GO:0048568	embryonic organ development	360	124	61.23	0.00727	Abr, Acvr1, Ada, Adm, Ahi1, Ahr, Akt1, Aldh1a1, Aldh1a2, Aldh1a3, Alx1, Arid1a, Arid2, Arl13b, Arnt, Ascl2, Asxl2, Atp2b2, Atp8a2, Axin1, Bcr, Birc6, Bloc1s5, Bmi1, Bmp7, Bmpr1a, Bptf, C2cd3, Cc2d2a, Ccdc103, Ccdc39, Ccdc40, Ccn1, Cdh23, Cdkn1c, Cebpa, Cebpb, Celsr1, Cfc1, Chd7, Chrna10, Chrna9, Chst11, Cited1, Cited2, Clic5, Cluap1, Cobl, Col11a1, Col2a1, Col5a2, Crb2, Csf2, Cthrc1, Ctnnb1, Dlg1…	Aldh1a1, Arl13b, Arnt, Ascl2, Asxl2, Bcr, Bmp7, Bptf, Ccn1, Cdkn1c, Cebpa, Cebpb, Celsr1, Cited2, Clic5, Cobl, Dll1, Dscaml1, Egfr, Epas1, Ephb2, Eya1, Eya4, Fgfr1, Flvcr1, Folr1, Foxe1, Foxg1, Foxi1, Fzd5, Fzd6, Gab1, Gja1, Gnas, Grhl2, Hes1, Hey1, Hipk1, Hipk2, Hmx2, Hmx3, Id2, Insig1, Itgav, Junb, Kcnq4, Kdm2a, Kdm6a, Kit, Kmt2a, Krt8, Lmo2, Lrp6, Med1, Mmp14, Mrtfb, Mthfd1l, Myb, Ncoa3, Ndst1…
GO:0046697	decidualization	15	7	2.55	0.00738	Ash1l, Cdh1, Cited2, Ctsb, Ctsl, Dedd, Ghrl, Il11ra1, Junb, Lif, Mapk1, Mapk3, Pla2g4a, Ptgs2, Ptn	Cdh1, Cited2, Ctsl, Il11ra1, Junb, Pla2g4a, Ptgs2
GO:2000316	regulation of T-helper 17 type immune response	15	7	2.55	0.00738	Arid5a, Loxl3, Malt1, Nfkbid, Nfkbiz, Nlrp10, Nlrp3, Otud5, Prkcq, Rc3h1, Rc3h2, Smad7, Tnfsf18, Zbtb7b, Zc3h12a	Arid5a, Malt1, Nfkbiz, Otud5, Rc3h1, Smad7, Zc3h12a
GO:0038093	Fc receptor signaling pathway	15	7	2.55	0.00738	Appl1, Appl2, Cd47, Clec4e, Fcer1g, Fcgr2b, Fer, Kit, Myo1g, Nr4a3, Pigr, Ptprc, Ptprj, Rap1a, Rapgef1	Appl2, Fer, Kit, Nr4a3, Pigr, Ptprc, Ptprj
GO:0061158	3'-UTR-mediated mRNA destabilization	15	7	2.55	0.00738	Cpeb3, Dhx36, Hnrnpd, Khsrp, Mov10, Plekhn1, Qk, Rbm24, Rc3h1, Upf1, Zc3h12a, Zc3h12d, Zfp36, Zfp36l1, Zfp36l2	Mov10, Rbm24, Rc3h1, Zc3h12a, Zfp36, Zfp36l1, Zfp36l2
GO:0090178	regulation of establishment of planar polarity involved in neural tube closure	15	7	2.55	0.00738	Celsr1, Dvl1, Dvl2, Dvl3, Fzd1, Fzd2, Grhl3, Lrp6, Ptk7, Sec24b, Sfrp1, Sfrp2, Sfrp5, Vangl2, Wnt5a	Celsr1, Fzd1, Lrp6, Ptk7, Sec24b, Sfrp1, Vangl2
GO:0006820	anion transport	389	90	66.17	0.00740	Abat, Abca1, Abca4, Abca7, Abcb1a, Abcc1, Abcc2, Abcc3, Abcc4, Abcc5, Abcd1, Abcd3, Abcg1, Abcg2, Abcg8, Ace, Acsl1, Acsl3, Acsl4, Acsl5, Acsl6, Adora1, Adora2a, Agt, Ahcyl1, Akt1, Akt2, Ank, Ano1, Ano10, Ano2, Ano4, Ano6, Ano7, Ano8, Ano9, Anxa1, Apba1, Apoe, Arg2, Arl6ip1, Arl6ip5, Atf4, Atp10a, Atp10b, Atp10d, Atp11a, Atp11b, Atp11c, Atp5j, Atp8a1, Atp8a2, Atp8b1, Atp8b2, Atp8b3, Atp8b4, Atp8b…	Abca1, Abcc3, Abcd3, Acsl1, Acsl3, Acsl4, Acsl5, Adora1, Ano1, Ano10, Ano6, Ano7, Anxa1, Atf4, Atp10a, Atp11b, Atp11c, Atp8a1, Atp8b1, Atp8b2, Atp9b, Cacnb4, Car7, Cebpb, Cldn4, Clic4, Clic5, Clic6, Cln3, Cptp, Crot, Drd4, Dtnbp1, Fgfr1, Folr1, Gabrg2, Gabrp, Gja1, Grk6, Kcnn4, Ldlr, Lrp2, Lrrc8a, Mfsd5, Mif, Ntrk2, P2ry2, Per2, Pitpnm1, Pitpnm2, Pla2g4a, Pla2g6, Plin2, Prkca, Rgs2, Ripk1, Rps6kb…
GO:0016125	sterol metabolic process	107	37	18.2	0.00744	Abca1, Abca2, Abcg1, Acadl, Acadvl, Aplp2, Apobr, Apoc1, Apoe, App, Arv1, Cat, Cebpa, Ces1d, Cftr, Cln6, Cln8, Cubn, Cyb5r1, Cyb5r2, Cyb5r3, Cyp11a1, Cyp26b1, Cyp27a1, Cyp39a1, Cyp46a1, Cyp51, Cyp7b1, Dgat2, Dgkq, Dhcr24, Dhcr7, Disp3, Ebp, Ebpl, Ephx2, Erg28, Erlin1, Erlin2, Fdft1, Fdps, Fdx1, Fdxr, Fech, Fgf1, G6pdx, Gba, Gba2, Gnb3, Hdlbp, Hmgcr, Hmgcs1, Hmgcs2, Hnf1a, Hsd17b7, Hsd3b7, Insig1,…	Abca1, Acadl, Cat, Cebpa, Ces1d, Cyb5r3, Cyp27a1, Cyp39a1, Cyp51, Dhcr7, Erg28, Fdft1, Fdps, Fdx1, Fgf1, Hmgcr, Hmgcs1, Hsd17b7, Hsd3b7, Insig1, Lbr, Ldlr, Lima1, Lrp5, Lss, Msmo1, Mvd, Npc2, Pon1, Prkaa1, Scarb1, Soat1, Sqle, Srebf1, Srebf2, Thrb, Tm7sf2
GO:0007163	establishment or maintenance of cell polarity	195	56	33.17	0.00749	Actr1a, Actr1b, Actr2, Actr3, Amot, Amotl1, Amotl2, Apc, Aqp1, Arf4, Arf6, Arfgef1, Arhgap35, Arhgef2, Arpc5, Atn1, BC034090, Bcas3, Bccip, Brsk1, Brsk2, Camsap3, Cap1, Cap2, Carmil2, Cdc42, Cdh5, Cdk5rap2, Cenpa, Cep290, Cfl1, Ckap5, Clasp1, Clasp2, Coro7, Crb1, Crb2, Crb3, Crk, Crkl, Ctnna1, Cyp26b1, Cyth1, Cyth3, Dctn1, Dlg1, Dlg2, Dlg3, Dlg5, Dock2, Dock7, Dock8, Dynlt1b, Ephb1, Exoc4, Eya1, …	Amot, Amotl1, Amotl2, Arf6, Arhgef2, Arpc5, Camsap3, Cap1, Cdk5rap2, Crb1, Crb3, Cyth3, Dlg5, Ephb1, Eya1, Ezr, Fat1, Frmd4a, Gja1, Gpsm2, Hes1, Hey1, Kif26b, Lims1, Lmna, Map2, Mark2, Misp, Myo18a, Myo9a, Nde1, Pard3b, Parva, Parvb, Pax6, Pdcd6ip, Prkci, Ptk2b, Ptk7, Rap1b, Rhob, Rhoc, Rhog, Rictor, Ripor2, Rnd3, Shtn1, Sipa1l3, Slc9a3r1, Spry1, Syne2, Syne4, Tek, Vangl2, Wee1, Wnt7b
GO:0019915	lipid storage	59	18	10.04	0.00750	4932438A13Rik, Abcg1, Abhd5, Acacb, Alkbh7, Apoc4, Apoe, B4galnt1, Bscl2, C3, Cd36, Cidea, Cry1, Cry2, Dgat1, Dgat2, Dysf, Ehd1, Enpp1, Ffar2, Fitm2, Fto, Gm2a, Hexa, Hexb, Hilpda, Ikbke, Il1b, Itgav, Lpl, Mest, Msr1, Nfkbia, Nr1h2, Nr1h3, Nrip1, Osbpl11, Osbpl8, Plin2, Plin5, Pnpla2, Ppara, Ppard, Pparg, Ptpn2, Scarb1, Sirt1, Smim22, Soat1, Sqle, Srebf2, Stard4, Stat5a, Stat5b, Tmem135, Tnf, Ttc…	B4galnt1, Bscl2, Gm2a, Hexa, Itgav, Nfkbia, Nrip1, Plin2, Pnpla2, Scarb1, Sirt1, Soat1, Sqle, Srebf2, Stard4, Stat5a, Stat5b, Zc3h12a
GO:0031952	regulation of protein autophosphorylation	42	14	7.14	0.00754	Ace, Adipoq, Chp1, Ctnnd1, Eef2k, Eng, Enpp1, Epha7, Errfi1, Gfra2, Gpnmb, Grem1, Impact, Iqgap1, Jun, Mob1b, Mre11a, Mvp, Nbn, Pdgfa, Pdgfb, Pdgfc, Pdgfd, Ppp2ca, Ppp2r5a, Ppp2r5b, Ppp2r5c, Ppp2r5d, Ppp2r5e, Ptprc, Rad50, Rap2a, Rap2b, Rap2c, Rassf2, Src, Syk, Tesk1, Tnks1bp1, Tom1l1, Vegfa, Vegfc	Ctnnd1, Errfi1, Gfra2, Jun, Mob1b, Mvp, Pdgfc, Ppp2ca, Ppp2r5a, Ptprc, Rad50, Src, Tnks1bp1, Vegfa
GO:0043030	regulation of macrophage activation	42	14	7.14	0.00754	Adgrf5, Atm, Cd1d1, Cd200, Cd84, Cebpa, Ctsc, Cx3cl1, Grn, Havcr2, Hspd1, Il1rl1, Il33, Il4ra, Kars, Lbp, Ldlr, Lgals9, Lrrk2, Mfhas1, Muc5b, Myo18a, Nr1d1, Nr1h3, Pja2, Pla2g5, Pparg, Rora, Shpk, Slc7a2, Snca, Sphk1, Stap1, Tafa3, Tff2, Thbs1, Tlr4, Tlr6, Tnip2, Trem2, Ttbk1, Wnt5a	Cebpa, Ctsc, Grn, Il33, Il4ra, Ldlr, Muc5b, Myo18a, Nr1d1, Rora, Shpk, Stap1, Thbs1, Tnip2
GO:0048017	inositol lipid-mediated signaling	133	40	22.62	0.00755	Adap2, Adora3, Agap2, Agt, Akt1, C1qbp, Car8, Cat, Cbl, Cep55, Cntf, Csf1r, Csf3, Dab2ip, Dcn, Dipk2a, Egfr, Entpd5, Erbb2, Erbb3, Erbb4, Exoc1, Ezr, F2r, F2rl1, Fbxl2, Fgr, Flt4, Fyn, Gab2, Gsn, Hax1, Hcls1, Hcst, Hgf, Igf1, Igf1r, Il18, Inpp5e, Inpp5f, Insr, Irs1, Jak2, Kcnh1, Kdr, Klf4, Lime1, Ltk, Maz, Muc5ac, Mydgf, Ncf1, Ncor1, Ncs1, Nf1, Nlrc3, Nop53, Npr3, Nrg1, Ntrk2, Ntrk3, Nyap1, Nyap2…	Cat, Dcn, Egfr, Entpd5, Erbb2, Erbb3, Ezr, F2r, F2rl1, Gab2, Insr, Irs1, Jak2, Klf4, Ntrk2, Pdgfc, Pik3c2b, Pik3cb, Pik3cg, Pik3r1, Pik3r5, Pitpnm2, Plcb2, Plce1, Plcg2, Plch1, Plch2, Pld1, Pld2, Ptk2, Ptpn6, Rara, Rgl2, Sirt1, Slc9a3r1, Sox9, Tek, Tgfb2, Xbp1, Zfp36l1
GO:0046596	regulation of viral entry into host cell	26	10	4.42	0.00756	Cd4, Cd74, Gsn, Hs3st5, Ifitm1, Ifitm2, Ifitm3, Lgals1, Mid2, Mre11a, Nbn, Nectin2, P4hb, Rad50, Snx3, Tmprss2, Trim11, Trim21, Trim25, Trim26, Trim31, Trim38, Trim56, Trim59, Trim62, Trim8	Ifitm2, Nectin2, P4hb, Rad50, Tmprss2, Trim25, Trim56, Trim59, Trim62, Trim8
GO:1900027	regulation of ruffle assembly	26	10	4.42	0.00756	Arhgap24, Carmil2, Cobl, Coro1c, Cyfip1, Def8, Eps8, Eps8l1, Eps8l2, Evl, Fam98a, Hras, Icam1, Kank1, Ndel1, P2ry12, Pfn1, Pfn2, Plekhm1, Rcc2, Rdx, Rhog, Sh3yl1, Stap1, Tacstd2, Wdpcp	Cobl, Cyfip1, Eps8, Eps8l2, Pfn1, Plekhm1, Rdx, Rhog, Sh3yl1, Stap1
GO:0045907	positive regulation of vasoconstriction	26	10	4.42	0.00756	Add3, Adra1a, Akt1, Alox5, Avp, Avpr2, Casr, Chrm3, Dbh, Egfr, F2r, Gja1, Grk2, Icam1, Pde5a, Pdgfb, Ptafr, Ptger3, Ptgs1, Ptgs2, Rhoa, Shc1, Smad6, Tacr1, Tbxas1, Trpm4	Add3, Alox5, Egfr, F2r, Gja1, Grk2, Ptgs1, Ptgs2, Shc1, Trpm4
GO:0097305	response to alcohol	109	29	18.54	0.00760	Aacs, Aanat, Abat, Acaca, Adam15, Adcy2, Adcy3, Adcy5, Adcy6, Adcy7, Adh1, Adh7, Ahr, Akap8, Akt1, Alad, Aldh1a1, Apobec1, Arpc2, Arsa, Bcl2, Bcl2l1, Blm, Brca1, Casp8, Ccr5, Cdh1, Cdk1, Cdk4, Cdo1, Cftr, Chrna7, Chrnb2, Cnr1, Crhr1, Ctnna1, Ctnnb1, Dbh, Drd2, Eef1b2, Efna5, Epha5, Eps8, Fancb, Fdx1, Fyn, G6pdx, Ggh, Gk, Gnai1, Gnas, Gnrh1, Got2, Gpld1, Gramd1a, Gramd1b, Gramd1c, Grin1, Grin2a, G…	Acaca, Adcy5, Adcy6, Adh1, Alad, Aldh1a1, Apobec1, Casp8, Cdh1, Cdo1, Eef1b2, Eps8, Fdx1, Gk, Gnas, Gramd1a, Itpr2, Jup, Klf9, Lrp6, Prkaa1, Prkca, Ptch1, Rara, Sirt1, Smad2, Tgfbr2, Trp53inp1, Usp46
GO:0030282	bone mineralization	86	24	14.63	0.00776	Actn3, Acvr1, Acvr2a, Acvr2b, Adgrv1, Adrb2, Alox15, Ank, Ano6, Asxl2, Atp2b1, Atraid, Axin2, Bcor, Bglap, Bglap3, Bmp2, Bmp2k, Bmp6, Bmp7, Bmpr1a, Bmpr1b, Bmpr2, Ccn1, Cd276, Col1a2, Ddr2, Duox2, Ecm1, Eif2ak3, Enpp1, Ercc2, Fam20c, Fbxl15, Fgf23, Fgfr2, Fgfr3, Fgr, Fzd9, Gja1, Gpc3, Gpm6b, Grem1, Hif1a, Icmt, Igf1, Isg15, Kl, Klf10, Lgr4, Lox, Ltbp3, Mef2c, Mia3, Mtss1, Nbr1, Nell1, Nfe2, Osr2,…	Acvr2a, Adrb2, Alox15, Ano6, Asxl2, Axin2, Bcor, Bmp7, Ccn1, Gja1, Gpc3, Klf10, Lgr4, Ltbp3, Mtss1, Ptgs2, Ptk2b, Rflna, Sbds, Sbno2, Smad3, Sox9, Tcf7l2, Trpm4
GO:0032269	negative regulation of cellular protein metabolic process	821	201	139.65	0.00776	A2m, A2ml1, Abl1, Acer2, Actb, Adar, Adarb1, Adgrb1, Adipoq, Adora2a, Ager, Ago1, Ago2, Ago3, Ago4, Agt, Aida, Akap1, Akt1, Akt1s1, Akt2, Alad, Ankrd26, Anks1, Anxa2, Anxa8, Apc, Apoe, App, Aqp1, Arl6ip1, Arpp19, Arrb1, Arrb2, Ash1l, Atf3, Atg14, Atg5, Atg7, Atp2b4, Atraid, Avp, Bag1, Bag2, Bag5, Bag6, Bak1, Bax, Bcl2a1d, Bcl2l12, Bcor, Bdkrb1, Bex4, Bin1, Birc2, Birc3, Birc5, Birc6, Bmp7, Bod1, …	Abl1, Actb, Alad, Anxa2, Arrb1, Atf3, Atg7, Bag2, Bag5, Bak1, Bcor, Bmp7, Btg2, Cadm4, Camk2n1, Capn3, Cast, Cblb, Cd44, Cdh1, Cdkn1a, Cdkn1b, Ceacam1, Cep85, Cln3, Cnot1, Cnot6l, Cpeb2, Cryab, Csk, Cst3, Ctdsp1, Ctdsp2, Cyld, Dab2, Dag1, Dnmt1, Dok1, Dtnbp1, Dusp1, Dusp10, Dusp16, Dusp4, Dusp5, Dusp6, Eif2ak4, Eif2s1, Eif4ebp1, Eif4g1, Enc1, Ep300, Epha1, Epha4, Ephb2, Errfi1, Ezr, F2rl1, Fam129…
GO:0045445	myoblast differentiation	68	20	11.57	0.00779	Akirin1, Ankrd2, Boc, Btg1, Capn3, Ccl17, Ccl9, Cdon, Ddit3, Ddx17, Ddx5, Dicer1, Dll1, Eid2b, Epas1, Flot2, Flt3l, Gdf3, Grem1, Hif1an, Hinfp, Id3, Igf1, Igfbp3, Il18, Ilk, Isl1, Klhl41, Lgals1, Maml1, Map3k5, Mapk12, Mapk14, Mbnl1, Mbnl3, Mef2c, Mkx, Myog, Neu2, Nol3, Notch1, Nr2c2, Pik3r1, Pitx1, Plcb1, Plekhm3, Plg, Ppard, Prickle1, Rb1, Rbpj, Rest, Ripor2, Sdc1, Smyd1, Sox15, Sox8, Sox9, Sra…	Boc, Btg1, Capn3, Dll1, Epas1, Hinfp, Mapk12, Mbnl1, Notch1, Pik3r1, Pitx1, Rbpj, Rest, Ripor2, Sox8, Sox9, Srf, Tcf7l2, Zfhx3, Zfp36l1
GO:0060021	roof of mouth development	77	22	13.1	0.00785	Acvr2b, Alx1, Anp32b, Arid5b, Asph, Bbs7, Bcor, Bmpr1a, Chd7, Col11a2, Col2a1, Cplane1, Csrnp1, Dhrs3, Dlg1, Dlx5, Dlx6, Ephb2, Ephb3, Foxe1, Fras1, Fzd1, Fzd2, Gabrb3, Gas1, Gdf11, Gli3, Ift172, Ift88, Insig1, Insig2, Irf6, Jag2, Lef1, Loxl3, Lrp6, Lrrc32, Mef2c, Men1, Msx1, Nprl3, Osr2, Pak1ip1, Pdgfra, Pds5a, Pkdcc, Plekha1, Prdm16, Prrx1, Pygo2, Satb2, Schip1, Sgpl1, Ski, Smad2, Smad4, Snai1,…	Arid5b, Asph, Bcor, Csrnp1, Ephb2, Ephb3, Foxe1, Fras1, Fzd1, Gdf11, Insig1, Irf6, Lrp6, Satb2, Smad2, Sos1, Sox11, Tgfb2, Tgfb3, Tgfbr2, Tiparp, Zfp950
GO:2000249	regulation of actin cytoskeleton reorganization	34	12	5.78	0.00787	Abl1, Actr3, Arhgdia, Arhgdib, Arpc2, Baiap2, Baiap2l1, Bcas3, Ccl27a, Cd2ap, Csf1r, Csf3, Ctsl, Dapk3, F11r, Fes, Gmfg, Hax1, Hck, Hras, Mdk, Notch2, Nrp1, Ntf3, Ntrk3, Phpt1, Ptk2b, Rapgef3, Rhod, Sema3e, Stap1, Tek, Tgfb1, Trpm2	Abl1, Arhgdia, Baiap2l1, Ctsl, F11r, Fes, Hck, Mdk, Notch2, Ptk2b, Stap1, Tek
GO:0002695	negative regulation of leukocyte activation	137	39	23.3	0.00797	Abr, Adgrf5, Adora2a, Anxa1, Arg2, Atm, Axl, Bcl6, Bcr, Btk, Casp3, Cbfb, Cblb, Ccr2, Cd200, Cd24a, Cd274, Cd276, Cd300a, Cd300lf, Cd37, Cd44, Cd74, Cd84, Cd86, Ceacam1, Cebpb, Cnr1, Cnr2, Cx3cl1, Cyld, Dlg1, Dlg5, Dtx1, Dusp22, Dusp3, Enpp3, Erbb2, Fas, Fbxo7, Fcgr2b, Fer, Fgl2, Flt3, Foxj1, Gli3, Glmn, Gnrh1, Gpnmb, Grn, H2-Aa, H2-Ab1, Havcr2, Hfe, Hlx, Hmgb3, Hmox1, Id2, Ihh, Il20rb, Il2ra, Il…	Anxa1, Bcr, Cbfb, Cblb, Cd24a, Cd300lf, Cd44, Ceacam1, Cebpb, Cyld, Dlg5, Erbb2, Fer, Grn, Id2, Il4ra, Inpp5d, Irf1, Ldlr, Lgals3, Lyn, Mdk, Nr1d1, Nrarp, Pawr, Pglyrp1, Ptpn6, Rc3h1, Ripor2, Runx1, Sdc4, Sfrp1, Smad7, Sox11, Tmem131l, Tnfaip3, Tnfrsf13b, Tyro3, Zc3h12a
GO:0043588	skin development	200	72	34.02	0.00804	Abcb6, Acvr1b, Akt1, Alox12, Alox8, Aloxe3, Anxa1, Apc, Apcdd1, Arrdc3, Asah1, Ash1l, Asprv1, Atp7a, Atp8a2, Barx2, Bcl11b, Bcl2, Bcr, Casp3, Cbx7, Cdh3, Celsr1, Cldn1, Cldn4, Clic4, Col1a1, Col1a2, Col3a1, Col5a1, Col5a2, Ctnnb1, Ctsl, Cyp26b1, Dact2, Dbi, Dhcr24, Dicer1, Dll1, Dnase1l2, Dsp, Eda, Edaradd, Egfr, Elovl1, Epha2, Ercc2, Errfi1, Evpl, Exph5, Fa2h, Fgf10, Fgf7, Fgfr2, Flnb, Fosl2, Fo…	Anxa1, Asah1, Bcr, Cbx7, Celsr1, Cldn4, Clic4, Ctsl, Dbi, Dll1, Dsp, Egfr, Elovl1, Errfi1, Evpl, Exph5, Flnb, Fosl2, Foxe1, Fras1, Fzd6, Gnas, Gpr89, Grhl1, Grhl2, Hdac1, Igfbp5, Irf6, Itga3, Itga6, Itgb4, Jup, Kdf1, Lama5, Lgr4, Lgr5, Lrp4, Med1, Met, Mfsd12, Ncoa3, Ngfr, Nme2, Notch1, Palld, Pax6, Pou2f3, Prss8, Ptgs1, Ptgs2, Rbpj, Reg3g, Rock2, Runx1, Sav1, Scd1, Sfn, Sos1, Sox21, Sox9, Srf, S…
GO:0030308	negative regulation of cell growth	172	42	29.26	0.00811	Aatk, Actr3, Acvr1b, Acvrl1, Adam15, Adipor1, Adipor2, Agt, Apbb1, Apbb2, Arhgap4, Bbc3, Bcl11a, Bcl2, Bcl6, Bdkrb1, Bmpr2, Caprin2, Ccar2, Ccdc85b, Ccn3, Ccr5, Cda, Cdhr2, Cdk5, Cdk5r1, Cdkl3, Cdkn1a, Cdkn1b, Cdkn2aip, Cdkn2c, Cdkn2d, Cfl1, Cgref1, Cgrrf1, Cirbp, Crlf3, Cryab, Ctdp1, Cth, D7Ertd443e, Dab2, Dab2ip, Dact3, Dcbld2, Dcstamp, Dcun1d3, Ddx3x, Dnajb2, Dnajc2, Draxin, Eaf2, Ei24, Enpp1,…	Adipor2, Arhgap4, Ccn3, Cdkn1a, Cdkn1b, Cdkn2aip, Cryab, Dab2, Dcun1d3, Flcn, Gja1, Gng4, Ifrd1, Map2, Mecp2, Ntn1, Osgin1, P3h1, Pml, Ptprj, Rgma, Rgs2, Sema3a, Sema3b, Sema4b, Sema5a, Sema6c, Sertad1, Sertad3, Sesn2, Sfrp1, Sh3bp4, Sirt1, Slit2, Smad3, Smarca2, Tgfb2, Tnk1, Trp53, Ulk1, Yy1, Zmat3
GO:0046165	alcohol biosynthetic process	112	38	19.05	0.00814	Abcg1, Acer2, Acer3, Akr1b3, Apoe, Asah1, Asah2, Bmp2, Bmp6, Cacna1h, Ces1d, Cftr, Clcn2, Cyb5r3, Cyp27a1, Cyp2r1, Cyp51, Dab2, Dbh, Dgkq, Dhcr24, Dhcr7, Dhdds, Dhfr, Dkk3, Ebp, Ephx1, Erg28, Erlin1, Erlin2, Fdft1, Fdps, Fgf1, Fgf2, G6pdx, Gba, Gch1, Got1, Hmgcr, Hmgcs1, Hmgcs2, Hsd17b7, Il1b, Insig1, Insig2, Ip6k1, Ip6k2, Ipmk, Ippk, Isyna1, Itpka, Itpkc, Lbr, Lss, Moxd1, Moxd2, Mvd, Mvk, Nfkb1,…	Acer3, Akr1b3, Asah1, Asah2, Ces1d, Cyb5r3, Cyp27a1, Cyp51, Dab2, Dhcr7, Erg28, Fdft1, Fdps, Fgf1, Gch1, Hmgcr, Hmgcs1, Hsd17b7, Insig1, Itpkc, Lbr, Lss, Moxd1, Mvd, Nfkb1, Plcb2, Plce1, Plcg2, Plch1, Plch2, Prkaa1, Ptk2b, Qdpr, Rest, Spr, Sptlc2, Srebf1, Tm7sf2
GO:0001568	blood vessel development	575	184	97.8	0.00820	Abcc8, Abl1, Ace, Ackr3, Acvr1, Acvr2b, Acvrl1, Adam12, Adam15, Adam8, Adamts1, Adamts6, Adamts9, Add1, Adgra2, Adgrb1, Adgrb2, Adgrb3, Adgrf4, Adgrf5, Adgrg1, Adipor2, Adm, Adrb2, Adtrp, Aggf1, Ago1, Ago2, Agt, Ahr, Aimp1, Akt1, Akt3, Aldh1a2, Amot, Amotl1, Amotl2, Angptl4, Angptl6, Ankrd17, Anpep, Antxr1, Anxa1, Anxa2, Anxa3, Ap2b1, Apln, Apoe, Apoh, Aqp1, Arhgap22, Arhgap24, Arid1a, Arid2, Atf…	Abl1, Ackr3, Adgrg1, Adipor2, Adrb2, Amot, Amotl1, Amotl2, Ankrd17, Anpep, Antxr1, Anxa1, Anxa2, Bak1, Bmp7, Btg1, C1galt1, Card10, Casp8, Ccn1, Ccn3, Ceacam1, Chil1, Cited2, Clic4, Cul7, Dcn, Dhcr7, Dll1, Efnb2, Egr1, Egr3, Emp2, Epas1, Epha1, Ephb1, Ephb2, Ephb3, Ephb4, Ets1, Eya1, F3, Fap, Fbxw7, Fgf1, Fgfr1, Flcn, Flna, Flvcr1, Folr1, Fosl1, Foxm1, Fzd5, Fzd8, Gab1, Gja1, Gna13, Gpc3, Gpx1, G…
GO:0071310	cellular response to organic substance	1702	425	289.5	0.00828	9930111J21Rik1, Aacs, Aanat, Abca1, Abcc8, Abcd4, Abcg4, Abhd2, Abl1, Abl2, Acaca, Acap2, Ackr1, Ackr3, Acsl1, Actb, Actg1, Actn4, Actr2, Actr3, Acvr1, Acvr1b, Acvr2a, Acvr2b, Acvrl1, Adam15, Adam17, Adam23, Adam9, Adamts3, Adar, Adcy2, Adcy3, Adcy5, Adcy6, Adcy7, Add1, Adgra2, Adipoq, Adipor1, Adipor2, Adnp2, Adra2a, Adrb2, Adrm1, Ager, Agr2, Agrp, Agt, Agtrap, Ahcyl1, Ahr, Aim2, Akap13, Akap6, …	Abca1, Abhd2, Abl1, Acaca, Ackr3, Acsl1, Actb, Actg1, Acvr2a, Adcy5, Adcy6, Adipor2, Adra2a, Adrb2, Agr2, Akap13, Akr1b3, Alad, Alox15, Ano1, Anxa1, Appl2, Aqp4, Arf6, Arhgef2, Arid5a, Arid5b, Arrb1, Asah1, Asah2, Atf3, Atf4, Atg7, Atp1a2, Atxn3, Bag3, Baiap2l1, Bak1, Bambi, Bcl10, Bcl9l, Bcr, Bex1, Bmp7, Cacnb1, Cacnb4, Cadm4, Capn2, Casp7, Ccn1, Ccnd3, Cd24a, Cd300lf, Cd44, Cd63, Cdc42ep4, Cdh1…
GO:0031668	cellular response to extracellular stimulus	195	53	33.17	0.00828	5330417C22Rik, Amigo1, Angptl4, Aoc1, Aqp3, Arhgap35, Asgr1, Asns, Atf3, Atf4, Atg14, Atg4b, Atg5, Atg7, Atp5g1, Axl, BC048403, Bcl2, Becn1, Bhlha15, Bmf, Bmp6, Bmt2, Cadps2, Cartpt, Castor1, Castor2, Cd68, Cdkn1a, Cdkn2b, Cib2, Clec16a, Comt, Cpeb4, Dap, Dapl1, Dctpp1, Depdc5, Dnajc15, Dsc2, Ehmt2, Eif2ak2, Eif2ak3, Eif2ak4, Eif2s1, Eif4g1, Fads1, Fam107a, Fas, Fbxo22, Fes, Fnip1, Folr1, Fos, Fo…	Aqp3, Asns, Atf3, Atf4, Atg7, Bmf, Cadps2, Cdkn1a, Cib2, Depdc5, Dsc2, Ehmt2, Eif2ak4, Eif2s1, Eif4g1, Fads1, Fam107a, Fes, Folr1, Fos, Fosl1, Gck, Itga6, Jun, Klf10, Ldha, Med1, Mybbp1a, Nr4a2, Nuak2, Pdk2, Pik3c2b, Prkaa1, Ptprc, Ralb, Sesn2, Sesn3, Sik1, Sik2, Sirt1, Slc2a1, Srebf1, Srebf2, Srf, Stk24, Tcf7l2, Tfrc, Trp53, Trpm4, Ulk1, Wrn, Xbp1, Zc3h12a
GO:0006898	receptor-mediated endocytosis	187	45	31.81	0.00831	Aak1, Ache, Ackr3, Adm, Adrb2, Ahi1, Akap5, Amn, Ankrd13a, Ankrd13b, Ankrd13d, Anxa2, Ap2a1, Ap2a2, Ap2b1, Ap2m1, Apln, Apoe, Arc, Arf1, Arhgap27, Arrb1, Arrb2, Atad1, Atp5b, Atxn2, AU040320, B2m, Bicd1, C3, Cacng2, Cacng4, Cacng7, Calcrl, Caly, Canx, Cap1, Cav2, Cbl, Cd14, Cd2ap, Cd300a, Cd36, Cd63, Cd81, Cd9, Cln3, Clta, Cltb, Cltc, Clu, Cntn2, Cttn, Cubn, Cxcl16, Dab2, Dbnl, Dlg4, Dll1, Dnajc1…	Ackr3, Adrb2, Anxa2, Arc, Arhgap27, Arrb1, B2m, Cacng4, Cap1, Cd63, Cln3, Clu, Cxcl16, Dab2, Dll1, Dnajc13, Drd4, Dtnbp1, Efnb2, Egfr, Ezr, Fcho2, Grk2, Grk3, Grk4, Hap1, Hip1r, Insr, Iqsec1, Itgb1, Ldlr, Lrp2, Lrp6, Micall1, Nedd4, Plcg2, Pld2, Prkca, Tbc1d5, Tfrc, Tgfbr2, Ulk1, Usp46, Vegfa, Wasl
GO:0071466	cellular response to xenobiotic stimulus	88	27	14.97	0.00834	Acaa1a, Acsl1, Ahr, Ahrr, Aip, Akr1c13, Aqp1, As3mt, Casp9, Cdo1, Cryz, Csad, Cyp1a1, Cyp1a2, Cyp26b1, Cyp2a4, Cyp2a5, Cyp2ab1, Cyp2b10, Cyp2c23, Cyp2d22, Cyp2e1, Cyp2f2, Cyp2g1, Cyp2j12, Cyp2j13, Cyp2j6, Cyp2j9, Cyp2r1, Cyp2s1, Cyp2u1, Cyp46a1, Ddit4, E2f1, Egr1, Ehmt2, Eif4e, Eif4ebp1, Fbxo32, Fmo2, Ghr, Grin1, Gsta1, Gsta2, Gsta3, Gsta4, Gstm1, Gstm2, Gstm4, Gstm5, Gstm6, Gstm7, Gsto1, Gsto2, …	Acsl1, Cdo1, Cyp1a2, Cyp2a5, Cyp2b10, Cyp2f2, Cyp2g1, Cyp2j6, Egr1, Ehmt2, Eif4ebp1, Fmo2, Ghr, Gsta3, Gsta4, Gstm1, Gstm2, Gsto1, Gstp1, Jak2, Pde2a, Rora, Rorc, Rps6kb1, Selenon, Stat5a, Stat5b
GO:0050805	negative regulation of synaptic transmission	64	19	10.89	0.00840	Abhd6, Adipoq, Adnp, Adora1, Ager, Arc, Arf1, Asic1, Atad1, Bche, Bcl2l1, Bdnf, Braf, Cbln1, Celf4, Cnr2, Dgki, Drd1, Drd2, Eif4a3, Fmr1, Gabbr1, Gnai1, Gnai2, Grid2, Htr1b, Il1b, Iqsec2, Kcnb1, Kcnq4, Lrrk2, Mapt, Mgll, Mtmr2, Nf1, Nlgn3, Pcdh17, Pick1, Pirb, Pla2g6, Plk2, Pnkd, Ppp1r9a, Prkn, Pten, Ptgs2, Ptk2b, Rap1a, Rap1b, Rapgef4, S1pr2, Shank2, Shank3, Slc24a2, Slc30a1, Slc6a4, Snca, Sorcs…	Adnp, Adora1, Arc, Dgki, Gnai2, Kcnq4, Mapt, Mgll, Pla2g6, Plk2, Pnkd, Ppp1r9a, Ptgs2, Ptk2b, Rap1b, Rapgef4, S1pr2, Sorcs2, Srf
GO:0061458	reproductive system development	345	107	58.68	0.00842	Abcb1a, Acvr2a, Ada, Adamts1, Adgrg1, Adm, Adrm1, Afp, Ago4, Agt, Ahr, Akap9, Akt1, Alkbh1, Anxa1, Apc, Ar, Arid1a, Arid4a, Arid4b, Arid5b, Arnt, Arrb1, Arrb2, Asb1, Ascl2, Ash1l, Aspm, Atm, Atn1, Atrx, Axl, Bak1, Bax, Bcl2, Bcl2l1, Bcl2l11, Bcl2l2, Bik, Birc2, Birc6, Bmp6, Bmp7, Bmpr1b, Bmpr2, Bptf, Brca2, Brip1, Ccn1, Ccnd1, Ccnf, Cd44, Cdh1, Cdkn1b, Cdkn1c, Cebpa, Cebpb, Cftr, Chd7, Cited1, Ci…	Acvr2a, Adgrg1, Akap9, Alkbh1, Anxa1, Arid4a, Arid4b, Arid5b, Arnt, Arrb1, Ascl2, Bak1, Bik, Bmp7, Bptf, Ccn1, Cd44, Cdh1, Cdkn1b, Cdkn1c, Cebpa, Cebpb, Cited2, Col9a3, Ctsl, Cul7, Egfr, Epas1, Flna, Fndc3a, Fosl1, Fzd5, Gab1, Gja1, Greb1l, Grhl2, Grk2, H3f3b, Hes1, Hey1, Hmgb2, Il11ra1, Ing2, Insr, Itgav, Junb, Kit, Krt8, Lfng, Lgr4, Lrp2, Lrp6, Map3k4, Med1, Met, Msh2, Ncoa3, Notch1, Notch2, Nr…
GO:0021879	forebrain neuron differentiation	51	16	8.67	0.00852	Ascl1, Atf5, Atg7, Atp7a, B2m, Bcl11b, Cntn2, Csf1r, Dclk2, Dcx, Dicer1, Disc1, Dlx5, Drd1, Drd2, Erbb4, Fgfr1, Fgfr2, Foxg1, Gata2, Gnaq, Hes1, Hes5, Nrp1, Nrp2, Ogdh, Pax6, Plxna3, Prox1, Ptger3, Rac1, Rac3, Rapgef2, Robo1, Robo2, Sall1, Sall3, Satb2, Sema3a, Shank3, Slit2, Smarcc2, Sox1, Sox2, Tbr1, Tfap2c, Ubb, Uncx, Uqcrq, Wnt5a, Zswim6	Atg7, B2m, Fgfr1, Foxg1, Gnaq, Hes1, Pax6, Prox1, Rac1, Rac3, Robo1, Sall1, Satb2, Sema3a, Slit2, Sox2
GO:0032608	interferon-beta production	51	16	8.67	0.00852	Atg9a, Cactin, Crebbp, Ddx58, Dhx9, Flot1, Hmgb1, Hmgb2, Ifih1, Ifnar1, Irf1, Irf3, Irf7, Mavs, Nlrc3, Nlrx1, Nmi, Polr3a, Polr3b, Polr3c, Polr3d, Polr3f, Polr3g, Ppm1b, Ptpn11, Ptprs, Pycard, Rel, Relb, Riok3, Rnf135, Rnf216, Sirpa, Tbk1, Ticam1, Tirap, Tlr2, Tlr3, Tlr4, Tlr7, Tlr8, Tlr9, Traf3, Traf3ip1, Traip, Trim38, Trim56, Yy1, Zbtb20, Zc3hav1, Zfp64	Crebbp, Hmgb2, Irf1, Irf7, Nmi, Polr3b, Polr3d, Polr3f, Rel, Relb, Rnf216, Ticam1, Tirap, Trim56, Yy1, Zbtb20
GO:0046474	glycerophospholipid biosynthetic process	96	26	16.33	0.00871	Abhd5, Acsl3, Agpat1, Agpat2, Ajuba, Alox15, Capn2, Cdipt, Cds1, Cept1, Chka, Chkb, Chpt1, Crls1, Cwh43, Dgka, Dgkq, Dgkz, Dpm1, Dpm2, Dpm3, Etnk1, Etnk2, Fabp5, Far1, Fgf2, Fgf7, Gpaa1, Gpat4, Hdhd5, Impa1, Inppl1, Lpcat1, Lpcat2, Mppe1, Pcyt1a, Pdgfa, Pdgfb, Pemt, Pgap1, Pgap2, Pgap3, Pgs1, Pi4k2a, Piga, Pigb, Pigc, Pigf, Pigg, Pigh, Pigk, Pigl, Pigm, Pign, Pigo, Pigp, Pigq, Pigs, Pigt, Pigu, P…	Acsl3, Agpat2, Alox15, Capn2, Chka, Chpt1, Cwh43, Dgka, Dgkz, Inppl1, Pgap1, Pgap2, Piga, Pik3c2b, Pik3cb, Pik3cg, Pip5k1b, Pisd, Pla2g6, Plcg2, Pld1, Pld2, Plscr1, Ptdss1, Selenoi, Sh3yl1
GO:0009437	carnitine metabolic process	12	6	2.04	0.00875	Acadl, Acadm, Aldh9a1, Bbox1, Cpt1a, Cpt1b, Cpt1c, Crat, Crot, Slc22a4, Slc22a5, Tmlhe	Acadl, Acadm, Aldh9a1, Cpt1a, Crot, Slc22a5
GO:0007096	regulation of exit from mitosis	12	6	2.04	0.00875	Birc5, Cdc14a, Cdc14b, Cdkn1b, Cdkn1c, Mad2l1bp, Npm2, Phb2, Rgcc, Tgfb1, Ube2c, Zw10	Cdc14a, Cdc14b, Cdkn1b, Cdkn1c, Mad2l1bp, Rgcc
GO:0046851	negative regulation of bone remodeling	12	6	2.04	0.00875	Cartpt, Ceacam1, Csk, Cyp19a1, Grem1, Il6, Inpp5d, P2rx7, Sfrp1, Tmem119, Ubash3b, Vegfa	Ceacam1, Csk, Inpp5d, Sfrp1, Ubash3b, Vegfa
GO:2000353	positive regulation of endothelial cell apoptotic process	12	6	2.04	0.00875	Ager, Ano6, Cd40lg, Col18a1, Foxo3, Itga4, Pdcd4, Plcg1, Prkci, Rgcc, Thbs1, Xbp1	Ano6, Pdcd4, Prkci, Rgcc, Thbs1, Xbp1
GO:0033690	positive regulation of osteoblast proliferation	12	6	2.04	0.00875	Abl1, Bmp2, Ccn1, Cthrc1, Gsk3b, Hpse, Igf1r, Itgav, Lrp5, Ltf, Sox8, Tmem119	Abl1, Ccn1, Itgav, Lrp5, Ltf, Sox8
GO:2000341	regulation of chemokine (C-X-C motif) ligand 2 production	12	6	2.04	0.00875	Cd74, Hdac1, Klf4, Lpl, Lrp1, Map2k5, Mbp, Mif, Myd88, Postn, Tirap, Tnf	Hdac1, Klf4, Mbp, Mif, Myd88, Tirap
GO:0060213	positive regulation of nuclear-transcribed mRNA poly(A) tail shortening	12	6	2.04	0.00875	Ago2, Btg2, Cnot1, Cnot7, Cpeb3, Pabpc1, Polr2g, Tnrc6a, Tnrc6b, Tnrc6c, Tob1, Zfp36	Btg2, Cnot1, Pabpc1, Tnrc6b, Tob1, Zfp36
GO:0060850	regulation of transcription involved in cell fate commitment	12	6	2.04	0.00875	Cebpb, Chd5, Etv2, Nkx6-2, Nr2f2, Pax6, Pparg, Prox1, Rora, Rorc, Smarcc2, Zbtb7b	Cebpb, Nkx6-2, Pax6, Prox1, Rora, Rorc
GO:0003334	keratinocyte development	12	6	2.04	0.00875	Bcl11b, Dnase1l2, Exph5, Flnb, Fosl2, Ift74, Kdf1, Krt10, Palld, Psap, Sfn, Tfap2c	Exph5, Flnb, Fosl2, Kdf1, Palld, Sfn
GO:0061469	regulation of type B pancreatic cell proliferation	12	6	2.04	0.00875	Birc5, Errfi1, Fmc1, Men1, Nr1d1, Nr4a1, Nr4a3, Nupr1, Ptprn, Sfrp1, Sgpp2, Wdr13	Errfi1, Nr1d1, Nr4a1, Nr4a3, Nupr1, Sfrp1
GO:0045198	establishment of epithelial cell apical/basal polarity	12	6	2.04	0.00875	Camsap3, Crb3, Msn, Myo9a, Ophn1, Ptk7, Rhoa, Sh3bp1, Slc9a3r1, Syne4, Tcf15, Wnt5a	Camsap3, Crb3, Myo9a, Ptk7, Slc9a3r1, Syne4
GO:0043116	negative regulation of vascular permeability	12	6	2.04	0.00875	Adm, Adora2a, Akap12, Amot, Arhgap35, Ceacam1, Ddah1, Nr3c1, Pde2a, Pde3a, Ptprj, Slit2	Akap12, Amot, Ceacam1, Pde2a, Ptprj, Slit2
GO:0045955	negative regulation of calcium ion-dependent exocytosis	12	6	2.04	0.00875	Adra2a, Braf, Cbarp, Fmr1, Gnai2, Notch1, Rap1a, Rap1b, Rest, Stxbp3, Syt4, Trim9	Adra2a, Gnai2, Notch1, Rap1b, Rest, Stxbp3
GO:0072537	fibroblast activation	12	6	2.04	0.00875	Acta2, Cygb, Dgat1, Gclc, Gsk3b, Il17a, Il17ra, Nr1d1, Pdgfb, Pdgfrb, Rgcc, Rps6ka1	Cygb, Gclc, Il17ra, Nr1d1, Rgcc, Rps6ka1
GO:0001837	epithelial to mesenchymal transition	120	39	20.41	0.00881	Acvr1, Adam15, Adipor1, Ager, Akna, Alx1, Axin2, Bambi, Bcl9l, Bmp2, Bmp7, Clasp1, Clasp2, Col1a1, Crb2, Ctnnb1, Cul7, Dab2, Dab2ip, Dact3, Dag1, Ddx17, Ddx5, Dlg5, Efna1, Ell3, Eng, Eomes, Epb41l5, Epha3, Ezh2, Fam83d, Fgfr2, Flna, Foxa1, Foxc1, Fuz, Gcnt2, Gja1, Grem1, Gsc, Gsk3b, Hdac2, Hey1, Hey2, Heyl, Hif1a, Hnrnpab, Hpn, Il1b, Il6, Isl1, Jag1, Kbtbd8, Klhl12, Ldlrad4, Lef1, Loxl2, Loxl3, L…	Axin2, Bambi, Bcl9l, Bmp7, Cul7, Dab2, Dag1, Dlg5, Epb41l5, Ezh2, Fam83d, Flna, Gja1, Hey1, Kbtbd8, Lrp6, Mdk, Notch1, Pawr, Pdcd4, Ppp2ca, Rbpj, Rgcc, Sfrp1, Smad2, Smad3, Smad7, Sox9, Tcf7l2, Tgfb2, Tgfb3, Tgfbr2, Tiam1, Trim62, Trip10, Vangl2, Vegfa, Wwtr1, Zfp703
GO:0045638	negative regulation of myeloid cell differentiation	80	27	13.61	0.00885	Adipoq, C1qc, Cartpt, Cdc73, Cdk6, Ceacam1, Cib1, Clec2d, Ctnnb1, Ctr9, Cul4a, Dll1, Fbn1, Fbxw7, Fstl3, Gabpa, Gas2l1, Gata2, Gpr68, H4c1, H4c11, H4c12, H4c14, H4c2, H4c3, H4c4, H4c6, H4c8, H4c9, H4f16, Hist1h4m, Hmgb3, Hspa9, Inpp4b, Inpp5d, Itpkb, Klf13, Ldb1, Leo1, Lmo2, Lrrc17, Lyn, Mafb, Meis1, Meis2, Myc, Ncapg2, Nf1, Nfkbia, Nme1, Nme2, Paf1, Pias3, Pik3r1, Prdm16, Prmt1, Ptk2b, Ptpn2, Ra…	Ceacam1, Clec2d, Dll1, Fbxw7, H4c4, Inpp5d, Lmo2, Lyn, Meis1, Meis2, Nfkbia, Nme1, Nme2, Pik3r1, Ptk2b, Rara, Rbm15, Runx1, Sfrp1, Stat5a, Stat5b, Tjp2, Tob2, Trib1, Ubash3b, Zfp36, Zfp36l1
GO:0002065	columnar/cuboidal epithelial cell differentiation	104	35	17.69	0.00887	Abl1, Abl2, Afdn, Agr2, Alg10b, Arntl, Ascl1, Atp2b2, B9d1, Bad, Bccip, Bhlha15, Bmp2, Bmp6, C1galt1, Cbfa2t2, Cdh1, Cdh2, Cdh23, Cdk6, Cebpb, Cftr, Clic5, Clock, Cux1, Dicer1, Dll1, Dlx3, Emx1, Esrp1, Fam20c, Fgf2, Fgfr1, Fgfr2, Foxa1, Foxp1, Foxp4, Gata6, Gpat4, Hes1, Hes5, Hey1, Hey2, Hif1a, Insm1, Jag1, Jag2, Kcnma1, Kdm2a, Klf5, Lef1, Mcoln3, Men1, Mycl, Mycn, Myo6, Myo7a, Neurod1, Notch1, P…	Abl1, Afdn, Agr2, C1galt1, Cbfa2t2, Cdh1, Cebpb, Clic5, Clock, Dll1, Fgfr1, Foxp4, Hes1, Hey1, Kdm2a, Klf5, Mycl, Notch1, Pax6, Prox1, Rac1, Rara, Rbpj, Rest, Ripor2, Sav1, Sec24b, Sidt2, Slc4a7, Slc9a3r1, Slitrk6, Sox11, Sox4, Triobp, Vhl
GO:0009790	embryo development	957	264	162.78	0.00888	4933434E20Rik, 9130008F23Rik, Aatf, Abcg2, Abi1, Abl1, Abl2, Abr, Acd, Ace, Acsl4, Actl6a, Acvr1, Acvr1b, Acvr2a, Acvr2b, Acvrl1, Ada, Adam10, Adamts3, Adar, Adcy9, Add1, Adgrf4, Adgrf5, Adipoq, Adm, Aff3, Ahi1, Ahr, AI597479, Akap3, Akirin2, Akt1, Aldh1a1, Aldh1a2, Aldh1a3, Alkbh1, Alx1, Ambra1, Amd1, Amot, Ankrd11, Anks6, Apaf1, Apba1, Apba2, Apba3, Apln, Aplp2, Ar, Arfrp1, Arhgap35, Arhgdig, A…	Abl1, Acsl4, Acvr2a, Adam10, Adcy9, Aldh1a1, Alkbh1, Amot, Apba3, Arl13b, Arnt, Arnt2, Ascl2, Asxl2, Axin2, B4galt5, Bcl10, Bcor, Bcr, Bmp7, Bptf, Brd4, Camsap3, Capn2, Casp8, Ccdc24, Ccn1, Ccnb1ip1, Cdh1, Cdk2ap1, Cdkn1c, Cebpa, Cebpb, Celsr1, Cited2, Clic5, Cnot1, Cobl, Crabp2, Dab2, Dag1, Dhx35, Dll1, Dnmt1, Dsc3, Dscaml1, Efnb1, Egfr, Ehmt1, Elf3, Elf5, Ell, Enah, Ep300, Epas1, Epb41l5, Ephb2…
GO:0035855	megakaryocyte development	19	8	3.23	0.00889	Abi1, Ep300, Fli1, Kit, Med1, Meis1, Mpig6b, Nbeal2, Pip4k2a, Ptpn11, Ptpn6, Rabgap1l, Sh2b3, Srf, Tal1, Vps33b, Wasf2, Zfp385a, Zfpm1	Ep300, Kit, Med1, Meis1, Nbeal2, Ptpn6, Sh2b3, Srf
GO:2000209	regulation of anoikis	19	8	3.23	0.00889	Ankrd13c, Bcl2, Bcl2l1, Brms1, Chek2, Itga5, Itgb1, Mcl1, Mybbp1a, Notch1, Ntrk2, Pdk4, Pik3ca, Ptk2, Ptrh2, Snai2, Src, Tle1, Tle5	Ankrd13c, Itgb1, Mcl1, Mybbp1a, Notch1, Ntrk2, Ptk2, Src
GO:0032703	negative regulation of interleukin-2 production	19	8	3.23	0.00889	Cd276, Cd34, Ceacam1, Ezr, Havcr2, Hdac7, Homer2, Homer3, Il20rb, Kat5, Lag3, Nav3, Nod2, Prnp, Ptprc, Sftpd, Tnfaip3, Trim27, Zfp36	Ceacam1, Ezr, Hdac7, Homer3, Ptprc, Tnfaip3, Trim27, Zfp36
GO:0030325	adrenal gland development	19	8	3.23	0.00889	Arid5b, Ascl1, Cdkn1c, Cited2, Crhr1, Hmga2, Igf1r, Insm1, Insr, Ly6e, Mdk, Nf1, Nr3c1, Pbx1, Pdgfra, Pdgfrb, Smad2, Smad3, Stra6	Arid5b, Cdkn1c, Cited2, Insr, Ly6e, Mdk, Smad2, Smad3
GO:0048704	embryonic skeletal system morphogenesis	66	22	11.23	0.00894	Alx1, Asxl2, Axin1, Bmi1, Bmp7, Chst11, Col11a1, Col2a1, Ctnnb1, Dlg1, Dscaml1, Eif4a3, Eya1, Fgfr2, Flvcr1, Foxc2, Fuz, Gas1, Gli3, Gnas, Grhl2, Gsc, Hspg2, Hyal1, Ift140, Mdfi, Med12, Mef2c, Megf8, Men1, Mmp14, Mmp16, Mthfd1l, Mycn, Ndst1, Nipbl, Osr2, Pcgf2, Pdgfra, Prrx1, Rdh10, Runx2, Satb2, Setd2, Shox2, Six1, Six2, Six4, Slc39a1, Slc39a3, Smad2, Smad3, Sox11, Tbx1, Tbx15, Tgfb2, Tgfb3, Tgf…	Asxl2, Bmp7, Dscaml1, Eya1, Flvcr1, Gnas, Grhl2, Mmp14, Mthfd1l, Ndst1, Rdh10, Satb2, Six1, Six2, Six4, Slc39a1, Smad2, Smad3, Sox11, Tgfb2, Tgfb3, Tgfbr2
GO:0044093	positive regulation of molecular function	1223	304	208.02	0.00897	Abcb1a, Abcc8, Abhd5, Abl1, Abl2, Abr, Acd, Ace, Acer2, Acsl1, Actr3, Acvr2b, Adam17, Adam8, Adam9, Adap2, Adcy1, Add1, Add2, Adgrf1, Adipoq, Adnp, Adora1, Adprh, Adra1a, Adra2a, Adrb1, Adrb2, Afdn, Agap2, Ager, Agrn, Agt, Ahsa1, Aifm1, Aim2, Aimp2, Ajuba, Akap13, Akap5, Akap6, Akap7, Akap9, Akirin2, Akt1, Akt2, Aktip, Alk, Alox12, Alox5, Als2, Ambra1, Amfr, Amigo1, Ank2, Ank3, Ankrd42, Antxr1, A…	Abl1, Acsl1, Adnp, Adora1, Adra2a, Adrb2, Afdn, Akap13, Akap9, Alox5, Antxr1, Anxa2, Aph1a, Aph1c, Arap1, Arap2, Arc, Arf6, Arhgap27, Arhgef10, Arhgef16, Arhgef2, Arhgef5, Arid5b, Arrb1, Asph, Atp1b2, Atp1b3, Avpi1, Axin2, B2m, Bak1, Bambi, Bcl10, Bcr, Brd4, Btg1, Cacnb4, Cacng4, Camk2b, Camkk1, Capn3, Card10, Casp8, Cat, Ccn1, Ccnd3, Ccny, Ccnyl1, Cd24a, Cd44, Cdc14b, Cdc25b, Cdkl5, Cdkn1a, Cdkn…
GO:0043281	regulation of cysteine-type endopeptidase activity involved in apoptotic process	173	42	29.43	0.00900	Acer2, Adora2a, Aifm1, Akt1, Akt2, Alox12, Apaf1, Apopt1, Aqp1, Arl6ip1, Arl6ip5, Arrb1, Arrb2, Avp, Bad, Bak1, Bax, Bbc3, Bcap31, Bcl10, Bcl2a1d, Bcl2l11, Bcl2l12, Bid, Birc2, Birc3, Birc5, Bok, Caap1, Casp4, Casp8, Casp8ap2, Casp9, Ccn1, Ccn2, Cd44, Cdh1, Cdkn2d, Cflar, Cradd, Cryab, Csnk2a1, Ctsd, Cycs, Dap, Dapk1, Ddx3x, Dele1, Dhcr24, Diablo, Dlc1, Dnaja3, Dnajb6, Eif2ak3, Ep300, Epha7, F2r,…	Arrb1, Bak1, Bcl10, Casp8, Ccn1, Cd44, Cdh1, Cradd, Cryab, Ep300, F2r, F3, Gpx1, Hip1r, Hspa1b, Jak2, Klf4, Malt1, Ngfr, Nr4a1, Pak2, Pdcd2, Pml, Ppp2ca, Ptgs2, Rest, Robo1, Rps6ka1, Rps6ka3, Sfn, Sh3rf1, Sirt1, Slc11a2, Smad3, Sox2, Src, St18, Stat1, Thbs1, Uaca, Vegfa, Xdh
GO:0046676	negative regulation of insulin secretion	47	15	7.99	0.00901	Abcc8, Adra2a, Bmp8a, Ccn3, Chga, Drd2, Enho, Eny2, Ghrl, Hadh, Hdac1, Hmgcr, Inhbb, Irs1, Jagn1, Kcnb1, Kcnj11, Kcnq1, Klf7, Map4k4, Midn, Ndufaf2, Nos1, Npff, Oit1, Pde1c, Pde3b, Pde4c, Pde8b, Pfkl, Pim3, Ppp3ca, Prkn, Psmd9, Ptger3, Ptpmt1, Ptpn11, Ptprv, Rest, Rptor, Sfrp1, Sirt4, Srebf1, Stxbp5l, Sytl4, Ucp2, Vsnl1	Adra2a, Ccn3, Enho, Hadh, Hdac1, Hmgcr, Irs1, Kcnj11, Map4k4, Midn, Pde3b, Pim3, Rest, Sfrp1, Srebf1
GO:0045744	negative regulation of G protein-coupled receptor signaling pathway	47	15	7.99	0.00901	Ada, Adm, Adrb2, Apln, Aplp1, Arrb1, Arrb2, Arrdc3, Atp2b4, Bicd1, Camk2b, Cry1, Dnm1, Dnm2, Drd2, Gnai2, Gprasp1, Grk2, Grk3, Grk4, Grk5, Grk6, Grm5, Gtf2h2, Htr1b, Ly6g6e, Met, Mgrn1, Mrap2, Necab2, Palm, Pde4b, Pld2, Plek, Ptger3, Rgs12, Rgs13, Rgs14, Rgs2, Rgs4, Rpgrip1l, Rph3al, Sag, Snca, Stmn1, Ubqln2, Ywhab	Adrb2, Arrb1, Camk2b, Gnai2, Grk2, Grk3, Grk4, Grk6, Met, Pld2, Rgs12, Rgs13, Rgs14, Rgs2, Rph3al
GO:0090100	positive regulation of transmembrane receptor protein serine/threonine kinase signaling pathway	87	24	14.8	0.00902	Acvr1, Acvr1b, Acvr2a, Acvr2b, Acvrl1, Adam17, Axin1, Bmp2, Bmp3, Bmp6, Bmp7, Bmp8a, Bmpr1a, Bmpr2, Ccn1, Cdh5, Cdkn2b, Cited2, Crb2, Crebbp, Csnk2b, Dab2, Eng, Ep300, Fbxl15, Fgf9, Fkbp8, Flcn, Foxd1, Furin, Gata6, Gdf10, Gdf11, Gdf15, Gdf3, Gdf5, Gipc1, Got1, Gpc3, Hes1, Hes5, Hfe, Hipk2, Hsp90ab1, Ilk, Ing2, Inha, Inhbb, Itga8, Kdr, Lefty1, Lgals9, Men1, Msx1, Msx2, Neo1, Notch1, Notch2, Npnt,…	Acvr2a, Bmp7, Ccn1, Cited2, Crebbp, Dab2, Ep300, Flcn, Gdf11, Gpc3, Hes1, Hipk2, Ing2, Notch1, Notch2, Npnt, Rbpj, Rbpms, Smad2, Sox11, Sulf1, Tgfb2, Tgfb3, Thbs1
GO:0001708	cell fate specification	60	18	10.21	0.00905	Apc, Apc2, Ar, Ascl1, Bmpr1a, Cdon, Ctnnb1, Dll1, Dmrt3, Dmrta2, Ehmt2, Eomes, Esrp1, Etv2, Eya1, Fgf2, Fgfr1, Fkbp8, Foxa1, Fzd7, Gli2, Gli3, Gsc, Hnf1b, Ihh, Isl1, Isl2, Itgb1, Lmo4, Mga, Myt1l, Nkx6-2, Notch1, Ntrk3, Olig2, Otx2, Pax6, Pou4f1, Psen1, Psen2, Ptch1, Ptch2, Rbpj, Sfrp2, Six1, Six2, Smo, Sox1, Sox2, Sox6, Sox9, Sufu, Tbr1, Tbx1, Tbx15, Tbx2, Tbx6, Tead4, Tenm4, Tlx3	Dll1, Dmrt3, Dmrta2, Ehmt2, Eya1, Fgfr1, Fzd7, Itgb1, Nkx6-2, Notch1, Otx2, Pax6, Ptch1, Rbpj, Six1, Six2, Sox2, Sox9
GO:0043547	positive regulation of GTPase activity	188	45	31.98	0.00917	Abr, Adap2, Adprh, Adrb1, Afdn, Agrn, Akt2, Als2, Apc2, Arap1, Arap2, Arap3, Arhgap24, Arhgap27, Arhgap35, Arhgap42, Arhgap6, Arhgef10, Arhgef16, Arhgef19, Arhgef5, Arhgef7, Asap1, Asap3, Bcas3, Bcr, Bin1, Cav2, Ccdc125, Ccl17, Ccl21a, Ccl22, Ccl25, Ccl3, Ccl4, Ccl6, Ccl9, Cdkl5, Chn1, Chn2, Coro1c, Crk, Crkl, Cx3cl1, Dennd1a, Dennd1b, Dock10, Dock11, Dock7, Dock8, Dock9, Dvl2, Dvl3, Ect2, Eif5, …	Afdn, Arap1, Arap2, Arhgap27, Arhgef10, Arhgef16, Arhgef5, Bcr, Cdkl5, Chn2, Eif5, Epha1, Erbb2, Ezh2, F11r, F2r, F2rl1, Flcn, Gnas, Iqsec1, Itga6, Itgb1, Lims1, Map4k4, Myo9a, Net1, Ptk2b, Rabgap1, Ralgapa2, Rapgef6, Rasa1, Rgl3, Rgma, Rgs14, Rgs16, Rhog, Ric1, Rsu1, Tax1bp3, Tbc1d10a, Tbc1d22a, Tbc1d4, Tbc1d5, Tiam1, Vav1
GO:0032611	interleukin-1 beta production	69	20	11.74	0.00925	Abca1, Acp5, Ager, Aim2, App, Aqp4, Arg2, Arrb2, Casp4, Casp8, Ccl3, Ccr5, Cd36, Chrna7, Cma1, Cptp, Cx3cr1, Egr1, Errfi1, F2r, F2rl1, Fzd5, Ghrl, Gsdmd, Gstp1, Hk1, Hmgb1, Hspb1, Ifi204, Ifnar1, Igf1, Il1b, Inava, Isl1, Jak2, Lilra5, Lpl, Malt1, Mr1, Naip5, Nlrc3, Nlrc4, Nlrp3, Nod1, Nod2, P2rx7, Panx1, Pml, Pycard, Ripk2, S1pr3, Serpinb1a, Serpinb1b, Sirpa, Smad3, Sphk1, Tlr2, Tlr4, Tlr6, Tlr8,…	Abca1, Aqp4, Casp8, Cptp, Egr1, Errfi1, F2r, F2rl1, Fzd5, Gstp1, Hspb1, Jak2, Malt1, Mr1, Pml, Ripk2, Smad3, Tmem106a, Tnfaip3, Zc3h12a
GO:0071229	cellular response to acid chemical	144	36	24.49	0.00928	Abca1, Abl2, Acaca, Adcy6, Add1, Adnp2, Akap8, Akt1, Aldh1a2, Amigo1, Anxa2, Aqp1, Atm, Atp5g1, Atp7a, Bcl2l1, Bdnf, Brinp1, Brinp2, Capn2, Castor1, Castor2, Cdh1, Cdk4, Cebpb, Col16a1, Col1a1, Col1a2, Col3a1, Col4a1, Col4a6, Col5a2, Col6a1, Cpeb1, Cpeb3, Cpeb4, Creb1, Cyp26b1, Dgat2, Dnmt1, Dnmt3a, Dnmt3b, Egfr, Egr1, Eno1, Epha3, Ffar2, Folr1, Foxp1, Fyn, Gnas, Grin2a, Hsf1, Htra2, Id3, Ipo5, I…	Abca1, Acaca, Adcy6, Anxa2, Capn2, Cdh1, Cebpb, Dnmt1, Egfr, Egr1, Folr1, Gnas, Irs1, Ldlr, Lyn, Neurl1a, Ntrk2, Pdgfc, Pink1, Prkaa1, Ptk2b, Ptk7, Rara, Sesn2, Sesn3, Sh3bp4, Shmt2, Six1, Sox9, Tead1, Tead2, Vegfa, Xbp1, Yap1, Yes1, Zc3h12a
GO:0035878	nail development	6	4	1.02	0.00937	Fzd6, Itga6, Itgb4, Msx1, Msx2, Prkab1	Fzd6, Itga6, Itgb4, Prkab1
GO:0009214	cyclic nucleotide catabolic process	6	4	1.02	0.00937	Cnp, Pde1a, Pde2a, Pde4d, Pde5a, Pde9a	Cnp, Pde2a, Pde4d, Pde9a
GO:0060369	positive regulation of Fc receptor mediated stimulatory signaling pathway	6	4	1.02	0.00937	Appl2, Lyn, Ptprc, Ptprj, Rap1a, Rapgef1	Appl2, Lyn, Ptprc, Ptprj
GO:0046533	negative regulation of photoreceptor cell differentiation	6	4	1.02	0.00937	Casz1, Cntf, Notch1, Sox8, Sox9, Thrb	Notch1, Sox8, Sox9, Thrb
GO:0048702	embryonic neurocranium morphogenesis	6	4	1.02	0.00937	Med12, Mthfd1l, Ndst1, Tgfb2, Tgfb3, Tulp3	Mthfd1l, Ndst1, Tgfb2, Tgfb3
GO:0019367	fatty acid elongation, saturated fatty acid	6	4	1.02	0.00937	Elovl1, Elovl2, Elovl4, Elovl5, Elovl6, Elovl7	Elovl1, Elovl5, Elovl6, Elovl7
GO:0060158	phospholipase C-activating dopamine receptor signaling pathway	6	4	1.02	0.00937	Drd1, Drd2, Gna11, Gna14, Gnaq, Slc9a3r1	Gna11, Gna14, Gnaq, Slc9a3r1
GO:1904783	positive regulation of NMDA glutamate receptor activity	6	4	1.02	0.00937	Cfl1, Ephb2, Ifngr1, Ifngr2, Pink1, Rgs9	Ephb2, Ifngr1, Pink1, Rgs9
GO:0061072	iris morphogenesis	6	4	1.02	0.00937	Foxe3, Hif1a, Hipk1, Hipk2, Pax6, Vhl	Hipk1, Hipk2, Pax6, Vhl
GO:0007221	positive regulation of transcription of Notch receptor target	6	4	1.02	0.00937	Maml1, Maml2, Maml3, Notch1, Rbm15, Rbpj	Maml3, Notch1, Rbm15, Rbpj
GO:0060842	arterial endothelial cell differentiation	6	4	1.02	0.00937	Dll1, Hey1, Hey2, Notch1, Rbpj, Tmem100	Dll1, Hey1, Notch1, Rbpj
GO:0032055	negative regulation of translation in response to stress	6	4	1.02	0.00937	Eif2ak3, Eif2ak4, Eif2s1, Pml, Rbm4, Sesn2	Eif2ak4, Eif2s1, Pml, Sesn2
GO:0032056	positive regulation of translation in response to stress	6	4	1.02	0.00937	Dnajc3, Eif2ak4, Impact, Nck1, Nck2, Slc35a4	Eif2ak4, Nck1, Nck2, Slc35a4
GO:0014816	skeletal muscle satellite cell differentiation	6	4	1.02	0.00937	Akirin1, Cdon, Ephb1, Klf5, Selenon, Six4	Ephb1, Klf5, Selenon, Six4
GO:0014807	regulation of somitogenesis	6	4	1.02	0.00937	Dll1, Dmrt2, Lfng, Notch1, Nrarp, Ppp2r3a	Dll1, Lfng, Notch1, Nrarp
GO:0061343	cell adhesion involved in heart morphogenesis	6	4	1.02	0.00937	Acvr1, Flrt2, Notch1, Rbpj, Tgfb2, Tgfbr2	Notch1, Rbpj, Tgfb2, Tgfbr2
GO:1900222	negative regulation of amyloid-beta clearance	6	4	1.02	0.00937	Cyp51, Hmgcr, Ifngr1, Lrpap1, Srf, Tnf	Cyp51, Hmgcr, Ifngr1, Srf
GO:0021825	substrate-dependent cerebral cortex tangential migration	6	4	1.02	0.00937	Fgfr1, Nrp1, Nrp2, Robo1, Sema3a, Slit2	Fgfr1, Robo1, Sema3a, Slit2
GO:0061419	positive regulation of transcription from RNA polymerase II promoter in response to hypoxia	6	4	1.02	0.00937	Hif1a, Nfe2l2, Notch1, Rbpj, Trp53, Vegfa	Notch1, Rbpj, Trp53, Vegfa
GO:0019530	taurine metabolic process	6	4	1.02	0.00937	Cdo1, Csad, Ghr, Phgdh, Stat5a, Stat5b	Cdo1, Ghr, Stat5a, Stat5b
GO:2001187	positive regulation of CD8-positive, alpha-beta T cell activation	6	4	1.02	0.00937	Cbfb, Ceacam1, H2-T23, Nckap1l, Runx1, Runx3	Cbfb, Ceacam1, H2-T23, Runx1
GO:1903753	negative regulation of p38MAPK cascade	6	4	1.02	0.00937	Cyld, Dlg1, Dusp1, Dusp10, Ezr, Hsph1	Cyld, Dusp1, Dusp10, Ezr
GO:0034625	fatty acid elongation, monounsaturated fatty acid	6	4	1.02	0.00937	Elovl1, Elovl2, Elovl4, Elovl5, Elovl6, Elovl7	Elovl1, Elovl5, Elovl6, Elovl7
GO:0034626	fatty acid elongation, polyunsaturated fatty acid	6	4	1.02	0.00937	Elovl1, Elovl2, Elovl4, Elovl5, Elovl6, Elovl7	Elovl1, Elovl5, Elovl6, Elovl7
GO:1901861	regulation of muscle tissue development	136	42	23.13	0.00944	Actn3, Adrb1, Adrb2, Akap6, Akirin1, Apc, Arntl, Arrb2, Bcl2, Bdnf, Bmp2, Bmpr1a, Boc, Capn3, Ccnb1, Cdk1, Cdon, Cenpf, Cited2, Col14a1, Creb1, Ctdp1, Ctnnb1, Cxadr, Cyp26b1, Ddx17, Ddx39b, Ddx5, Dll1, Efnb2, Ep300, Ephb1, Erbb3, Erbb4, Fbxo22, Fdps, Fgf2, Fgf20, Fgf9, Fgfr1, Fgfr2, Flcn, Flot1, Foxp1, Frs2, Fzd7, G6pdx, Gata6, Gja1, Gpc1, Grem1, Gsk3a, Gsk3b, Hdac2, Hdac3, Hdac4, Hdac5, Hdac7, H…	Adrb2, Boc, Capn3, Cited2, Dll1, Efnb2, Ep300, Ephb1, Erbb3, Fdps, Fgfr1, Flcn, Fzd7, Gja1, Hdac7, Hmgcr, Igfbp5, Kcnk2, Lrp6, Meis1, Mrtfb, Notch1, Nr1d2, Nras, Prkaa1, Rbm24, Rbpj, Rgs2, Ripk1, Rps6kb1, Sav1, Sirt1, Six1, Six4, Smad3, Tcf7l2, Tgfbr2, Trip10, Tsc22d3, Usp2, Yap1, Yy1
GO:0001912	positive regulation of leukocyte mediated cytotoxicity	43	14	7.31	0.00947	Ap1g1, B2m, Cadm1, Cd1d1, Cxcl1, F2rl1, Fadd, Fam49b, Gm11127, H2-Bl, H2-D1, H2-K1, H2-M10, H2-M10, H2-M2, H2-Q1, H2-Q10, H2-Q2, H2-Q4, H2-Q6, H2-Q7, H2-T22, H2-T23, H2-T24, H2-T3, Hspa8, Klrb1c, Lag3, Lamp1, Mill2, Nectin2, P2rx7, Pnp, Ptprc, Pvr, Rasgrp1, Stap1, Stat5a, Stat5b, Stx7, Tap2, Tyrobp, Vav1	B2m, F2rl1, Fam49b, H2-D1, H2-K1, H2-Q4, H2-T23, Klrb1c, Nectin2, Ptprc, Stap1, Stat5a, Stat5b, Vav1
GO:0090342	regulation of cell aging	43	14	7.31	0.00947	Abl1, Akt3, Arg2, Arntl, B2m, Bcl2l12, Bcl6, Bmpr1a, Cdk6, Cgas, Eef1e1, Fbxo5, Foxm1, Fzr1, Hmga2, Icmt, Ing2, Kras, Lmna, Map3k3, Mif, Nampt, Nek4, Nuak1, Pawr, Plk2, Pnpt1, Prkdc, Pten, Rbl1, Rsl1d1, Sirt1, Slc30a10, Suv39h1, Terf2, Tert, Trp53, Trp63, Vash1, Ypel3, Zfp277, Zkscan3, Zmpste24	Abl1, B2m, Foxm1, Ing2, Lmna, Map3k3, Mif, Nampt, Nuak1, Pawr, Plk2, Sirt1, Terf2, Trp53
GO:0048706	embryonic skeletal system development	89	31	15.14	0.00951	Acvr2a, Alx1, Asxl2, Axin1, Bmi1, Bmp7, Chst11, Col11a1, Col1a1, Col2a1, Ctnnb1, Deaf1, Dlg1, Dmrt2, Dscaml1, Eif4a3, Etl4, Ext1, Eya1, Fgf9, Fgfr2, Flvcr1, Foxc2, Fuz, Gas1, Gli3, Gnas, Grhl2, Gsc, Hoxb9, Hsd17b7, Hspg2, Hyal1, Ift140, Ihh, Mbtd1, Mdfi, Med12, Mef2c, Megf8, Men1, Mks1, Mmp14, Mmp16, Mthfd1l, Mycn, Ndst1, Nipbl, Osr2, Pbx1, Pcgf2, Pcsk5, Pdgfra, Prrx1, Rdh10, Runx2, Satb2, Scx, S…	Acvr2a, Asxl2, Bmp7, Dscaml1, Etl4, Eya1, Flvcr1, Gnas, Grhl2, Hsd17b7, Mbtd1, Mmp14, Mthfd1l, Ndst1, Pcsk5, Rdh10, Satb2, Six1, Six2, Six4, Slc35d1, Slc39a1, Smad2, Smad3, Sox11, Sp1, Sp3, Sulf1, Tgfb2, Tgfb3, Tgfbr2
GO:0071900	regulation of protein serine/threonine kinase activity	376	119	63.96	0.00952	Abl1, Acsl1, Actb, Adam17, Adam8, Adam9, Adipoq, Adora1, Adra2a, Adrb2, Ager, Agt, Aida, Ajuba, Akap13, Akap6, Akt1, Alk, Apc, Apoe, Arhgef5, Arrb1, Atp2b4, Avpi1, Axin1, Bccip, Blm, Bmp2, Bmp7, C1qtnf9, Cab39, Camk1, Cartpt, Casp3, Cblc, Cbs, Ccna2, Ccnb1, Ccnb2, Ccnd1, Ccnd2, Ccnd3, Ccne2, Ccnf, Ccng1, Ccng2, Ccnh, Ccni, Ccnj, Ccnjl, Ccnl1, Ccno, Ccny, Ccnyl1, Cd24a, Cd300a, Cd40lg, Cd74, Cd81,…	Abl1, Acsl1, Actb, Adora1, Adra2a, Adrb2, Akap13, Arhgef5, Arrb1, Avpi1, Bmp7, Ccnd3, Ccng2, Ccnj, Ccnl1, Ccny, Ccnyl1, Cd24a, Cdk12, Cdkn1a, Cdkn1b, Ceacam1, Csk, Dab2, Drd4, Dtnbp1, Dusp1, Dusp10, Dusp16, Dusp4, Dusp5, Dusp6, Egfr, Epha4, Ephb2, Erbb2, Ezh2, F2r, Fgf1, Fgfr1, Fzd5, Fzd8, Gab1, Gadd45a, Gadd45b, Gadd45g, Ghr, Gstp1, Hexim1, Hipk3, Hmgcr, Inppl1, Insr, Irak1, Jak2, Kit, Lrp5, Lrp…
GO:0001954	positive regulation of cell-matrix adhesion	46	20	7.82	0.00960	Abl1, Ccl25, Ccl28, Cd36, Cdh13, Cdk6, Cfl1, Cib1, Col16a1, Csf1, Dag1, Disc1, Dmd, Emp2, Enpp2, Epb41l5, Epha1, Fmn1, Gsk3b, Ilk, Iqgap1, Itgb1bp1, Jup, Kdr, Lims1, Map4k4, Ninj1, Nrp1, Pcsk5, Plekha2, Ppm1f, Prkcz, Ptk2b, Ptprj, Rac1, Rock1, S100a10, Sdc4, Skap1, Smad3, Tek, Tsc1, Utrn, Vegfa, Vegfc, Wnt4	Abl1, Dag1, Emp2, Epb41l5, Epha1, Fmn1, Jup, Lims1, Map4k4, Ninj1, Pcsk5, Plekha2, Ptk2b, Ptprj, Rac1, Sdc4, Smad3, Tek, Utrn, Vegfa
GO:2001238	positive regulation of extrinsic apoptotic signaling pathway	54	21	9.19	0.00969	Agt, Atf3, Bax, Bcl10, Bcl2l14, Bid, Bmpr1b, Casp8, Ctnna1, Cyld, Dapk3, Dedd2, Fadd, Faf1, G0s2, Htra2, Hyal2, Itm2c, Jak3, Ltbr, Mal, Nf1, Pak2, Pdia3, Pea15a, Pml, Ppp1ca, Ppp2r1a, Ppp2r1b, Psen2, Pten, Ptprc, Pycard, Rbck1, Ret, Ripk1, Runx3, Sfrp1, Siglec1, Skil, Srpx, Stk3, Stk4, Tgfb2, Thbs1, Timp3, Tnfrsf12a, Tnfsf10, Tnfsf12, Traf2, Trps1, Unc5b, Wwox, Zswim2	Atf3, Bcl10, Bcl2l14, Casp8, Cyld, Dedd2, Faf1, Ltbr, Mal, Pak2, Pea15a, Pml, Ppp2r1b, Ptprc, Ripk1, Sfrp1, Skil, Stk3, Tgfb2, Thbs1, Tnfrsf12a
GO:1904589	regulation of protein import	56	17	9.53	0.00972	Akap1, Akap5, Apod, Arhgef5, Bag3, Cd36, Cdh1, Chp1, Dmap1, Ect2, Efcab7, Ei24, Epm2a, Flna, Gli3, Hcls1, Hdac3, Hnrnpm, Hyal2, Ipo5, Jup, Mapk1, Mapk14, Mavs, Mdfic, Nf1, Nup54, Nup62, Nupl1, Nutf2, Pdcd5, Pik3r1, Pik3r2, Pkia, Pkig, Ppp2ca, Prkcd, Prkcq, Prkd1, Psen1, Ptgs2, Rab23, Ran, Rbm22, Smo, Tardbp, Tek, Tgfb1, Tomm70a, Tpr, Trim28, Uaca, Ubr5, Xbp1, Zc3h12a, Zpr1	Apod, Arhgef5, Bag3, Cdh1, Flna, Jup, Mdfic, Nup54, Nup62, Pik3r1, Ppp2ca, Ptgs2, Tek, Tpr, Uaca, Xbp1, Zc3h12a
GO:0050709	negative regulation of protein secretion	121	36	20.58	0.00974	Abcc8, Adra2a, Adtrp, Anxa1, Anxa4, Anxa5, Apoe, Arg2, Bmp8a, Ccn3, Cd200, Cd22, Cd34, Cd84, Chga, Cidea, Cptp, Cx3cl1, Cyp51, Dph3, Drd2, Drd4, Enho, Eny2, Erp29, Ezr, F2r, F2rl1, Fbln1, Fn1, Frmd4a, Gas6, Ghrl, Hadh, Hdac1, Hdac9, Hmgcr, Idh2, Idua, Il1b, Il1f5, Il1r2, Il33, Il6, Inhbb, Irs1, Jagn1, Kcnb1, Kcnj11, Kcnq1, Klf7, Lgals9, Lgr4, Lilra5, Lrrc32, Madd, Map4k4, Mapkbp1, Midn, Ndufaf2, …	Adra2a, Anxa1, Anxa4, Ccn3, Cptp, Cyp51, Drd4, Enho, Ezr, F2r, F2rl1, Frmd4a, Hadh, Hdac1, Hmgcr, Idh2, Idua, Il33, Irs1, Kcnj11, Lgr4, Map4k4, Midn, Otud5, Pde3b, Pim3, Pml, Rab11fip1, Rest, Rgcc, Rhbdf1, Sfrp1, Srebf1, Tnfaip3, Trim27, Zc3h12a
GO:0002315	marginal zone B cell differentiation	9	5	1.53	0.00976	Bcl3, Dll1, Dock10, Dock11, Lfng, Mfng, Notch2, Ptk2b, Tnfaip3	Dll1, Lfng, Notch2, Ptk2b, Tnfaip3
GO:0051574	positive regulation of histone H3-K9 methylation	9	5	1.53	0.00976	Brca1, Gfi1b, Jarid2, Lmna, Mecp2, Myb, Rif1, Sirt1, Suv39h1	Gfi1b, Lmna, Mecp2, Myb, Sirt1
GO:0031274	positive regulation of pseudopodium assembly	9	5	1.53	0.00976	Apc, Cdc42ep1, Cdc42ep2, Cdc42ep3, Cdc42ep4, Cdc42ep5, F2rl1, Kit, Washc1	Cdc42ep1, Cdc42ep4, Cdc42ep5, F2rl1, Kit
GO:0044351	macropinocytosis	9	5	1.53	0.00976	Appl1, Appl2, Carmil1, Dnm2, Dock2, Mapkapk2, Mapkapk3, Pycard, Snx33	Appl2, Carmil1, Mapkapk2, Mapkapk3, Snx33
GO:0048845	venous blood vessel morphogenesis	9	5	1.53	0.00976	Ccm2, Efnb2, Eng, Ephb4, Heg1, Notch1, Notch4, Prox1, Vegfa	Efnb2, Ephb4, Notch1, Prox1, Vegfa
GO:2000347	positive regulation of hepatocyte proliferation	9	5	1.53	0.00976	Cflar, Hpn, Itpr1, Mdk, Med1, Ptn, Rtn4, Tnfaip3, Xbp1	Itpr1, Mdk, Med1, Tnfaip3, Xbp1
GO:1902966	positive regulation of protein localization to early endosome	9	5	1.53	0.00976	Dtx3l, Egf, Ezr, Mgat3, Msn, Rdx, Rock2, Sorl1, Vegfa	Ezr, Mgat3, Rdx, Rock2, Vegfa
GO:0003266	regulation of secondary heart field cardioblast proliferation	9	5	1.53	0.00976	Ctnnb1, Eya1, Gng5, Hes1, Isl1, Mks1, Notch1, Six1, Tbx1	Eya1, Gng5, Hes1, Notch1, Six1
GO:0072074	kidney mesenchyme development	9	5	1.53	0.00976	Amer1, Bmp7, Foxd1, Myc, Six1, Six2, Six4, Smad4, Wnt4	Amer1, Bmp7, Six1, Six2, Six4
GO:0051095	regulation of helicase activity	9	5	1.53	0.00976	Gtf2h2, Mcm2, Mnat1, Msh2, Msh3, Msh6, Pot1a, Sirt1, Ssbp1	Mcm2, Msh2, Msh6, Sirt1, Ssbp1
GO:0034115	negative regulation of heterotypic cell-cell adhesion	9	5	1.53	0.00976	Adipoq, Il1rn, Klf4, Map2k5, Mapk7, Mbp, Myadm, Tnfaip3, Wnk1	Klf4, Mapk7, Mbp, Myadm, Tnfaip3
GO:0045607	regulation of inner ear auditory receptor cell differentiation	9	5	1.53	0.00976	Dll1, Esrp1, Hes1, Hes5, Hey1, Hey2, Mycl, Mycn, Notch1	Dll1, Hes1, Hey1, Mycl, Notch1
GO:0002087	regulation of respiratory gaseous exchange by neurological system process	9	5	1.53	0.00976	Adora1, Atp1a2, Gls, Mecp2, Nlgn2, Nlgn3, Pbx3, Tlx3, Tshz3	Adora1, Atp1a2, Gls, Mecp2, Nlgn2
GO:0032528	microvillus organization	23	9	3.91	0.00978	Atp8b1, Cdhr2, Cdhr5, Ezr, Fscn1, Gldn, Klf5, Myo1a, Pld1, Pls1, Podxl, Ptpn11, Rap1gap, Rap2a, Rapgef2, Rapgef6, Rdx, Slc9a3r1, Stk26, Stx2, Tnik, Twf2, Vil1	Atp8b1, Cdhr5, Ezr, Gldn, Klf5, Pld1, Rapgef6, Rdx, Slc9a3r1
GO:0071375	cellular response to peptide hormone stimulus	211	62	35.89	0.00983	Adcy6, Adipoq, Adipor1, Adrm1, Agt, Agtrap, Ahcyl1, Akt1, Akt2, Akt3, Ankrd26, Anxa5, Apc, Appl1, Appl2, Atp2b1, Baiap2l1, Bcar1, Bglap, Bglap3, C1qtnf12, C1qtnf9, C2cd5, Camk2a, Capn10, Car2, Cav2, Ccnd3, Cdk2, Cdk4, Cfl1, Cish, Cpeb1, Cpeb2, Crhr1, Crk, Csk, Ctnnb1, Cyfip1, Cyp11a1, Dennd4c, Dnaic1, Eif4ebp1, Eif4ebp2, Enho, Enpp1, Eprs, Esrra, Fer, Foxc2, Foxo1, Foxo3, Foxo4, Foxo6, Gck, Gdf15…	Adcy6, Appl2, Baiap2l1, Ccnd3, Cdk2, Cish, Cpeb2, Csk, Cyfip1, Eif4ebp1, Enho, Fer, Gck, Ghr, Gnai2, Gpam, Grb10, Grk2, Inppl1, Insr, Irf1, Irs1, Jak2, Mbd5, Nck1, Nfkb1, Nr4a1, Nr4a2, Nr4a3, Pde3b, Pdk2, Phip, Pik3r1, Prkaa1, Prkca, Prkcb, Prkci, Ptk2, Ptprf, Pxn, Rab8b, Rock2, Rps6kb1, Sesn3, Shc1, Sik2, Sirt1, Socs2, Socs3, Sp1, Src, Srebf1, Srsf3, Stat1, Stat3, Stat5a, Stat5b, Stat6, Tbc1d4, …
GO:0048732	gland development	340	117	57.83	0.00985	Aacs, Abl1, Acadm, Ada, Adrm1, Agap2, Ahr, Aldh1a3, Anxa1, Apc, Aprt, Ar, Areg, Arf6, Arhgap35, Arhgap5, Arid5b, Ascl1, Ash1l, Asl, Asxl1, Atg7, Atm, Atp2b2, Atp2c2, Atp7b, Aurka, B4galt1, Bax, Bcl11b, Bcl2, Bcl2l11, Bmp2, Bmp7, Bmpr1a, Braf, Brca2, Btbd7, Btrc, Cacnb4, Cadm1, Capn1, Carmil2, Cbx7, Ccdc39, Ccdc40, Ccnb2, Ccnd1, Cd44, Cdh1, Cdkn1b, Cdkn1c, Cdo1, Ceacam1, Cebpa, Cebpb, Cfc1, Cflar,…	Abl1, Acadm, Anxa1, Arf6, Arid5b, Asl, Asxl1, Atg7, Atp7b, Bmp7, Cacnb4, Capn1, Cbx7, Cd44, Cdh1, Cdkn1b, Cdkn1c, Cdo1, Ceacam1, Cebpa, Cebpb, Cited2, Cobl, Ctnnd1, Dag1, Ddr1, Egfr, Elf3, Elf5, Ephb3, Esrp2, Ezh2, Fasn, Fgfr1, Foxe1, Foxm1, Gja1, Gpx1, Hes1, Id2, Igf2r, Igfbp5, Insr, Irf6, Irs1, Itpr1, Jak2, Jun, Lama5, Lims1, Lrp5, Lrp6, Lsr, Ly6e, Man2a1, Mdk, Med1, Met, Mrtfb, Myb, Ncoa3, Neu…
GO:0002708	positive regulation of lymphocyte mediated immunity	83	23	14.12	0.00986	Ap1g1, Arid5a, Atad5, B2m, Btk, C3, Cadm1, Cd1d1, Cd24a, Cd81, Clcf1, Exosc3, Fadd, Fam49b, Fcer1g, Fcgr1, Fcgr3, Fzd5, Gm11127, H2-Bl, H2-D1, H2-K1, H2-M10, H2-M10, H2-M2, H2-Q1, H2-Q10, H2-Q2, H2-Q4, H2-Q6, H2-Q7, H2-T22, H2-T23, H2-T24, H2-T3, Hspa8, Hspd1, Il18, Il1b, Il1r1, Il6, Klrb1c, Lag3, Lamp1, Lta, Mad2l2, Malt1, Mill2, Mlh1, Msh2, Nectin2, Nlrp3, Nod2, Nsd2, P2rx7, Pagr1a, Paxip1, Pms…	Arid5a, B2m, Cd24a, Fam49b, Fzd5, H2-D1, H2-K1, H2-Q4, H2-T23, Klrb1c, Malt1, Msh2, Nectin2, Paxip1, Ptprc, Stat5a, Stat5b, Stat6, Tfrc, Traf6, Trp53bp1, Vav1, Zbtb1
GO:0060047	heart contraction	150	41	25.51	0.00995	Ace, Ada, Adm, Adora1, Adra1a, Adrb1, Adrb2, Agrn, Agt, Akap6, Ank2, Apln, Atg5, Atp1a1, Atp1a2, Atp1a3, Atp1b1, Atp2a2, Atp2b4, Atp5j, Bin1, Cacna1b, Cacna1c, Cacna1d, Cacna1e, Cacna1h, Cacna2d1, Cacna2d2, Cacnb2, Calca, Camk2d, Ccn2, Cdc42, Chga, Chrna7, Cxadr, Cxcr4, Dlg1, Dmd, Dmpk, Dnm1l, Drd2, Dsc2, Dsg2, Dsp, Edn2, Ehd3, Epas1, Fgf13, Flna, Fxyd1, Gaa, Gch1, Gja1, Gjc1, Gjd3, Glrx3, Gnao1,…	Adora1, Adrb2, Atp1a2, Cacna2d2, Dsc2, Dsg2, Dsp, Epas1, Flna, Gaa, Gch1, Gja1, Gpx1, Grk2, Hbegf, Jak2, Jup, Kcnj5, Map2k3, Met, Nedd4l, Nup155, Pde4d, Pebp1, Pik3r1, Pkp2, Prkca, Rgs2, S100a1, Sema3a, Sirt1, Smad5, Smad7, Smtn, Srebf1, Tgfb2, Thrb, Tmem65, Tnnt1, Trpm4, Zc3h12a
GO:0099173	postsynapse organization	174	42	29.6	0.00996	Abhd17a, Abhd17b, Abhd17c, Abi2, Abl2, Actb, Actn1, Actr2, Actr3, Adam10, Adgrb1, Afdn, Agrn, Apoe, Arc, Arf1, Arf4, Arf6, Arhgap22, Arhgap33, Arhgap39, Arhgap44, Arhgef7, Arhgef9, Baiap2, Bhlhb9, Cadm1, Camk2b, Caprin1, Caprin2, Cask, Cbln1, Cdc42, Cdh2, Cdk5, Cdk5r1, Cdkl5, Cfl1, Chmp2b, Chmp4b, Chrna7, Chrnb1, Cnksr2, Colq, Cript, Crkl, Ctnnd2, Cttn, Cux2, Dbn1, Dbnl, Dgkb, Dgkz, Dhx36, Dlg4, …	Abi2, Actb, Actn1, Adam10, Afdn, Arc, Arf6, Camk2b, Cdkl5, Dgkz, Dtnbp1, Epha4, Ephb1, Ephb2, Ephb3, Farp1, Frmpd4, Homer1, Il1rap, Insr, Itga3, Lrfn4, Lrp4, Lzts3, Mesd, Mfn1, Ndrg1, Nlgn2, Nrcam, Pdlim5, Ppp1r9a, Prmt3, Ptprd, Ptprf, Rapgef4, Rock2, Shisa6, Sptbn2, Tanc1, Tiam1, Vhl, Wasl
GO:0016239	positive regulation of macroautophagy	65	19	11.06	0.01003	5330417C22Rik, Adrb2, Bag3, Becn1, Bnip3, Bnip3l, C9orf72, Cdc37, Clec16a, Dcn, Epm2a, Fyco1, Gnai3, Gpsm1, Hdac6, Hif1a, Hmox1, Hspb8, Htt, Ikbkg, Irgm1, Irgm2, Kdr, Larp1, Lrsam1, Map3k7, Mapk3, Mfn2, Nod1, Nod2, Optn, Pafah1b2, Pim2, Pink1, Pip4k2a, Pip4k2b, Pip4k2c, Prkn, Rab12, Rab3gap1, Rab3gap2, Ralb, Ripk2, Rufy4, Scoc, Sesn1, Sesn2, Sesn3, Sh3glb1, Sirt1, Smcr8, Smurf1, Sptlc1, Sptlc2, S…	Adrb2, Bag3, Bnip3l, Dcn, Fyco1, Gnai3, Hspb8, Optn, Pim2, Pink1, Ralb, Ripk2, Sesn2, Sesn3, Sirt1, Smcr8, Sptlc2, Ulk1, Vps13d
GO:0014032	neural crest cell development	65	19	11.06	0.01003	Acvr1, Aldh1a2, Alx1, Anxa6, Bmp7, Bmpr1a, Cfl1, Cited2, Coro1c, Dicer1, Efnb1, Erbb4, Fam172a, Fn1, Folr1, Foxc1, Foxc2, Hes1, Hif1a, Isl1, Jag1, Kbtbd8, Kitl, Klhl12, Lama5, Mapk1, Mapk3, Nrp1, Nrp2, Nrtn, Ovol2, Pax6, Pdcd6, Pef1, Phactr4, Rdh10, Ret, Sema3a, Sema3b, Sema3c, Sema3d, Sema3e, Sema3f, Sema4a, Sema4b, Sema4c, Sema4d, Sema4f, Sema4g, Sema5a, Sema5b, Sema6a, Sema6b, Sema6c, Sema6d, …	Anxa6, Bmp7, Cited2, Efnb1, Folr1, Hes1, Kbtbd8, Lama5, Pax6, Phactr4, Rdh10, Sema3a, Sema3b, Sema4b, Sema5a, Sema6c, Sox11, Sox8, Sox9
GO:0048636	positive regulation of muscle organ development	65	19	11.06	0.01003	Actn3, Adrb1, Adrb2, Akap6, Arntl, Arrb2, Bcl2, Bmpr1a, Ccnb1, Cdk1, Cdon, Creb1, Ctnnb1, Cyp26b1, Ddx39b, Dll1, Efnb2, Ep300, Erbb3, Erbb4, Fdps, Fgf2, Fgf9, Fgfr1, Fgfr2, Flot1, Gata6, Gja1, Gpc1, Grem1, Gsk3b, Hey2, Hmgcr, Igf1, Kat2a, Mapk1, Mapk14, Mef2c, Mrtfb, Mtm1, Mtor, Myog, Naca, Ncam1, Notch1, Nr3c1, Nrg1, Parp2, Pim1, Pin1, Prkaa1, Rbm24, Rbpj, Rps6kb1, Shox2, Sirt1, Slc25a4, Tbx1, T…	Adrb2, Dll1, Efnb2, Ep300, Erbb3, Fdps, Fgfr1, Gja1, Hmgcr, Mrtfb, Notch1, Prkaa1, Rbm24, Rbpj, Rps6kb1, Sirt1, Trip10, Usp2, Yap1
GO:1900182	positive regulation of protein localization to nucleus	65	19	11.06	0.01003	Akap5, Akt1, Bag3, Cacnb4, Card10, Cav2, Cd2ap, Cdh1, Cdk1, Cdk5rap3, Dmap1, Dtx3l, Ect2, Efcab7, Eif2ak3, Flna, Fyn, Gli3, Hcls1, Hdac3, Hnrnpm, Hyal2, Ipo5, Jup, Kat7, Lif, Mapk1, Mapk14, Mavs, Mcrs1, Ngfr, Nmd3, Npm1, Nutf2, Ogt, Park7, Parp1, Parp9, Pik3r1, Pik3r2, Pinx1, Prkcd, Prkcq, Prkd1, Psen1, Ptgs2, Ran, Rbm22, Sesn2, Smo, Src, Stk11, Tardbp, Tek, Tert, Tgfb1, Tgfb2, Tpr, Trim28, Trim8…	Bag3, Cacnb4, Card10, Cdh1, Flna, Jup, Ngfr, Nmd3, Pik3r1, Ptgs2, Sesn2, Src, Tek, Tgfb2, Tpr, Trim8, Uaca, Xbp1, Zc3h12a
GO:0045844	positive regulation of striated muscle tissue development	65	19	11.06	0.01003	Actn3, Adrb1, Adrb2, Akap6, Arntl, Arrb2, Bcl2, Bmpr1a, Ccnb1, Cdk1, Cdon, Creb1, Ctnnb1, Cyp26b1, Ddx39b, Dll1, Efnb2, Ep300, Erbb3, Erbb4, Fdps, Fgf2, Fgf9, Fgfr1, Fgfr2, Flot1, Gata6, Gja1, Gpc1, Grem1, Gsk3b, Hey2, Hmgcr, Igf1, Kat2a, Mapk1, Mapk14, Mef2c, Mrtfb, Mtm1, Mtor, Myog, Naca, Ncam1, Notch1, Nr3c1, Nrg1, Parp2, Pim1, Pin1, Prkaa1, Rbm24, Rbpj, Rps6kb1, Shox2, Sirt1, Slc25a4, Tbx1, T…	Adrb2, Dll1, Efnb2, Ep300, Erbb3, Fdps, Fgfr1, Gja1, Hmgcr, Mrtfb, Notch1, Prkaa1, Rbm24, Rbpj, Rps6kb1, Sirt1, Trip10, Usp2, Yap1
GO:0030510	regulation of BMP signaling pathway	74	21	12.59	0.01004	Abl1, Acvrl1, Bmper, Bmpr2, Ccn1, Cdh5, Chrdl1, Chrdl2, Crb2, Ctdspl2, Dand5, Eng, Fbn1, Fbxl15, Fkbp8, Foxd1, Fstl1, Fstl3, Fzd1, Gata6, Gdf3, Gdf5, Gpc3, Grem1, Grem2, Hes1, Hes5, Hipk2, Htra1, Htra3, Ilk, Itga3, Kdr, Lemd2, Lemd3, Lrp2, Msx1, Msx2, Nbl1, Neo1, Notch1, Notch2, Numa1, Pelo, Ppm1a, Rbpj, Rgma, Rnf165, Sfrp1, Sfrp2, Sfrp5, Ski, Skil, Skor1, Smad2, Smad4, Smad6, Smad7, Smurf1, Smur…	Abl1, Ccn1, Fzd1, Gpc3, Hes1, Hipk2, Itga3, Lrp2, Notch1, Notch2, Rbpj, Rgma, Sfrp1, Skil, Smad2, Smad7, Smurf2, Sox11, Sulf1, Tcf7l2, Tob1
GO:0044255	cellular lipid metabolic process	743	193	126.38	0.01010	A3galt2, A4galt, Aacs, Aasdh, Abcd1, Abcd2, Abcd3, Abcg1, Abhd1, Abhd12, Abhd15, Abhd16a, Abhd2, Abhd3, Abhd4, Abhd5, Abhd6, Abo, Acaa1a, Acaa2, Acaca, Acacb, Acad11, Acad9, Acadl, Acadm, Acads, Acadsb, Acadvl, Acat1, Acat2, Acat3, Acer2, Acer3, Acly, Acnat1, Acot1, Acot11, Acot12, Acot2, Acot6, Acot7, Acot8, Acox1, Acox2, Acox3, Acp6, Acsbg1, Acsf2, Acsf3, Acsl1, Acsl3, Acsl4, Acsl5, Acsl6, Acsm…	A3galt2, A4galt, Abcd3, Abhd2, Acaa2, Acaca, Acadl, Acadm, Acads, Acat2, Acer3, Acly, Acnat1, Acp6, Acsf2, Acsl1, Acsl3, Acsl4, Acsl5, Acsm3, Adh1, Adipor2, Agpat2, Akr1b3, Aldh1a1, Aldh3a2, Alox15, Alox5ap, Anxa1, Apobec1, Apod, Appl2, Asah1, Asah2, Atg7, Atp6v1b1, B4galnt1, B4galt5, B4galt6, Bscl2, Capn2, Cat, Ccn1, Cers2, Cers6, Ces1d, Ces1f, Chka, Chpt1, Cish, Cln3, Cpt1a, Crabp1, Crabp2, Cro…
GO:0010810	regulation of cell-substrate adhesion	185	61	31.47	0.01012	Abi3bp, Abl1, Acer2, Actn4, Acvrl1, Adam15, Agr2, Ajap1, Alox15, Ap1ar, Apod, Arhgap6, Arpc2, Atxn3, Bcar1, Bcas3, Bcl2, Bcl6, Braf, C1qbp, Calr, Camsap3, Carmil1, Cask, Cass4, Ccl25, Ccl28, Ccn1, Cd36, Cdh13, Cdk6, Cfl1, Cib1, Clasp1, Clasp2, Col16a1, Col1a1, Col26a1, Col8a1, Coro1c, Coro2b, Crk, Crkl, Csf1, Cspg5, Dab2, Dag1, Dapk3, Dbn1, Ddr1, Ddr2, Disc1, Dlc1, Dmd, Dmtn, Dnm2, Dock1, Dock5, …	Abl1, Agr2, Alox15, Apod, Atxn3, Camsap3, Carmil1, Ccn1, Coro2b, Cspg5, Dab2, Dag1, Ddr1, Dock1, Dock5, Emp2, Epb41l5, Epha1, Fam107a, Flna, Fmn1, Fzd7, Itga3, Itga6, Itgb1, Jak2, Jup, L1cam, Lims1, Map4k4, Mdk, Mmp14, Muc4, Myadm, Net1, Ninj1, Notch1, Npnt, Pcsk5, Pik3cb, Pik3r1, Plekha2, Plet1, Ptk2, Ptk2b, Ptprj, Rac1, Rac3, Rasa1, Rreb1, Rsu1, Sdc4, Slk, Smad3, Smoc1, Src, Tek, Thbs1, Triobp,…
GO:0050867	positive regulation of cell activation	252	68	42.86	0.01019	Acta2, Ada, Adam8, Adk, Adora3, Ager, Aif1, Anxa1, Ap1g1, Ap3b1, Ap3d1, Atad5, Atp11c, Axl, Bad, Bcl10, Bcl2, Bcl6, Blm, Bloc1s3, Bloc1s6, Bmi1, Btnl2, Capn3, Carmil2, Cbfb, Ccdc88b, Ccn2, Ccr2, Cd177, Cd1d1, Cd24a, Cd274, Cd276, Cd320, Cd4, Cd40lg, Cd46, Cd47, Cd74, Cd81, Cd83, Cd86, Cdkn1a, Ceacam1, Cebpa, Cftr, Chrnb2, Clcf1, Coro1a, Crhr1, Crlf2, Ctsc, Cyld, Dgat1, Dhps, Dmtn, Dnaja3, Dock8, …	Anxa1, Atp11c, Bcl10, Capn3, Cbfb, Cd24a, Cdkn1a, Ceacam1, Cebpa, Ctsc, Cyld, Dusp10, Efnb1, Efnb2, Egr3, Ephb4, Ephb6, F2rl1, Fam49b, Gab2, Gpam, H2-T23, Hes1, Hps1, Il33, Il4ra, Il6ra, Il6st, Inpp5d, Irf1, Jak2, Malt1, Mdk, Mif, Mmp14, Msh2, Myb, Myd88, Nck1, Nck2, Nectin2, Nfkbiz, Nr4a3, Paxip1, Pld2, Ptprc, Ptprj, Rara, Ripk2, Rps6ka1, Runx1, Stap1, Stat5a, Stat5b, Stat6, Stxbp2, Tfrc, Tgfbr2…
GO:0042593	glucose homeostasis	202	55	34.36	0.01020	Aacs, Abcc8, Adcy5, Adgrf5, Adipoq, Adipor1, Adipor2, Adra2a, Ager, Akt1, Alms1, Ankrd26, Ano1, Appl2, Aqp4, Arrb1, Aspscr1, Atg7, Bace2, Bad, Bhlha15, Birc5, Brsk2, C1qtnf12, C2cd2l, Cacna1a, Cacna1c, Cacna1d, Cacna1e, Cartpt, Cd36, Cdk16, Cebpa, Cftr, Cltrn, Cnr1, Crtc2, Cry1, Cry2, Csmd1, Cyb5r4, Dbh, Dhps, Dynll1, Efna5, Eny2, Epha5, Ern1, Ero1lb, Fabp5, Ffar2, Foxa1, Foxk1, Foxk2, Foxo1, Fox…	Adcy5, Adipor2, Adra2a, Ano1, Appl2, Aqp4, Arrb1, Atg7, Cebpa, Ero1lb, Gck, Gk, Gprc5b, Gpx1, Grk2, Hk2, Hmgcr, Igfbp5, Insr, Lrp5, Map4k4, Mbd5, Met, Ngfr, Nr1d1, Pax6, Pde3b, Pdk2, Pik3r1, Pim3, Pla2g6, Ppp2ca, Prcp, Prkaa1, Ptch1, Pygl, Rac1, Rph3al, Rps6, Sesn2, Sesn3, Sidt2, Sin3a, Sirt1, Slc16a1, Sox4, Stat3, Stxbp3, Tcf7l2, Tiam1, Tra2b, Trpm4, Trpv4, Xbp1, Zbtb20
GO:0035886	vascular smooth muscle cell differentiation	27	10	4.59	0.01020	Adm, Cth, Ctnnb1, Dnmt1, Eng, Fgf9, Gata6, Hes1, Hey2, Kit, Klf5, Nfatc1, Nfatc2, Nfatc3, Notch1, Pbrm1, Pdcd4, Pdgfb, Pdgfrb, Sgcb, Smad6, Smarca2, Smarca4, Sod2, Srf, Vangl2, Vegfa	Dnmt1, Hes1, Kit, Klf5, Notch1, Pdcd4, Smarca2, Srf, Vangl2, Vegfa
GO:0048011	neurotrophin TRK receptor signaling pathway	27	10	4.59	0.01020	Agt, Akt1s1, Bcar1, Bex1, Casp3, Cyfip1, Cyfip2, Ddit4, Hap1, Lmtk2, Ndn, Ppp2r5b, Ppp2r5d, Ptpn11, Ptprf, Raf1, Sh3glb1, Slc9a6, Sort1, Sos1, Spry1, Spry2, Src, Tmem108, Ulk1, Wasf1, Zfyve27	Bex1, Cyfip1, Hap1, Lmtk2, Ptprf, Sort1, Sos1, Spry1, Src, Ulk1
GO:0033344	cholesterol efflux	27	10	4.59	0.01020	Abca1, Abca5, Abca7, Abcg1, Abcg4, Abcg8, Adipoq, Apoe, Egf, Gps2, Irak1, Lamtor1, Lrp1, Nfkbia, Npc1, Npc2, Nr1h2, Nr1h3, Pltp, Pon1, Ptch1, Scarb1, Sirt1, Soat1, Srebf2, Stx12, Ttc39b	Abca1, Irak1, Nfkbia, Npc2, Pon1, Ptch1, Scarb1, Sirt1, Soat1, Srebf2
GO:0110111	negative regulation of animal organ morphogenesis	27	10	4.59	0.01020	Apc, Bcl2, Bcor, Bmp7, Bmpr2, Casz1, Ceacam1, Chad, Cited1, Ctnnb1, Foxc1, Foxc2, Grem1, Hnf1b, Lims1, Lims2, Lrp6, Nfib, Notch1, Sall1, Sulf1, Tacstd2, Tbx2, Tgfb2, Thrb, Tnf, Wnt5a	Bcor, Bmp7, Ceacam1, Lims1, Lrp6, Notch1, Sall1, Sulf1, Tgfb2, Thrb
GO:0032743	positive regulation of interleukin-2 production	27	10	4.59	0.01020	Abl1, Abl2, Anxa1, Btnl2, Carmil2, Ccr2, Cd1d1, Cd276, Cd83, Glmn, Il1a, Il1b, Malt1, Pde4b, Prkcq, Prkd2, Ptprc, Ripk2, Rps3, Runx1, Sash3, Sptbn1, Stat5a, Stat5b, Traf2, Traf6, Vtcn1	Abl1, Anxa1, Malt1, Prkd2, Ptprc, Ripk2, Runx1, Stat5a, Stat5b, Traf6
GO:0045932	negative regulation of muscle contraction	27	10	4.59	0.01020	Adora1, Adra2a, Adrb1, Adrb2, Arg2, Arhgap42, Atp1a2, Atp2a1, Bin1, Calca, Calcrl, Dbn1, Dock4, Dock5, Grk2, Kcne3, Kcnma1, Ncf1, Pde5a, Prkg1, Ptger4, Ptgs2, Rgs2, Sod1, Sri, Tnnt1, Zc3h12a	Adora1, Adra2a, Adrb2, Atp1a2, Dock5, Grk2, Ptgs2, Rgs2, Tnnt1, Zc3h12a
GO:0048701	embryonic cranial skeleton morphogenesis	37	15	6.29	0.01021	Chst11, Eif4a3, Fgfr2, Foxc2, Gas1, Gnas, Grhl2, Ift140, Med12, Mef2c, Mmp14, Mmp16, Mthfd1l, Ndst1, Nipbl, Pdgfra, Prrx1, Rdh10, Runx2, Setd2, Six1, Six2, Six4, Slc39a1, Slc39a3, Smad2, Smad3, Tbx1, Tbx15, Tgfb2, Tgfb3, Tgfbr1, Tgfbr2, Tulp3, Twist2, Wdr19, Wnt9b	Gnas, Grhl2, Mmp14, Mthfd1l, Ndst1, Rdh10, Six1, Six2, Six4, Slc39a1, Smad2, Smad3, Tgfb2, Tgfb3, Tgfbr2
GO:0016055	Wnt signaling pathway	346	99	58.85	0.01022	2210016L21Rik, Abl1, Abl2, Adgra2, Amer1, Amer2, Amer3, Amotl1, Amotl2, Ankrd6, Apc, Apc2, Apcdd1, Apoe, Arl6, Arntl, Aspm, Atp6ap2, Atp6v0c, Atp6v1c2, Axin1, Axin2, Axl, Bambi, Bcl7b, Bcl9, Bcl9l, Bicc1, Bmp2, Brd7, Btrc, Calcoco1, Caprin2, Cby1, Ccar2, Ccdc88c, Ccnd1, Ccny, Cd44, Cdc73, Cdh1, Cdh2, Cdh3, Cdk14, Celsr1, Celsr2, Celsr3, Cfc1, Chd8, Col1a1, Cpe, Csnk1a1, Csnk1d, Csnk1e, Csnk1g1, C…	Abl1, Amer1, Amotl1, Amotl2, Ankrd6, Atp6v1c2, Axin2, Bambi, Bcl9l, Ccdc88c, Ccny, Cd44, Cdh1, Celsr1, Csnk1g1, Csnk1g3, Ctnnd1, Cyld, Daam1, Dab2, Egfr, Egr1, Fbxw11, Fermt2, Folr1, Frat2, Fzd1, Fzd5, Fzd6, Fzd7, Fzd8, Gnaq, Gpc3, Gprc5b, Grb10, Grk6, Hbp1, Hdac1, Itga3, Kdm6a, Klf4, Kremen1, Lgr4, Lgr5, Limd1, Lrp4, Lrp5, Lrp6, Lrrk1, Lzts2, Mark2, Mdfic, Mdk, Mesd, Met, Mgat3, Nfkb1, Nkd1, Not…
GO:0002686	negative regulation of leukocyte migration	31	11	5.27	0.01030	Abr, Ada, Adora1, Adtrp, Akt1, Apod, Bcr, Ccl25, Ccl28, Ccn3, Cd200, Cd300a, Cxcl12, Cyp19a1, Ddt, Dusp1, Emilin1, Grem1, Hc, Il33, Lrch1, Mia3, Mif, Nbl1, Padi2, Plcb1, Ptger4, Rabgef1, Ripor2, Slit2, Stap1	Adora1, Apod, Bcr, Ccn3, Dusp1, Il33, Lrch1, Mif, Ripor2, Slit2, Stap1
GO:0007159	leukocyte cell-cell adhesion	243	64	41.33	0.01037	Ada, Adam8, Add2, Adk, Adora2a, Adtrp, Ager, Aif1, Akt1, Anxa1, Ap3b1, Ap3d1, Arg2, Ass1, Bad, Bcl10, Bcl6, Blm, Bmi1, Bmp7, Btnl2, Capn1, Carmil2, Casp3, Cbfb, Cblb, Ccdc88b, Ccl25, Ccl28, Ccr2, Cd177, Cd1d1, Cd24a, Cd274, Cd276, Cd300a, Cd4, Cd40lg, Cd44, Cd46, Cd47, Cd74, Cd81, Cd83, Cd86, Ceacam1, Cebpb, Chst4, Coro1a, Cx3cr1, Cxcl12, Cyld, Dhps, Dlg1, Dlg5, Dnaja3, Dock8, Dpp4, Dtx1, Dusp10,…	Anxa1, Bcl10, Bmp7, Capn1, Cbfb, Cblb, Cd24a, Cd44, Ceacam1, Cebpb, Cyld, Dlg5, Dusp10, Efnb1, Efnb2, Egr3, Ephb4, Ephb6, Erbb2, Ets1, Fam49b, Gcnt1, Gpam, Gstp1, H2-T23, Hes1, Il4ra, Il6ra, Il6st, Irak1, Irf1, Itgb1, Klf4, L1cam, Lgals3, Malt1, Mdk, Myb, Nck1, Nck2, Nfkbiz, Nr4a3, Nrarp, Pawr, Podxl2, Ptpn6, Ptprc, Rara, Rc3h1, Ripk2, Ripor2, Runx1, Sdc4, Smad7, Stat5a, Stat5b, Tfrc, Tgfbr2, Tme…
GO:0048608	reproductive structure development	342	106	58.17	0.01037	Abcb1a, Acvr2a, Ada, Adamts1, Adgrg1, Adm, Adrm1, Afp, Ago4, Agt, Ahr, Akap9, Akt1, Alkbh1, Anxa1, Apc, Ar, Arid1a, Arid4a, Arid4b, Arid5b, Arnt, Arrb1, Arrb2, Asb1, Ascl2, Ash1l, Aspm, Atm, Atn1, Atrx, Axl, Bak1, Bax, Bcl2, Bcl2l1, Bcl2l11, Bcl2l2, Bik, Birc2, Birc6, Bmp6, Bmp7, Bmpr1b, Bmpr2, Bptf, Brca2, Brip1, Ccn1, Ccnd1, Ccnf, Cd44, Cdh1, Cdkn1b, Cdkn1c, Cebpa, Cebpb, Cftr, Chd7, Cited1, Ci…	Acvr2a, Adgrg1, Akap9, Alkbh1, Anxa1, Arid4a, Arid4b, Arid5b, Arnt, Arrb1, Ascl2, Bak1, Bik, Bmp7, Bptf, Ccn1, Cd44, Cdh1, Cdkn1b, Cdkn1c, Cebpa, Cebpb, Cited2, Col9a3, Ctsl, Cul7, Egfr, Epas1, Flna, Fndc3a, Fosl1, Fzd5, Gab1, Gja1, Greb1l, Grhl2, Grk2, H3f3b, Hes1, Hey1, Hmgb2, Il11ra1, Ing2, Insr, Itgav, Junb, Kit, Krt8, Lfng, Lgr4, Lrp2, Lrp6, Map3k4, Med1, Met, Msh2, Ncoa3, Notch1, Notch2, Nr…
GO:0040008	regulation of growth	609	145	103.59	0.01040	4932438A13Rik, Aatk, Abl1, Acacb, Acsl4, Actl6a, Actn3, Actr3, Acvr1b, Acvrl1, Adam10, Adam15, Adam17, Adipor1, Adipor2, Adnp, Adnp2, Adrb1, Adrb2, Afdn, Afg3l2, Agr2, Agrn, Agt, Ahi1, Ahr, Akap6, Akt1, Alms1, Alox8, Anapc2, Ankrd26, Apbb1, Apbb2, Apc, Apoe, App, Ar, Arhgap4, Armc10, Atad3a, Atp5g1, Atp8a2, Atrn, Atxn2, Avp, Azgp1, Bap1, Bbc3, Bbs2, Bbs4, Bcl11a, Bcl2, Bcl2l1, Bcl2l11, Bcl6, Bdkr…	Abl1, Acsl4, Adam10, Adipor2, Adnp, Adrb2, Afdn, Agr2, Arhgap4, Armc10, Atad3a, Cacna2d2, Capn3, Ccn3, Cd44, Cdkl5, Cdkn1a, Cdkn1b, Cdkn2aip, Cish, Cited2, Cpne5, Crabp2, Creg1, Cryab, Cspg5, Cxcl16, Cyfip1, Dab2, Dcaf1, Dcun1d3, Ddr1, Dll1, Dusp10, Dusp6, Egfr, Eif4g1, Ep300, Eppk1, Erbb2, Ezr, Fam107a, Fam122a, Fdps, Fgfr1, Flcn, Flvcr1, Ghr, Gja1, Gnas, Gng4, Gpam, Gpc3, Hbegf, Hsd3b7, Ifrd1, …
GO:0042306	regulation of protein import into nucleus	52	16	8.84	0.01040	Akap1, Akap5, Apod, Bag3, Cd36, Cdh1, Chp1, Dmap1, Ect2, Efcab7, Ei24, Epm2a, Flna, Gli3, Hcls1, Hdac3, Hyal2, Ipo5, Jup, Mapk1, Mapk14, Mavs, Mdfic, Nf1, Nup54, Nup62, Nupl1, Nutf2, Pik3r1, Pik3r2, Pkia, Pkig, Ppp2ca, Prkcd, Prkcq, Prkd1, Psen1, Ptgs2, Rab23, Ran, Rbm22, Smo, Tardbp, Tek, Tgfb1, Tpr, Trim28, Uaca, Ubr5, Xbp1, Zc3h12a, Zpr1	Apod, Bag3, Cdh1, Flna, Jup, Mdfic, Nup54, Nup62, Pik3r1, Ppp2ca, Ptgs2, Tek, Tpr, Uaca, Xbp1, Zc3h12a
GO:0051057	positive regulation of small GTPase mediated signal transduction	52	16	8.84	0.01040	Adgrg1, Akap13, Arpp19, Arrb1, Auts2, Bnip2, Camk2d, Cdon, Col3a1, Csf1, Dgki, Dock2, Erbb2, F2r, F2rl1, F2rl3, Fgf10, Gpr35, Gpr4, Gpr65, Hras, Igf1, Itpkb, Kitl, Kras, Lpar1, Lpar2, Lpar4, Lpar6, Map2k1, Map4k4, Mapre2, Mcf2l, Ngfr, Notch1, Notch2, Nrg1, P2ry10, Pdgfrb, Prag1, Rasgef1a, Rasgrp1, Rasgrp4, Robo1, Rtn4, Rtn4r, Shoc2, Sos1, Sos2, Src, Stk19, Synpo2l	Adgrg1, Akap13, Arrb1, Dgki, Erbb2, F2r, F2rl1, Map4k4, Ngfr, Notch1, Notch2, Prag1, Robo1, Sos1, Sos2, Src
GO:0008203	cholesterol metabolic process	100	35	17.01	0.01040	Abca1, Abca2, Abcg1, Acadl, Acadvl, Aplp2, Apobr, Apoc1, Apoe, App, Arv1, Cat, Cebpa, Ces1d, Cftr, Cln6, Cln8, Cubn, Cyb5r3, Cyp11a1, Cyp27a1, Cyp39a1, Cyp46a1, Cyp51, Cyp7b1, Dgat2, Dgkq, Dhcr24, Dhcr7, Disp3, Ebp, Ephx2, Erlin1, Erlin2, Fdft1, Fdps, Fdx1, Fdxr, Fech, Fgf1, G6pdx, Gba, Gba2, Gnb3, Hdlbp, Hmgcr, Hmgcs1, Hmgcs2, Hnf1a, Hsd17b7, Hsd3b7, Insig1, Insig2, Lbr, Ldlr, Ldlrap1, Lima1, Li…	Abca1, Acadl, Cat, Cebpa, Ces1d, Cyb5r3, Cyp27a1, Cyp39a1, Cyp51, Dhcr7, Fdft1, Fdps, Fdx1, Fgf1, Hmgcr, Hmgcs1, Hsd17b7, Hsd3b7, Insig1, Lbr, Ldlr, Lima1, Lrp5, Lss, Mvd, Npc2, Pon1, Prkaa1, Scarb1, Soat1, Sqle, Srebf1, Srebf2, Thrb, Tm7sf2
GO:0090263	positive regulation of canonical Wnt signaling pathway	88	24	14.97	0.01045	Adgra2, Amer1, Arntl, Aspm, Bambi, Caprin2, Ccar2, Cdh3, Col1a1, Csnk1d, Csnk1e, Csnk1g1, Csnk1g2, Csnk1g3, Ctdnep1, Daam2, Dact1, Dapk3, Ddx3x, Disc1, Dlx5, Eda, Egf, Egfr, Fam53b, Fgf10, Fgf2, Fgf9, Fgfr2, Fgfr3, Frat1, Frat2, Fzd9, Gid8, Gpc3, Gprc5b, Gskip, Ilk, Jrk, Kank1, Lgr4, Lgr5, Lrrk1, Lrrk2, Nfkb1, Nle1, Nrarp, Pin1, Plekha4, Ppm1a, Ppp2r3a, Prdm15, Ptk7, Rbpj, Reck, Rnf146, Rnf220, R…	Amer1, Bambi, Csnk1g1, Csnk1g3, Egfr, Frat2, Gpc3, Gprc5b, Lgr4, Lgr5, Lrrk1, Nfkb1, Nrarp, Ptk7, Rbpj, Sema5a, Sfrp1, Smad3, Sox4, Src, Tnks2, Trpm4, Wls, Yap1
GO:0034440	lipid oxidation	88	24	14.97	0.01045	Abcd1, Abcd2, Abcd3, Acaa1a, Acaa2, Acacb, Acad11, Acadl, Acadm, Acads, Acadvl, Acat1, Acat2, Acat3, Acox1, Acox2, Acox3, Acsl5, Adh7, Adipoq, Adipor1, Adipor2, Akt1, Akt2, Alox12, Apod, Appl2, Auh, Bdh2, C1qtnf9, Cd36, Cnr1, Cpt1a, Cpt2, Crot, Cygb, Cyp4v3, Dbi, Decr1, Dgat1, Dgat2, Echdc1, Echdc2, Echs1, Eci1, Eci2, Eci3, Ehhadh, Etfa, Etfb, Etfbkmt, Etfdh, Fabp1, Gcdh, Hacl1, Hadh, Hadha, Hadh…	Abcd3, Acaa2, Acadl, Acadm, Acads, Acat2, Acsl5, Adipor2, Apod, Appl2, Cpt1a, Crot, Cygb, Cyp4v3, Dbi, Decr1, Hadh, Hadha, Irs1, Ivd, Nr4a3, Pla2g7, Prkaa1, Sesn2
GO:1904018	positive regulation of vasculature development	156	56	26.53	0.01062	Abl1, Acvrl1, Adam12, Add1, Adm, Aggf1, Ago2, Akt3, Anxa1, Anxa3, Aqp1, Bmper, Brca1, Btg1, C3, C3ar1, C5ar1, Ccbe1, Cd34, Cdh5, Ceacam1, Cflar, Chil1, Chrna7, Cib1, Cma1, Cth, Ctsh, Cx3cl1, Cx3cr1, Cxcr4, Cybb, Ddah1, Dll1, Ecm1, Efnb2, Egr1, Emc10, Eng, Epha1, Ephb4, Erap1, Ets1, F3, Fgf1, Fgf18, Fgf2, Fgfbp1, Foxc2, Gab1, Gata2, Gata6, Ghrl, Grem1, Grn, Hc, Hdac7, Hdac9, Hgf, Hif1a, Hipk2, Hk2…	Abl1, Anxa1, Btg1, Ceacam1, Chil1, Dll1, Efnb2, Egr1, Epha1, Ephb4, Ets1, F3, Fgf1, Gab1, Grn, Hdac7, Hipk2, Hk2, Hspb1, Hspb6, Il6ra, Itgb1, Jup, Kit, Klf4, Lgals3, Map3k3, Mdk, Notch1, Nras, Pak4, Plk2, Prkca, Prkcb, Prkd2, Ptgs2, Ptk2b, Pxn, Rhob, Rras, Runx1, S100a1, Sash1, Sema5a, Sirt1, Sp1, Stat3, Stim1, Tek, Tgfbr2, Thbs1, Tnfrsf1a, Vash2, Vegfa, Xbp1, Zc3h12a
GO:1903364	positive regulation of cellular protein catabolic process	126	32	21.43	0.01077	Akt1, Amer1, Ankib1, Apoe, Arih1, Arih2, Atg7, Atpif1, Atxn3, Aurka, Axin1, Bag2, Bag6, Bbs7, Bcap31, Cbfa2t3, Ccdc22, Cd81, Chfr, Clu, Cop1, Csnk1a1, Csnk1d, Csnk1e, Ctsc, Dab2, Dab2ip, Dact1, Dda1, Ddrgk1, Det1, Disc1, Dnajb2, Dvl1, Edem1, Edem2, Egf, Ezr, Faf1, Fam122a, Fbxl5, Fbxo22, Fbxw7, Fbxw8, Fmr1, Gba, Gclc, Gsk3a, Gsk3b, Herpud1, Hsp90aa1, Hspa1a, Hspa1b, Hspbp1, Il33, Ldlr, Lrp1, Lrrk…	Amer1, Atg7, Atxn3, Bag2, Clu, Ctsc, Dab2, Ezr, Faf1, Fam122a, Fbxw7, Gclc, Hspa1a, Hspa1b, Il33, Ldlr, Nupr1, Pias1, Plk2, Plk3, Ptk2, Ptk2b, Rchy1, Rdx, Rnf144b, Rnf19b, Rnft1, Smad7, Tmtc3, Tnfaip3, Trib1, Xbp1
GO:0098542	defense response to other organism	322	71	54.77	0.01085	Abcf3, Acp5, Adam17, Adar, Adgrb1, Agbl4, Agbl5, Aim2, Ankrd17, Anxa3, Apobec1, Apobec3, Arg2, Atg16l1, Atg7, Batf, Batf2, Bcl2, Bcl3, Becn1, Bnip3, Bnip3l, Bpifa1, Bst2, C1qbp, C5ar1, Ccdc88b, Cd36, Cd37, Cd4, Cd86, Cebpb, Cgas, Chga, Chuk, Clec4e, Clec4n, Cnot7, Coch, Cotl1, Crcp, Creb3, Cxadr, Cxcl1, Cxcl5, Cyba, Ddit4, Ddx1, Ddx17, Ddx21, Ddx41, Ddx58, Ddx60, Defb1, Defb25, Defb29, Dhx36, Dhx…	Ankrd17, Apobec1, Apobec3, Atg7, Bnip3l, Bpifa1, Cebpb, Coch, Eif2ak4, F2rl1, Gpam, Grn, H2-K1, H2-T23, H2bc8, Hck, Hmgb2, Ifitm2, Ifnar2, Ifngr1, Il17ra, Il33, Il4ra, Irf1, Irf7, Ltf, Lyz2, Map3k14, Mr1, Muc5b, Myd88, Notch2, Nras, Nt5c3, Optn, Pglyrp1, Pla2g6, Plac8, Pld1, Plscr1, Pml, Polr3b, Polr3d, Polr3f, Ptprc, Pum2, Rbpj, Reg3g, Ripk2, Rnasel, Rnf216, Rps19, Scd1, Serinc5, Shc1, Sin3a, Sl…
GO:0030326	embryonic limb morphogenesis	107	28	18.2	0.01087	Acd, Aff3, Aldh1a2, Alx1, B9d1, Bax, Bcl2l11, Bmp7, Bmpr1a, C2cd3, Cacna1c, Chd7, Chst11, Cplane1, Crabp2, Ctnnb1, Cyp26b1, Dicer1, Dlx5, Dlx6, Dync2h1, Ece1, Fbxw4, Fgf9, Fgfr1, Flvcr1, Fras1, Frem2, Fuz, Fzd6, Gas1, Gdf5, Gja1, Gli2, Gli3, Gna12, Gnaq, Gnas, Gpc3, Grem1, Grhl2, Hdac1, Hdac2, Hnf1a, Ift122, Ift140, Ift52, Ift88, Ihh, Impad1, Intu, Lef1, Lmbr1, Lnpk, Lrp4, Lrp5, Lrp6, Map3k20, Mb…	Bmp7, Crabp2, Fgfr1, Flvcr1, Fras1, Fzd6, Gja1, Gnaq, Gnas, Gpc3, Grhl2, Hdac1, Lrp4, Lrp5, Lrp6, Map3k20, Mbnl1, Mecom, Med1, Notch1, Notch2, Pbx2, Pitx1, Ptch1, Rdh10, Sall1, Sp8, Tgfb2
GO:0035113	embryonic appendage morphogenesis	107	28	18.2	0.01087	Acd, Aff3, Aldh1a2, Alx1, B9d1, Bax, Bcl2l11, Bmp7, Bmpr1a, C2cd3, Cacna1c, Chd7, Chst11, Cplane1, Crabp2, Ctnnb1, Cyp26b1, Dicer1, Dlx5, Dlx6, Dync2h1, Ece1, Fbxw4, Fgf9, Fgfr1, Flvcr1, Fras1, Frem2, Fuz, Fzd6, Gas1, Gdf5, Gja1, Gli2, Gli3, Gna12, Gnaq, Gnas, Gpc3, Grem1, Grhl2, Hdac1, Hdac2, Hnf1a, Ift122, Ift140, Ift52, Ift88, Ihh, Impad1, Intu, Lef1, Lmbr1, Lnpk, Lrp4, Lrp5, Lrp6, Map3k20, Mb…	Bmp7, Crabp2, Fgfr1, Flvcr1, Fras1, Fzd6, Gja1, Gnaq, Gnas, Gpc3, Grhl2, Hdac1, Lrp4, Lrp5, Lrp6, Map3k20, Mbnl1, Mecom, Med1, Notch1, Notch2, Pbx2, Pitx1, Ptch1, Rdh10, Sall1, Sp8, Tgfb2
GO:0044057	regulation of system process	438	111	74.5	0.01089	Abat, Abcb1a, Abcc8, Abcg2, Abcg8, Acat2, Ace, Acpp, Actn3, Acvr2a, Ada, Add3, Adipoq, Adk, Adm, Adora1, Adora2a, Adra1a, Adra2a, Adrb1, Adrb2, Afdn, Ager, Agrn, Agt, Ahr, Aif1, Akap1, Akap6, Akt1, Alox5, Ank2, Anpep, Anxa6, Apln, App, Aqp1, Arg2, Arhgap42, Asic2, Atp1a1, Atp1a2, Atp1b1, Atp2a1, Atp2a2, Atp2b1, Atp2b4, Atp5j, Atpsckmt, Avp, Avpr2, Baiap2, Becn1, Begain, Bin1, Bmp6, Bmpr2, Bscl2, …	Acat2, Acpp, Acvr2a, Add3, Adora1, Adra2a, Adrb2, Afdn, Alox5, Anpep, Anxa6, Atp1a2, Bscl2, Cacna2d2, Cacng4, Ccn3, Coro2b, Ctsc, Dab2, Dag1, Dock5, Drd4, Dsc2, Dsg2, Dsp, Dusp5, Egfr, Emp2, Ep300, Epas1, Epb41, Errfi1, F2r, F2rl1, Fdps, Fgfr1, Flna, Gaa, Gch1, Gja1, Gls, Gnai2, Gnas, Grk2, Hbegf, Hip1r, Homer1, Homer3, Igfbp5, Jak2, Jup, Kcnj5, Kit, Klf4, Lmna, Mecp2, Mgll, Ngfr, Nlgn2, Notch1, …
GO:0001938	positive regulation of endothelial cell proliferation	70	20	11.91	0.01093	Acvrl1, Adam17, Aggf1, Akt1, Akt3, Apln, Bmp2, Bmp6, Bmpr2, Cav2, Cdh13, Cxcl12, Cyba, Dysf, Ecm1, Egfl7, Egr3, Emc10, F3, Fgf2, Fgfbp1, Fgfr1, Fgfr3, Flt4, Gata2, Ghrl, Hmgb2, Hmox1, Igf1, Igf2, Itga4, Jcad, Jun, Kdr, Mdk, Mtor, Mydgf, Nf1, Nr4a1, Nrarp, Nras, Pdcd6, Pdcl3, Pdgfb, Pdpk1, Pgf, Plcg1, Plxnb3, Pold4, Ppp1r16b, Prkca, Prkd1, Prkd2, Prox1, Rictor, Rptor, Scg2, Sema5a, Sirt1, Sirt6, S…	Egr3, F3, Fgfr1, Hmgb2, Jun, Mdk, Nr4a1, Nrarp, Nras, Prkca, Prkd2, Prox1, Rictor, Sema5a, Sirt1, Sp1, Stat3, Stat5a, Vash2, Vegfa
GO:0032507	maintenance of protein location in cell	70	20	11.91	0.01093	Adcy6, Akt1, Ank3, Ankrd13c, Arl2, Arl2bp, Bard1, Bbs4, Cd4, Cdk5, Ciz1, Clmn, Dag1, Dbn1, Epb41l3, Golph3, Grik5, Grk2, Gsn, Hdac3, Hk1, Hk2, Hnrnpu, Hspa5, Insig1, Kdelr1, Kdelr2, Kdelr3, Morc3, Mprip, Os9, Park7, Pfn1, Pfn4, Pink1, Pip5k1c, Pml, Rangap1, Rer1, Rit2, Scin, Skp1a, Sorl1, Spag4, Sun1, Sun2, Sun3, Supt7l, Syne1, Syne2, Syne3, Taf3, Taf8, Tapt1, Tln1, Tln2, Tmsb10, Tmsb15b1, Tmsb15…	Adcy6, Ankrd13c, Ciz1, Clmn, Dag1, Grk2, Hk2, Insig1, Mprip, Pfn1, Pink1, Pml, Sun2, Syne2, Syne3, Taf3, Tln1, Tspo, Vps13a, Vps13d
GO:0050807	regulation of synapse organization	230	53	39.12	0.01095	Abhd17a, Abhd17b, Abhd17c, Abi2, Abl1, Actr2, Actr3, Adam10, Adgrb1, Adgrb2, Adgrb3, Adgre5, Adgrl1, Adgrl2, Adgrl3, Adnp, Afdn, Agrn, Amigo1, Amigo2, Amigo3, Anapc2, Apoe, App, Arc, Arf4, Arf6, Arhgap22, Arhgap33, Arhgap44, Arhgef9, Asic2, Baiap2, Bdnf, Bhlhb9, Camk1, Camk2b, Caprin1, Caprin2, Cask, Cbln1, Cbln2, Cdc20, Cdc42, Cdh2, Cdk5, Cdk5r1, Cdkl5, Cfl1, Chmp2b, Chmp4b, Chrna7, Chrnb2, Clst…	Abi2, Abl1, Adam10, Adnp, Afdn, Arc, Arf6, Camk2b, Cdkl5, Cttnbp2, Cyfip1, Dag1, Dlg5, Dtnbp1, Eif4g1, Epha4, Ephb1, Ephb2, Ephb3, Farp1, Frmpd4, Fzd1, Gpc4, Homer1, Igsf9, Il1rap, Lrfn4, Lrp4, Lzts3, Mecp2, Mesd, Mfn1, Nedd4, Neurl1a, Nlgn2, Nrcam, Ntn1, Ntrk2, Pdlim5, Ppp1r9a, Prkca, Ptk2, Ptprd, Ptprf, Rapgef4, Shisa6, Six1, Six4, Slitrk6, Tanc1, Tiam1, Tpbg, Vhl
GO:0032370	positive regulation of lipid transport	48	15	8.16	0.01109	Abca1, Abca7, Abcg1, Acat2, Acsl5, Acsl6, Adipoq, Anxa2, Apoe, Atp8a1, Atp8a2, Bmp6, C1qtnf1, Commd1, Cyp19a1, Cyp4f18, Dab2, Ghrl, Gps2, Il1a, Il1b, Ldlrap1, Lipg, Lrp1, Map2k6, Mapk9, Mif, Nfkbia, Nr1h2, Nr1h3, Nucb2, P2rx7, P2ry2, Pla2g6, Pla2r1, Pltp, Pon1, Prelid1, Prkcd, Ptch1, Runx1, Scp2, Sirt1, Spp1, Tmf1, Tnfrsf11a, Triap1, Washc1	Abca1, Acat2, Acsl5, Anxa2, Atp8a1, Dab2, Lipg, Mif, Nfkbia, P2ry2, Pla2g6, Pon1, Ptch1, Runx1, Sirt1
GO:0045471	response to ethanol	48	15	8.16	0.01109	Aacs, Abat, Adcy7, Adh1, Adh7, Alad, Aldh1a1, Apobec1, Arsa, Bcl2, Casp8, Cdk1, Cdo1, Chrna7, Chrnb2, Cnr1, Crhr1, Dbh, Drd2, Eef1b2, Eps8, Fyn, G6pdx, Ggh, Gk, Gnrh1, Got2, Grin1, Grin2a, Grin3a, Hpgd, Htr1b, Igf1, Igf1r, Itpr2, Lct, Prkca, Prkce, Pten, Rara, Sdf4, Sirt1, Sod1, Tacr1, Tlr4, Trp53inp1, Unc79, Usp46	Adh1, Alad, Aldh1a1, Apobec1, Casp8, Cdo1, Eef1b2, Eps8, Gk, Itpr2, Prkca, Rara, Sirt1, Trp53inp1, Usp46
GO:0030041	actin filament polymerization	158	48	26.87	0.01112	Abi2, Abitram, Actr2, Actr3, Actr3b, Add1, Add2, Add3, Aif1, Alox15, Ap1ar, Arf1, Arf6, Arfgef1, Arhgap18, Arhgap28, Arhgap40, Arpc1a, Arpc1b, Arpc2, Arpc3, Arpc4, Arpc5, Arpc5l, Arpin, Avil, Bag4, Baiap2, Baiap2l1, Bbs4, Bin1, Brk1, Capg, Capn1, Capza1, Capza2, Capzb, Carmil1, Carmil2, Cdc42ep1, Cdc42ep2, Cdc42ep3, Cdc42ep4, Cdc42ep5, Cfl1, Cobl, Coro1a, Coro1b, Cotl1, Csf3, Ctnna2, Cttn, Cyfip1…	Abi2, Add3, Alox15, Arf6, Arhgap18, Arhgap40, Arpc1b, Arpc5, Arpin, Avil, Baiap2l1, Capn1, Carmil1, Cdc42ep1, Cdc42ep4, Cdc42ep5, Cobl, Cyfip1, Diaph1, Eps8, Fam107a, Fer, Fmn1, Gas7, Hip1r, Iqgap2, Map3k1, Micall2, Mtss1, Myadm, Nck1, Nck2, Pfn1, Plekhg2, Ppp1r9a, Pstpip1, Pstpip2, Ptk2b, Rac1, Rac3, Rasa1, Rdx, Rhobtb2, Rictor, Slit2, Sptb, Trim27, Wasl
GO:0071498	cellular response to fluid shear stress	16	7	2.72	0.01122	Ass1, Hdac3, Hdac5, Klf2, Klf4, Mapk7, Mef2c, Mtss1, Nfe2l2, Pkd2, Ptgs2, Ptk2b, Socs5, Spp1, Src, Xbp1	Klf4, Mapk7, Mtss1, Ptgs2, Ptk2b, Src, Xbp1
GO:1902176	negative regulation of oxidative stress-induced intrinsic apoptotic signaling pathway	16	7	2.72	0.01122	Bag5, Gpx1, Hif1a, Hspb1, Hsph1, Mapk7, Nfe2l2, Nme5, Nol3, Nono, Park7, Pink1, Prkn, Sirt1, Sod2, Trap1	Bag5, Gpx1, Hspb1, Mapk7, Pink1, Sirt1, Trap1
GO:0060253	negative regulation of glial cell proliferation	16	7	2.72	0.01122	Abcc8, Ascl2, Cdkn2b, Cers2, Dicer1, Fas, Hes1, Idh2, Notch1, Ptn, Rnf10, Ski, Sox10, Sox11, Tert, Tspo	Ascl2, Cers2, Hes1, Idh2, Notch1, Sox11, Tspo
GO:0045063	T-helper 1 cell differentiation	16	7	2.72	0.01122	Anxa1, Ccr2, Gadd45g, Hlx, Il4ra, Irf1, Jak3, Lef1, Mtor, Relb, Ripk2, Sema4a, Socs5, Spn, Stat6, Tmem98	Anxa1, Gadd45g, Il4ra, Irf1, Relb, Ripk2, Stat6
GO:0099188	postsynaptic cytoskeleton organization	16	7	2.72	0.01122	Abi2, Actb, Actr3, Adgrb1, Arf1, Arhgef7, Dbn1, Dbnl, Farp1, Frmpd4, Myh10, Ppp1r9a, Rock2, Sipa1l1, Wasf2, Wasl	Abi2, Actb, Farp1, Frmpd4, Ppp1r9a, Rock2, Wasl
GO:0098974	postsynaptic actin cytoskeleton organization	16	7	2.72	0.01122	Abi2, Actb, Actr3, Adgrb1, Arf1, Arhgef7, Dbn1, Dbnl, Farp1, Frmpd4, Myh10, Ppp1r9a, Rock2, Sipa1l1, Wasf2, Wasl	Abi2, Actb, Farp1, Frmpd4, Ppp1r9a, Rock2, Wasl
GO:0072643	interferon-gamma secretion	16	7	2.72	0.01122	Abl1, Abl2, Arid5a, Carmil2, Cd2, F2rl1, Flt3, Il1f5, Isg15, Lgals9, Rasgrp1, Rnf19b, Tcirg1, Trim27, Vtcn1, Zc3h12a	Abl1, Arid5a, F2rl1, Rnf19b, Tcirg1, Trim27, Zc3h12a
GO:0048015	phosphatidylinositol-mediated signaling	131	39	22.28	0.01134	Adora3, Agap2, Agt, Akt1, C1qbp, Car8, Cat, Cbl, Cep55, Cntf, Csf1r, Csf3, Dab2ip, Dcn, Dipk2a, Egfr, Entpd5, Erbb2, Erbb3, Erbb4, Exoc1, Ezr, F2r, F2rl1, Fbxl2, Fgr, Flt4, Fyn, Gab2, Gsn, Hax1, Hcls1, Hcst, Hgf, Igf1, Igf1r, Il18, Inpp5e, Inpp5f, Insr, Irs1, Jak2, Kcnh1, Kdr, Klf4, Lime1, Ltk, Maz, Muc5ac, Mydgf, Ncf1, Ncor1, Ncs1, Nf1, Nlrc3, Nop53, Npr3, Nrg1, Ntrk2, Ntrk3, Nyap1, Nyap2, Obscn…	Cat, Dcn, Egfr, Entpd5, Erbb2, Erbb3, Ezr, F2r, F2rl1, Gab2, Insr, Irs1, Jak2, Klf4, Ntrk2, Pdgfc, Pik3c2b, Pik3cb, Pik3cg, Pik3r1, Pik3r5, Pitpnm2, Plcb2, Plce1, Plcg2, Plch1, Plch2, Pld2, Ptk2, Ptpn6, Rara, Rgl2, Sirt1, Slc9a3r1, Sox9, Tek, Tgfb2, Xbp1, Zfp36l1
GO:0051345	positive regulation of hydrolase activity	431	104	73.31	0.01139	Abhd5, Abl2, Abr, Acer2, Adap2, Adprh, Adra1a, Adrb1, Adrb2, Afdn, Ager, Agrn, Agt, Ahsa1, Aifm1, Aim2, Akirin2, Akt1, Akt2, Alox12, Als2, Antxr1, Apaf1, Apc2, Apoh, Apopt1, Arap1, Arap2, Arap3, Arf4, Arhgap24, Arhgap27, Arhgap35, Arhgap42, Arhgap6, Arhgef10, Arhgef16, Arhgef19, Arhgef5, Arhgef7, Arl1, Arl6ip5, Arrb1, Asap1, Asap3, Asph, Atp1b1, Atp1b2, Atp1b3, Atpsckmt, Bad, Bak1, Bax, Bbc3, BC0…	Adrb2, Afdn, Antxr1, Arap1, Arap2, Arhgap27, Arhgef10, Arhgef16, Arhgef5, Arrb1, Asph, Atp1b2, Atp1b3, Bak1, Bcl10, Bcr, Camk2b, Casp8, Ccn1, Cdkl5, Chn2, Cradd, Dnajb1, Eif5, Epha1, Epha4, Erbb2, Ezh2, F11r, F2r, F2rl1, F3, Fgfr1, Flcn, Gna13, Gnaq, Gnas, Grn, Hip1r, Hmgb2, Hspa2, Iqsec1, Itga6, Itgb1, Jak2, Lims1, Lyn, Malt1, Map4k4, Mbp, Msh2, Msh6, Myo9a, Net1, Ngfr, Npnt, Pawr, Pdcd2, Perp, …
GO:0048858	cell projection morphogenesis	600	139	102.06	0.01142	Aatk, Abi1, Abi2, Abitram, Abl1, Abl2, Ablim1, Ache, Actb, Actr2, Actr3, Adam10, Adarb1, Adcy1, Adgrb3, Adnp, Adora2a, Afdn, Afg3l2, Agrn, Akap5, Alcam, Als2, Amigo1, Anapc2, Ank3, Ankrd27, Apbb1, Apbb2, Apc, Apoe, App, Arc, Arhgap33, Arhgap35, Arhgap4, Arhgap44, Arhgef28, Artn, Atg7, Atl1, Atp5g1, Atp7a, Atp8a2, Atxn2, Aurka, Auts2, B3gnt2, B4galt5, B4galt6, B4gat1, Baiap2, Bcl11a, Bcl11b, Bcl2,…	Abi2, Abl1, Ablim1, Actb, Adam10, Adnp, Afdn, Alcam, Ankrd27, Arc, Arhgap4, Artn, Atg7, B4galt5, B4galt6, Bmp7, Boc, Camk2b, Cd44, Cdh11, Cdkl5, Clu, Cnp, Cobl, Cpne1, Cpne5, Crabp2, Cspg5, Cul7, Cyfip1, Dag1, Dclk1, Ddr1, Dscaml1, Dst, Dtnbp1, Efnb1, Efnb2, Egfr, Egr2, Eif2ak4, Enah, Ep300, Epha1, Epha4, Ephb1, Ephb2, Ephb3, Ephb4, Ephb6, Erbb2, Etv1, Farp1, Fmn1, Foxg1, Gas7, Gja1, Id1, Ifrd1, …
GO:0043583	ear development	185	60	31.47	0.01149	Abr, Adam10, Adgrv1, Ahi1, Aldh1a3, Alg10b, Alms1, Anp32b, Atg5, Atp2b2, Atp8a2, Atp8b1, Bcl2, Bcl2l11, Bcr, Bdnf, Bloc1s5, Bmp2, Bmper, C1qb, C1qtnf5, Ccm2, Cdh1, Cdh23, Cdkn1b, Cebpa, Cebpd, Cecr2, Celsr1, Chd7, Chrna10, Chrna9, Clic5, Col11a1, Col2a1, Cthrc1, Cux1, Cys1, Dchs1, Ddr1, Dicer1, Dll1, Dlx5, Dlx6, Duox2, Dvl1, Dvl2, Dvl3, Ece1, Epha4, Ephb2, Esrp1, Eya1, Eya4, Fat4, Fgf10, Fgf20, F…	Adam10, Atp8b1, Bcr, Cdh1, Cdkn1b, Cebpa, Cebpd, Celsr1, Clic5, Ddr1, Dll1, Epha4, Ephb2, Eya1, Eya4, Fgfr1, Foxg1, Foxi1, Fzd6, H2-K1, H2-T23, Hes1, Hey1, Hmx2, Hmx3, Insig1, Kcnq4, Lgr5, Mapkapk2, Mcm2, Mycl, Notch1, Nr4a3, Ntn1, Otx1, Otx2, Plppr4, Prox1, Ptk7, Rac1, Rbpj, Rdh10, Rest, Ripor2, Sall1, Sdc4, Sec24b, Shroom2, Six1, Six2, Six4, Slc4a7, Slc9a3r1, Slitrk6, Sox2, Sox9, Tgfb2, Tprn, T…
GO:0198738	cell-cell signaling by wnt	347	99	59.02	0.01149	2210016L21Rik, Abl1, Abl2, Adgra2, Amer1, Amer2, Amer3, Amotl1, Amotl2, Ankrd6, Apc, Apc2, Apcdd1, Apoe, Arl6, Arntl, Aspm, Atp6ap2, Atp6v0c, Atp6v1c2, Axin1, Axin2, Axl, Bambi, Bcl7b, Bcl9, Bcl9l, Bicc1, Bmp2, Brd7, Btrc, Calcoco1, Caprin2, Cby1, Ccar2, Ccdc88c, Ccnd1, Ccny, Cd44, Cdc73, Cdh1, Cdh2, Cdh3, Cdk14, Celsr1, Celsr2, Celsr3, Cfc1, Chd8, Col1a1, Cpe, Csnk1a1, Csnk1d, Csnk1e, Csnk1g1, C…	Abl1, Amer1, Amotl1, Amotl2, Ankrd6, Atp6v1c2, Axin2, Bambi, Bcl9l, Ccdc88c, Ccny, Cd44, Cdh1, Celsr1, Csnk1g1, Csnk1g3, Ctnnd1, Cyld, Daam1, Dab2, Egfr, Egr1, Fbxw11, Fermt2, Folr1, Frat2, Fzd1, Fzd5, Fzd6, Fzd7, Fzd8, Gnaq, Gpc3, Gprc5b, Grb10, Grk6, Hbp1, Hdac1, Itga3, Kdm6a, Klf4, Kremen1, Lgr4, Lgr5, Limd1, Lrp4, Lrp5, Lrp6, Lrrk1, Lzts2, Mark2, Mdfic, Mdk, Mesd, Met, Mgat3, Nfkb1, Nkd1, Not…
GO:0010941	regulation of cell death	1411	356	240	0.01152	4930453N24Rik, Aamdc, Aars, Aatf, Abcb1a, Abcc1, Abl1, Abl2, Abraxas2, Acaa2, Ace, Acer2, Acer3, Acin1, Ackr3, Acot1, Acox2, Acsl5, Actn4, Acvr1, Ada, Adam10, Adam17, Adam8, Adamtsl4, Adar, Adcy10, Adipoq, Adm, Adnp, Adnp2, Adora1, Adora2a, Adrb1, Adrb2, Agap2, Ager, Ago4, Agr2, Agr3, Agrn, Agt, Ahi1, Ahr, Aif1, Aifm1, Aifm2, Aimp2, Akap12, Akr1b3, Akt1, Akt1s1, Akt2, Aldh1a1, Aldh1a2, Aldh1a3, A…	Abl1, Acaa2, Acer3, Ackr3, Acsl5, Adam10, Adnp, Adora1, Adrb2, Agr2, Akap12, Akr1b3, Aldh1a1, Aldh2, Alkbh1, Ankrd13c, Ano6, Anxa1, Arhgef1, Armc10, Arnt2, Arrb1, Asah2, Asns, Atad3a, Atf3, Atf4, Atg7, Axin2, Bag3, Bag5, Bak1, Bcl10, Bcl2l14, Bik, Bmf, Bmp7, Bnip3l, Btg1, Btg2, Camk2b, Capn1, Capn2, Capn3, Card10, Card19, Casp2, Casp8, Cast, Cat, Ccn1, Ccn3, Cd24a, Cd44, Cdh1, Cdk19, Cdkn1a, Cdkn…
GO:0016052	carbohydrate catabolic process	117	30	19.9	0.01156	Abhd10, Actn3, Adpgk, Adrb1, Agl, Akr1a1, Aldoa, Aldoc, Amy1, Aoah, App, Bad, Bpgm, Cbfa2t3, Chia1, Ctbs, Ddit4, Dera, Dhdh, Dhtkd1, Eif6, Eno1b, Eno2, Eno3, Eno4, Entpd5, Fbp1, Foxk1, Foxk2, Gaa, Gale, Galk1, Galk2, Galm, Galt, Gapdh, Gck, Glb1, Gm2a, Gm3839, Gpd1, Gpi1, Gusb, Hdac4, Hexb, Hif1a, Hk1, Hk2, Hk3, Hmgb1, Hsd11b1, Idnk, Ier3, Igf1, Insr, Jmjd8, Khk, Ldha, Lrp5, Man2c1, Manba, Mif, M…	Agl, Aldoc, Bpgm, Ctbs, Dera, Eno3, Entpd5, Gaa, Galm, Gck, Glb1, Gm2a, Gusb, Hk2, Ier3, Insr, Ldha, Lrp5, Manba, Mif, Nudt5, Nupr1, Pgm2, Ppp1r3b, Prkaa1, Prkag2, Pygl, Stat3, Trp53, Zbtb20
GO:0000904	cell morphogenesis involved in differentiation	684	187	116.34	0.01167	2610301B20Rik, Aatk, Abi1, Abi2, Abitram, Abl1, Abl2, Ablim1, Ache, Actb, Actn1, Actn4, Actr2, Actr3, Adam10, Adarb1, Adcy1, Adgrb3, Adnp, Afdn, Afg3l2, Agrn, Akap5, Akip1, Alcam, Als2, Amigo1, Anapc2, Ank3, Ankrd27, Antxr1, Ap1ar, Apbb1, Apbb2, Apc, Apoe, App, Ar, Arc, Arhgap33, Arhgap35, Arhgap4, Arhgap44, Arhgef26, Arhgef28, Arl13b, Arpc2, Artn, Atg7, Atl1, Atp2b2, Atp5g1, Atp7a, Atp8a2, Auts2…	Abi2, Abl1, Ablim1, Actb, Actn1, Adam10, Adnp, Afdn, Alcam, Ankrd27, Antxr1, Arc, Arhgap4, Arhgef26, Arl13b, Artn, Atg7, B4galt5, B4galt6, Bmp7, Boc, Camk2b, Carmil1, Cdh1, Cdh11, Cdkl5, Cldn3, Clic4, Clic5, Cnp, Cobl, Coch, Crabp2, Cspg5, Cul7, Cyfip1, Dab2, Dag1, Dclk1, Dock1, Dock5, Dscaml1, Dst, Dtnbp1, Efnb1, Efnb2, Egr2, Enah, Ep300, Epb41l5, Epha1, Epha4, Ephb1, Ephb2, Ephb3, Ephb4, Ephb6,…
GO:0002532	production of molecular mediator involved in inflammatory response	57	17	9.7	0.01171	Abcd1, Abcd2, Adam17, Adcy7, Adora3, Alox5, Alox5ap, Ankrd42, Apod, Appl1, Appl2, Bap1, Btk, Cd300a, Chia1, Chid1, Cuedc2, D1Ertd622e, Dusp10, Ephx2, Fcer1g, Gpsm3, Grn, Il17a, Il17d, Il17ra, Il17rc, Il1r2, Il4ra, Kars, Kpna6, Lbp, Lyn, Mapk14, Myd88, Nlrc3, Nod2, P2rx1, Pdcd4, Per1, Prdx2, Pycard, Rps19, Seh1l, Serpine1, Sirpa, Slc7a2, Snap23, Snx4, Syk, Ticam1, Tlr4, Tlr6, Vamp7, Vamp8, Ywhaz, …	Alox5, Alox5ap, Apod, Appl2, Dusp10, Grn, Il17ra, Il4ra, Lyn, Myd88, Pdcd4, Per1, Rps19, Snap23, Ticam1, Vamp8, Zc3h12a
GO:0033993	response to lipid	508	140	86.41	0.01174	Aacs, Aanat, Abca1, Abcg1, Abhd2, Abl1, Abl2, Abr, Acaca, Ace, Acer2, Acp5, Acr, Acsbg1, Adam15, Adam17, Adam9, Adcy2, Adcy3, Adcy5, Adcy6, Add1, Adh1, Adh5, Adm, Adnp2, Agl, Ahr, Akap13, Akap8, Akirin2, Akt1, Aldh1a2, Aldh3a1, Alpl, Anxa1, Anxa3, Aqp1, Aqp3, Ar, Areg, Arid1a, Arid5a, Arntl, Arrb2, Ass1, Asxl1, Atm, Atp1a1, Atp1a2, Axl, Bad, Bche, Bcl10, Bcl2, Bcr, Bdkrb1, Bdnf, Bmp6, Bmp7, Brca1…	Abca1, Abhd2, Abl1, Acaca, Adcy5, Adcy6, Adh1, Agl, Akap13, Anxa1, Aqp3, Arid5a, Asxl1, Atp1a2, Bcl10, Bcr, Bmp7, Cdo1, Cebpb, Clock, Clu, Cnot1, Crebrf, Cxcl16, Dab2, Dusp10, Egfr, Eif4ebp1, Ep300, F2r, Fam107a, Fdx1, Fer, Fes, Fosl2, Gch1, Ghr, Gnas, Gramd1a, Grn, Gstp1, Hdac1, Hmgb2, Idh1, Igf2r, Insig1, Irak1, Irs1, Jak2, Jun, Junb, Jund, Klf4, Klf9, Ldlr, Litaf, Lrp6, Ltf, Lyn, Malt1, Mapkap…
GO:0003229	ventricular cardiac muscle tissue development	44	14	7.48	0.01176	Adamts9, Bmpr1a, Chd7, Col11a1, Col14a1, Ctnnb1, Dll4, Dsg2, Dsp, Eng, Fgfr2, Fkbp1a, Foxc1, Foxc2, Heg1, Hey1, Hey2, Id2, Isl1, Lrp2, Ly6e, Med1, Myh6, Myh7, Notch1, Pkp2, Pou4f1, Ppp1r13l, Prox1, Ptcd2, Rbpj, Rxra, Smad4, Smad7, Tgfb1, Tgfb2, Tgfbr1, Tgfbr3, Tnnc1, Tnni3, Tpm1, Ube4b, Zfpm2, Zmpste24	Dsg2, Dsp, Hey1, Id2, Lrp2, Ly6e, Med1, Notch1, Pkp2, Prox1, Rbpj, Smad7, Tgfb2, Ube4b
GO:0001947	heart looping	44	14	7.48	0.01176	Ahi1, Aldh1a2, Arl13b, C2cd3, Ccdc103, Ccdc39, Ccdc40, Cfc1, Cited2, Cluap1, Dll1, Dnaaf1, Eng, Folr1, Gja1, Hif1a, Ift172, Ift52, Ift57, Ihh, Kdm2a, Kif3a, Lrp6, Mef2c, Mib1, Notch1, Notch2, Nphp3, Ovol2, Pkd2, Psen1, Rbpj, Smad3, Smo, Srf, Stil, Sufu, Tbx1, Tbx2, Tbx6, Tgfbr2, Tmed2, Vangl2, Wnt5a	Arl13b, Cited2, Dll1, Folr1, Gja1, Kdm2a, Lrp6, Notch1, Notch2, Rbpj, Smad3, Srf, Tgfbr2, Vangl2
GO:0033500	carbohydrate homeostasis	203	55	34.53	0.01187	Aacs, Abcc8, Adcy5, Adgrf5, Adipoq, Adipor1, Adipor2, Adra2a, Ager, Akt1, Alms1, Ankrd26, Ano1, Appl2, Aqp4, Arrb1, Aspscr1, Atg7, Bace2, Bad, Bhlha15, Birc5, Brsk2, C1qtnf12, C2cd2l, Cacna1a, Cacna1c, Cacna1d, Cacna1e, Cartpt, Cd36, Cdk16, Cebpa, Cftr, Cltrn, Cnr1, Crtc2, Cry1, Cry2, Csmd1, Cyb5r4, Dbh, Dhps, Dynll1, Efna5, Eny2, Epha5, Ern1, Ero1lb, Fabp5, Ffar2, Foxa1, Foxk1, Foxk2, Foxo1, Fox…	Adcy5, Adipor2, Adra2a, Ano1, Appl2, Aqp4, Arrb1, Atg7, Cebpa, Ero1lb, Gck, Gk, Gprc5b, Gpx1, Grk2, Hk2, Hmgcr, Igfbp5, Insr, Lrp5, Map4k4, Mbd5, Met, Ngfr, Nr1d1, Pax6, Pde3b, Pdk2, Pik3r1, Pim3, Pla2g6, Ppp2ca, Prcp, Prkaa1, Ptch1, Pygl, Rac1, Rph3al, Rps6, Sesn2, Sesn3, Sidt2, Sin3a, Sirt1, Slc16a1, Sox4, Stat3, Stxbp3, Tcf7l2, Tiam1, Tra2b, Trpm4, Trpv4, Xbp1, Zbtb20
GO:1901863	positive regulation of muscle tissue development	66	19	11.23	0.01189	Actn3, Adrb1, Adrb2, Akap6, Arntl, Arrb2, Bcl2, Bmpr1a, Ccnb1, Cdk1, Cdon, Creb1, Ctnnb1, Cyp26b1, Ddx39b, Dll1, Efnb2, Ep300, Erbb3, Erbb4, Fdps, Fgf2, Fgf9, Fgfr1, Fgfr2, Flot1, Gata6, Gja1, Gpc1, Grem1, Gsk3b, Hey2, Hmgcr, Igf1, Kat2a, Mapk1, Mapk14, Mef2c, Mrtfb, Mtm1, Mtor, Myog, Naca, Ncam1, Notch1, Nr3c1, Nrg1, Parp2, Pim1, Pin1, Ppargc1a, Prkaa1, Rbm24, Rbpj, Rps6kb1, Shox2, Sirt1, Slc25a…	Adrb2, Dll1, Efnb2, Ep300, Erbb3, Fdps, Fgfr1, Gja1, Hmgcr, Mrtfb, Notch1, Prkaa1, Rbm24, Rbpj, Rps6kb1, Sirt1, Trip10, Usp2, Yap1
GO:0007611	learning or memory	231	53	39.29	0.01192	Aaas, Abca7, Abcc8, Abi2, Abl2, Adcy1, Adcy3, Adgrb3, Adgrf1, Adnp, Adrb1, Adrb2, Aff2, Ager, Agt, Amph, Ap1s2, Apbb1, Apoe, App, Arc, Arf4, Asic1, Atad1, Atp1a2, Atp1a3, Atp8a1, Atxn1, Atxn1l, B2m, B4galt2, Bace1, Bche, Bdnf, Bhlhb9, Braf, Brinp1, Brsk1, Btbd9, Btg2, Cacna1c, Cacna1e, Calb1, Camk4, Casp3, Ccnd2, Cdk5, Chat, Chd8, Chrna7, Chrnb2, Chst10, Cic, Cln3, Cln8, Cnr1, Cntn2, Cntnap2, Com…	Abi2, Adnp, Adrb2, Ap1s2, Arc, Atp1a2, Atp8a1, Atxn1, B2m, Btg2, Chat, Cln3, Dbi, Dgki, Drd4, Egfr, Egr1, Ehmt2, Eif2ak4, Ep300, Ephb2, Gm2a, Hmgcr, Idua, Itga3, Itgb1, Itpr3, Jun, Kit, Kmt2a, Ldlr, Man2b1, Mapt, Mdk, Mecp2, Meis2, Ntrk2, Pax6, Pde1b, Pias1, Pla2g6, Plk2, Prkar2b, Prkca, Ptgs1, Ptgs2, Rgs14, Sct, Serpinf1, Shc3, Slc11a2, Srf, Tanc1
GO:0007519	skeletal muscle tissue development	137	49	23.3	0.01192	Acta1, Actn3, Adrb2, Akirin1, Ankrd2, Arntl, Atf3, Bcl2, Bcl9, Bcl9l, Bin3, Btg2, Capn3, Cav2, Ccnt2, Cdk5, Cdon, Cfl2, Cflar, Chrna1, Chrnd, Cited2, Cops2, Ctnnb1, Cyp26b1, Ddx17, Ddx5, Dll1, Dmd, Dmrta2, Dner, Dysf, Egr1, Egr2, Emd, Eomes, Ep300, Ephb1, Fbxo22, Flnb, Flot1, Fos, Foxn2, Foxp1, Foxp2, Gpc1, Gpcpd1, Gpx1, Gtf3c5, Hdac4, Hdac5, Hdac6, Hdac9, Heyl, Hivep3, Hlf, Hlx, Hmg20b, Hmgcr, H…	Adrb2, Atf3, Bcl9l, Btg2, Capn3, Cfl2, Cited2, Dll1, Dmrta2, Egr1, Egr2, Ep300, Ephb1, Flnb, Fos, Gpcpd1, Gpx1, Hivep3, Hlf, Hmgcr, Homer1, Klf5, Maff, Mbnl1, Mef2d, Met, Myh14, Myorg, Notch1, Nr1d2, Nr4a1, Nras, Nupr1, Pitx1, Plagl1, Prkaa1, Rbm24, Ripor2, Rps6kb1, Selenon, Six1, Six4, Skil, Sox11, Sox8, Svil, Tcf7l2, Tsc22d3, Usp2
GO:0050678	regulation of epithelial cell proliferation	290	93	49.33	0.01206	Acvrl1, Adam17, Agap2, Ager, Aggf1, Aimp1, Akt1, Akt3, Aldh1a2, Apc, Apln, Apoe, Apoh, Ar, Atf2, Atp5a1, Atp7a, Atpif1, B2m, B4galt1, Bad, Bax, Bcl11b, Birc5, Bmp2, Bmp6, Bmpr1a, Bmpr2, Brca2, C5ar1, Cask, Cav2, Ccnd1, Ccnd2, Cdc42, Cdc73, Cdh1, Cdh13, Cdh3, Cdk6, Cdkn1b, Cdkn2b, Ceacam1, Cflar, Cnmd, Ctnnb1, Ctsl, Cxadr, Cxcl12, Cyba, Cyp7b1, Dab2, Dab2ip, Deaf1, Dlg1, Dll4, Dlx5, Dlx6, Dusp10, …	B2m, Cdh1, Cdkn1b, Ceacam1, Ctsl, Dab2, Dusp10, Efnb2, Egfr, Egr3, Eppk1, Erbb2, Errfi1, Esrp2, Eya1, F3, Fgf1, Fgfr1, Fzd7, Gja1, Gpc3, Gpx1, Grn, Hes1, Hey1, Hmgb2, Id1, Itpr1, Jun, Kdf1, Klf9, Lims1, Lrp6, Marveld3, Mdk, Med1, Mtss1, Muc16, Ngfr, Nme1, Nme2, Notch1, Notch2, Nr1d1, Nr4a1, Nr4a3, Nrarp, Nras, Nupr1, Pax6, Prkca, Prkd2, Prox1, Ptch1, Ptprk, Ptprm, Reg3g, Rgcc, Rictor, Robo1, Rreb…
GO:0010628	positive regulation of gene expression	1600	423	272.15	0.01206	Aamdc, Aatf, Abcf1, Abhd14b, Ablim1, Ablim2, Ablim3, Actr2, Actr3, Acvr1, Acvr1b, Acvr2a, Acvrl1, Adam19, Adar, Adarb1, Adrb2, Adtrp, Afap1l2, Afdn, Aff1, Agap2, Ager, Ago1, Ago2, Ago3, Agr2, Agrn, Agt, Ahi1, Ahr, Ahrr, Akap6, Akap8l, Akirin2, Akna, Akt1, Akt2, Aldh1a2, Alox12, Alx1, Angel2, Ank2, Ank3, Ankrd49, Apbb1, Apln, Apobec1, Apoe, App, Ar, Arf4, Arhgef10l, Arhgef11, Arhgef2, Arid1a, Arid…	Abhd14b, Ablim1, Ablim3, Acvr2a, Adrb2, Afdn, Agr2, Akap8l, Apobec1, Arhgef10l, Arhgef2, Arid4a, Arid4b, Arid5a, Armcx3, Arnt, Arnt2, Arrb1, Ascl2, Asph, Asxl1, Asxl2, Atad2b, Atf1, Atf3, Atf4, Atf7ip, Atxn1, Atxn7, Axin2, Bach1, Bag2, Bambi, Bcl10, Bcl9l, Bicra, Bmp7, Bptf, Brd4, Camk2n1, Cand1, Capn3, Cbfb, Cbx7, Ccn1, Ccnt1, Cd44, Cdh1, Cdk12, Cdk2, Cdk5rap2, Cebpa, Cebpb, Cebpd, Cebpz, Chd6, …
GO:0031326	regulation of cellular biosynthetic process	2841	675	483.24	0.01209	2700081O15Rik, A430033K04Rik, Aamdc, Aars, Aatf, Abca2, Abca7, Abcd1, Abcd2, Abcf1, Abhd14b, Abl1, Ablim1, Ablim2, Ablim3, Abt1, Acadl, Acadvl, Acd, Acer2, Aco1, Acot8, Acp5, Acsl3, Acsl5, Actl6a, Actl6b, Actn3, Actn4, Actr2, Actr3, Actr5, Actr8, Acvr1, Acvr1b, Acvr2a, Acvr2b, Acvrl1, Adam8, Adcy1, Adgrf1, Adgrf5, Adipoq, Adora2a, Adora3, Adrb2, Aebp1, Aebp2, Afap1l2, Aff1, Agap2, Ager, Ago1, Ago…	2700081O15Rik, Abhd14b, Abl1, Ablim1, Ablim3, Acadl, Aco1, Acsl3, Acsl5, Actr5, Acvr2a, Adrb2, Akap12, Akap8l, Alkbh1, Ankrd17, Anxa1, Anxa4, Apobec1, Arhgef10l, Arhgef2, Arhgef5, Arid4a, Arid4b, Arid5a, Arid5b, Armcx3, Arnt, Arnt2, Arrb1, Asah1, Ascl2, Asph, Asxl1, Asxl2, Atad2b, Atf1, Atf3, Atf4, Atf7ip, Atg7, Atp8b1, Atxn1, Atxn7, Bach1, Bach2, Bag3, Bahd1, Bambi, Basp1, Bcl10, Bcl9l, Bcor, Bd…
GO:0010811	positive regulation of cell-substrate adhesion	109	44	18.54	0.01217	Abi3bp, Abl1, Agr2, Alox15, Arpc2, Braf, C1qbp, Calr, Carmil1, Cass4, Ccl25, Ccl28, Ccn1, Cd36, Cdh13, Cdk6, Cfl1, Cib1, Col16a1, Col26a1, Col8a1, Crk, Crkl, Csf1, Cspg5, Dab2, Dag1, Dbn1, Disc1, Dmd, Dmtn, Dnm2, Dock1, Dock5, Edil3, Egflam, Emid1, Emilin1, Emilin2, Emp2, Enpp2, Epb41l5, Epha1, Fbln1, Fbln2, Flna, Fmn1, Fn1, Gsk3b, Hacd1, Hsd17b12, Ilk, Iqgap1, Itga3, Itga5, Itga6, Itgb1, Itgb1bp…	Abl1, Agr2, Alox15, Carmil1, Ccn1, Cspg5, Dab2, Dag1, Dock1, Dock5, Emp2, Epb41l5, Epha1, Flna, Fmn1, Itga3, Itga6, Itgb1, Jak2, Jup, L1cam, Lims1, Map4k4, Mdk, Myadm, Net1, Ninj1, Npnt, Pcsk5, Plekha2, Ptk2b, Ptprj, Rac1, Rac3, Rreb1, Rsu1, Sdc4, Smad3, Smoc1, Tek, Thbs1, Triobp, Utrn, Vegfa
GO:0071333	cellular response to glucose stimulus	108	28	18.37	0.01235	Aacs, Adcy5, Adra2a, Ager, Ano1, Aqp4, Arrb1, Atg7, Bad, Birc5, Brsk2, C1qtnf12, C2cd2l, Cacna1d, Cacna1e, Cdk16, Cftr, Cltrn, Dynll1, Efna5, Eny2, Epha5, Ern1, Gas6, Ghrl, Gpld1, Gpr27, Gpr68, Gpx1, Grk2, Hif1a, Hmgcr, Hmgn3, Icam1, Igf1, Igf1r, Jagn1, Kcnb1, Kif5b, Klf7, Lrp1, Lrp5, Map4k4, Mlxipl, Mpc2, Myt1, Nadk, Ndufaf2, Neurod1, Nr1d1, Nrxn1, Ogt, Oprk1, Oxct1, Pck2, Pde1c, Pde3b, Pde4c, P…	Adcy5, Adra2a, Ano1, Aqp4, Arrb1, Atg7, Gpx1, Grk2, Hmgcr, Lrp5, Map4k4, Nr1d1, Pde3b, Pim3, Pla2g6, Ppp2ca, Prkaa1, Rac1, Sidt2, Sin3a, Sirt1, Sox4, Tcf7l2, Tiam1, Tra2b, Trpm4, Xbp1, Zbtb20
GO:0046782	regulation of viral transcription	40	13	6.8	0.01239	Ccl4, Chd1, Ctdp1, Dhx9, Ep300, Gtf2b, Hdac1, Hpn, Ifitm3, Inpp5k, Jun, Lef1, Mdfic, Mid2, Nucks1, Pfn1, Pou2f3, Psmc3, Rest, Rrp1b, Rsf1, Smarca4, Smarcb1, Snw1, Sp1, Taf11, Tarbp2, Tardbp, Tfap4, Trim11, Trim13, Trim14, Trim21, Trim27, Trim31, Trim32, Trim62, Trim8, Zfp36, Zfp639	Chd1, Ep300, Hdac1, Jun, Mdfic, Pfn1, Pou2f3, Rest, Sp1, Trim27, Trim62, Trim8, Zfp36
GO:0050804	modulation of chemical synaptic transmission	415	95	70.59	0.01241	Abat, Abhd6, Abl1, Abr, Adcy1, Adgrb1, Adipoq, Adnp, Adora1, Adora2a, Adra1a, Adra2a, Adrb1, Adrb2, Afdn, Ager, Agt, Akap12, Akap7, Anapc2, Apba1, Apba2, Apoe, App, Arc, Arf1, Arrb2, Asic1, Atad1, Atp2a2, Atp2b2, Bace1, Baiap2, Bche, Bcl2l1, Bcr, Bdnf, Begain, Braf, Brsk1, Bscl2, Cacna1a, Cacna1b, Cacna2d2, Cacnb3, Cacnb4, Cacng2, Cacng4, Cacng7, Calb1, Calb2, Camk2a, Camk2b, Car2, Car7, Cask, Cb…	Abl1, Adnp, Adora1, Adra2a, Adrb2, Afdn, Akap12, Arc, Bcr, Bscl2, Cacna2d2, Cacnb4, Cacng4, Camk2b, Car7, Cdh1, Cdh11, Celsr1, Chat, Cspg5, Cyfip1, Dbi, Dgki, Drd4, Dtnbp1, Egfr, Egr1, Eif2ak4, Epha4, Ephb1, Ephb2, F2r, Fam107a, Gnai2, Grk2, Hap1, Homer1, Homer3, Itgb1, Itpr3, Jak2, Kcnq4, Kit, Kmt2a, L1cam, Mapt, Mctp1, Mctp2, Mecp2, Met, Mgll, Nedd4, Neurl1a, Ngfr, Nlgn2, Nr3c2, Nrgn, Ntrk2, P2…
GO:1904035	regulation of epithelial cell apoptotic process	65	22	11.06	0.01242	Abl1, Abl2, Ager, Angptl4, Ano6, Arrb2, Bad, Bok, Braf, Capn10, Cast, Cd40lg, Cflar, Col18a1, Eif2s1, Fgf21, Foxo3, Gas6, Gata2, Gsn, Hdac1, Hdac3, Hmox1, Icam1, Igf1, Igf1r, Itga4, Jak2, Kdr, Krit1, Mapk7, Mdk, Mtor, Ndnf, Neurod1, Nfe2l2, Nupr1, Pak4, Pdcd4, Pdpk1, Pgr, Pias4, Plcg1, Ppargc1a, Prkci, Rb1, Rgcc, Scg2, Sema5a, Serpine1, Sort1, Spop, Srsf6, Tek, Tert, Thbs1, Tia1, Tnf, Tnfaip3, Tn…	Abl1, Ano6, Cast, Eif2s1, Hdac1, Jak2, Mapk7, Mdk, Nupr1, Pak4, Pdcd4, Prkci, Rgcc, Sema5a, Sort1, Tek, Thbs1, Tnfaip3, Tnip2, Xbp1, Zfp36, Zfp36l1
GO:0045598	regulation of fat cell differentiation	117	37	19.9	0.01243	Aamdc, Adig, Adipoq, Akt1, Alms1, Ankrd26, Arntl, Asxl1, Asxl2, Atat1, Axin1, Bbs12, Bmp2, Carm1, Ccdc3, Ccdc85b, Cebpa, Cebpb, Cmklr1, Creb1, Crebl2, Dact1, Ddit3, Dkkl1, Dusp10, E2f1, Enpp1, Fam57b, Fndc3b, Fndc5, Foxo1, Fto, Gata2, Gdf3, Gnb3, Gps2, Hdac6, Hes1, Hnrnpu, Id2, Id4, Ift88, Igf1, Insig1, Jag1, Jdp2, Klf5, Lgals12, Lpin1, Lpl, Lrp5, Lrp6, Mapk14, Mecom, Metrnl, Mex3c, Mmp11, Msx2, …	Asxl1, Asxl2, Atat1, Cebpa, Cebpb, Crebl2, Dusp10, Hes1, Id2, Insig1, Klf5, Lrp5, Lrp6, Mecom, Napepld, Nr1d1, Ptgs2, Rora, Rorc, Runx1t1, Sav1, Sfrp1, Sirt1, Smad3, Sort1, Stk3, Tcf7l2, Trpm4, Trpv4, Uchl3, Vegfa, Wwtr1, Xbp1, Zc3h12a, Zfp36, Zfp36l1, Zfp36l2
GO:0003007	heart morphogenesis	208	67	35.38	0.01245	Acvr1, Acvrl1, Adam15, Adamts1, Adgrg6, Ahi1, Ahr, Aldh1a2, Arid2, Arl13b, Asxl1, Asxl2, Atf2, Axin2, Bmp2, Bmp7, Bmpr1a, Bmpr2, C2cd3, Ccdc103, Ccdc39, Ccdc40, Ccn1, Cfc1, Chd7, Cited2, Cluap1, Col11a1, Col2a1, Col4a3bp, Col5a1, Cpe, Crkl, Ctnnb1, Dchs1, Dhrs3, Dicer1, Dlc1, Dll1, Dll4, Dnaaf1, Dnah11, Dsp, Dvl2, Dvl3, Efna1, Egln1, Eng, Ephb4, Eya1, Fat4, Fgf9, Fgfr2, Fgfrl1, Fhl2, Fkbp1a, Flna…	Adgrg6, Arl13b, Asxl1, Asxl2, Axin2, Bmp7, Ccn1, Cited2, Dll1, Dsp, Ephb4, Eya1, Fgfrl1, Fhl2, Flna, Folr1, Fzd1, Gaa, Gja1, Gng5, Grhl2, Hes1, Hey1, Id2, Insr, Jun, Kdm2a, Kdm6a, Lrp2, Lrp6, Ly6e, Med1, Mrtfb, Nedd4, Notch1, Notch2, Parva, Pdcd4, Pkp2, Prox1, Ptch1, Rara, Rbm15, Rbpj, Robo1, Sav1, Sec24b, Six1, Slit2, Smad3, Smad7, Sos1, Sox11, Sox4, Sox9, Srf, Tead1, Tead2, Tek, Tgfb2, Tgfbr2, …
GO:0045576	mast cell activation	53	16	9.01	0.01261	Adora3, Bcl10, Btk, Cd300a, Cd300lf, Cd48, Cd84, Cftr, Chga, Cnr1, Cnr2, Cplx2, Crhr1, Crlf2, D6Wsu163e, Enpp3, Fcer1g, Fcgr3, Fer, Fes, Fgr, Gab2, Gata2, Hmox1, Il4ra, Kit, Lat2, Lcp2, Lyn, Ndrg1, Nectin2, Nr4a3, Pdpk1, Pla2g3, Pld2, Plscr1, Ptpre, Rabgef1, Rac2, Rasgrp1, Snap23, Snx4, Sphk2, Stxbp1, Stxbp2, Syk, Tac4, Tlr4, Tslp, Unc13d, Vamp7, Vamp8, Ywhaz	Bcl10, Cd300lf, Fer, Fes, Gab2, Il4ra, Kit, Lyn, Ndrg1, Nectin2, Nr4a3, Pld2, Plscr1, Snap23, Stxbp2, Vamp8
GO:0070168	negative regulation of biomineral tissue development	20	8	3.4	0.01265	Bcor, Ecm1, Enpp1, Fgf23, Gas6, Grem1, Hey1, Hey2, Hif1a, Ltbp3, Nfe2, Nos3, Notch1, Ptk2b, Rflna, Rflnb, Sox9, Srgn, Tgfb1, Trpm4	Bcor, Hey1, Ltbp3, Notch1, Ptk2b, Rflna, Sox9, Trpm4
GO:0060008	Sertoli cell differentiation	20	8	3.4	0.01265	Abcb1a, Adrm1, Akap9, Arid4a, Arid4b, Atrx, Cftr, Flna, Fndc3a, Hsd17b4, Icam1, Il1a, Map7, Nup210l, Rab13, Rara, Safb2, Sox3, Sox8, Sox9	Akap9, Arid4a, Arid4b, Flna, Fndc3a, Rara, Sox8, Sox9
GO:0009651	response to salt stress	20	8	3.4	0.01265	Agt, Akr1b3, Anxa7, Aqp1, Bax, Capn3, Efhd1, Kmo, Letm1, Micu1, Mknk1, Nedd4l, Slc12a6, Slc25a23, Trip10, Trp53, Trpv4, Xrcc5, Xrcc6, Zfp36l1	Akr1b3, Anxa7, Capn3, Nedd4l, Trip10, Trp53, Trpv4, Zfp36l1
GO:0031065	positive regulation of histone deacetylation	20	8	3.4	0.01265	Akap8, Akap8l, BC004004, Bcl6, Ctbp1, Ing2, Jdp2, Lpin1, Lrrk2, Ncor1, Nipbl, Pink1, Pml, Prkd1, Prkd2, Srebf1, Tgfb1, Trp53, Vegfa, Zbtb7b	Akap8l, Ing2, Pink1, Pml, Prkd2, Srebf1, Trp53, Vegfa
GO:0008219	cell death	1733	422	294.77	0.01271	1600012H06Rik, 1600014C10Rik, 4930453N24Rik, Aamdc, Aars, Aatf, Aatk, Abcb1a, Abcc1, Abl1, Abl2, Abraxas2, Acaa2, Ace, Acer2, Acer3, Ache, Acin1, Ackr3, Acot1, Acox2, Acp2, Acsl5, Actn4, Acvr1, Acvr1b, Ada, Adam10, Adam17, Adam8, Adamtsl4, Adar, Adarb1, Adcy10, Adipoq, Adm, Adnp, Adnp2, Adora1, Adora2a, Adrb1, Adrb2, Aen, Agap2, Ager, Ago4, Agr2, Agr3, Agrn, Agt, Ahi1, Ahr, Aif1, Aifm1, Aifm2, Ai…	Abl1, Acaa2, Acer3, Ackr3, Acsl5, Adam10, Adnp, Adora1, Adrb2, Agr2, Aifm3, Akap12, Akr1b3, Aldh1a1, Aldh2, Aldoc, Alkbh1, Ankrd13c, Ano6, Anxa1, Anxa6, Arf6, Arhgef1, Armc10, Arnt2, Arrb1, Asah2, Asns, Atad3a, Atf3, Atf4, Atg7, Axin2, Bag3, Bag5, Bak1, Bcl10, Bcl2l14, Bik, Bmf, Bmp7, Bmx, Bnip3l, Btg1, Btg2, Camk2b, Capn1, Capn2, Capn3, Card10, Card19, Casp2, Casp7, Casp8, Cast, Cat, Ccn1, Ccn3,…
GO:0071356	cellular response to tumor necrosis factor	113	29	19.22	0.01272	Actn4, Actr3, Adam17, Adipoq, Aim2, Akt1, Asah1, Bag4, Birc2, Birc3, Brca1, Cactin, Card14, Casp4, Ccdc3, Ccl17, Ccl21a, Ccl22, Ccl25, Ccl3, Ccl4, Ccl6, Ccl9, Cdip1, Cebpa, Cfl1, Chuk, Cib1, Commd7, Cpne1, Cx3cl1, Cyld, Dab2ip, Dbn1, Dcstamp, Dhx9, Erbin, F2rl1, Foxo3, Gas6, Gba, Gpd1, Gps2, Gsdme, H2bc21, Hipk1, Ikbkb, Il6, Ilk, Inpp5k, Irf1, Jak2, Kars, Krt18, Krt8, Lims1, Mapk1, Mapk14, Mapk3,…	Asah1, Cebpa, Cpne1, Cyld, F2rl1, Hipk1, Irf1, Jak2, Krt18, Krt8, Lims1, Nfkb1, Nfkbia, Npnt, Nr1d1, Ptk2b, Ripk1, Rora, Sfrp1, Sirt1, St18, Stat1, Tjp2, Tnfrsf1a, Zc3h12a, Zfand6, Zfp36, Zfp36l1, Zfp36l2
GO:0009719	response to endogenous stimulus	1047	264	178.09	0.01282	Aanat, Abhd2, Abl1, Acaca, Acap2, Acr, Acsbg1, Acsl1, Actb, Actr3, Acvr1, Acvr1b, Acvr2a, Acvr2b, Acvrl1, Adam17, Adam9, Adcy6, Adh1, Adipoq, Adipor1, Adipor2, Adra1a, Adra2a, Adrb2, Adrm1, Adtrp, Ager, Agl, Agrp, Agt, Agtrap, Ahcyl1, Ahr, Akap13, Akap6, Akap7, Akap8, Akt1, Akt2, Akt3, Aldh3a1, Alpl, Amigo1, Ankrd26, Anxa1, Anxa3, Anxa5, Aoc1, Apaf1, Apc, Apln, Aplp1, Apoe, App, Appl1, Appl2, Aqp…	Abhd2, Abl1, Acaca, Acsl1, Actb, Acvr2a, Adcy6, Adh1, Adipor2, Adra2a, Adrb2, Agl, Akap13, Anxa1, Appl2, Arf6, Arhgef2, Atf4, Atp1a2, Baiap2l1, Bambi, Bcl9l, Bmp7, Cacnb1, Capn1, Capn2, Casp7, Ccn1, Ccnd3, Cd44, Cdh1, Cdk2, Cdo1, Cebpb, Cib2, Cish, Cited2, Clock, Cnot1, Cpeb2, Crebbp, Crebrf, Csk, Cyfip1, Dab2, Diaph1, Dnmt1, Eef1a1, Egfr, Egr1, Egr2, Egr3, Ehmt2, Eif4ebp1, Enho, Ep300, Epb41l5, …
GO:0070227	lymphocyte apoptotic process	62	18	10.55	0.01291	Ada, Adam8, Akt1, Arg2, Bak1, Bax, Bbc3, Bcl10, Bcl2l11, Blm, Casp8, Cd24a, Cd274, Cd44, Cd74, Ceacam1, Crkl, Dffa, Dnaja3, Dock8, Efna1, Fadd, Fas, Fnip1, Gli3, Gpam, Hif1a, Il2ra, Il7r, Irs2, Jak3, Kdelr1, Lgals3, Lyn, Mif, Myc, Nfkbid, Noc2l, P2rx7, Pdcd7, Pkn1, Pnp, Prelid1, Prkcq, Pten, Ripk1, Ripk3, Rorc, Rps6, Serpinb9, Siglec1, Siva1, Slc39a10, Tgfb2, Tnfrsf21, Tnfrsf4, Traf3ip2, Trp53, T…	Bak1, Bcl10, Casp8, Cd24a, Cd44, Ceacam1, Gpam, Lgals3, Lyn, Mif, Ripk1, Rorc, Rps6, Tgfb2, Traf3ip2, Trp53, Tsc22d3, Vhl
GO:0070664	negative regulation of leukocyte proliferation	62	18	10.55	0.01291	Arg2, Atm, Btk, Casp3, Cblb, Cd24a, Cd274, Cd276, Cd300a, Cd44, Cd86, Ceacam1, Cebpb, Dlg1, Dlg5, Enpp3, Erbb2, Fcgr2b, Foxj1, Glmn, Gnrh1, Gpnmb, Grem1, Gstp1, H2-Aa, H2-Ab1, Havcr2, Ihh, Il20rb, Il2ra, Inpp5d, Itch, Lgals9, Lrrc32, Lyn, Mad1l1, Ndfip1, Pawr, Pde5a, Peli1, Pkn1, Pla2g2d, Prdm1, Prkar1a, Prnp, Ptpn6, Rc3h1, Ripor2, Sdc4, Sftpd, Sox11, Spn, Tgfb1, Tmem131l, Tnfrsf13b, Tnfrsf21, Tw…	Cblb, Cd24a, Cd44, Ceacam1, Cebpb, Dlg5, Erbb2, Gstp1, Inpp5d, Lyn, Pawr, Ptpn6, Rc3h1, Ripor2, Sdc4, Sox11, Tmem131l, Tnfrsf13b
GO:0044042	glucan metabolic process	62	18	10.55	0.01291	Acadm, Adrb1, Agl, Akt1, Akt2, Dyrk2, Enpp1, Epm2a, Epm2aip1, Gaa, Gbe1, Gck, Gfpt1, Gnmt, Grb10, Gsk3a, Gsk3b, Gyg, Gys1, Hmgb1, Igf1, Igf2, Il6st, Inpp5k, Insr, Irs1, Irs2, Khk, Mtor, Nhlrc1, Nr1d1, Pask, Per2, Pfkm, Pgm2, Phka1, Phka2, Phkb, Phkg2, Phlda2, Pomc, Ppp1ca, Ppp1cb, Ppp1r1a, Ppp1r2, Ppp1r3b, Ppp1r3c, Ppp1r3d, Ppp1r3e, Ppp1r3f, Prkag2, Ptges3, Pygb, Pygl, Pygm, Rb1cc1, Slc37a4, Sorb…	Acadm, Agl, Gaa, Gck, Grb10, Gys1, Il6st, Insr, Irs1, Nr1d1, Per2, Pgm2, Phka2, Phkb, Ppp1r3b, Prkag2, Pygl, Tcf7l2
GO:0007422	peripheral nervous system development	62	18	10.55	0.01291	Adam22, Adgrb2, Adgrg6, Agt, Akt1, Akt2, Aldh3a2, Arhgef10, Artn, Bag1, Bdnf, Cdk5, Cited2, Cldn1, Cntnap1, Dag1, Dicer1, Dmd, Egr2, Egr3, Erbb2, Erbb3, Etv1, Fa2h, Gpc1, Heyl, Ilk, Isl1, Itgb4, Lamb2, Lgi4, Med12, Mpp5, Nab1, Nab2, Ncmap, Ndrg1, Nefh, Nf1, Nfasc, Nrg1, Ntf3, Ntf5, Ntrk2, Ntrk3, Onecut2, Osm, Pard3, Plxna4, Pmp22, Pou3f1, Pou4f1, Ppp3r1, Prx, Rela, Sirt2, Ski, Slc5a3, Sod1, Sox10…	Adgrg6, Aldh3a2, Arhgef10, Artn, Cited2, Dag1, Egr2, Egr3, Erbb2, Erbb3, Etv1, Itgb4, Nab2, Ndrg1, Ntrk2, Prx, Slc5a3, Sox8
GO:0005977	glycogen metabolic process	62	18	10.55	0.01291	Acadm, Adrb1, Agl, Akt1, Akt2, Dyrk2, Enpp1, Epm2a, Epm2aip1, Gaa, Gbe1, Gck, Gfpt1, Gnmt, Grb10, Gsk3a, Gsk3b, Gyg, Gys1, Hmgb1, Igf1, Igf2, Il6st, Inpp5k, Insr, Irs1, Irs2, Khk, Mtor, Nhlrc1, Nr1d1, Pask, Per2, Pfkm, Pgm2, Phka1, Phka2, Phkb, Phkg2, Phlda2, Pomc, Ppp1ca, Ppp1cb, Ppp1r1a, Ppp1r2, Ppp1r3b, Ppp1r3c, Ppp1r3d, Ppp1r3e, Ppp1r3f, Prkag2, Ptges3, Pygb, Pygl, Pygm, Rb1cc1, Slc37a4, Sorb…	Acadm, Agl, Gaa, Gck, Grb10, Gys1, Il6st, Insr, Irs1, Nr1d1, Per2, Pgm2, Phka2, Phkb, Ppp1r3b, Prkag2, Pygl, Tcf7l2
GO:0006073	cellular glucan metabolic process	62	18	10.55	0.01291	Acadm, Adrb1, Agl, Akt1, Akt2, Dyrk2, Enpp1, Epm2a, Epm2aip1, Gaa, Gbe1, Gck, Gfpt1, Gnmt, Grb10, Gsk3a, Gsk3b, Gyg, Gys1, Hmgb1, Igf1, Igf2, Il6st, Inpp5k, Insr, Irs1, Irs2, Khk, Mtor, Nhlrc1, Nr1d1, Pask, Per2, Pfkm, Pgm2, Phka1, Phka2, Phkb, Phkg2, Phlda2, Pomc, Ppp1ca, Ppp1cb, Ppp1r1a, Ppp1r2, Ppp1r3b, Ppp1r3c, Ppp1r3d, Ppp1r3e, Ppp1r3f, Prkag2, Ptges3, Pygb, Pygl, Pygm, Rb1cc1, Slc37a4, Sorb…	Acadm, Agl, Gaa, Gck, Grb10, Gys1, Il6st, Insr, Irs1, Nr1d1, Per2, Pgm2, Phka2, Phkb, Ppp1r3b, Prkag2, Pygl, Tcf7l2
GO:0030168	platelet activation	62	18	10.55	0.01291	Abat, Adamts18, Adrb2, Alox12, Apoe, Axl, Bloc1s3, Bloc1s4, C1galt1c1, C1qtnf1, Cd40lg, Cd9, Ceacam1, Cx3cl1, Dmtn, Entpd1, Entpd2, Evl, F2r, F8, Fcer1g, Fermt3, Fzd6, Gna13, Gnas, Gp5, Itga2b, Lyn, Mertk, P2rx1, P2ry1, P2ry12, Pdgfa, Pdgfb, Pdgfra, Pdpn, Pear1, Pik3cb, Pip5k1c, Plek, Prkca, Prkcd, Prkcq, Prkg1, Ptger3, Ptpn6, Ptprj, Rap2b, Serpine2, Sh2b3, Slc7a11, Srf, Stxbp1, Stxbp3, Syk, Tec,…	Adrb2, Ceacam1, Entpd1, F2r, Fzd6, Gna13, Gnas, Itga2b, Lyn, Pik3cb, Prkca, Ptpn6, Ptprj, Sh2b3, Srf, Stxbp3, Tyro3, Ubash3b
GO:0032355	response to estradiol	36	12	6.12	0.01293	Anxa1, Areg, Ccdc62, Ctnnb1, Egfr, Esr1, Esr2, Fam210b, Fosl2, Foxa1, Ggt1, Ghr, Glrx, Grn, Hsf1, Kat5, Mapk15, Mmp2, Msx2, Myog, Ncoa1, Ncoa3, Nos3, Nrip1, Ogg1, Pou4f1, Prdm2, Prkca, Ruvbl2, Socs2, Sstr1, Stat3, Stat5b, Strn3, Tgfb1, Zfp703	Anxa1, Egfr, Fosl2, Ghr, Grn, Ncoa3, Nrip1, Prkca, Socs2, Stat3, Stat5b, Zfp703
GO:0008654	phospholipid biosynthetic process	145	41	24.66	0.01308	Abhd5, Acsl3, Acsl5, Acsl6, Adgrf5, Agpat1, Agpat2, Agpat3, Agpat4, Agpat5, Ajuba, Alox15, Capn2, Cdipt, Cds1, Cds2, Cept1, Chka, Chkb, Chpt1, Crls1, Cwh43, Dgka, Dgkq, Dgkz, Dhdds, Dolk, Dpagt1, Dpm1, Dpm2, Dpm3, Etnk1, Etnk2, Fabp5, Far1, Fdps, Fgf2, Fgf7, Fitm2, Gnpat, Gpaa1, Gpam, Gpat3, Gpat4, Hdhd5, Hexb, Hmgcs1, Hmgcs2, Idh1, Idi1, Impa1, Inppl1, Isyna1, Lclat1, Lpcat1, Lpcat2, Lpcat2b, Lp…	Acsl3, Acsl5, Agpat2, Alox15, Capn2, Chka, Chpt1, Cwh43, Dgka, Dgkz, Fdps, Gpam, Hmgcs1, Idh1, Idi1, Inppl1, Lpcat3, Lpgat1, Mboat7, Mvd, Pcyt2, Pgap1, Pgap2, Piga, Pik3c2b, Pik3cb, Pik3cg, Pip5k1b, Pisd, Pla2g6, Plaat3, Plcg2, Pld1, Pld2, Plscr1, Ptdss1, Selenoi, Serinc5, Sgms1, Sh3yl1, Sptlc2
GO:0030155	regulation of cell adhesion	570	173	96.95	0.01309	Abat, Abi3bp, Abl1, Abl2, Acer2, Actn4, Acvrl1, Ada, Adam10, Adam15, Adam19, Adam8, Adam9, Adamts18, Adgrg1, Adipoq, Adk, Adora2a, Adrb2, Adtrp, Afdn, Ager, Agr2, Aif1, Ajap1, Akna, Akt1, Alox12, Alox15, Ank3, Anxa1, Ap1ar, Ap3b1, Ap3d1, Apbb1ip, Apc, Apod, Arg2, Arhgap6, Arpc2, Ass1, Atm, Atp5b, Atxn3, B4galnt2, Bad, Bag4, Bcar1, Bcas3, Bcl10, Bcl2, Bcl6, Blm, Bmi1, Bmp2, Bmp6, Bmp7, Braf, Btnl2…	Abl1, Adam10, Adgrg1, Adrb2, Afdn, Agr2, Alox15, Anxa1, Apod, Atxn3, Bcl10, Bmp7, Camsap3, Capn1, Carmil1, Cbfb, Cblb, Ccn1, Cd24a, Cd44, Cd63, Cdh1, Ceacam1, Cebpb, Cited2, Cldn7, Coro2b, Cspg5, Cyld, Cyth3, Dab2, Dag1, Ddr1, Dlg5, Dll1, Dock1, Dock5, Dscaml1, Dusp1, Dusp10, Efnb1, Efnb2, Egr3, Emp2, Epb41l5, Epcam, Epha1, Ephb3, Ephb4, Ephb6, Erbb2, Erbb3, Ets1, Faf1, Fam107a, Fam49b, Fes, Flcn…
GO:0032092	positive regulation of protein binding	99	26	16.84	0.01313	Abl1, Abl2, Ace, Actr3, Add1, Add2, Agrn, Aktip, Amfr, Anxa2, Apoe, App, Arf6, Arhgef7, Arrb1, B2m, Bambi, Bdnf, Bmp2, Cald1, Caprin2, Cdk5, Crbn, Csf3, Cthrc1, Dact1, Derl1, Dtx3l, Eif2ak3, Ep300, Epb41, Epb41l5, Epha4, Ephb6, Fam220a, Fkbp1a, Flot1, Gnl3l, Gsk3b, Hfe, Hip1r, Hipk2, Hsf1, Hsp90ab1, Hspa4, Krit1, Lfng, Lgals3, Lrp1, Lrrk2, Map1lc3b, Mapre1, Mapre3, Mark3, Mef2c, Men1, Mfng, Mmp9,…	Abl1, Anxa2, Arf6, Arrb1, B2m, Bambi, Ep300, Epb41, Epb41l5, Epha4, Ephb6, Hip1r, Hipk2, Lfng, Lgals3, Mark3, Nmd3, Plk2, Ppp2ca, Ralb, Ripk2, Stk3, Tcf7l2, Tiam1, Ticam1, Tirap
GO:0048878	chemical homeostasis	856	210	145.6	0.01316	1600014C10Rik, Aacs, Abca1, Abcb7, Abcc2, Abcc8, Abcd1, Abcg1, Abcg8, Abhd4, Abhd5, Abhd8, Abl1, Abl2, Acaca, Ace, Ackr3, Ackr4, Aco1, Acox1, Acox2, Acox3, Adcy5, Adcy6, Adgrf5, Adipoq, Adipor1, Adipor2, Adm, Adnp, Adora1, Adora2a, Adra1a, Adra2a, Adrb1, Adrb2, Afg3l2, Ager, Agt, Akap5, Akap6, Akr1b3, Akt1, Alas2, Alms1, Alox12, Aloxe3, Ampd2, Angptl4, Ank1, Ank2, Ank3, Ankrd26, Ano1, Anpep, Anxa…	Abca1, Abl1, Acaca, Ackr3, Ackr4, Aco1, Adcy5, Adcy6, Adipor2, Adnp, Adora1, Adra2a, Adrb2, Akr1b3, Ampd2, Ano1, Anpep, Anxa6, Anxa7, Appl2, Aqp3, Aqp4, Arrb1, Asph, Atf4, Atg7, Atp13a3, Atp13a5, Atp1a2, Atp1b2, Atp1b3, Atp2a3, Atp6v0a4, Atp6v1b1, Atp7b, B2m, Bak1, Bpifa1, Cacnb4, Capn3, Car7, Cd24a, Cdh1, Cebpa, Cib2, Cldn4, Clic4, Cln3, Cnnm2, Cyp39a1, Dbi, Dcn, Diaph1, Dmxl1, Egfr, Elovl1, Epa…
GO:0099177	regulation of trans-synaptic signaling	416	95	70.76	0.01326	Abat, Abhd6, Abl1, Abr, Adcy1, Adgrb1, Adipoq, Adnp, Adora1, Adora2a, Adra1a, Adra2a, Adrb1, Adrb2, Afdn, Ager, Agt, Akap12, Akap7, Anapc2, Apba1, Apba2, Apoe, App, Arc, Arf1, Arrb2, Asic1, Atad1, Atp2a2, Atp2b2, Bace1, Baiap2, Bche, Bcl2l1, Bcr, Bdnf, Begain, Braf, Brsk1, Bscl2, Cacna1a, Cacna1b, Cacna2d2, Cacnb3, Cacnb4, Cacng2, Cacng4, Cacng7, Calb1, Calb2, Camk2a, Camk2b, Car2, Car7, Cask, Cb…	Abl1, Adnp, Adora1, Adra2a, Adrb2, Afdn, Akap12, Arc, Bcr, Bscl2, Cacna2d2, Cacnb4, Cacng4, Camk2b, Car7, Cdh1, Cdh11, Celsr1, Chat, Cspg5, Cyfip1, Dbi, Dgki, Drd4, Dtnbp1, Egfr, Egr1, Eif2ak4, Epha4, Ephb1, Ephb2, F2r, Fam107a, Gnai2, Grk2, Hap1, Homer1, Homer3, Itgb1, Itpr3, Jak2, Kcnq4, Kit, Kmt2a, L1cam, Mapt, Mctp1, Mctp2, Mecp2, Met, Mgll, Nedd4, Neurl1a, Ngfr, Nlgn2, Nr3c2, Nrgn, Ntrk2, P2…
GO:0032835	glomerulus development	46	18	7.82	0.01332	Adipoq, Ahr, Ampd2, Aqp1, Basp1, Bcl2, Bmp7, C3ar1, Cflar, Col4a4, Ctnnd1, Egr1, Enpep, Foxc1, Foxc2, Gpr4, Hes1, Heyl, Il6ra, Jag1, Kirrel3, Klf15, Lamb2, Lgr4, Mef2c, Mpv17, Mtss1, Myo1e, Nid1, Notch1, Notch2, Notch3, Pdgfb, Pdgfd, Pdgfra, Pdgfrb, Plce1, Prom1, Ptpro, Ret, Serpinb7, Sulf1, Sulf2, Tek, Vangl2, Wwtr1	Ampd2, Basp1, Bmp7, Ctnnd1, Egr1, Hes1, Il6ra, Lgr4, Mtss1, Myo1e, Notch1, Notch2, Notch3, Plce1, Sulf1, Tek, Vangl2, Wwtr1
GO:0046456	icosanoid biosynthetic process	32	11	5.44	0.01333	Alox12, Alox15, Alox5, Alox5ap, Anxa1, Avp, Cd74, Edn2, Fabp5, Ggt1, Ggt5, Hpgds, Il1b, Lta4h, Ltc4s, Mapk9, Mgst3, Mif, Pibf1, Pla2g4a, Pla2g5, Pnpla8, Prxl2b, Ptgds, Ptges2, Ptges3, Ptgs1, Ptgs2, Sirt1, Sphk1, Syk, Tbxas1	Alox15, Alox5, Alox5ap, Anxa1, Hpgds, Ltc4s, Mif, Pla2g4a, Ptgs1, Ptgs2, Sirt1
GO:0070570	regulation of neuron projection regeneration	32	11	5.44	0.01333	Adam17, Braf, Cers2, Cntf, Epha4, Grn, Hgf, Igf1r, Inpp5f, Klf4, Kremen1, Lrig2, Lrp1, Map2k1, Map2k2, Map4k4, Mif, Ndel1, Neo1, Ntrk3, Prrx1, Pten, Ptn, Ptprf, Ptprs, Rgma, Rtn4, Rtn4r, Rtn4rl1, Stk24, Tnr, Xylt1	Cers2, Epha4, Grn, Klf4, Kremen1, Lrig2, Map4k4, Mif, Ptprf, Rgma, Stk24
GO:0043537	negative regulation of blood vessel endothelial cell migration	24	9	4.08	0.01333	Acvrl1, Apoe, Card10, Csnk2b, Dll4, Fgf2, Hdac5, Itgb1bp1, Jup, Klf4, Map2k5, Mecp2, Mef2c, Notch1, Pdcd10, Pik3r2, Pparg, Rgcc, Rhoa, Spred1, Stard13, Tgfb1, Thbs1, Vash1	Card10, Jup, Klf4, Mecp2, Notch1, Rgcc, Spred1, Stard13, Thbs1
GO:0042036	negative regulation of cytokine biosynthetic process	24	9	4.08	0.01333	Bcl3, Cd276, Crebbp, Errfi1, Foxj1, Ghrl, Il6, Inhbb, Inpp5d, Irf3, Klf4, Lag3, Map2k5, Muc16, Nfkb1, Nmi, Ptprc, Rnf128, Sigirr, Tia1, Trib2, Tyrobp, Zfp36, Zfpm1	Crebbp, Errfi1, Inpp5d, Klf4, Muc16, Nfkb1, Nmi, Ptprc, Zfp36
GO:0023058	adaptation of signaling pathway	24	9	4.08	0.01333	Adm, Adrb2, Apln, Arrb1, Arrb2, Camk2b, Dnm1, Dnm2, Drd2, Grk2, Grk3, Grk4, Grk5, Grk6, Grm5, Gtf2h2, Htr1b, Ly6g6e, Necab2, Pld2, Ptger3, Rdh11, Sag, Ubqln2	Adrb2, Arrb1, Camk2b, Grk2, Grk3, Grk4, Grk6, Pld2, Rdh11
GO:0060071	Wnt signaling pathway, planar cell polarity pathway	36	15	6.12	0.01337	Abl1, Abl2, Ankrd6, Celsr1, Celsr3, Cthrc1, Dab2, Dact1, Dvl1, Dvl2, Dvl3, Fzd1, Fzd2, Fzd3, Fzd6, Gpc3, Grhl3, Lrp6, Med12, Mks1, Mllt3, Nkd1, Plekha4, Ptk7, Rac1, Ror2, Ryk, Sfrp1, Sfrp2, Sfrp5, Vangl2, Wnt11, Wnt5a, Wnt7b, Wnt9b, Znrf3	Abl1, Ankrd6, Celsr1, Dab2, Fzd1, Fzd6, Gpc3, Lrp6, Nkd1, Ptk7, Rac1, Sfrp1, Vangl2, Wnt7b, Znrf3
GO:0048667	cell morphogenesis involved in neuron differentiation	535	130	91	0.01345	2610301B20Rik, Aatk, Abi1, Abi2, Abitram, Abl1, Abl2, Ablim1, Ache, Actb, Actr2, Actr3, Adam10, Adarb1, Adcy1, Adgrb3, Adnp, Afdn, Afg3l2, Agrn, Akap5, Alcam, Als2, Amigo1, Anapc2, Ank3, Ankrd27, Apbb1, Apbb2, Apc, Apoe, App, Arc, Arhgap33, Arhgap35, Arhgap4, Arhgap44, Arhgef28, Artn, Atg7, Atl1, Atp2b2, Atp5g1, Atp7a, Atp8a2, Auts2, B3gnt2, B4galt5, B4galt6, B4gat1, Baiap2, Bbs1, Bcl11a, Bcl11b,…	Abi2, Abl1, Ablim1, Actb, Adam10, Adnp, Afdn, Alcam, Ankrd27, Arc, Arhgap4, Artn, Atg7, B4galt5, B4galt6, Bmp7, Boc, Camk2b, Cdh11, Cdkl5, Clic5, Cnp, Cobl, Crabp2, Cul7, Cyfip1, Dag1, Dclk1, Dscaml1, Dst, Dtnbp1, Efnb1, Efnb2, Egr2, Enah, Ep300, Epha1, Epha4, Ephb1, Ephb2, Ephb3, Ephb4, Ephb6, Erbb2, Etv1, Farp1, Fmn1, Foxg1, Hes1, Hexa, Id1, Id2, Ifrd1, Itgb1, Kif13b, Kndc1, L1cam, Lgr4, Lmtk2,…
GO:0043491	protein kinase B signaling	145	42	24.66	0.01347	Adam8, Adtrp, Akt1, Akt2, Arfgef1, Arrb2, Axl, Bag4, C1qbp, C1qtnf1, C1qtnf12, Cavin3, Chil1, Cib1, Clcf1, Cpne1, Csf3, Cx3cl1, Cx3cr1, Dag1, Ddit3, Dlg1, Drd2, Egfr, Eng, Ep300, Epha2, F3, Fam110c, Fgf2, Flcn, Gas6, Gcnt2, Gdf15, Gpx1, Hax1, Hbegf, Hcls1, Hdac2, Hpse, Hsp90aa1, Hsp90ab1, Hyal2, Igf1, Igf1r, Igf2, Igfbp5, Il18, Il1b, Il6, Ilk, Inpp4b, Inpp5f, Inpp5k, Insr, Irs1, Itgb1, Itgb1bp1, …	Chil1, Cpne1, Dag1, Egfr, Ep300, F3, Flcn, Gpx1, Hbegf, Igfbp5, Insr, Irs1, Itgb1, Klf4, Myorg, Ngfr, Ntrk2, Pik3c2b, Pik3cg, Plk3, Ptk2, Ptprj, Rara, Rictor, Rps6kb1, Rras, Sema5a, Sesn2, Sesn3, Sh2b3, Sirt1, Slc9a3r1, Sox9, Src, Stk3, Tcf7l2, Tek, Thbs1, Tyro3, Vegfa, Xdh, Zfp36l1
GO:0046039	GTP metabolic process	28	10	4.76	0.01350	Ak3, Ak4, Ampd2, Ampd3, Efl1, Gnai3, Gphn, Gtpbp1, Impdh1, Impdh2, Lrrk2, Mbip, Mfn1, Mocs1, Mocs2, Nme1, Nme2, Nme3, Nme4, Nme5, Nme6, Nme7, Opa1, Pnp, Rab23, Ran, Rhoa, Rhoq	Ak3, Ampd2, Ampd3, Efl1, Gnai3, Impdh2, Mfn1, Mocs1, Nme1, Nme2
GO:0060292	long-term synaptic depression	28	10	4.76	0.01350	Abhd6, Adora1, Ager, Arc, Arf1, Bcl2l1, Cbln1, Dgki, Drd1, Fmr1, Grid2, Iqsec2, Kcnb1, Mapt, Mgll, Pick1, Pirb, Plk2, Ppp1r9a, Pten, Ptk2b, Shank2, Shank3, Slc24a2, Sorcs2, Srf, Stau2, Stxbp1	Adora1, Arc, Dgki, Mapt, Mgll, Plk2, Ppp1r9a, Ptk2b, Sorcs2, Srf
GO:2000108	positive regulation of leukocyte apoptotic process	28	10	4.76	0.01350	Adam8, Anxa1, Bax, Bbc3, Cd24a, Cd274, Cd44, Ceacam1, Fnip1, Hcar2, Jak3, Lyn, Mef2c, Myc, Nfkbid, Nr4a3, P2rx7, Pdcd7, Pik3cb, Pik3cd, Prelid1, Rapgef2, Siglec1, Sirt1, Tgfb2, Trp53, Wnt5a, Zc3h8	Anxa1, Cd24a, Cd44, Ceacam1, Lyn, Nr4a3, Pik3cb, Sirt1, Tgfb2, Trp53
GO:0035137	hindlimb morphogenesis	28	10	4.76	0.01350	Aff3, Atp7a, Bmpr1a, Chd7, Ctnnb1, Dicer1, Fmn1, Gdf5, Gnas, Gpc3, Lmbr1, Lrp6, Mecom, Med1, Msx1, Msx2, Notch1, Osr2, Pitx1, Ptch1, Rarb, Rarg, Rpgrip1l, Sall1, Sall3, Smarca4, Trp63, Zbtb16	Fmn1, Gnas, Gpc3, Lrp6, Mecom, Med1, Notch1, Pitx1, Ptch1, Sall1
GO:0006575	cellular modified amino acid metabolic process	145	39	24.66	0.01351	Abhd12, Abhd16a, Acadl, Acadm, Ahcy, Ahcyl1, Ahcyl2, Aldh1l1, Aldh1l2, Aldh5a1, Aldh9a1, Asl, Ass1, Atic, Bbox1, Carnmt1, Carns1, Chac1, Chac2, Chdh, Ckb, Ckmt1, Cpq, Cpt1a, Cpt1b, Cpt1c, Crat, Crot, Crtap, Crym, Cth, Ctns, Dhfr, Dio2, Duox2, Egln1, Egln2, Egln3, Eif2ak3, Ero1l, Ero1lb, Ethe1, Folr1, Foxe1, Fpgs, G6pdx, Gamt, Gart, Gatm, Gch1, Gclc, Gclm, Ggh, Ggt1, Ggt5, Ggt7, Glo1, Gnmt, Gpx1, …	Acadl, Acadm, Aldh1l1, Aldh9a1, Asl, Chdh, Cpq, Cpt1a, Crot, Egln3, Ero1lb, Ethe1, Folr1, Foxe1, Gch1, Gclc, Gpx1, Gsta3, Gsta4, Gstm1, Gstm2, Gstp1, Gstt3, Hpgds, Idh1, Med1, Mgst1, Mthfd1l, Mthfs, P4hb, Plod2, Plod3, Plscr1, Ptdss1, Sardh, Serinc5, Shmt2, Slc22a5, Slco4a1
GO:2001251	negative regulation of chromosome organization	128	32	21.77	0.01359	Acd, Anapc15, Apc, Apobec1, Atad2, Atad2b, Atg5, Atg7, Atm, Atrx, Bcor, Birc5, Brca1, Bub1, Bub1b, Bub3, Ccnb1, Cdk5rap2, Cdt1, Cenpe, Cep192, Ctbp1, Ctc1, Dcp2, Dnmt1, Dnmt3b, Dync1li1, Ercc1, Ercc4, Exosc10, Fbxo5, Fh1, Gen1, Gfi1b, Gnl3l, H1f0, H1f10, H1f11-ps, H1f2, H1f3, H1f4, H1f8, H3f3a, H3f3b, Hnrnpc, Hnrnpu, Ik, Jarid2, Kdm1a, Kdm3a, Kdm4a, Kdm4b, Kdm4c, Kdm4d, Kdm5a, Klhl22, L3mbtl2, Lc…	Apobec1, Atad2b, Atg7, Bcor, Bub3, Cdk5rap2, Cep192, Dcp2, Dnmt1, Gfi1b, H1f0, H1f10, H1f2, H1f4, H3f3b, Kdm4a, L3mbtl2, Mad2l1bp, Mcm2, Naa10, Pml, Rad50, Sin3a, Sirt1, Src, Stn1, Terf2, Tnks2, Top2a, Tpr, Wapl, Zfp451
GO:0001819	positive regulation of cytokine production	333	89	56.64	0.01368	Abcc8, Abl1, Abl2, Adam17, Adam8, Adipoq, Adra2a, Afap1l2, Ager, Agpat1, Agpat2, Agt, Aif1, Aim2, Akap12, Akirin2, Alox8, Ankrd17, Ankrd42, Anxa1, App, Appl1, Arfgef2, Arhgef2, Arid5a, Arnt, Atf2, Atf4, Atp6ap2, B2m, Bcl10, Bcl3, Brca1, Btnl2, C1qbp, C1qtnf4, C3, C3ar1, C5ar1, Cadm1, Carmil2, Casp4, Casp8, Ccbe1, Ccdc88b, Ccl3, Ccl4, Ccr2, Ccr5, Cd14, Cd1d1, Cd2, Cd200, Cd274, Cd276, Cd300c2, Cd3…	Abl1, Adra2a, Agpat2, Akap12, Ankrd17, Anxa1, Arfgef2, Arhgef2, Arid5a, Arnt, Atf4, B2m, Bcl10, Casp8, Cebpb, Clu, Cyp2j6, Egr1, F2r, F2rl1, Fam49b, Fzd5, Gprc5b, Grk2, H2-T23, Hdac1, Hmgb2, Hspb1, Ifngr1, Il17ra, Il17rb, Il1rap, Il33, Il4ra, Il6ra, Irak1, Irf1, Irf7, Jak2, Lurap1, Malt1, Mapk13, Mapkapk2, Mbp, Mdk, Mif, Myd88, Nr4a3, Nras, Optn, P2ry2, Pik3r1, Plcg2, Polr3b, Polr3d, Polr3f, Prkd…
GO:0002252	immune effector process	542	134	92.19	0.01374	A2m, Abcf3, Abl1, Abr, Ace, Ada, Adar, Adora3, Agbl4, Agbl5, Ager, Aim2, Ankrd17, Anxa1, Anxa3, Ap1g1, Apbb1ip, Aplf, Apobec1, Apobec3, App, Appl1, Appl2, Arid5a, Arrb2, Atad5, Atg5, Atg7, Atp7a, B2m, Batf, Bcl10, Bcl2, Bcl3, Bcl6, Bcr, Becn1, Bnip3, Bnip3l, Bst2, Btk, C1qa, C1qb, C1qbp, C1qc, C1ra, C1rb, C1rl, C2, C3, C4b, C8a, C8g, C9, Cadm1, Ccr2, Cd177, Cd180, Cd1d1, Cd22, Cd24a, Cd300a, Cd36…	Abl1, Ankrd17, Anxa1, Apobec1, Apobec3, Appl2, Arid5a, Atg7, B2m, Bcl10, Bcr, Bnip3l, C2, Cd24a, Ceacam1, Cebpb, Clec2d, Clu, Ctsc, Dll1, Dusp10, Eif2ak4, Emp2, Ephb6, F2rl1, Fam49b, Fer, Fes, Fzd5, Gab2, Gadd45g, Gpam, Gprc5b, Grn, H2-D1, H2-K1, H2-Q4, H2-T23, Ifitm2, Ifnar2, Ifngr1, Il33, Il4ra, Inpp5d, Irf1, Irf7, Kit, Klrb1c, Kmt2e, Lcp1, Lfng, Lgals3, Lyn, Malt1, Map3k14, Mdk, Mif, Msh2, Msh…
GO:0003401	axis elongation	32	16	5.44	0.01376	Areg, Esr1, Fgf1, Fgf10, Fgfr2, Hnf1b, Lrp6, Med1, Med12, Nat8f3, Nkd1, Ppp2r3a, Ptk7, Rdh10, Sfrp1, Sfrp2, Sfrp5, Six1, Six4, Sox9, Spry1, Spry2, Tfap2c, Tgfb1, Tmtc3, Tnc, Trim28, Vangl2, Wnt11, Wnt5a, Yap1, Zfp568	Fgf1, Lrp6, Med1, Nkd1, Ptk7, Rdh10, Sfrp1, Six1, Six4, Sox9, Spry1, Tmtc3, Tnc, Vangl2, Yap1, Zfp568
GO:0009968	negative regulation of signal transduction	1006	263	171.11	0.01392	2210016L21Rik, Aatf, Abl1, Abl2, Acaa2, Ackr3, Actn3, Acvr1, Ada, Adam17, Adar, Adgra2, Adipoq, Adipor1, Adm, Adra1a, Adrb2, Agap2, Agt, Aida, Ajuba, Akt1, Akt1s1, Amer1, Amer2, Ankrd26, Ankrd6, Apc, Apc2, Apcdd1, Apln, Aplp1, Apod, Apoe, Appl1, Ar, Arap3, Arhgap12, Arhgap24, Arhgap25, Arhgap35, Arhgap42, Arhgap44, Armc10, Arntl, Arrb1, Arrb2, Arrdc1, Arrdc3, Asah2, Ash1l, Asxl1, Atad5, Atf3, Atf…	Abl1, Acaa2, Ackr3, Adrb2, Amer1, Ankrd6, Apod, Arhgap12, Armc10, Arrb1, Arrdc1, Asah2, Asxl1, Atf3, Atxn1, Atxn7, Axin2, Bag5, Bambi, Bcl9l, Bmf, Bmp7, Cadm4, Camk2b, Camk2n1, Capn1, Casp8, Cbfa2t2, Cblb, Ccn3, Cd300lf, Cd44, Cdh1, Ceacam1, Cish, Clock, Clu, Cnot1, Cpne1, Crebrf, Csk, Ctnnd1, Cyld, Cyp2j6, Dab2, Dag1, Dcn, Depdc5, Dgkz, Dlg5, Dok1, Dusp1, Dusp10, Dusp16, Dusp4, Dusp5, Dusp6, Egr…
GO:0002717	positive regulation of natural killer cell mediated immunity	13	6	2.21	0.01394	Ap1g1, Cadm1, H2-T23, Klrb1c, Lag3, Lamp1, Mill2, Nectin2, Pvr, Rasgrp1, Stat5a, Stat5b, Vav1	H2-T23, Klrb1c, Nectin2, Stat5a, Stat5b, Vav1
GO:0046473	phosphatidic acid metabolic process	13	6	2.21	0.01394	Abhd5, Agpat1, Agpat2, Dgka, Dgkh, Dgkq, Dgkz, Lipc, Pld1, Pld2, Pnpla3, Sh3glb1, Slc27a1	Agpat2, Dgka, Dgkh, Dgkz, Pld1, Pld2
GO:0042094	interleukin-2 biosynthetic process	13	6	2.21	0.01394	Cd1d1, Cd276, Glmn, Il1a, Il1b, Il1rap, Lag3, Pawr, Prkcq, Ptprc, Stat5a, Stat5b, Zfp36	Il1rap, Pawr, Ptprc, Stat5a, Stat5b, Zfp36
GO:0048385	regulation of retinoic acid receptor signaling pathway	13	6	2.21	0.01394	Aldh1a3, Asxl1, Calr, Cnot1, Crabp2, Ctbp2, Cyp26b1, Dhrs3, Ezh2, Nr2c1, Snw1, Tgif1, Trim16	Asxl1, Cnot1, Crabp2, Ctbp2, Ezh2, Tgif1
GO:1900029	positive regulation of ruffle assembly	13	6	2.21	0.01394	Carmil2, Cobl, Cyfip1, Def8, Eps8, Eps8l1, Eps8l2, Fam98a, Hras, Ndel1, P2ry12, Pfn1, Plekhm1	Cobl, Cyfip1, Eps8, Eps8l2, Pfn1, Plekhm1
GO:0046641	positive regulation of alpha-beta T cell proliferation	13	6	2.21	0.01394	Blm, Ccr2, Cd24a, Cd81, Ceacam1, H2-T23, Il18, Ptprc, Rasal3, Ripk2, Syk, Tgfbr2, Zap70	Cd24a, Ceacam1, H2-T23, Ptprc, Ripk2, Tgfbr2
GO:0031936	negative regulation of chromatin silencing	13	6	2.21	0.01394	Apobec1, Atad2, Atad2b, H1f0, H1f10, H1f11-ps, H1f2, H1f3, H1f4, H1f8, Phf2, Phf8, Tet1	Apobec1, Atad2b, H1f0, H1f10, H1f2, H1f4
GO:0036315	cellular response to sterol	13	6	2.21	0.01394	Gpld1, Gramd1a, Gramd1b, Gramd1c, Inhbb, Insig1, Lrp6, Nfe2l1, Osbpl7, Ptch1, Rora, Rorc, Smo	Gramd1a, Insig1, Lrp6, Ptch1, Rora, Rorc
GO:0007250	activation of NF-kappaB-inducing kinase activity	13	6	2.21	0.01394	Agt, Card10, Chil1, Cops8, Ikbkg, Irak1, Malt1, Tirap, Tlr4, Traf2, Traf4, Traf6, Zfp91	Card10, Chil1, Irak1, Malt1, Tirap, Traf6
GO:0014856	skeletal muscle cell proliferation	13	6	2.21	0.01394	Akirin1, Cflar, Ephb1, Fgf2, Jak2, Myog, Paxbp1, Ppard, Selenon, Sirt1, Six1, Six5, Stat3	Ephb1, Jak2, Selenon, Sirt1, Six1, Stat3
GO:0014857	regulation of skeletal muscle cell proliferation	13	6	2.21	0.01394	Akirin1, Cflar, Ephb1, Fgf2, Jak2, Myog, Paxbp1, Ppard, Selenon, Sirt1, Six1, Six5, Stat3	Ephb1, Jak2, Selenon, Sirt1, Six1, Stat3
GO:0060644	mammary gland epithelial cell differentiation	13	6	2.21	0.01394	Cebpb, Elf5, Erbb4, Fgf2, Hif1a, Id2, Irf6, Lats1, Lbh, Prlr, Ptch1, Smo, Zfp703	Cebpb, Elf5, Id2, Irf6, Ptch1, Zfp703
GO:0055089	fatty acid homeostasis	13	6	2.21	0.01394	Abcd1, Adora1, Apoe, Dgat1, Dgat2, Got1, Gpam, Mlxipl, Pold1, Prkaa1, Prkaa2, Sirt1, Xbp1	Adora1, Gpam, Pold1, Prkaa1, Sirt1, Xbp1
GO:0001759	organ induction	13	6	2.21	0.01394	Ar, Bmp2, Ctnnb1, Fgf1, Fgf10, Fgf2, Fgfr1, Frs2, Rbpj, Robo1, Robo2, Six1, Spry1	Fgf1, Fgfr1, Rbpj, Robo1, Six1, Spry1
GO:0003222	ventricular trabecula myocardium morphogenesis	13	6	2.21	0.01394	Bmpr1a, Chd7, Dll4, Eng, Heg1, Hey1, Hey2, Med1, Notch1, Rbpj, Tgfb2, Tgfbr1, Ube4b	Hey1, Med1, Notch1, Rbpj, Tgfb2, Ube4b
GO:0090051	negative regulation of cell migration involved in sprouting angiogenesis	13	6	2.21	0.01394	Card10, Dll4, Hdac5, Itgb1bp1, Klf4, Map2k5, Notch1, Pdcd10, Pik3r2, Rhoa, Spred1, Stard13, Thbs1	Card10, Klf4, Notch1, Spred1, Stard13, Thbs1
GO:0032634	interleukin-5 production	13	6	2.21	0.01394	Crlf2, Il17ra, Il17rb, Il1rap, Il1rl1, Il25, Il33, Lef1, Nlrp3, Prkcz, Rara, Tnfrsf21, Tslp	Il17ra, Il17rb, Il1rap, Il25, Il33, Rara
GO:0045954	positive regulation of natural killer cell mediated cytotoxicity	13	6	2.21	0.01394	Ap1g1, Cadm1, H2-T23, Klrb1c, Lag3, Lamp1, Mill2, Nectin2, Pvr, Rasgrp1, Stat5a, Stat5b, Vav1	H2-T23, Klrb1c, Nectin2, Stat5a, Stat5b, Vav1
GO:0071331	cellular response to hexose stimulus	109	28	18.54	0.01399	Aacs, Adcy5, Adra2a, Ager, Ano1, Aqp4, Arrb1, Atg7, Bad, Birc5, Brsk2, C1qtnf12, C2cd2l, Cacna1d, Cacna1e, Cdk16, Cftr, Cltrn, Dynll1, Efna5, Eny2, Epha5, Ern1, Gas6, Ghrl, Gpld1, Gpr27, Gpr68, Gpx1, Grk2, Hif1a, Hmgcr, Hmgn3, Icam1, Igf1, Igf1r, Jagn1, Kcnb1, Kif5b, Klf7, Lrp1, Lrp5, Map4k4, Mlxipl, Mpc2, Myt1, Nadk, Ndufaf2, Neurod1, Nr1d1, Nrxn1, Ogt, Oprk1, Oxct1, Pck2, Pde1c, Pde3b, Pde4c, P…	Adcy5, Adra2a, Ano1, Aqp4, Arrb1, Atg7, Gpx1, Grk2, Hmgcr, Lrp5, Map4k4, Nr1d1, Pde3b, Pim3, Pla2g6, Ppp2ca, Prkaa1, Rac1, Sidt2, Sin3a, Sirt1, Sox4, Tcf7l2, Tiam1, Tra2b, Trpm4, Xbp1, Zbtb20
GO:0010556	regulation of macromolecule biosynthetic process	2728	653	464.01	0.01403	2700081O15Rik, A430033K04Rik, Aamdc, Aars, Aatf, Abca2, Abca7, Abcf1, Abhd14b, Abl1, Ablim1, Ablim2, Ablim3, Abt1, Acd, Acer2, Aco1, Acot8, Actl6a, Actl6b, Actn4, Actr2, Actr3, Actr5, Actr8, Acvr1, Acvr1b, Acvr2a, Acvr2b, Acvrl1, Adam8, Adcy1, Adgrf1, Adipoq, Adora2a, Adora3, Adrb2, Aebp1, Aebp2, Afap1l2, Aff1, Agap2, Ager, Ago1, Ago2, Ago3, Ago4, Agrn, Agt, Ahctf1, Ahi1, Ahr, Ahrr, Aim2, Ajuba, …	2700081O15Rik, Abhd14b, Abl1, Ablim1, Ablim3, Aco1, Actr5, Acvr2a, Adrb2, Akap12, Akap8l, Alkbh1, Ankrd13c, Ankrd17, Anxa4, Apobec1, Arhgef10l, Arhgef2, Arhgef5, Arid4a, Arid4b, Arid5a, Arid5b, Armcx3, Arnt, Arnt2, Arrb1, Asah1, Ascl2, Asph, Asxl1, Asxl2, Atad2b, Atf1, Atf3, Atf4, Atf7ip, Atg7, Atp8b1, Atxn1, Atxn7, Bach1, Bach2, Bag3, Bahd1, Bambi, Basp1, Bcl10, Bcl9l, Bcor, Bdp1, Bhlhe40, Bicra…
GO:1905114	cell surface receptor signaling pathway involved in cell-cell signaling	424	114	72.12	0.01411	2210016L21Rik, Abat, Abl1, Abl2, Adgra2, Adora1, Adora2a, Adrb1, Adrb2, Afdn, Amer1, Amer2, Amer3, Amotl1, Amotl2, Ankrd6, Apc, Apc2, Apcdd1, Apoe, App, Arl6, Arntl, Aspm, Atp6ap2, Atp6v0c, Atp6v1c2, Atxn1, Axin1, Axin2, Axl, Baiap2, Bambi, Bcl7b, Bcl9, Bcl9l, Bdnf, Begain, Bicc1, Bmp2, Brd7, Bscl2, Btrc, C3, Cacnb3, Calcoco1, Caprin2, Cbln1, Cby1, Ccar2, Ccdc88c, Ccnd1, Ccny, Cd44, Cdc73, Cdh1, …	Abl1, Adora1, Adrb2, Afdn, Amer1, Amotl1, Amotl2, Ankrd6, Atp6v1c2, Atxn1, Axin2, Bambi, Bcl9l, Bscl2, Ccdc88c, Ccny, Cd44, Cdh1, Celsr1, Csnk1g1, Csnk1g3, Ctnnd1, Cyld, Daam1, Dab2, Dgki, Drd4, Egfr, Egr1, Fbxw11, Fermt2, Folr1, Frat2, Fzd1, Fzd5, Fzd6, Fzd7, Fzd8, Gnaq, Gpc3, Gprc5b, Grb10, Grk2, Grk6, Hbp1, Hdac1, Itga3, Kdm6a, Klf4, Kremen1, Lgr4, Lgr5, Limd1, Lrp4, Lrp5, Lrp6, Lrrk1, Lzts2, …
GO:0090130	tissue migration	245	92	41.67	0.01412	Abl1, Acvrl1, Adam17, Adam8, Adam9, Adamts9, Adgra2, Adgrb1, Adipor1, Adtrp, Ager, Agt, Akt1, Akt3, Alox12, Amot, Amotl1, Anln, Anxa1, Anxa3, Apoe, Apoh, Aqp1, Arf6, Arsb, Atp5a1, Atp5b, Bcar1, Bcas3, Bmper, Bmpr2, Calr, Capn7, Card10, Ccbe1, Ccn3, Cd63, Cdh13, Ceacam1, Cib1, Clasp1, Clasp2, Clec14a, Coro1b, Coro1c, Csnk2b, Ctsh, Dab2ip, Dcn, Dll4, Dnaja4, Dock1, Dock5, Dpp4, Dusp10, Efna1, Efnb2…	Abl1, Amot, Amotl1, Anxa1, Arf6, Arsb, Card10, Ccn3, Cd63, Ceacam1, Dcn, Dock1, Dock5, Dusp10, Efnb2, Egr3, Emp2, Epb41l5, Ephb4, Eppk1, Ets1, Fap, Fat2, Fbxw7, Fgf1, Fgfr1, Gab2, Gpx1, Grhl2, Grn, Hbegf, Hdac7, Hspb1, Iqsec1, Itga3, Itgav, Itgb1, Jun, Jup, Kit, Klf4, Map2k3, Map3k3, Map4k4, Marveld3, Mecp2, Met, Notch1, Nr4a1, Patz1, Paxip1, Pfn1, Plekhg5, Plk2, Plpp3, Prcp, Prkca, Prkd2, Prox1,…
GO:0090132	epithelium migration	245	92	41.67	0.01412	Abl1, Acvrl1, Adam17, Adam8, Adam9, Adamts9, Adgra2, Adgrb1, Adipor1, Adtrp, Ager, Agt, Akt1, Akt3, Alox12, Amot, Amotl1, Anln, Anxa1, Anxa3, Apoe, Apoh, Aqp1, Arf6, Arsb, Atp5a1, Atp5b, Bcar1, Bcas3, Bmper, Bmpr2, Calr, Capn7, Card10, Ccbe1, Ccn3, Cd63, Cdh13, Ceacam1, Cib1, Clasp1, Clasp2, Clec14a, Coro1b, Coro1c, Csnk2b, Ctsh, Dab2ip, Dcn, Dll4, Dnaja4, Dock1, Dock5, Dpp4, Dusp10, Efna1, Efnb2…	Abl1, Amot, Amotl1, Anxa1, Arf6, Arsb, Card10, Ccn3, Cd63, Ceacam1, Dcn, Dock1, Dock5, Dusp10, Efnb2, Egr3, Emp2, Epb41l5, Ephb4, Eppk1, Ets1, Fap, Fat2, Fbxw7, Fgf1, Fgfr1, Gab2, Gpx1, Grhl2, Grn, Hbegf, Hdac7, Hspb1, Iqsec1, Itga3, Itgav, Itgb1, Jun, Jup, Kit, Klf4, Map2k3, Map3k3, Map4k4, Marveld3, Mecp2, Met, Notch1, Nr4a1, Patz1, Paxip1, Pfn1, Plekhg5, Plk2, Plpp3, Prcp, Prkca, Prkd2, Prox1,…
GO:0006631	fatty acid metabolic process	287	79	48.82	0.01427	Aacs, Aasdh, Abcd1, Abcd2, Abcd3, Abhd1, Abhd16a, Abhd2, Abhd3, Abhd5, Acaa1a, Acaa2, Acaca, Acacb, Acad11, Acad9, Acadl, Acadm, Acads, Acadsb, Acadvl, Acat1, Acat2, Acat3, Acly, Acnat1, Acot1, Acot11, Acot12, Acot2, Acot6, Acot7, Acot8, Acox1, Acox2, Acox3, Acsbg1, Acsf2, Acsf3, Acsl1, Acsl3, Acsl4, Acsl5, Acsl6, Acsm1, Acsm3, Acsm4, Acss1, Acss2, Adh7, Adipoq, Adipor1, Adipor2, Adtrp, Agt, Aig1…	Abcd3, Abhd2, Acaa2, Acaca, Acadl, Acadm, Acads, Acat2, Acly, Acnat1, Acsf2, Acsl1, Acsl3, Acsl4, Acsl5, Acsm3, Adipor2, Aldh3a2, Alox15, Alox5ap, Anxa1, Appl2, Asah2, Atp6v1b1, Ces1d, Ces1f, Cpt1a, Crot, Cryl1, Cyb5a, Cygb, Cyp2a5, Cyp2b10, Cyp2f2, Cyp2g1, Cyp2j6, Cyp4v3, Daglb, Dbi, Decr1, Elovl1, Elovl5, Elovl6, Elovl7, Fads1, Fads2, Fads2b, Fasn, Gk, Gpam, Hadh, Hadha, Hpgds, Insig1, Irs1, Iv…
GO:1903169	regulation of calcium ion transmembrane transport	114	29	19.39	0.01436	1810037I17Rik, Abl1, Adrb1, Adrb2, Ahnak, Ahr, Akap6, Ank2, Asph, Atg5, Atp1a2, Atp1b1, Bax, Bdkrb1, Bin1, Cacna1a, Cacna1c, Cacna1d, Cacna1f, Cacna2d1, Cacnb1, Cacnb2, Cacnb3, Cacnb4, Cacng1, Camk2d, Capn3, Casq1, Cbarp, Cemip, Chd7, Coro1a, Cracr2a, Crhr1, Cx3cl1, Cyba, Dbi, Diaph1, Dmd, Drd1, Drd2, Drd4, Dysf, Ehd3, F2r, F2rl3, Fkbp1a, Fmr1, Fyn, G6pdx, Gem, Gnb5, Gpr35, Gstm7, Gsto1, Hap1, Hp…	Abl1, Adrb2, Ahnak, Asph, Atp1a2, Cacnb1, Cacnb4, Capn3, Dbi, Diaph1, Drd4, F2r, Gsto1, Hap1, Hspa2, Lyn, Nos1ap, Pde4d, Pik3cg, Pla2g6, Plcg2, Ppp2ca, Ptk2b, Ptpn6, S100a1, Selenon, Stim1, Tgfb2, Ubash3b
[truncated: 7,148 more rows]

## Sheet: Sheet1
Category	GO.ID	Goterm	GO_size	included	expected	enrichment	Fisher	all_genes	included_genes
[truncated: 25 more rows]

## Sheet: downreg
GO.ID	Term	Annotated	Significant	Expected	Fisher	annotated	significant
[truncated: 8,012 more rows]
