# Supplementary material for: Transcriptional profiling reveals potential involvement of microvillous TRPM5-expressing cells in viral infection of the olfactory epithelium
Source: BMC Genomics. 2021 Mar 30;22:224. doi: 10.1186/s12864-021-07528-y (PMC8007386; doi:10.1186/s12864-021-07528-y)
Supplement: Supplementary file 1 — Additional file 1. [file 12864_2021_7528_MOESM1_ESM.zip › Figure 4 fig sup 1 OSN_GFP+_v_OSN_GFP-.xlsx]

## Sheet: all_genes
Name	DESC	OSN_GFP-_avg	OSN_GFP+_avg	MVC_avg	male_avg	fem_avg	baseMean	log2FoldChange	lfcSE	stat	pvalue	padj
Adgrg6	adhesion G protein-coupled receptor G6	21.1	8210	109000	7220	9870	22900	8.6	0.314	27.4	4.39e-165	7.45e-161
eGFP	eGFP	92.3	3900	6930	3830	4020	2270	5.4	0.209	25.9	9.62e-148	8.17e-144
Olfr215	olfactory receptor 215	591	0	2.33	0	0	354	-26.9	1.05	-25.7	3.07e-145	1.74e-141
Olfr1419	olfactory receptor 1419	443	0	3.71	0	0	265	-26.5	1.06	-25.1	1.41e-138	5.99e-135
Olfr556	olfactory receptor 556	110	0	20.7	0	0	68.1	-24.5	0.986	-24.8	5.94e-136	2.02e-132
S100a5	S100 calcium binding protein A5	45200	4000	752	3770	4380	27400	-3.5	0.144	-24.4	3.39e-131	9.58e-128
Trpm5	transient receptor potential cation channel, subfamily M, member 5	87.5	9200	127000	7420	12200	26900	6.72	0.313	21.5	2.06e-102	4.99e-99
Pcp4l1	Purkinje cell protein 4-like 1	35200	3030	1000	2750	3500	21400	-3.54	0.176	-20.1	8.08e-90	1.72e-86
Avil	advillin	20.4	3560	46000	2820	4800	9750	7.45	0.371	20.1	1.57e-89	2.96e-86
Gm5662	predicted gene 5662	0	40.7	485	20.8	74	103	23.3	1.37	17.1	3.24e-65	5.5e-62
Gm11847	predicted gene 11847	78.2	0	61.4	0	0	57.6	-23.9	1.43	-16.8	4.75e-63	7.33e-60
Espn	espin	47	1240	15900	1050	1570	3390	4.73	0.288	16.4	1.33e-60	1.88e-57
Plk2	polo like kinase 2	55.2	3140	37600	2630	3990	8040	5.85	0.366	15.9	2.87e-57	3.74e-54
Atp2a3	ATPase, Ca++ transporting, ubiquitous	101	7570	96300	6110	10000	20500	6.24	0.393	15.9	5.74e-57	6.96e-54
Cd24a	CD24a antigen	92.1	2400	29200	1840	3340	6270	4.71	0.303	15.6	9.67e-55	1.09e-51
Egr3	early growth response 3	20.9	4870	60100	3780	6680	12800	7.92	0.514	15.4	1.56e-53	1.65e-50
Olfr365	olfactory receptor 365	892	3.51	0	5.62	0	521	-7.77	0.504	-15.4	1.82e-53	1.82e-50
Olfr95	olfactory receptor 95	778	0	6.1	0	0	455	-12	0.798	-15.1	2.49e-51	2.35e-48
St6gal2	beta galactoside alpha 2,6 sialyltransferase 2	0	25.3	469	40.5	0	96.9	22.6	1.51	15	1.51e-50	1.35e-47
Krt8	keratin 8	421	6150	51600	5350	7470	11600	3.87	0.262	14.8	1.76e-49	1.49e-46
Olfr1370	olfactory receptor 1370	416	0	0	0	0	243	-11.1	0.755	-14.7	4.32e-49	3.5e-46
Krt18	keratin 18	612	6690	40700	5300	9010	9770	3.45	0.236	14.6	1.75e-48	1.35e-45
Scn4b	sodium channel, type IV, beta	17600	4160	480	4380	3770	11300	-2.08	0.144	-14.4	3.37e-47	2.49e-44
Olfr145	olfactory receptor 145	354	0	0	0	0	207	-10.9	0.756	-14.4	4.98e-47	3.53e-44
Atp1a2	ATPase, Na+/K+ transporting, alpha 2 polypeptide	21.7	1250	14200	1030	1620	3060	5.85	0.409	14.3	2.77e-46	1.81e-43
Olfr1294	olfactory receptor 1294	426	0	0	0	0	249	-11.2	0.781	-14.3	2.72e-46	1.81e-43
Anxa4	annexin A4	41.2	1630	18400	1240	2260	3960	5.31	0.372	14.3	3.09e-46	1.94e-43
Ano7	anoctamin 7	0.551	434	5410	370	541	1150	9.75	0.685	14.2	4.97e-46	3.02e-43
Olfr598	olfactory receptor 598	339	0	0	0	0	197	-10.8	0.761	-14.2	7.49e-46	4.39e-43
Il13ra1	interleukin 13 receptor, alpha 1	62.7	1150	12500	877	1600	2720	4.2	0.296	14.2	1.09e-45	6.17e-43
Btg2	BTG anti-proliferation factor 2	478	5220	40200	4180	6950	9250	3.45	0.244	14.1	1.95e-45	1.07e-42
Sdc4	syndecan 4	176	4940	54000	4000	6500	11700	4.81	0.347	13.9	8.32e-44	4.42e-41
Cldn7	claudin 7	103	1200	10800	1080	1390	2420	3.55	0.256	13.9	1.19e-43	6.1e-41
Olfr544	olfactory receptor 544	351	0	0	0	0	205	-10.9	0.786	-13.8	1.82e-43	9.07e-41
Olfr1274	olfactory receptor 1274	392	0	6.48	0	0	230	-11	0.81	-13.6	2.78e-42	1.35e-39
Plcg2	phospholipase C, gamma 2	27.8	1260	15400	1060	1610	3300	5.51	0.406	13.6	5.32e-42	2.51e-39
Olfr1501	olfactory receptor 1501	338	0	0.813	0	0	198	-10.8	0.799	-13.5	9.7e-42	4.45e-39
Egr2	early growth response 2	32.9	3300	30700	2570	4520	6720	6.69	0.494	13.5	1.18e-41	5.28e-39
Zfp36	zinc finger protein 36	496	5520	31600	5250	5970	7660	3.48	0.257	13.5	1.23e-41	5.36e-39
Klf4	Kruppel-like factor 4 (gut)	180	3490	32700	3080	4170	7240	4.28	0.317	13.5	1.79e-41	7.61e-39
Ptgs1	prostaglandin-endoperoxide synthase 1	28.2	2490	31500	2000	3320	6690	6.49	0.482	13.5	2.71e-41	1.12e-38
Eppk1	epiplakin 1	15.8	3820	76800	3580	4240	15800	7.92	0.595	13.3	1.75e-40	7.09e-38
Egr1	early growth response 1	2430	25200	231000	21800	31000	51900	3.37	0.254	13.3	3.13e-40	1.24e-37
Olfr322	olfactory receptor 322	259	0	1.24	0	0	151	-10.4	0.794	-13.1	2.02e-39	7.78e-37
Olfr121	olfactory receptor 121	672	0	16.7	0	0	395	-11.8	0.904	-13.1	5.65e-39	2.13e-36
Cdh1	cadherin 1	369	4540	25500	4300	4950	6180	3.62	0.278	13	6.49e-39	2.4e-36
Hmx2	H6 homeobox 2	1.01	301	3660	239	406	779	8.15	0.63	12.9	2.87e-38	1.04e-35
Olfr122	olfactory receptor 122	246	0	1.3	0	0	144	-10.4	0.803	-12.9	4.35e-38	1.54e-35
Olfr101	olfactory receptor 101	214	0	0	0	0	125	-10.2	0.791	-12.8	9.45e-38	3.27e-35
H2-D1	histocompatibility 2, D region locus 1	254	1650	13400	1300	2220	3130	2.7	0.212	12.7	4.51e-37	1.53e-34
Elf3	E74-like factor 3	61.4	1490	19300	1130	2090	4110	4.61	0.364	12.7	8.51e-37	2.78e-34
Olfr1290	olfactory receptor 1290	271	0	0	0	0	158	-10.5	0.828	-12.7	8.4e-37	2.78e-34
Sh2d7	SH2 domain containing 7	10.2	3920	47900	3330	4910	10200	8.6	0.68	12.6	1.12e-36	3.6e-34
Olfr469	olfactory receptor 469	155	0	0	0	0	90.2	-9.69	0.768	-12.6	1.6e-36	5.03e-34
Olfr65	olfactory receptor 65	299	0	2.71	0	0	175	-10.6	0.849	-12.5	4.74e-36	1.46e-33
Olfr1513	olfactory receptor 1513	195	0	0	0	0	114	-10	0.808	-12.4	2.32e-35	7.04e-33
Olfr1045	olfactory receptor 1045	155	0	0	0	0	90.6	-9.69	0.783	-12.4	3.26e-35	9.54e-33
Olfr187	olfactory receptor 187	143	0	0	0	0	83.7	-9.58	0.774	-12.4	3.22e-35	9.54e-33
Olfr472	olfactory receptor 472	410	0.588	4.59	0.94	0	240	-8.99	0.732	-12.3	1.14e-34	3.27e-32
Sox9	SRY (sex determining region Y)-box 9	12.9	1400	18600	1270	1610	3940	6.75	0.55	12.3	1.23e-34	3.48e-32
Olfr824	olfactory receptor 824	200	0	0	0	0	117	-10.1	0.821	-12.3	1.44e-34	4.02e-32
Fosb	FBJ osteosarcoma oncogene B	2910	32000	272000	25800	42300	61700	3.46	0.283	12.2	2.26e-34	6.2e-32
Sh2d6	SH2 domain containing 6	11.8	1100	17200	1030	1240	3590	6.55	0.536	12.2	2.48e-34	6.7e-32
Olfr136	olfactory receptor 136	159	0	0	0	0	92.9	-9.73	0.797	-12.2	2.55e-34	6.77e-32
Olfr1404	olfactory receptor 1404	186	0	0	0	0	109	-9.96	0.816	-12.2	2.87e-34	7.49e-32
Atf3	activating transcription factor 3	383	3620	35000	3020	4610	7840	3.24	0.266	12.2	5.35e-34	1.38e-31
Raver2	ribonucleoprotein, PTB-binding 2	57.3	861	4100	769	1010	1020	3.91	0.322	12.1	6.33e-34	1.61e-31
Olfr981	olfactory receptor 981	204	0	0	0	0	119	-10.1	0.832	-12.1	7.82e-34	1.95e-31
Olfr739	olfactory receptor 739	140	0	0	0	0	82	-9.55	0.79	-12.1	1.16e-33	2.86e-31
Kcnk1	potassium channel, subfamily K, member 1	39.5	510	2640	484	552	650	3.69	0.305	12.1	1.21e-33	2.93e-31
Olfr464	olfactory receptor 464	796	0	39.1	0	0	472	-12.1	1	-12	2.36e-33	5.63e-31
Olfr545	olfactory receptor 545	202	0	0.579	0	0	118	-10.1	0.838	-12	2.5e-33	5.9e-31
Olfr132	olfactory receptor 132	149	0	0	0	0	86.7	-9.63	0.802	-12	3.37e-33	7.85e-31
Erbb3	erb-b2 receptor tyrosine kinase 3	103	1160	6820	1030	1390	1640	3.49	0.291	12	3.68e-33	8.44e-31
Olfr209	olfactory receptor 209	163	0	0	0	0	95	-9.76	0.814	-12	3.95e-33	8.95e-31
Olfr1025-ps1	olfactory receptor 1025, pseudogene 1	240	0	0	0	0	140	-10.3	0.861	-12	4.11e-33	9.17e-31
Olfr177	olfactory receptor 177	208	0	1.38	0	0	122	-10.1	0.844	-12	4.24e-33	9.33e-31
Olfr743	olfactory receptor 743	519	2.93	2.89	4.68	0	304	-7.66	0.639	-12	4.29e-33	9.33e-31
Olfr94	olfactory receptor 94	137	0	1.35	0	0	80.4	-9.52	0.795	-12	4.93e-33	1.06e-30
Olfr661	olfactory receptor 661	187	0	0	0	0	109	-9.96	0.836	-11.9	8.89e-33	1.89e-30
Olfr364-ps1	olfactory receptor 364, pseudogene 1	322	1.88	1.35	3	0	189	-7.23	0.611	-11.8	2.43e-32	5.09e-30
Dsp	desmoplakin	350	3010	11900	3660	1920	3180	3.11	0.262	11.8	2.59e-32	5.3e-30
Nqo1	NAD(P)H dehydrogenase, quinone 1	6610	408	180	286	610	3980	-4.02	0.339	-11.8	2.58e-32	5.3e-30
Foxe1	forkhead box E1	0	199	2060	135	305	444	10.3	0.872	11.8	2.87e-32	5.8e-30
Rims3	regulating synaptic membrane exocytosis 3	5790	24400	502	26100	21500	8900	2.07	0.175	11.8	2.91e-32	5.82e-30
Tyro3	TYRO3 protein tyrosine kinase 3	545	4720	2710	4610	4900	1890	3.12	0.265	11.8	5.2e-32	1.03e-29
Olfr695	olfactory receptor 695	194	0	1.66	0	0	113	-10	0.851	-11.8	5.57e-32	1.09e-29
Eya4	EYA transcriptional coactivator and phosphatase 4	68	799	2790	734	907	760	3.56	0.304	11.7	1.51e-31	2.91e-29
Nr4a1	nuclear receptor subfamily 4, group A, member 1	874	7700	64800	6540	9650	14800	3.14	0.27	11.6	2.85e-31	5.44e-29
Vav1	vav 1 oncogene	23	1440	20300	1160	1900	4290	5.97	0.515	11.6	5.03e-31	9.49e-29
Pde2a	phosphodiesterase 2A, cGMP-stimulated	103	2100	20200	1620	2900	4460	4.35	0.376	11.6	5.19e-31	9.69e-29
Cnn3	calponin 3, acidic	1320	3910	13200	3390	4780	4210	1.57	0.135	11.6	5.43e-31	1e-28
Olfr694	olfactory receptor 694	131	0	0	0	0	76.5	-9.45	0.818	-11.5	7.53e-31	1.37e-28
Olfr22-ps1	olfactory receptor 22, pseudogene 1	261	1.89	0	3.02	0	153	-7.11	0.619	-11.5	1.72e-30	3.1e-28
Olfr610	olfactory receptor 610	140	0	0	0	0	81.7	-9.55	0.834	-11.4	2.55e-30	4.55e-28
Pou2f3	POU domain, class 2, transcription factor 3	251	1320	12900	1060	1760	2950	2.4	0.21	11.4	2.9e-30	5.13e-28
Nkd1	naked cuticle 1	25.9	930	10200	650	1400	2200	5.18	0.454	11.4	3.34e-30	5.84e-28
Olfr1233	olfactory receptor 1233	119	0	0	0	0	69.6	-9.31	0.817	-11.4	4.2e-30	7.28e-28
Olfr1162	olfactory receptor 1162	225	0	5.27	0	0	132	-10.2	0.898	-11.4	4.65e-30	7.98e-28
Mfap3l	microfibrillar-associated protein 3-like	337	2290	2030	2280	2300	1100	2.76	0.243	11.4	6.07e-30	1.03e-27
Olfr406	olfactory receptor 406	157	0	4.61	0	0	92.6	-9.71	0.855	-11.4	6.35e-30	1.07e-27
Olfr1466	olfactory receptor 1466	89.9	0	0	0	0	52.4	-8.91	0.784	-11.4	6.52e-30	1.09e-27
Cd44	CD44 antigen	48.5	848	10600	748	1010	2280	4.14	0.366	11.3	1.1e-29	1.79e-27
Ezr	ezrin	549	3270	8540	2940	3820	2710	2.57	0.227	11.3	1.1e-29	1.79e-27
Olfr539	olfactory receptor 539	295	0.737	1.68	0.0832	1.83	172	-8.32	0.736	-11.3	1.26e-29	2.03e-27
Olfr93	olfactory receptor 93	284	0	6.06	0	0	167	-10.6	0.935	-11.3	1.27e-29	2.03e-27
Gnb2	guanine nucleotide binding protein (G protein), beta 2	178	1460	7440	1370	1620	1880	3.05	0.27	11.3	1.35e-29	2.15e-27
Olfr1224-ps1	olfactory receptor 1224, pseudogene 1	311	0	56.6	0	0	193	-10.7	0.951	-11.3	2.31e-29	3.63e-27
Kremen1	kringle containing transmembrane protein 1	229	1090	1870	1210	889	739	2.25	0.2	11.2	2.71e-29	4.23e-27
Ckb	creatine kinase, brain	61600	20800	1460	19500	22900	40800	-1.57	0.14	-11.2	3.21e-29	4.96e-27
Pappa	pregnancy-associated plasma protein A	1630	293	1890	244	375	1380	-2.48	0.221	-11.2	3.59e-29	5.49e-27
Olfr1170	olfactory receptor 1170	124	0	0	0	0	72.2	-9.37	0.837	-11.2	4.49e-29	6.81e-27
Pik3cg	phosphatidylinositol-4,5-bisphosphate 3-kinase catalytic subunit gamma	12.2	1740	20000	1580	2020	4280	7.16	0.64	11.2	4.85e-29	7.29e-27
Olfr437	olfactory receptor 437	188	0	0	0	0	110	-9.97	0.893	-11.2	6.11e-29	9.11e-27
Gfi1b	growth factor independent 1B	0.69	93.6	1620	59.4	151	337	8.69	0.781	11.1	8.73e-29	1.29e-26
Olfr44	olfactory receptor 44	146	0	2.91	0	0	86	-9.61	0.864	-11.1	1.01e-28	1.46e-26
Olfr91	olfactory receptor 91	221	0	22.2	0	0	133	-10.2	0.918	-11.1	9.98e-29	1.46e-26
Gusb	glucuronidase, beta	245	2190	6180	1990	2530	1830	3.16	0.285	11.1	1.2e-28	1.72e-26
Olfr1065	olfactory receptor 1065	166	0	0	0	0	97.1	-9.8	0.884	-11.1	1.61e-28	2.3e-26
Olfr73	olfactory receptor 73	173	2.38	0	3.81	0	101	-6.33	0.572	-11.1	1.64e-28	2.32e-26
Abca13	ATP-binding cassette, sub-family A (ABC1), member 13	601	7040	6090	6970	7170	3100	3.55	0.321	11.1	1.72e-28	2.42e-26
Olfr594	olfactory receptor 594	145	0	0	0	0	84.7	-9.6	0.867	-11.1	1.82e-28	2.54e-26
Olfr1461	olfactory receptor 1461	161	0	0.811	0	0	94	-9.75	0.881	-11.1	2e-28	2.76e-26
Olfr1387	olfactory receptor 1387	330	0	10.4	0	0	195	-10.8	0.975	-11.1	2.02e-28	2.76e-26
Olfr970	olfactory receptor 970	87.4	0	0	0	0	51	-8.87	0.802	-11.1	2.09e-28	2.85e-26
Olfr965	olfactory receptor 965	99.1	0	0	0	0	57.8	-9.05	0.819	-11	2.41e-28	3.25e-26
Pstpip2	proline-serine-threonine phosphatase-interacting protein 2	20	612	5550	525	757	1230	4.95	0.449	11	2.48e-28	3.32e-26
Olfr811	olfactory receptor 811	133	0	0	0	0	77.7	-9.48	0.859	-11	2.7e-28	3.58e-26
Olfr205	olfactory receptor 205	131	0	0	0	0	76.6	-9.45	0.858	-11	2.93e-28	3.86e-26
Olfr1353	olfactory receptor 1353	103	0	0	0	0	60	-9.1	0.827	-11	3.72e-28	4.85e-26
Olfr994	olfactory receptor 994	123	0	1.67	0	0	72.4	-9.37	0.852	-11	4.37e-28	5.67e-26
Olfr67	olfactory receptor 67	134	0	1.94	0	0	78.6	-9.49	0.867	-10.9	7.39e-28	9.51e-26
Olfr3	olfactory receptor 3	84.8	0	0	0	0	49.5	-8.82	0.807	-10.9	7.98e-28	1.02e-25
Olfr1056	olfactory receptor 1056	93.6	0	0	0	0	54.6	-8.96	0.82	-10.9	8.26e-28	1.05e-25
Olfr376	olfactory receptor 376	108	0.31	0	0.496	0	63.1	-8.38	0.767	-10.9	8.6e-28	1.08e-25
Olfr1356	olfactory receptor 1356	90.1	0	0.0636	0	0	52.6	-8.91	0.817	-10.9	1.1e-27	1.38e-25
Olfr1411	olfactory receptor 1411	216	0	15.4	0	0	129	-10.2	0.934	-10.9	1.27e-27	1.58e-25
Olfr649	olfactory receptor 649	79.9	0	0.346	0	0	46.7	-8.74	0.802	-10.9	1.28e-27	1.58e-25
Fosl2	fos-like antigen 2	43.8	760	5390	651	941	1240	4.12	0.379	10.9	1.36e-27	1.67e-25
Olfr1157	olfactory receptor 1157	184	2.11	0	3.38	0	108	-6.39	0.59	-10.8	2.19e-27	2.66e-25
Olfr518	olfactory receptor 518	77.2	0	0	0	0	45	-8.69	0.802	-10.8	2.31e-27	2.78e-25
Olfr20	olfactory receptor 20	149	0	0	0	0	86.9	-9.64	0.89	-10.8	2.62e-27	3.13e-25
Olfr46	olfactory receptor 46	558	3.69	9.92	5.59	0.525	328	-7.21	0.666	-10.8	2.67e-27	3.17e-25
Olfr398	olfactory receptor 398	1090	3.72	29	0.232	9.53	642	-8.21	0.76	-10.8	3.01e-27	3.55e-25
Olfr348	olfactory receptor 348	178	0	0	0	0	104	-9.9	0.916	-10.8	3.12e-27	3.66e-25
Aldh2	aldehyde dehydrogenase 2, mitochondrial	1770	11900	21600	10600	13900	7860	2.75	0.254	10.8	3.92e-27	4.55e-25
Olfr667	olfactory receptor 667	133	0	0	0	0	77.7	-9.47	0.878	-10.8	3.99e-27	4.61e-25
Junb	jun B proto-oncogene	1730	9390	52500	8260	11300	13300	2.44	0.226	10.8	4.07e-27	4.67e-25
Olfr1161	olfactory receptor 1161	61.8	0	0	0	0	36	-8.36	0.775	-10.8	4.26e-27	4.82e-25
Olfr633	olfactory receptor 633	122	0	0	0	0	71.2	-9.35	0.867	-10.8	4.24e-27	4.82e-25
Aqp3	aquaporin 3	531	3750	2320	3150	4750	1600	2.82	0.262	10.8	5.47e-27	6.15e-25
Olfr738	olfactory receptor 738	85.5	0	0	0	0	49.9	-8.83	0.822	-10.7	6.36e-27	7.11e-25
Gm2016	predicted gene 2016	0	14.7	504	5.4	30.3	101	21.9	2.04	10.7	7.91e-27	8.78e-25
Olfr620	olfactory receptor 620	96.8	0	0	0	0	56.4	-9.01	0.842	-10.7	9.25e-27	1.02e-24
Olfr119	olfactory receptor 119	157	0	3.03	0	0	92.3	-9.71	0.908	-10.7	1.02e-26	1.12e-24
Olfr52	olfactory receptor 52	115	0	0.167	0	0	67.1	-9.26	0.866	-10.7	1.1e-26	1.2e-24
Olfr160	olfactory receptor 160	130	1.31	0	2.1	0	76.1	-6.52	0.61	-10.7	1.15e-26	1.24e-24
Olfr1085	olfactory receptor 1085	80	0	0	0	0	46.7	-8.73	0.817	-10.7	1.16e-26	1.25e-24
Olfr1454	olfactory receptor 1454	119	0	2.52	0	0	70.1	-9.31	0.872	-10.7	1.26e-26	1.35e-24
Olfr38	olfactory receptor 38	72	0	0	0	0	42	-8.58	0.805	-10.7	1.58e-26	1.68e-24
Olfr1107	olfactory receptor 1107	89.8	0	0	0	0	52.4	-8.9	0.836	-10.7	1.69e-26	1.79e-24
Olfr1389	olfactory receptor 1389	293	2.68	0	0	7.13	171	-6.51	0.612	-10.6	1.91e-26	1.99e-24
Ptk7	PTK7 protein tyrosine kinase 7	32	463	2590	378	604	624	3.85	0.362	10.6	1.9e-26	1.99e-24
Olfr1350	olfactory receptor 1350	216	0.735	0	1.18	0	126	-8.05	0.757	-10.6	2.07e-26	2.14e-24
Olfr1487	olfactory receptor 1487	151	0	2.17	0	0	88.2	-9.65	0.908	-10.6	2.11e-26	2.17e-24
Lrp5	low density lipoprotein receptor-related protein 5	105	612	3910	538	735	957	2.54	0.24	10.6	3.69e-26	3.77e-24
Gnat3	guanine nucleotide binding protein, alpha transducing 3	0	123	1690	53.9	239	357	9.62	0.909	10.6	3.73e-26	3.8e-24
Parva	parvin, alpha	515	3670	4060	3320	4260	1910	2.84	0.269	10.5	5.79e-26	5.85e-24
Cd300lf	CD300 molecule like family member F	4.68	289	3490	216	412	745	6.01	0.571	10.5	6.38e-26	6.41e-24
Olfr543	olfactory receptor 543	115	0	0	0	0	67.2	-9.26	0.88	-10.5	6.72e-26	6.71e-24
Por	P450 (cytochrome) oxidoreductase	4810	15200	8270	14100	17100	7800	1.66	0.158	10.5	8.91e-26	8.85e-24
Olfr502	olfactory receptor 502	120	0	0	0	0	69.8	-9.32	0.888	-10.5	9.12e-26	9.01e-24
Olfr1505	olfactory receptor 1505	101	0	3.62	0	0	59.6	-9.07	0.865	-10.5	9.96e-26	9.78e-24
Sptb	spectrin beta, erythrocytic	6.47	780	12200	743	841	2540	6.91	0.662	10.4	1.62e-25	1.58e-23
Olfr120	olfactory receptor 120	133	0	0.919	0	0	77.5	-9.47	0.907	-10.4	1.69e-25	1.64e-23
Olfr1044	olfactory receptor 1044	115	0	0	0	0	67.2	-9.26	0.888	-10.4	1.84e-25	1.78e-23
Gnas	GNAS (guanine nucleotide binding protein, alpha stimulating) complex locus	473	3020	10900	2280	4240	3070	2.67	0.257	10.4	2.08e-25	2e-23
Taar7d	trace amine-associated receptor 7D	109	0	0	0	0	63.5	-9.18	0.882	-10.4	2.14e-25	2.05e-23
Olfr714	olfactory receptor 714	99.5	0	0	0	0	58	-9.05	0.87	-10.4	2.46e-25	2.33e-23
Txnip	thioredoxin interacting protein	467	2200	10400	2330	2000	2790	2.24	0.215	10.4	2.69e-25	2.54e-23
Olfr1176	olfactory receptor 1176	151	0	4.26	0	0	88.7	-9.65	0.929	-10.4	2.88e-25	2.7e-23
Olfr958	olfactory receptor 958	126	0	0	0	0	73.5	-9.39	0.906	-10.4	3.3e-25	3.08e-23
Olfr895	olfactory receptor 895	56.3	0	0	0	0	32.9	-8.24	0.794	-10.4	3.39e-25	3.15e-23
Klf5	Kruppel-like factor 5	81	1170	7270	874	1670	1720	3.85	0.372	10.4	3.59e-25	3.31e-23
Olfr1016	olfactory receptor 1016	131	1.14	0	1.82	0	76.5	-6.49	0.626	-10.4	3.89e-25	3.57e-23
Olfr968	olfactory receptor 968	128	0	0	0	0	74.9	-9.42	0.911	-10.3	4.5e-25	4.11e-23
Rasgrf2	RAS protein-specific guanine nucleotide-releasing factor 2	1	340	4390	328	360	929	8.69	0.84	10.3	4.53e-25	4.11e-23
Tuba1c	tubulin, alpha 1C	55	1020	13000	618	1690	2790	4.22	0.408	10.3	4.54e-25	4.11e-23
Olfr1340	olfactory receptor 1340	72.7	0	0	0	0	42.4	-8.6	0.832	-10.3	4.66e-25	4.18e-23
Olfr676	olfactory receptor 676	92.9	0	0	0	0	54.2	-8.95	0.866	-10.3	4.76e-25	4.25e-23
Olfr1342	olfactory receptor 1342	271	1.95	1.63	3.12	0	159	-7.67	0.743	-10.3	4.87e-25	4.33e-23
Alox5ap	arachidonate 5-lipoxygenase activating protein	15.3	927	12000	555	1550	2540	5.95	0.575	10.3	4.98e-25	4.41e-23
Puf60	poly-U binding splicing factor 60	8480	5080	6530	5150	4970	7340	-0.738	0.0715	-10.3	5.49e-25	4.83e-23
Elf5	E74-like factor 5	219	1530	1070	1330	1860	676	2.81	0.272	10.3	6.21e-25	5.43e-23
Pik3r1	phosphoinositide-3-kinase regulatory subunit 1	158	1060	2800	1110	974	873	2.75	0.266	10.3	6.4e-25	5.57e-23
Cyp2a5	cytochrome P450, family 2, subfamily a, polypeptide 5	11700	88600	42100	80200	103000	34700	2.92	0.284	10.3	6.91e-25	5.99e-23
Cat	catalase	170	774	1690	543	1160	600	2.19	0.213	10.3	7.75e-25	6.68e-23
Inafm2	InaF motif containing 2	59.9	413	3730	341	533	853	2.78	0.271	10.3	9.64e-25	8.27e-23
Fyb	FYN binding protein	47.5	1160	15900	948	1500	3380	4.64	0.453	10.3	1.15e-24	9.81e-23
Olfr1062	olfactory receptor 1062	67.4	0	0	0	0	39.3	-8.49	0.83	-10.2	1.56e-24	1.33e-22
Olfr1034	olfactory receptor 1034	72	0	0	0	0	42	-8.59	0.84	-10.2	1.6e-24	1.35e-22
Basp1	brain abundant, membrane attached signal protein 1	172	921	4480	853	1040	1180	2.42	0.237	10.2	1.73e-24	1.45e-22
Olfr1393	olfactory receptor 1393	147	0	9.86	0	0	87.4	-9.61	0.941	-10.2	1.74e-24	1.45e-22
Olfr133	olfactory receptor 133	87	0	0	0	0	50.7	-8.86	0.867	-10.2	1.78e-24	1.48e-22
Lrmp	lymphoid-restricted membrane protein	12.4	1780	23200	1710	1890	4910	7.18	0.704	10.2	1.83e-24	1.51e-22
Olfr1302	olfactory receptor 1302	105	0	1.71	0	0	61.9	-9.14	0.895	-10.2	1.83e-24	1.51e-22
Olfr920	olfactory receptor 920	133	0	13.2	0	0	80.1	-9.47	0.928	-10.2	1.85e-24	1.51e-22
Olfr1270	olfactory receptor 1270	156	0	3.74	0	0	92	-9.71	0.951	-10.2	1.93e-24	1.58e-22
Olfr684	olfactory receptor 684	82.8	0	0	0	0	48.3	-8.79	0.863	-10.2	2.25e-24	1.82e-22
Cdhr5	cadherin-related family member 5	0.182	159	1300	168	144	287	9.07	0.892	10.2	2.72e-24	2.2e-22
Olfr635	olfactory receptor 635	71.6	0.022	0	0.0352	0	41.8	-8.59	0.847	-10.1	3.36e-24	2.7e-22
Olfr691	olfactory receptor 691	70	0	0	0	0	40.8	-8.54	0.842	-10.1	3.39e-24	2.71e-22
Neto1	neuropilin (NRP) and tolloid (TLL)-like 1	0	12.8	403	6.42	23.5	81.4	21.7	2.14	10.1	3.55e-24	2.83e-22
Olfr129	olfactory receptor 129	1130	17.2	0	15.7	19.6	661	-6.05	0.596	-10.1	3.64e-24	2.89e-22
Gnai2	guanine nucleotide binding protein (G protein), alpha inhibiting 2	151	1970	17800	1510	2730	3990	3.71	0.366	10.1	3.92e-24	3.1e-22
Olfr1477	olfactory receptor 1477	213	3.27	0	5.24	0	125	-6	0.593	-10.1	4.41e-24	3.47e-22
Olfr1255	olfactory receptor 1255	129	1.1	0	1.77	0	75.3	-6.61	0.654	-10.1	4.92e-24	3.85e-22
Olfr617	olfactory receptor 617	108	0	0	0	0	63.2	-9.18	0.907	-10.1	4.94e-24	3.85e-22
Olfr481	olfactory receptor 481	105	0	0	0	0	61.2	-9.13	0.905	-10.1	6.25e-24	4.84e-22
Olfr728	olfactory receptor 728	2150	45700	320	63700	15800	11500	4.41	0.438	10.1	7.94e-24	6.13e-22
Fos	FBJ osteosarcoma oncogene	6040	26600	126000	24500	30100	33900	2.14	0.213	10	1.1e-23	8.46e-22
Il25	interleukin 25	5.67	2760	35400	1900	4200	7490	8.93	0.89	10	1.14e-23	8.71e-22
Olfr90	olfactory receptor 90	116	0.0539	0.527	0.0862	0	68	-9.07	0.906	-10	1.23e-23	9.38e-22
Ldlr	low density lipoprotein receptor	460	1990	12000	2030	1910	3040	2.11	0.211	10	1.37e-23	1.04e-21
Olfr1195	olfactory receptor 1195	481	13.6	0	13.3	14.1	283	-5.12	0.513	-9.99	1.76e-23	1.33e-21
Olfr410	olfactory receptor 410	92	0	0	0	0	53.6	-8.94	0.896	-9.98	1.9e-23	1.43e-21
Olfr237	olfactory receptor 237	279	4.06	0	4.78	2.85	164	-5.99	0.601	-9.97	2.07e-23	1.55e-21
Olfr434	olfactory receptor 434	77.3	0	0	0	0	45.1	-8.69	0.872	-9.97	2.09e-23	1.55e-21
Olfr976	olfactory receptor 976	63.7	0	0	0	0	37.2	-8.41	0.844	-9.97	2.16e-23	1.6e-21
Olfr33	olfactory receptor 33	58.6	0	0	0	0	34.2	-8.29	0.834	-9.94	2.67e-23	1.97e-21
Olfr1257	olfactory receptor 1257	301	0	10.5	0	0	178	-10.7	1.07	-9.94	2.81e-23	2.07e-21
Olfr1012	olfactory receptor 1012	171	1.84	0	2.94	0	100	-6.29	0.633	-9.94	2.84e-23	2.07e-21
Olfr933	olfactory receptor 933	84.6	0	0	0	0	49.4	-8.82	0.887	-9.94	2.85e-23	2.07e-21
Olfr948	olfactory receptor 948	79.3	0	0	0	0	46.3	-8.72	0.88	-9.91	3.73e-23	2.71e-21
Olfr412	olfactory receptor 412	68.9	0	0	0	0	40.2	-8.52	0.861	-9.9	4.12e-23	2.98e-21
Cbr2	carbonyl reductase 2	3760	26000	15400	22000	32600	11000	2.79	0.283	9.87	5.4e-23	3.89e-21
Olfr668	olfactory receptor 668	97.3	0	0	0	0	56.8	-9.02	0.914	-9.87	5.71e-23	4.09e-21
Olfr924	olfactory receptor 924	112	0	0.864	0	0	65.3	-9.22	0.935	-9.86	6.07e-23	4.33e-21
Gadd45b	growth arrest and DNA-damage-inducible 45 beta	59.9	561	2830	518	632	710	3.23	0.328	9.86	6.36e-23	4.52e-21
Olfr876	olfactory receptor 876	114	0	0	0	0	66.4	-9.25	0.939	-9.85	7.08e-23	5.01e-21
Enpep	glutamyl aminopeptidase	3.52	0	120	0	0	25.4	-19.5	1.98	-9.83	8.29e-23	5.84e-21
Olfr658	olfactory receptor 658	73.6	0	0	0	0	42.9	-8.62	0.877	-9.83	8.5e-23	5.97e-21
Olfr381	olfactory receptor 381	89.3	0	0	0	0	52.1	-8.9	0.907	-9.81	9.94e-23	6.94e-21
Olfr889	olfactory receptor 889	112	0	0	0	0	65.2	-9.22	0.943	-9.77	1.45e-22	1.01e-20
Olfr881	olfactory receptor 881	76.8	0	0	0	0	44.8	-8.68	0.889	-9.76	1.6e-22	1.11e-20
Olfr1458	olfactory receptor 1458	95.2	0	3.24	0	0	56.1	-8.99	0.921	-9.76	1.64e-22	1.13e-20
Olfr103	olfactory receptor 103	96.8	0	6.8	0	0	57.8	-9.01	0.924	-9.76	1.73e-22	1.19e-20
Runx1	runt related transcription factor 1	57.6	997	11200	1040	922	2430	4.12	0.423	9.75	1.89e-22	1.3e-20
Six2	sine oculis-related homeobox 2	64	636	3710	505	855	900	3.31	0.34	9.74	1.95e-22	1.33e-20
AI661453	expressed sequence AI661453	13.7	280	4210	312	229	890	4.38	0.449	9.74	1.99e-22	1.35e-20
Vat1	vesicle amine transport 1	73.5	425	2870	390	485	696	2.53	0.26	9.73	2.35e-22	1.59e-20
Olfr893	olfactory receptor 893	45.9	0	0	0	0	26.8	-23.4	2.41	-9.72	2.55e-22	1.72e-20
Olfr715b	olfactory receptor 715B	68.5	0	0	0	0	39.9	-8.51	0.878	-9.69	3.25e-22	2.18e-20
Prxl2a	peroxiredoxin like 2A	10900	4420	1330	3960	5190	7620	-1.31	0.135	-9.69	3.34e-22	2.23e-20
Mslnl	mesothelin-like	27100	8440	859	7800	9500	17800	-1.68	0.174	-9.69	3.39e-22	2.26e-20
Olfr92	olfactory receptor 92	87.5	0	2.66	0	0	51.5	-8.87	0.916	-9.68	3.62e-22	2.4e-20
Olfr607	olfactory receptor 607	96.7	0	0	0	0	56.4	-9.01	0.931	-9.68	3.78e-22	2.5e-20
Calb2	calbindin 2	2640	26300	398	23300	31400	7460	3.31	0.344	9.65	4.97e-22	3.27e-20
Olfr430	olfactory receptor 430	58.2	0	0	0	0	34	-8.28	0.858	-9.64	5.33e-22	3.49e-20
Olfr458	olfactory receptor 458	82.8	0	0	0	0	48.3	-8.79	0.912	-9.64	5.36e-22	3.5e-20
Olfr1129	olfactory receptor 1129	162	0	3.83	0	0	95.4	-9.76	1.01	-9.62	6.32e-22	4.11e-20
Olfr1026	olfactory receptor 1026	51	0	0	0	0	29.7	-8.09	0.842	-9.61	7.51e-22	4.87e-20
Zfp36l1	zinc finger protein 36, C3H type-like 1	286	2150	4670	1970	2460	1550	2.92	0.304	9.61	7.61e-22	4.91e-20
Gstm1	glutathione S-transferase, mu 1	2060	12800	9950	11300	15200	5970	2.63	0.274	9.6	7.93e-22	5.1e-20
Pawr	PRKC, apoptosis, WT1, regulator	46.6	593	1110	721	380	376	3.67	0.383	9.6	8.12e-22	5.2e-20
Sec14l3	SEC14-like lipid binding 3	6140	45200	20800	43300	48400	17700	2.88	0.301	9.57	1.08e-21	6.89e-20
Triobp	TRIO and F-actin binding protein	210	823	1460	818	831	589	1.97	0.206	9.56	1.15e-21	7.29e-20
Olfr1352	olfactory receptor 1352	273	1.17	7.97	1.87	0	161	-7.74	0.809	-9.56	1.19e-21	7.51e-20
Alox15	arachidonate 15-lipoxygenase	153	1310	655	1220	1460	508	3.1	0.325	9.54	1.39e-21	8.77e-20
Olfr1263	olfactory receptor 1263	833	9.36	11.6	0	25	490	-6.41	0.673	-9.52	1.68e-21	1.06e-19
Olfr689	olfactory receptor 689	406	8.72	0	6.07	13.1	239	-5.55	0.583	-9.52	1.79e-21	1.12e-19
Il17rb	interleukin 17 receptor B	1.1	426	5300	290	652	1130	8.67	0.911	9.51	1.91e-21	1.19e-19
Olfr1358	olfactory receptor 1358	80.6	0	0	0	0	47	-8.75	0.923	-9.49	2.42e-21	1.5e-19
Tor4a	torsin family 4, member A	18.3	447	3240	296	699	739	4.61	0.487	9.48	2.49e-21	1.54e-19
Olfr1032	olfactory receptor 1032	67.1	0	0	0	0	39.2	-8.49	0.896	-9.48	2.6e-21	1.61e-19
Olfr350	olfactory receptor 350	78.7	0	0	0	0	45.9	-8.72	0.922	-9.45	3.27e-21	2.01e-19
Olfr247	olfactory receptor 247	72.4	0	0	0	0	42.2	-8.6	0.91	-9.44	3.6e-21	2.21e-19
Olfr69	olfactory receptor 69	73.8	0	0	0	0	43.1	-8.62	0.913	-9.44	3.65e-21	2.23e-19
Olfr960	olfactory receptor 960	54.5	0	0	0	0	31.8	-8.19	0.867	-9.44	3.88e-21	2.36e-19
Olfr1271	olfactory receptor 1271	692	5.53	12.1	5.59	5.43	408	-6.89	0.731	-9.43	3.96e-21	2.4e-19
Olfr1093	olfactory receptor 1093	181	0	32.3	0	0	112	-9.91	1.05	-9.43	4.01e-21	2.42e-19
Olfr599	olfactory receptor 599	85.6	0	0	0	0	49.9	-8.84	0.937	-9.43	4.14e-21	2.5e-19
Olfr666	olfactory receptor 666	106	1.61	0	2.58	0	62.5	-6.2	0.659	-9.42	4.5e-21	2.7e-19
Olfr53	olfactory receptor 53	497	5.55	0.833	8.88	0	292	-6.46	0.686	-9.42	4.62e-21	2.77e-19
Notch2	notch 2	111	1350	3460	1470	1150	1040	3.61	0.383	9.41	4.77e-21	2.84e-19
Cpm	carboxypeptidase M	342	3200	1570	3020	3510	1220	3.23	0.343	9.41	4.95e-21	2.94e-19
Cdkn1b	cyclin-dependent kinase inhibitor 1B	42.3	531	4380	332	861	995	3.65	0.388	9.4	5.37e-21	3.18e-19
Olfr319	olfactory receptor 319	828	6.46	4.49	10.3	0	485	-7.12	0.758	-9.39	5.76e-21	3.4e-19
Igfbp5	insulin-like growth factor binding protein 5	593	3530	8740	3850	3000	2830	2.57	0.274	9.39	5.84e-21	3.43e-19
Atp6v1b1	ATPase, H+ transporting, lysosomal V1 subunit B1	210	1730	1130	1700	1780	727	3.04	0.324	9.39	6.1e-21	3.57e-19
Nrgn	neurogranin	7.33	854	11500	594	1290	2420	6.96	0.744	9.36	8.27e-21	4.82e-19
Olfr448	olfactory receptor 448	88.1	0	0	0	0	51.4	-8.88	0.95	-9.35	9.15e-21	5.32e-19
Olfr432	olfactory receptor 432	59.5	0	0	0	0	34.7	-8.31	0.89	-9.34	1e-20	5.81e-19
Taar7e	trace amine-associated receptor 7E	60.7	0	0	0	0	35.4	-8.34	0.896	-9.31	1.27e-20	7.36e-19
Cyp2g1	cytochrome P450, family 2, subfamily g, polypeptide 1	7100	52500	24900	48300	59500	20700	2.89	0.31	9.3	1.35e-20	7.75e-19
Olfr1009	olfactory receptor 1009	80.3	0	0	0	0	46.9	-8.74	0.94	-9.3	1.44e-20	8.23e-19
Ppp3ca	protein phosphatase 3, catalytic subunit, alpha isoform	3560	8640	6590	8030	9650	5280	1.28	0.138	9.29	1.48e-20	8.47e-19
Olfr745	olfactory receptor 745	116	0	11.1	0	0	70	-9.28	1	-9.28	1.76e-20	1e-18
Plekhg5	pleckstrin homology domain containing, family G (with RhoGef domain) member 5	54.6	914	8230	671	1320	1840	4.08	0.44	9.28	1.76e-20	1e-18
Pygl	liver glycogen phosphorylase	155	696	2810	521	990	792	2.17	0.235	9.26	1.98e-20	1.12e-18
Drd4	dopamine receptor D4	0.875	135	2230	102	191	464	7.23	0.78	9.26	2e-20	1.13e-18
Chdh	choline dehydrogenase	17.2	1070	15600	950	1280	3290	5.97	0.645	9.25	2.22e-20	1.25e-18
Cited4	Cbp/p300-interacting transactivator, with Glu/Asp-rich carboxy-terminal domain, 4	0.675	272	4110	208	380	859	8.72	0.943	9.25	2.28e-20	1.28e-18
LT629151.4	schlafen 5	0	19.9	108	0.2	52.8	25.4	22.3	2.41	9.25	2.35e-20	1.31e-18
Cyp1a2	cytochrome P450, family 1, subfamily a, polypeptide 2	571	3670	2290	2990	4820	1590	2.69	0.291	9.24	2.38e-20	1.32e-18
Olfr1265	olfactory receptor 1265	152	0	35	0	0	95.4	-9.66	1.05	-9.24	2.38e-20	1.32e-18
Muc2	mucin 2	367	8190	5380	7230	9800	3080	4.48	0.485	9.24	2.4e-20	1.33e-18
Tmigd1	transmembrane and immunoglobulin domain containing 1	0	40.4	21.4	54.8	16.4	13.1	23.4	2.53	9.24	2.56e-20	1.41e-18
Ptpn6	protein tyrosine phosphatase, non-receptor type 6	496	1630	9340	1350	2090	2470	1.72	0.187	9.24	2.58e-20	1.42e-18
Olfr1090	olfactory receptor 1090	85.8	0.478	0	0.764	0	50.1	-7.98	0.865	-9.23	2.65e-20	1.45e-18
Olfr1130	olfactory receptor 1130	53.3	0	0	0	0	31.1	-8.16	0.883	-9.23	2.67e-20	1.46e-18
Olfr203	olfactory receptor 203	50.5	0	0	0	0	29.5	-8.08	0.877	-9.21	3.31e-20	1.8e-18
Cdc42ep4	CDC42 effector protein (Rho GTPase binding) 4	73.6	545	1680	420	752	492	2.89	0.315	9.19	3.91e-20	2.12e-18
Marveld3	MARVEL (membrane-associating) domain containing 3	79.6	454	1640	439	479	467	2.51	0.273	9.19	4.08e-20	2.21e-18
Olfr1410	olfactory receptor 1410	227	2.15	0	3.44	0	133	-6.67	0.727	-9.17	4.58e-20	2.47e-18
Olfr612	olfactory receptor 612	84.2	0	0	0	0	49.2	-8.81	0.961	-9.17	4.73e-20	2.54e-18
Cyp2f2	cytochrome P450, family 2, subfamily f, polypeptide 2	3290	23400	13200	20000	29100	9690	2.83	0.309	9.17	4.84e-20	2.59e-18
Ssbp2	single-stranded DNA binding protein 2	4090	2120	930	2120	2110	3040	-0.947	0.103	-9.17	4.83e-20	2.59e-18
Lzts3	leucine zipper, putative tumor suppressor family member 3	519	2080	6590	2070	2080	2050	2	0.218	9.16	5.33e-20	2.84e-18
Faim2	Fas apoptotic inhibitory molecule 2	52400	21100	1760	22800	18200	35600	-1.32	0.144	-9.14	6.11e-20	3.24e-18
Lmo7	LIM domain only 7	95	1880	10400	1470	2550	2490	4.31	0.472	9.14	6.18e-20	3.27e-18
Olfr1339	olfactory receptor 1339	65.6	0	0	0	0	38.3	-8.45	0.925	-9.13	6.66e-20	3.51e-18
Olfr1495	olfactory receptor 1495	78.2	0	0	0	0	45.6	-8.71	0.956	-9.1	8.72e-20	4.59e-18
Olfr1510	olfactory receptor 1510	176	0	24.4	0	0	107	-9.88	1.08	-9.1	8.9e-20	4.67e-18
Olfr478	olfactory receptor 478	56.7	0	0	0	0	33.1	-8.24	0.906	-9.09	9.51e-20	4.97e-18
Tcerg1l	transcription elongation regulator 1-like	0	14.6	95.1	23.4	0	21.7	21.9	2.41	9.08	1.04e-19	5.42e-18
Olfr987	olfactory receptor 987	75.7	0	0	0	0	44.2	-8.66	0.954	-9.08	1.08e-19	5.58e-18
S100b	S100 protein, beta polypeptide, neural	3.38	0	61.3	0	0	13.9	-19.9	2.19	-9.07	1.15e-19	5.97e-18
Olfr146	olfactory receptor 146	78.2	0	0	0	0	45.6	-8.7	0.96	-9.07	1.18e-19	6.09e-18
Dgki	diacylglycerol kinase, iota	177	1480	10200	1700	1120	2410	3.07	0.339	9.06	1.3e-19	6.67e-18
Lrrtm3	leucine rich repeat transmembrane neuronal 3	0	20.1	75.8	32.2	0	19.2	22.3	2.47	9.05	1.49e-19	7.62e-18
Olfr780	olfactory receptor 780	65.1	0	0	0	0	38	-8.44	0.933	-9.04	1.51e-19	7.72e-18
Nr4a3	nuclear receptor subfamily 4, group A, member 3	52.4	1380	7800	1360	1400	1850	4.73	0.523	9.04	1.59e-19	8.1e-18
Olfr914	olfactory receptor 914	142	1.13	0	0	3.02	82.8	-7.2	0.798	-9.03	1.66e-19	8.44e-18
Anxa1	annexin A1	60.3	837	9800	743	992	2130	3.81	0.422	9.01	2.04e-19	1.03e-17
AU021092	expressed sequence AU021092	336	2320	942	1990	2870	894	2.78	0.309	9.01	2.09e-19	1.06e-17
Gldn	gliomedin	204	1590	897	1470	1800	647	2.97	0.329	9.01	2.15e-19	1.08e-17
Rab15	RAB15, member RAS oncogene family	46.1	567	1380	532	626	422	3.62	0.402	9	2.19e-19	1.1e-17
Kirrel3	kirre like nephrin family adhesion molecule 3	3140	6920	2830	6560	7520	3920	1.14	0.127	9	2.24e-19	1.12e-17
Taar7f	trace amine-associated receptor 7F	43.4	0	0	0	0	25.3	-7.86	0.875	-8.98	2.74e-19	1.37e-17
Eya1	EYA transcriptional coactivator and phosphatase 1	148	1220	1570	1310	1080	663	3.04	0.339	8.97	2.88e-19	1.44e-17
Olfr639	olfactory receptor 639	165	0	4.86	0	0	97	-9.78	1.09	-8.96	3.18e-19	1.58e-17
Twist2	twist basic helix-loop-helix transcription factor 2	73.5	0	4.23	0	0	43.7	-8.62	0.962	-8.96	3.22e-19	1.6e-17
Olfr447	olfactory receptor 447	57.1	0	0	0	0	33.3	-8.25	0.922	-8.95	3.54e-19	1.75e-17
Olfr510	olfactory receptor 510	42.6	0	0	0	0	24.8	-7.82	0.875	-8.94	3.72e-19	1.83e-17
Olfr1151	olfactory receptor 1151	59.6	0	4.01	0	0	35.5	-8.31	0.93	-8.94	3.96e-19	1.94e-17
Olfr707	olfactory receptor 707	193	3.13	0	5.01	0	114	-5.88	0.659	-8.93	4.24e-19	2.07e-17
Itpr2	inositol 1,4,5-triphosphate receptor 2	66.2	1380	10000	1760	742	2300	4.4	0.493	8.93	4.31e-19	2.1e-17
Sox2	SRY (sex determining region Y)-box 2	75.2	718	2580	696	754	706	3.25	0.365	8.92	4.68e-19	2.28e-17
Dcn	decorin	331	2600	1200	2040	3540	1010	2.97	0.333	8.92	4.75e-19	2.31e-17
Ugt2a1	UDP glucuronosyltransferase 2 family, polypeptide A1	4340	29600	14500	25200	37100	11900	2.77	0.311	8.9	5.55e-19	2.68e-17
Taar2	trace amine-associated receptor 2	50.3	0	0	0	0	29.4	-8.07	0.907	-8.9	5.6e-19	2.7e-17
Olfr175	olfactory receptor 175	205	2.61	0	4.18	0	120	-6.26	0.704	-8.88	6.58e-19	3.16e-17
Olfr961	olfactory receptor 961	64.4	0	0	0	0	37.6	-8.43	0.949	-8.88	6.8e-19	3.26e-17
Itprid1	ITPR interacting domain containing 1	26.8	550	5510	429	752	1210	4.36	0.491	8.87	7.11e-19	3.4e-17
Cyb5r3	cytochrome b5 reductase 3	1620	4020	8470	3520	4860	3490	1.31	0.147	8.87	7.28e-19	3.47e-17
Olfr198	olfactory receptor 198	49.3	0	0	0	0	28.8	-8.04	0.909	-8.84	9.32e-19	4.43e-17
Olfr357	olfactory receptor 357	57.8	0	0	0	0	33.7	-8.27	0.935	-8.84	9.95e-19	4.72e-17
B4galt6	UDP-Gal:betaGlcNAc beta 1,4-galactosyltransferase, polypeptide 6	19.9	400	4140	350	482	905	4.33	0.49	8.83	1.01e-18	4.8e-17
Atp7b	ATPase, Cu++ transporting, beta polypeptide	121	659	1260	707	579	462	2.45	0.277	8.83	1.03e-18	4.86e-17
Thbs1	thrombospondin 1	77.2	877	619	641	1270	360	3.51	0.397	8.83	1.03e-18	4.86e-17
Rgs13	regulator of G-protein signaling 13	1.04	538	5320	428	720	1150	9.07	1.03	8.82	1.1e-18	5.17e-17
Olfr1394	olfactory receptor 1394	89	0	3.36	0	0	52.6	-8.89	1.01	-8.82	1.13e-18	5.27e-17
Olfr1019	olfactory receptor 1019	83.9	0	0	0	0	48.9	-8.81	0.998	-8.82	1.13e-18	5.28e-17
Kit	KIT proto-oncogene receptor tyrosine kinase	12.7	355	4050	297	453	873	4.86	0.552	8.82	1.16e-18	5.38e-17
Prdx6	peroxiredoxin 6	2050	11200	10400	8640	15500	5700	2.45	0.278	8.82	1.17e-18	5.42e-17
Ehf	ets homologous factor	53	894	12200	824	1010	2600	4.1	0.465	8.81	1.26e-18	5.82e-17
Pla2g7	phospholipase A2, group VII (platelet-activating factor acetylhydrolase, plasma)	17.8	687	7230	467	1050	1570	5.29	0.6	8.81	1.27e-18	5.85e-17
Epas1	endothelial PAS domain protein 1	1020	8750	7180	9600	7340	3940	3.11	0.353	8.81	1.29e-18	5.91e-17
Mn1	meningioma 1	1.43	410	6460	353	504	1350	8.17	0.928	8.81	1.29e-18	5.91e-17
Olfr1048	olfactory receptor 1048	57.3	0	0	0	0	33.5	-8.26	0.937	-8.81	1.29e-18	5.91e-17
1810046K07Rik	RIKEN cDNA 1810046K07 gene	3.54	426	6200	374	514	1300	6.9	0.784	8.8	1.39e-18	6.33e-17
Arpc5	actin related protein 2/3 complex, subunit 5	299	983	3240	819	1260	1020	1.72	0.195	8.79	1.45e-18	6.62e-17
S100a11	S100 calcium binding protein A11	47.5	513	2650	345	794	657	3.43	0.392	8.76	1.97e-18	8.93e-17
Rdx	radixin	68.7	644	3060	621	684	779	3.23	0.369	8.76	2.03e-18	9.19e-17
Nr4a2	nuclear receptor subfamily 4, group A, member 2	30.4	601	4820	624	564	1090	4.31	0.493	8.74	2.28e-18	1.03e-16
Olfr618	olfactory receptor 618	38.7	0	0	0	0	22.5	-7.69	0.882	-8.72	2.88e-18	1.3e-16
Olfr47	olfactory receptor 47	180	3.71	0	5.94	0	106	-5.67	0.65	-8.71	2.95e-18	1.32e-16
Tent5b	terminal nucleotidyltransferase 5B	28.8	337	2140	333	345	509	3.55	0.408	8.71	3.06e-18	1.37e-16
Olfr473	olfactory receptor 473	51	0	0	0	0	29.7	-8.09	0.929	-8.7	3.18e-18	1.42e-16
Clu	clusterin	582	3380	2390	2840	4280	1560	2.54	0.292	8.7	3.4e-18	1.52e-16
Olfr716	olfactory receptor 716	286	1	21.1	1.6	0	172	-8.02	0.922	-8.7	3.42e-18	1.52e-16
Olfr390	olfactory receptor 390	101	10800	43.1	10100	11900	2470	6.74	0.775	8.69	3.51e-18	1.56e-16
Ccn1	cellular communication network factor 1	267	1860	1480	1890	1810	856	2.8	0.323	8.68	3.79e-18	1.68e-16
Olfr1467	olfactory receptor 1467	55.9	0	0	0	0	32.6	-8.22	0.947	-8.68	3.89e-18	1.71e-16
Taar9	trace amine-associated receptor 9	62	0	0	0	0	36.2	-8.37	0.964	-8.68	3.89e-18	1.71e-16
Cacna2d2	calcium channel, voltage-dependent, alpha 2/delta subunit 2	0.941	272	2770	76.7	597	600	8.3	0.956	8.68	3.93e-18	1.72e-16
Olfr646	olfactory receptor 646	74.2	0	5.83	0	0	44.4	-8.63	0.995	-8.67	4.29e-18	1.88e-16
Olfr1052	olfactory receptor 1052	43.1	0	0	0	0	25.2	-7.85	0.905	-8.67	4.4e-18	1.92e-16
Olfr1046	olfactory receptor 1046	86.3	0	6.21	0	0	51.5	-8.85	1.02	-8.67	4.44e-18	1.93e-16
Olfr1174	olfactory receptor 1174	43.4	0	0	0	0	25.3	-7.86	0.907	-8.67	4.44e-18	1.93e-16
Olfr998	olfactory receptor 998	87.3	0.421	0	0.674	0	51	-7.47	0.862	-8.66	4.53e-18	1.96e-16
Olfr1201	olfactory receptor 1201	62.1	0	0	0	0	36.3	-8.37	0.967	-8.66	4.61e-18	1.99e-16
Olfr1344	olfactory receptor 1344	977	58.2	0	18.3	125	583	-4.08	0.471	-8.66	4.7e-18	2.03e-16
Hepacam2	HEPACAM family member 2	37	811	11300	712	975	2390	4.46	0.516	8.66	4.73e-18	2.03e-16
Ermn	ermin, ERM-like protein	192	1200	610	1100	1360	496	2.64	0.305	8.66	4.86e-18	2.09e-16
Olfr670	olfactory receptor 670	60.3	0	1.67	0	0	35.5	-8.33	0.963	-8.64	5.39e-18	2.31e-16
Olfr147	olfactory receptor 147	51.8	0	0	0	0	30.2	-8.11	0.939	-8.64	5.43e-18	2.32e-16
Zdhhc9	zinc finger, DHHC domain containing 9	94.6	541	2980	477	647	755	2.51	0.291	8.64	5.85e-18	2.49e-16
Olfr785	olfactory receptor 785	48.7	0	0	0	0	28.4	-8.02	0.931	-8.62	6.91e-18	2.93e-16
Olfr1155	olfactory receptor 1155	108	1.71	0	2.74	0	63.6	-5.8	0.673	-8.62	6.95e-18	2.94e-16
Olfr137	olfactory receptor 137	74.2	0	2.23	0	0	43.7	-8.63	1	-8.61	7.14e-18	3.02e-16
Olfr1015	olfactory receptor 1015	333	3.94	11.3	6.3	0	197	-6.52	0.757	-8.61	7.24e-18	3.04e-16
Rai14	retinoic acid induced 14	43.2	454	1620	474	421	441	3.41	0.396	8.61	7.24e-18	3.04e-16
Mettl7a1	methyltransferase like 7A1	1180	3980	2270	3700	4440	2010	1.75	0.204	8.61	7.33e-18	3.07e-16
Olfr229	olfactory receptor 229	50.6	0	0	0	0	29.5	-8.08	0.938	-8.61	7.35e-18	3.07e-16
Olfr1166	olfactory receptor 1166	46.8	0	0	0	0	27.3	-7.97	0.926	-8.61	7.51e-18	3.13e-16
Olfr919	olfactory receptor 919	44.4	0	0	0	0	25.9	-7.89	0.917	-8.6	7.71e-18	3.21e-16
Olfr1427	olfactory receptor 1427	498	6.51	4.7	10.4	0	293	-6.23	0.724	-8.6	7.9e-18	3.28e-16
Olfr904	olfactory receptor 904	77.8	0	0	0	0	45.3	-8.69	1.01	-8.59	8.62e-18	3.57e-16
Eps8	epidermal growth factor receptor pathway substrate 8	9.29	301	3670	179	504	786	5.05	0.588	8.59	8.71e-18	3.6e-16
Dsg2	desmoglein 2	126	1140	12300	1030	1340	2730	3.19	0.371	8.59	8.89e-18	3.67e-16
Cdh26	cadherin-like 26	457	1790	1110	1690	1950	881	1.97	0.23	8.58	9.67e-18	3.98e-16
Olfr1215	olfactory receptor 1215	67.6	0	0	0	0	39.4	-8.5	0.991	-8.57	1.01e-17	4.14e-16
Ly6d	lymphocyte antigen 6 complex, locus D	0.547	101	1130	65.5	160	243	7.5	0.876	8.57	1.04e-17	4.24e-16
Nrp1	neuropilin 1	1210	196	138	143	284	777	-2.63	0.307	-8.57	1.04e-17	4.25e-16
Olfr1269	olfactory receptor 1269	64.5	0	1.36	0	0	37.9	-8.43	0.984	-8.57	1.07e-17	4.34e-16
Olfr1469	olfactory receptor 1469	53.1	0	1.32	0	0	31.2	-8.14	0.95	-8.56	1.09e-17	4.41e-16
Cyp4f15	cytochrome P450, family 4, subfamily f, polypeptide 15	57.3	538	289	523	563	209	3.23	0.378	8.56	1.15e-17	4.66e-16
Olfr143	olfactory receptor 143	53.8	0	0	0	0	31.4	-8.17	0.955	-8.55	1.21e-17	4.91e-16
Olfr765	olfactory receptor 765	46.1	0	0	0	0	26.9	-7.94	0.929	-8.55	1.23e-17	4.97e-16
Abca1	ATP-binding cassette, sub-family A (ABC1), member 1	62	827	13500	725	998	2840	3.75	0.438	8.55	1.24e-17	4.98e-16
Kcnj5	potassium inwardly-rectifying channel, subfamily J, member 5	277	2170	3670	2220	2100	1360	2.97	0.348	8.54	1.29e-17	5.2e-16
Olfr424	olfactory receptor 424	71.5	0	2.03	0	0	42.1	-8.58	1	-8.54	1.32e-17	5.29e-16
Tst	thiosulfate sulfurtransferase, mitochondrial	827	3380	2170	3200	3670	1650	2.03	0.238	8.54	1.33e-17	5.3e-16
Olfr228	olfactory receptor 228	47.6	0	0	0	0	27.8	-7.99	0.936	-8.54	1.4e-17	5.57e-16
Coro2b	coronin, actin binding protein, 2B	368	1250	5210	1220	1290	1500	1.77	0.207	8.53	1.43e-17	5.68e-16
Olfr622	olfactory receptor 622	76.9	0	9.87	0	0	46.8	-8.68	1.02	-8.53	1.46e-17	5.8e-16
Olfr657	olfactory receptor 657	40.7	0	0	0	0	23.7	-7.76	0.91	-8.53	1.48e-17	5.85e-16
Olfr558	olfactory receptor 558	66.2	0	5.2	0	0	39.6	-8.47	0.993	-8.53	1.49e-17	5.86e-16
Spib	Spi-B transcription factor (Spi-1/PU.1 related)	5.4	1910	22300	1410	2740	4770	8.47	0.993	8.53	1.48e-17	5.86e-16
Olfr58	olfactory receptor 58	67.4	0.588	0	0.94	0	39.5	-6.53	0.766	-8.52	1.59e-17	6.24e-16
Tagln2	transgelin 2	113	726	2290	650	853	672	2.68	0.315	8.51	1.67e-17	6.55e-16
Muc16	mucin 16	253	5330	3640	5090	5730	2040	4.4	0.517	8.51	1.73e-17	6.76e-16
Epha5	Eph receptor A5	2850	878	920	1070	564	2040	-1.7	0.2	-8.5	1.87e-17	7.27e-16
Ndrg3	N-myc downstream regulated gene 3	15700	8010	2830	7900	8200	11500	-0.968	0.114	-8.5	1.86e-17	7.27e-16
Gas7	growth arrest specific 7	66.1	1090	12200	965	1310	2660	4.06	0.478	8.5	1.89e-17	7.34e-16
Krt23	keratin 23	48.1	440	1510	378	543	420	3.19	0.376	8.5	1.89e-17	7.34e-16
Olfr809	olfactory receptor 809	52.9	0	0	0	0	30.8	-8.14	0.959	-8.49	2.12e-17	8.2e-16
Ces1d	carboxylesterase 1D	474	3490	2080	3190	3980	1460	2.88	0.34	8.47	2.41e-17	9.29e-16
Taar4	trace amine-associated receptor 4	68.5	0	0	0	0	39.9	-8.52	1.01	-8.47	2.45e-17	9.44e-16
Olfr1434	olfactory receptor 1434	53.3	7730	0	4680	12800	1750	7.2	0.851	8.47	2.53e-17	9.71e-16
Olfr1360	olfactory receptor 1360	96.7	1.62	0	2.6	0	56.8	-6.49	0.767	-8.47	2.55e-17	9.79e-16
Olfr391	olfactory receptor 391	156	8000	9.79	7400	9000	1870	5.68	0.671	8.46	2.65e-17	1.01e-15
Olfr25	olfactory receptor 25	106	0	37.7	0	0	69.3	-9.15	1.08	-8.45	2.85e-17	1.09e-15
Olfr1106	olfactory receptor 1106	44.8	0	0	0	0	26.2	-7.9	0.937	-8.44	3.26e-17	1.24e-15
Olfr1500	olfactory receptor 1500	46.7	0	0	0	0	27.2	-7.96	0.944	-8.43	3.39e-17	1.29e-15
Insig1	insulin induced gene 1	126	960	5460	866	1120	1350	2.93	0.347	8.43	3.46e-17	1.31e-15
Inpp5d	inositol polyphosphate-5-phosphatase D	37.4	1330	10800	1480	1080	2430	5.19	0.616	8.42	3.83e-17	1.45e-15
Olfr561	olfactory receptor 561	39.1	0	0	0	0	22.8	-7.71	0.916	-8.42	3.91e-17	1.47e-15
Olfr62	olfactory receptor 62	76.4	0	8.91	0	0	46.3	-8.67	1.03	-8.42	3.92e-17	1.48e-15
Degs2	delta(4)-desaturase, sphingolipid 2	0.437	104	602	87.6	132	140	8	0.952	8.41	4.16e-17	1.56e-15
H2-K1	histocompatibility 2, K1, K region	191	1180	4440	854	1720	1240	2.63	0.312	8.41	4.15e-17	1.56e-15
Tnk1	tyrosine kinase, non-receptor, 1	16.3	237	1150	234	242	286	3.85	0.457	8.41	4.16e-17	1.56e-15
Six1	sine oculis-related homeobox 1	91.2	700	2180	724	661	633	2.95	0.35	8.41	4.19e-17	1.56e-15
Csrnp1	cysteine-serine-rich nuclear protein 1	317	1730	14000	1580	1980	3290	2.45	0.291	8.41	4.25e-17	1.58e-15
Pea15a	phosphoprotein enriched in astrocytes 15A	288	1550	4760	1140	2240	1440	2.44	0.29	8.4	4.5e-17	1.67e-15
Cebpd	CCAAT/enhancer binding protein (C/EBP), delta	46.1	476	2220	387	625	565	3.37	0.402	8.38	5.13e-17	1.9e-15
Olfr1307	olfactory receptor 1307	127	1.3	1.23	2.09	0	74.7	-6.26	0.747	-8.38	5.51e-17	2.04e-15
Capn1	calpain 1	50.6	425	2100	378	503	532	3.07	0.368	8.36	6.06e-17	2.24e-15
Olfr1033	olfactory receptor 1033	40.9	0	0	0	0	23.9	-7.77	0.929	-8.36	6.13e-17	2.26e-15
Slc31a1	solute carrier family 31, member 1	541	1990	3210	1760	2380	1380	1.88	0.226	8.34	7.27e-17	2.67e-15
Olfr887	olfactory receptor 887	142	3.56	0	1.9	6.33	83.8	-5.13	0.616	-8.32	8.44e-17	3.1e-15
Cmtm8	CKLF-like MARVEL transmembrane domain containing 8	22.9	396	3390	214	699	761	4.11	0.494	8.32	9.06e-17	3.32e-15
B3galt5	UDP-Gal:betaGlcNAc beta 1,3-galactosyltransferase, polypeptide 5	0	75.6	728	50.4	118	159	8.91	1.07	8.31	9.28e-17	3.39e-15
Serinc2	serine incorporator 2	2180	620	372	607	641	1480	-1.82	0.218	-8.31	9.38e-17	3.42e-15
Ckmt1	creatine kinase, mitochondrial 1, ubiquitous	10200	5670	2680	6030	5060	7730	-0.848	0.102	-8.31	9.45e-17	3.44e-15
Rassf6	Ras association (RalGDS/AF-6) domain family member 6	129	511	4660	385	721	1100	1.98	0.239	8.31	9.87e-17	3.58e-15
Tmem30b	transmembrane protein 30B	148	1380	8950	1280	1550	2130	3.22	0.388	8.3	1.08e-16	3.92e-15
Abcd3	ATP-binding cassette, sub-family D (ALD), member 3	334	1060	2010	880	1370	823	1.67	0.202	8.27	1.36e-16	4.92e-15
Olfr1013	olfactory receptor 1013	151	0	76.7	0	0	103	-9.65	1.17	-8.26	1.46e-16	5.25e-15
Cyp2j6	cytochrome P450, family 2, subfamily j, polypeptide 6	335	1910	2110	1760	2170	1030	2.51	0.304	8.26	1.47e-16	5.29e-15
Sez6l2	seizure related 6 homolog like 2	37.6	475	4320	298	770	968	3.67	0.445	8.26	1.49e-16	5.34e-15
Olfr17	olfactory receptor 17	1760	33.1	39.5	23.2	49.6	1040	-5.74	0.696	-8.25	1.52e-16	5.44e-15
Olfr64	olfactory receptor 64	34.4	0	0	0	0	20.1	-7.52	0.912	-8.25	1.58e-16	5.65e-15
Olfr397	olfactory receptor 397	37.6	0	0	0	0	22	-7.65	0.93	-8.22	2.03e-16	7.23e-15
Six3	sine oculis-related homeobox 3	38.5	393	928	301	546	290	3.35	0.408	8.22	2.04e-16	7.26e-15
Gpr155	G protein-coupled receptor 155	613	4250	2420	4210	4330	1770	2.8	0.34	8.22	2.11e-16	7.49e-15
Fam163b	family with sequence similarity 163, member B	34.8	0	0	0	0	20.3	-7.54	0.918	-8.21	2.17e-16	7.68e-15
Pcdh20	protocadherin 20	1.69	410	4940	432	372	1050	7.96	0.97	8.21	2.23e-16	7.88e-15
Nsf	N-ethylmaleimide sensitive fusion protein	5170	2910	3160	2630	3380	4280	-0.829	0.101	-8.2	2.33e-16	8.21e-15
Ccdc36	coiled-coil domain containing 36	46.9	0	7.49	0	0	28.8	-7.97	0.972	-8.2	2.39e-16	8.42e-15
Olfr1160	olfactory receptor 1160	71.6	0	0	0	0	41.8	-8.58	1.05	-8.19	2.6e-16	9.16e-15
Cd164	CD164 antigen	1370	3550	7810	3400	3810	3110	1.37	0.167	8.19	2.66e-16	9.34e-15
Slc44a3	solute carrier family 44, member 3	52.2	519	4090	356	792	941	3.32	0.406	8.19	2.67e-16	9.34e-15
Dync1i1	dynein cytoplasmic 1 intermediate chain 1	51.7	0	6.07	0	0	31.3	-8.11	0.99	-8.19	2.68e-16	9.35e-15
Olfr963	olfactory receptor 963	39.6	0	0	0	0	23.1	-7.72	0.943	-8.19	2.68e-16	9.35e-15
Tkt	transketolase	2250	5640	4910	5060	6610	3520	1.32	0.162	8.18	2.9e-16	1.01e-14
Anxa2	annexin A2	146	858	2780	711	1100	816	2.56	0.313	8.17	2.97e-16	1.03e-14
Olfr568	olfactory receptor 568	38.1	0	0	0	0	22.2	-7.67	0.94	-8.16	3.23e-16	1.12e-14
Plscr1	phospholipid scramblase 1	57.1	439	2400	377	542	599	2.95	0.361	8.16	3.23e-16	1.12e-14
Olfr766-ps1	olfactory receptor 766, pseudogene 1	79.3	0	8.77	0	0	48	-8.73	1.07	-8.15	3.73e-16	1.29e-14
Olfr923	olfactory receptor 923	51.6	0	0	0	0	30.1	-8.1	0.995	-8.14	3.87e-16	1.33e-14
Sat2	spermidine/spermine N1-acetyl transferase 2	1.57	0	85.8	0	0	17.6	-18.7	2.3	-8.13	4.29e-16	1.47e-14
Pon1	paraoxonase 1	456	3020	1270	2610	3720	1190	2.73	0.336	8.12	4.58e-16	1.57e-14
Olfr922	olfactory receptor 922	51.5	0	0	0	0	30	-8.1	0.998	-8.12	4.66e-16	1.6e-14
Sec14l2	SEC14-like lipid binding 2	3210	8710	3530	8850	8480	4490	1.44	0.177	8.12	4.72e-16	1.61e-14
Olfr934	olfactory receptor 934	38.5	0	0	0	0	22.4	-7.68	0.947	-8.11	4.86e-16	1.66e-14
Ier3	immediate early response 3	83	652	969	553	816	382	2.97	0.367	8.1	5.58e-16	1.9e-14
Cldn4	claudin 4	67.6	931	2670	652	1400	765	3.78	0.467	8.1	5.6e-16	1.9e-14
Olfr315	olfactory receptor 315	295	7.52	0	12	0	174	-5.3	0.655	-8.1	5.7e-16	1.93e-14
Hk2	hexokinase 2	107	751	1360	824	629	494	2.81	0.348	8.09	5.79e-16	1.96e-14
Ephb4	Eph receptor B4	12.1	212	2830	211	214	605	4.14	0.511	8.09	5.82e-16	1.97e-14
Olfr935	olfactory receptor 935	60.3	0	8.31	0	0	36.8	-8.33	1.03	-8.09	6.02e-16	2.03e-14
Aqp4	aquaporin 4	377	2390	1310	1860	3280	1010	2.67	0.33	8.09	6.11e-16	2.05e-14
Olfr1036	olfactory receptor 1036	41.7	0	0	0	0	24.3	-7.8	0.964	-8.09	6.13e-16	2.06e-14
Il33	interleukin 33	424	2770	1500	2460	3270	1150	2.71	0.335	8.09	6.2e-16	2.08e-14
Olfr819	olfactory receptor 819	50.3	0	0	0	0	29.3	-8.07	0.998	-8.08	6.29e-16	2.1e-14
Zyx	zyxin	48.5	439	3720	476	378	849	3.19	0.394	8.08	6.34e-16	2.12e-14
Olfr1167	olfactory receptor 1167	120	0	41	0	0	78.1	-9.32	1.16	-8.07	7.06e-16	2.35e-14
Olfr588-ps1	olfactory receptor 588, pseudogene 1	46.4	0	0	0	0	27.1	-7.95	0.986	-8.06	7.85e-16	2.61e-14
Olfr1484	olfactory receptor 1484	188	3.65	1.27	2.2	6.07	111	-5.54	0.688	-8.05	8.03e-16	2.66e-14
Sh3d19	SH3 domain protein D19	60.9	677	935	657	711	368	3.48	0.432	8.04	8.67e-16	2.87e-14
Gsta4	glutathione S-transferase, alpha 4	162	1060	640	791	1520	455	2.71	0.338	8.04	8.96e-16	2.96e-14
Mocos	molybdenum cofactor sulfurase	46.3	458	997	417	526	322	3.3	0.411	8.04	9.07e-16	2.99e-14
Rab27b	RAB27B, member RAS oncogene family	29.6	446	4070	329	641	908	3.91	0.487	8.03	9.76e-16	3.21e-14
Rab44	RAB44, member RAS oncogene family	0	43.4	1330	33.6	59.8	269	8.11	1.01	8.03	9.81e-16	3.22e-14
Galm	galactose mutarotase	824	4650	2910	4040	5660	2080	2.5	0.312	8.01	1.16e-15	3.79e-14
Taar6	trace amine-associated receptor 6	96	1.96	0	3.14	0	56.4	-5.56	0.695	-8	1.21e-15	3.95e-14
Steap2	six transmembrane epithelial antigen of prostate 2	205	986	743	836	1240	483	2.27	0.284	8	1.24e-15	4.05e-14
Pik3r5	phosphoinositide-3-kinase regulatory subunit 5	24.1	408	4700	405	413	1020	4.1	0.513	8	1.26e-15	4.11e-14
Ankrd33b	ankyrin repeat domain 33B	1410	137	616	107	187	972	-3.36	0.42	-8	1.27e-15	4.13e-14
Mllt1	myeloid/lymphoid or mixed-lineage leukemia; translocated to, 1	63.3	500	1600	525	457	458	2.99	0.374	8	1.28e-15	4.15e-14
B2m	beta-2 microglobulin	428	1500	1890	1180	2040	950	1.81	0.226	8	1.28e-15	4.16e-14
Tmc4	transmembrane channel-like gene family 4	61.7	525	2820	427	689	702	3.1	0.388	7.99	1.33e-15	4.29e-14
Olfr243	olfactory receptor 243	36.9	0	0	0	0	21.5	-7.61	0.953	-7.99	1.34e-15	4.34e-14
Olfr575	olfactory receptor 575	42	0	0	0	0	24.5	-7.81	0.977	-7.99	1.35e-15	4.36e-14
2700081O15Rik	RIKEN cDNA 2700081O15 gene	66.2	388	721	282	564	265	2.55	0.319	7.98	1.41e-15	4.55e-14
Olfr1225	olfactory receptor 1225	144	2.92	0	4.68	0	84.9	-5.5	0.688	-7.98	1.42e-15	4.56e-14
Myh14	myosin, heavy polypeptide 14	263	1980	8180	1940	2040	2190	2.92	0.365	7.98	1.42e-15	4.56e-14
Olfr113	olfactory receptor 113	45.8	0	0	0	0	26.7	-7.93	0.995	-7.98	1.51e-15	4.82e-14
Olfr971	olfactory receptor 971	35.1	0	0	0	0	20.5	-7.55	0.947	-7.97	1.55e-15	4.95e-14
Ptprm	protein tyrosine phosphatase, receptor type, M	52.8	643	1850	615	689	534	3.61	0.453	7.97	1.55e-15	4.95e-14
Lrrfip1	leucine rich repeat (in FLII) interacting protein 1	86.3	851	5470	955	678	1300	3.3	0.414	7.97	1.6e-15	5.1e-14
Vamp8	vesicle-associated membrane protein 8	72	550	1450	478	670	447	2.93	0.368	7.96	1.68e-15	5.34e-14
Acadl	acyl-Coenzyme A dehydrogenase, long-chain	37.2	368	1170	389	334	331	3.3	0.415	7.96	1.77e-15	5.59e-14
Selenom	selenoprotein M	2010	600	3600	438	869	2010	-1.75	0.219	-7.95	1.79e-15	5.67e-14
Olfr693	olfactory receptor 693	214	3.75	0	6	0	126	-5.73	0.72	-7.95	1.8e-15	5.67e-14
Olfr651	olfactory receptor 651	61.4	0	3.37	0	0	36.5	-8.36	1.05	-7.95	1.81e-15	5.72e-14
Ephx1	epoxide hydrolase 1, microsomal	1980	6700	3280	5550	8600	3280	1.76	0.221	7.94	1.96e-15	6.17e-14
Otx1	orthodenticle homeobox 1	45.6	459	2500	381	589	615	3.34	0.42	7.94	2e-15	6.27e-14
Olfr138	olfactory receptor 138	379	3.95	2.14	6.32	0	222	-6.52	0.821	-7.94	2.01e-15	6.31e-14
Il17re	interleukin 17 receptor E	31.3	394	204	456	291	146	3.66	0.461	7.94	2.05e-15	6.4e-14
Olfr218	olfactory receptor 218	59.2	0	0	0	0	34.5	-8.3	1.05	-7.94	2.05e-15	6.4e-14
Olfr655	olfactory receptor 655	70.4	0	0	0	0	41.1	-8.56	1.08	-7.93	2.14e-15	6.68e-14
Olfr128	olfactory receptor 128	39.6	3660	12.7	4740	1860	840	6.53	0.825	7.92	2.36e-15	7.33e-14
Olfr632	olfactory receptor 632	89.4	0	0	0	0	52.2	-8.9	1.12	-7.92	2.37e-15	7.37e-14
Olfr1029	olfactory receptor 1029	55.8	0	0	0	0	32.5	-8.22	1.04	-7.92	2.4e-15	7.42e-14
Olfr1317	olfactory receptor 1317	43.6	0	0	0	0	25.5	-7.86	0.993	-7.92	2.4e-15	7.42e-14
Olfr638	olfactory receptor 638	39	0	0	0	0	22.8	-7.71	0.974	-7.91	2.54e-15	7.84e-14
Ckap4	cytoskeleton-associated protein 4	5.78	266	3270	227	331	698	5.53	0.699	7.91	2.62e-15	8.08e-14
Tbr1	T-box brain gene 1	32	0	0	0	0	18.7	-7.41	0.938	-7.91	2.65e-15	8.14e-14
Gstm2	glutathione S-transferase, mu 2	534	2900	1850	2340	3820	1310	2.44	0.309	7.91	2.65e-15	8.15e-14
Aldh1a7	aldehyde dehydrogenase family 1, subfamily A7	205	1410	886	1390	1440	605	2.78	0.352	7.9	2.76e-15	8.46e-14
Camk2n1	calcium/calmodulin-dependent protein kinase II inhibitor 1	304	1950	2760	2700	701	1150	2.68	0.34	7.89	3e-15	9.19e-14
Sult1c1	sulfotransferase family, cytosolic, 1C, member 1	609	4320	1600	3360	5920	1630	2.83	0.358	7.89	3.1e-15	9.47e-14
Jun	jun proto-oncogene	9280	21400	81000	20400	23000	25900	1.2	0.153	7.86	3.75e-15	1.14e-13
Colec12	collectin sub-family member 12	6.31	216	1950	147	331	430	5.1	0.649	7.86	3.81e-15	1.16e-13
Pkp1	plakophilin 1	4.38	273	2930	251	311	633	6	0.764	7.86	3.95e-15	1.2e-13
Olfr1153	olfactory receptor 1153	36.5	0	0	0	0	21.3	-7.6	0.968	-7.85	4.06e-15	1.23e-13
Gcnt1	glucosaminyl (N-acetyl) transferase 1, core 2	51.2	639	3740	502	866	900	3.65	0.465	7.85	4.22e-15	1.28e-13
Ltc4s	leukotriene C4 synthase	2.26	248	3800	165	386	796	6.82	0.871	7.83	4.93e-15	1.49e-13
Olfr616	olfactory receptor 616	44.2	0	0	0	0	25.8	-7.89	1.01	-7.81	5.65e-15	1.7e-13
Pstpip1	proline-serine-threonine phosphatase-interacting protein 1	34.3	449	691	390	548	254	3.73	0.477	7.81	5.66e-15	1.7e-13
Nt5dc3	5'-nucleotidase domain containing 3	470	1190	6040	1280	1060	1710	1.34	0.172	7.81	5.81e-15	1.75e-13
Gm14685	predicted gene 14685	0	9.26	77.3	6.38	14.1	17.1	21.2	2.72	7.81	5.86e-15	1.76e-13
Tnfrsf1a	tumor necrosis factor receptor superfamily, member 1a	55.1	526	2410	419	705	618	3.27	0.418	7.81	5.93e-15	1.78e-13
Olfr814	olfactory receptor 814	53.1	0	0	0	0	31	-8.14	1.04	-7.8	6.28e-15	1.88e-13
Pla2g4a	phospholipase A2, group IVA (cytosolic, calcium-dependent)	6.84	760	8310	544	1120	1790	6.86	0.88	7.8	6.38e-15	1.9e-13
Lyn	LYN proto-oncogene, Src family tyrosine kinase	77.3	689	5330	653	748	1240	3.16	0.405	7.79	6.49e-15	1.93e-13
Dmrta2	doublesex and mab-3 related transcription factor like family A2	77.7	639	2700	549	788	713	3.04	0.39	7.79	6.51e-15	1.94e-13
Olfr559	olfactory receptor 559	27.1	0	0	0	0	15.8	-7.18	0.923	-7.78	7.1e-15	2.11e-13
Vash2	vasohibin 2	0.67	82.7	1770	60.2	120	363	6.81	0.877	7.78	7.54e-15	2.24e-13
Olfr1099	olfactory receptor 1099	321	10.8	0	12.8	7.6	190	-4.87	0.627	-7.77	7.86e-15	2.33e-13
Neu1	neuraminidase 1	3920	2230	1840	2300	2110	3140	-0.82	0.106	-7.77	7.96e-15	2.35e-13
Trpc2	transient receptor potential cation channel, subfamily C, member 2	447	1870	0	1080	3190	677	2.06	0.266	7.77	8.03e-15	2.37e-13
Marcksl1	MARCKS-like 1	527	1960	13500	1390	2910	3360	1.89	0.244	7.76	8.33e-15	2.45e-13
Olfr875	olfactory receptor 875	60.4	0	0	0	0	35.2	-8.33	1.08	-7.75	9.49e-15	2.79e-13
Plcb2	phospholipase C, beta 2	8.46	705	9390	637	818	1990	6.42	0.83	7.73	1.03e-14	3.04e-13
Dgkz	diacylglycerol kinase zeta	57.7	578	3970	689	394	935	3.33	0.431	7.73	1.07e-14	3.13e-13
Nedd4	neural precursor cell expressed, developmentally down-regulated 4	2400	5000	11100	5130	4790	4670	1.06	0.137	7.73	1.12e-14	3.26e-13
4930516K23Rik	RIKEN cDNA 4930516K23 gene	58.8	0	0	0	0	34.3	-8.29	1.07	-7.72	1.16e-14	3.37e-13
Olfr1496	olfactory receptor 1496	35.7	0	0	0	0	20.8	-7.57	0.982	-7.71	1.22e-14	3.57e-13
Tle4	transducin-like enhancer of split 4	60.1	523	4940	556	469	1110	3.12	0.404	7.71	1.24e-14	3.61e-13
Slc4a11	solute carrier family 4, sodium bicarbonate transporter-like, member 11	91.8	798	549	776	835	338	3.12	0.405	7.71	1.29e-14	3.75e-13
Atp1b2	ATPase, Na+/K+ transporting, beta 2 polypeptide	21.8	166	1170	172	155	278	2.93	0.381	7.7	1.32e-14	3.81e-13
Lpgat1	lysophosphatidylglycerol acyltransferase 1	560	2420	2680	2110	2930	1390	2.11	0.274	7.7	1.32e-14	3.83e-13
Prkab1	protein kinase, AMP-activated, beta 1 non-catalytic subunit	44.3	309	1240	300	325	337	2.82	0.366	7.7	1.39e-14	4.01e-13
Ugt8a	UDP galactosyltransferase 8A	14.7	293	1220	123	577	311	4.33	0.563	7.69	1.44e-14	4.14e-13
Pitx1	paired-like homeodomain transcription factor 1	120	670	1020	828	407	417	2.48	0.323	7.69	1.45e-14	4.17e-13
Fads2b	fatty acid desaturase 2B	2.63	103	2090	89.7	126	431	5.29	0.688	7.69	1.48e-14	4.26e-13
Hmx3	H6 homeobox 3	2.71	562	7110	372	878	1510	7.7	1	7.69	1.49e-14	4.28e-13
Arc	activity regulated cytoskeletal-associated protein	46.7	441	2120	405	502	538	3.24	0.422	7.68	1.57e-14	4.49e-13
Entpd3	ectonucleoside triphosphate diphosphohydrolase 3	7.28	410	5280	322	557	1120	5.89	0.766	7.68	1.58e-14	4.51e-13
Olfr648	olfactory receptor 648	43.3	0	0	0	0	25.3	-7.85	1.02	-7.68	1.6e-14	4.56e-13
Nkx6-2	NK6 homeobox 2	0	36.6	621	19.6	64.9	129	7.86	1.02	7.68	1.64e-14	4.67e-13
Rflna	refilin A	0	56.3	622	19.7	117	134	8.49	1.11	7.67	1.79e-14	5.08e-13
Krt25	keratin 25	38.2	0	0	0	0	22.3	-7.67	1	-7.64	2.12e-14	6.03e-13
Stard5	StAR-related lipid transfer (START) domain containing 5	24.8	544	6430	403	780	1390	4.5	0.589	7.64	2.13e-14	6.03e-13
Tekt5	tektin 5	0.768	88.2	1020	52.6	148	219	6.94	0.909	7.63	2.37e-14	6.71e-13
Olfr259	olfactory receptor 259	40.1	0	0	0	0	23.4	-7.74	1.02	-7.62	2.64e-14	7.45e-13
Olfr698	olfactory receptor 698	45.6	0	0	0	0	26.6	-7.93	1.04	-7.61	2.72e-14	7.66e-13
Olfr937	olfactory receptor 937	39.9	0	0	0	0	23.3	-7.73	1.02	-7.61	2.73e-14	7.68e-13
Olfr1293-ps	olfactory receptor 1293, pseudogene	32.2	0	0	0	0	18.8	-7.42	0.975	-7.61	2.77e-14	7.79e-13
Smoc1	SPARC related modular calcium binding 1	1.89	382	6820	313	497	1410	7.68	1.01	7.61	2.81e-14	7.89e-13
Olfr1448	olfactory receptor 1448	272	5.82	0	9.32	0	160	-5.56	0.732	-7.6	2.94e-14	8.24e-13
Wls	wntless WNT ligand secretion mediator	321	1280	1810	1070	1620	823	2	0.263	7.58	3.36e-14	9.41e-13
Olfr141	olfactory receptor 141	34.1	0	0	0	0	19.9	-7.51	0.99	-7.58	3.4e-14	9.51e-13
Olfr918	olfactory receptor 918	53.4	0	9.8	0	0	33.1	-8.16	1.08	-7.58	3.41e-14	9.52e-13
Olfr690	olfactory receptor 690	118	1.04	4.89	1.66	0	70	-6.66	0.878	-7.58	3.42e-14	9.52e-13
Rhoc	ras homolog family member C	119	674	1580	524	924	527	2.51	0.331	7.58	3.47e-14	9.64e-13
Olfr105-ps	olfactory receptor 105, pseudogene	41.1	0	0	0	0	24	-7.78	1.03	-7.57	3.78e-14	1.05e-12
Fam83g	family with sequence similarity 83, member G	133	590	1140	547	663	431	2.15	0.284	7.55	4.21e-14	1.17e-12
Olfr102	olfactory receptor 102	189	4.62	0	7.4	0	112	-5.33	0.706	-7.55	4.26e-14	1.18e-12
Cacnb4	calcium channel, voltage-dependent, beta 4 subunit	103	315	2980	291	356	709	1.62	0.214	7.55	4.39e-14	1.21e-12
Prox1	prospero homeobox 1	3.17	609	9810	538	728	2040	7.6	1.01	7.55	4.51e-14	1.24e-12
Chmp4c	charged multivesicular body protein 4C	19.7	249	812	262	228	225	3.66	0.486	7.54	4.72e-14	1.3e-12
Cdcp1	CUB domain containing protein 1	86.4	673	2920	730	579	768	2.96	0.393	7.54	4.84e-14	1.33e-12
Cd55	CD55 molecule, decay accelerating factor for complement	7900	18900	1430	19800	17400	9090	1.26	0.167	7.53	5.01e-14	1.38e-12
Egfr	epidermal growth factor receptor	23.1	561	3600	484	691	839	4.65	0.618	7.52	5.31e-14	1.45e-12
Hic1	hypermethylated in cancer 1	4.54	0	25.2	0	0	7.54	-20.3	2.7	-7.52	5.51e-14	1.51e-12
Arhgef5	Rho guanine nucleotide exchange factor (GEF) 5	30.1	537	1740	713	244	475	4.17	0.555	7.51	5.98e-14	1.63e-12
Olfr775	olfactory receptor 775	506	12	18.3	19.1	0	302	-5.39	0.718	-7.51	6.08e-14	1.65e-12
Ssh3	slingshot protein phosphatase 3	24.3	341	1050	469	128	294	3.83	0.511	7.51	6.07e-14	1.65e-12
Olfr1416	olfactory receptor 1416	204	4.29	0	6.86	0	120	-5.48	0.73	-7.51	6.13e-14	1.66e-12
Olfr967	olfactory receptor 967	35.4	0	0.0879	0	0	20.7	-7.56	1.01	-7.5	6.18e-14	1.68e-12
Olfr318	olfactory receptor 318	1520	165	41.6	161	173	931	-3.2	0.428	-7.49	7.05e-14	1.91e-12
Olfr1143	olfactory receptor 1143	99.2	1.69	0	2.7	0	58.3	-5.71	0.763	-7.48	7.2e-14	1.95e-12
Galnt15	polypeptide N-acetylgalactosaminyltransferase 15	1360	200	87.4	188	221	853	-2.76	0.369	-7.48	7.33e-14	1.98e-12
Celf2	CUGBP, Elav-like family member 2	140	683	2730	312	1300	764	2.28	0.305	7.48	7.53e-14	2.03e-12
S100a1	S100 calcium binding protein A1	409	1670	2350	1220	2410	1070	2.03	0.271	7.47	7.81e-14	2.1e-12
Olfr572	olfactory receptor 572	29.8	0	0	0	0	17.4	-7.32	0.979	-7.47	7.93e-14	2.13e-12
Efr3b	EFR3 homolog B	11000	5700	622	5760	5610	7810	-0.95	0.127	-7.47	8.02e-14	2.15e-12
Gabrg2	gamma-aminobutyric acid (GABA) A receptor, subunit gamma 2	0	46.2	505	40.7	55.4	109	8.2	1.1	7.47	8.16e-14	2.19e-12
Cyp4b1	cytochrome P450, family 4, subfamily b, polypeptide 1	161	927	598	836	1080	417	2.52	0.338	7.46	8.79e-14	2.35e-12
Olfr1259	olfactory receptor 1259	398	15.8	0	25.4	0	235	-4.67	0.627	-7.46	8.87e-14	2.37e-12
St3gal6	ST3 beta-galactoside alpha-2,3-sialyltransferase 6	106	738	1580	541	1070	533	2.81	0.377	7.46	8.91e-14	2.37e-12
Bmx	BMX non-receptor tyrosine kinase	1.95	398	4880	301	558	1040	7.69	1.03	7.45	9.02e-14	2.4e-12
Pdgfc	platelet-derived growth factor, C polypeptide	22.2	152	659	136	177	175	2.77	0.372	7.45	9.33e-14	2.48e-12
Olfr642	olfactory receptor 642	55.2	0	14.9	0	0	35.1	-8.2	1.1	-7.44	9.95e-14	2.64e-12
Cadps2	Ca2+-dependent activator protein for secretion 2	4480	2000	14100	1680	2530	5800	-1.16	0.157	-7.44	9.98e-14	2.64e-12
Olfr862	olfactory receptor 862	90.3	0	0	0	0	52.6	-8.91	1.2	-7.43	1.05e-13	2.77e-12
Olfr54	olfactory receptor 54	168	2.34	0	3.74	0	98.5	-5.99	0.806	-7.43	1.07e-13	2.84e-12
Slc25a3	solute carrier family 25 (mitochondrial carrier, phosphate carrier), member 3	9120	6050	5410	5920	6270	7720	-0.592	0.0797	-7.43	1.1e-13	2.89e-12
Sema5a	sema domain, seven thrombospondin repeats (type 1 and type 1-like), transmembrane domain (TM) and short cytoplasmic domain, (semaphorin) 5A	11.9	232	2530	223	246	549	4.33	0.584	7.42	1.18e-13	3.12e-12
Olfr467	olfactory receptor 467	46	0	5.76	0	0	28	-7.94	1.07	-7.42	1.19e-13	3.13e-12
4931406C07Rik	RIKEN cDNA 4931406C07 gene	379	1150	957	1030	1340	662	1.6	0.216	7.42	1.2e-13	3.14e-12
Olfr818	olfactory receptor 818	227	4.11	1.5	0	11	134	-5.79	0.781	-7.41	1.23e-13	3.23e-12
Epha6	Eph receptor A6	0	29.8	342	44.4	5.43	73.1	7.57	1.02	7.4	1.31e-13	3.43e-12
Rorc	RAR-related orphan receptor gamma	43.1	310	1990	287	349	480	2.85	0.385	7.4	1.39e-13	3.64e-12
Dnaaf3	dynein, axonemal assembly factor 3	18.6	196	2400	204	184	522	3.4	0.461	7.38	1.63e-13	4.26e-12
Olfr403	olfactory receptor 403	208	7.36	0	3.96	13	123	-4.89	0.664	-7.38	1.64e-13	4.26e-12
Olfr1412	olfactory receptor 1412	1130	10.3	25.1	10.2	10.5	664	-6.76	0.916	-7.37	1.65e-13	4.28e-12
Kndc1	kinase non-catalytic C-lobe domain (KIND) containing 1	10.3	464	6070	444	496	1290	5.49	0.746	7.37	1.75e-13	4.54e-12
Olfr552	olfactory receptor 552	292	7.52	0.857	12	0	172	-5.25	0.713	-7.36	1.81e-13	4.68e-12
Nrarp	Notch-regulated ankyrin repeat protein	36.3	245	867	208	308	244	2.76	0.375	7.36	1.85e-13	4.79e-12
Mmel1	membrane metallo-endopeptidase-like 1	110	4.4	0	0.176	11.4	65.1	-4.8	0.652	-7.35	1.93e-13	4.99e-12
Tsc22d3	TSC22 domain family, member 3	159	415	3500	391	455	866	1.39	0.189	7.35	1.96e-13	5.06e-12
Olfr570	olfactory receptor 570	67.8	0	14.2	0	0	42.3	-8.5	1.16	-7.34	2.16e-13	5.57e-12
Itga3	integrin alpha 3	881	2280	9700	2400	2080	2910	1.37	0.187	7.34	2.2e-13	5.65e-12
Ier2	immediate early response 2	3500	7700	42500	6690	9390	12000	1.14	0.155	7.34	2.22e-13	5.7e-12
Olfr1392	olfactory receptor 1392	836	31.1	0	37.5	20.5	494	-4.75	0.647	-7.33	2.23e-13	5.72e-12
Olfr1023	olfactory receptor 1023	37	0	0	0	0	21.6	-7.61	1.04	-7.33	2.23e-13	5.72e-12
Ctdsp1	CTD (carboxy-terminal domain, RNA polymerase II, polypeptide A) small phosphatase 1	189	613	2840	450	886	798	1.7	0.232	7.33	2.27e-13	5.81e-12
Tgfa	transforming growth factor alpha	46.1	658	1200	855	330	407	3.85	0.525	7.33	2.28e-13	5.81e-12
Ndfip1	Nedd4 family interacting protein 1	13400	5450	3870	4700	6710	9820	-1.3	0.178	-7.33	2.35e-13	5.99e-12
Olfr194	olfactory receptor 194	49.9	0	0	0	0	29.1	-8.05	1.1	-7.33	2.36e-13	6.01e-12
Ociad2	OCIA domain containing 2	37.4	480	3410	402	610	791	3.7	0.505	7.32	2.42e-13	6.16e-12
Olfr685	olfactory receptor 685	423	13.7	0	14.4	12.7	250	-4.99	0.682	-7.32	2.43e-13	6.16e-12
Olfr305	olfactory receptor 305	6.14	612	0	408	951	139	6.66	0.91	7.32	2.48e-13	6.3e-12
Tent5c	terminal nucleotidyltransferase 5C	301	644	5650	543	814	1420	1.1	0.151	7.32	2.51e-13	6.36e-12
2900026A02Rik	RIKEN cDNA 2900026A02 gene	35.5	410	2230	535	202	545	3.53	0.483	7.32	2.56e-13	6.46e-12
Olfr1444	olfactory receptor 1444	29.2	0	0	0	0	17	-7.29	0.996	-7.32	2.57e-13	6.48e-12
Lurap1l	leucine rich adaptor protein 1-like	147	544	532	504	611	310	1.89	0.259	7.31	2.58e-13	6.51e-12
Olfr619	olfactory receptor 619	29.7	0	0	0	0	17.3	-7.31	1	-7.31	2.67e-13	6.72e-12
Cdc42ep1	CDC42 effector protein (Rho GTPase binding) 1	7.67	271	2960	230	339	640	5.14	0.705	7.3	2.93e-13	7.37e-12
S100z	S100 calcium binding protein, zeta	37.3	0.235	2.47	0	0.627	22.3	-7.27	0.996	-7.3	2.96e-13	7.42e-12
Fhdc1	FH2 domain containing 1	79.2	501	3240	545	427	788	2.67	0.366	7.3	2.97e-13	7.45e-12
Olfr1152	olfactory receptor 1152	105	1.44	14.7	2.3	0	64.4	-7.53	1.03	-7.29	3e-13	7.51e-12
Olfr1028	olfactory receptor 1028	57.2	0	4.39	0	0	34.2	-8.25	1.13	-7.28	3.23e-13	8.08e-12
Clic6	chloride intracellular channel 6	1290	4180	5860	3800	4820	2820	1.7	0.233	7.28	3.39e-13	8.45e-12
Col9a3	collagen, type IX, alpha 3	7.02	382	4020	319	488	870	5.81	0.799	7.27	3.46e-13	8.62e-12
Olfr744	olfactory receptor 744	77.5	0	15.1	0	0	48.2	-8.69	1.2	-7.27	3.47e-13	8.62e-12
Chd9	chromodomain helicase DNA binding protein 9	1410	4870	3630	5190	4340	2610	1.79	0.246	7.27	3.5e-13	8.68e-12
Plec	plectin	113	996	11000	938	1090	2430	3.14	0.431	7.27	3.6e-13	8.92e-12
Camk2b	calcium/calmodulin-dependent protein kinase II, beta	48.2	408	5060	374	464	1100	3.1	0.427	7.26	3.75e-13	9.3e-12
Olfr792	olfactory receptor 792	42.9	0	0	0	0	25	-7.84	1.08	-7.26	3.77e-13	9.31e-12
Zc3h12a	zinc finger CCCH type containing 12A	44	514	6440	393	716	1390	3.57	0.491	7.26	3.91e-13	9.64e-12
Olfr441	olfactory receptor 441	28.9	0	0	0	0	16.8	-7.27	1	-7.26	4.01e-13	9.87e-12
Olfr13	olfactory receptor 13	188	2.61	6.1	4.18	0	112	-6.09	0.839	-7.25	4.1e-13	1.01e-11
Itprip	inositol 1,4,5-triphosphate receptor interacting protein	118	486	6320	442	560	1410	2.04	0.282	7.25	4.18e-13	1.03e-11
Olfr351	olfactory receptor 351	35.9	0	0.116	0	0	21	-7.58	1.05	-7.24	4.4e-13	1.08e-11
Tuba1b	tubulin, alpha 1B	1070	2630	8000	2090	3540	2760	1.3	0.18	7.24	4.41e-13	1.08e-11
Elfn1	leucine rich repeat and fibronectin type III, extracellular 1	63.6	0.208	1.77	0.332	0	37.5	-7.7	1.06	-7.24	4.62e-13	1.13e-11
Sox21	SRY (sex determining region Y)-box 21	41.3	343	961	343	341	287	3.05	0.422	7.23	4.84e-13	1.18e-11
Olfr1288	olfactory receptor 1288	31.4	0	0	0	0	18.3	-7.39	1.02	-7.22	5.35e-13	1.31e-11
Ube2s	ubiquitin-conjugating enzyme E2S	13200	7420	3270	7590	7150	9970	-0.828	0.115	-7.22	5.38e-13	1.31e-11
Olfr1018	olfactory receptor 1018	738	21.2	0	33.9	0	435	-5.13	0.712	-7.21	5.42e-13	1.32e-11
Fzd8	frizzled class receptor 8	55.9	435	847	397	500	294	2.96	0.411	7.21	5.52e-13	1.34e-11
Gga2	golgi associated, gamma adaptin ear containing, ARF binding protein 2	132	482	2550	385	643	681	1.87	0.26	7.21	5.67e-13	1.38e-11
Olfr344	olfactory receptor 344	16.2	1050	0	1350	537	243	6.05	0.84	7.21	5.78e-13	1.4e-11
Mmp14	matrix metallopeptidase 14 (membrane-inserted)	51.4	431	1150	455	392	348	3.07	0.426	7.2	5.82e-13	1.41e-11
Olfr1134	olfactory receptor 1134	44.9	0	1.22	0	0	26.4	-7.91	1.1	-7.19	6.45e-13	1.56e-11
Olfr508	olfactory receptor 508	18.1	0	0	0	0	10.5	-6.59	0.917	-7.19	6.5e-13	1.57e-11
Bnip5	BCL2 interacting protein 5	1.16	165	3000	184	134	620	7.1	0.988	7.19	6.56e-13	1.58e-11
Socs3	suppressor of cytokine signaling 3	353	2040	2120	2040	2050	1070	2.53	0.353	7.18	6.94e-13	1.67e-11
Plpp2	phospholipid phosphatase 2	32.7	252	617	255	245	195	2.95	0.41	7.18	6.97e-13	1.67e-11
Dcxr	dicarbonyl L-xylulose reductase	126	938	1150	641	1430	506	2.9	0.404	7.17	7.51e-13	1.8e-11
Olfr576	olfactory receptor 576	40.9	0	0	0	0	23.8	-7.77	1.08	-7.17	7.51e-13	1.8e-11
Pyroxd2	pyridine nucleotide-disulphide oxidoreductase domain 2	2.97	0	50.3	0	0	11.5	-19.7	2.75	-7.17	7.52e-13	1.8e-11
Atp1b1	ATPase, Na+/K+ transporting, beta 1 polypeptide	40100	26000	5380	25700	26400	30200	-0.626	0.0875	-7.16	8.19e-13	1.96e-11
Olfr1054	olfactory receptor 1054	25.8	0	0	0	0	15	-7.1	0.994	-7.15	8.81e-13	2.1e-11
Gstt3	glutathione S-transferase, theta 3	59.9	438	751	481	367	279	2.87	0.402	7.15	8.91e-13	2.12e-11
Olfr23	olfactory receptor 23	34	0	0	0	0	19.8	-7.5	1.05	-7.13	9.85e-13	2.34e-11
Bcl6	B cell leukemia/lymphoma 6	3250	1710	1680	1790	1580	2600	-0.925	0.13	-7.13	1.03e-12	2.44e-11
Man1a	mannosidase 1, alpha	15.3	301	4890	247	390	1030	4.32	0.606	7.13	1.03e-12	2.44e-11
Olfr1276	olfactory receptor 1276	61.1	0.639	0	1.02	0	35.7	-6.76	0.949	-7.12	1.06e-12	2.5e-11
Maob	monoamine oxidase B	43.5	395	255	315	527	163	3.18	0.447	7.12	1.06e-12	2.51e-11
Gm11733	predicted gene 11733	1.99	0	51	0	0	11.1	-19.2	2.7	-7.12	1.08e-12	2.55e-11
Amot	angiomotin	49.7	316	2110	325	302	510	2.68	0.376	7.12	1.08e-12	2.56e-11
Olfr847	olfactory receptor 847	28.6	0	0	0	0	16.7	-7.25	1.02	-7.11	1.15e-12	2.71e-11
Atp13a5	ATPase type 13A5	225	1980	941	1840	2200	754	3.13	0.441	7.11	1.19e-12	2.8e-11
Olfr611	olfactory receptor 611	59.6	0	0	0	0	34.8	-8.31	1.17	-7.1	1.24e-12	2.91e-11
Errfi1	ERBB receptor feedback inhibitor 1	318	869	2670	707	1140	897	1.45	0.204	7.09	1.36e-12	3.2e-11
Resp18	regulated endocrine-specific protein 18	131	3.02	3.56	4.84	0	77.8	-5.4	0.763	-7.08	1.44e-12	3.38e-11
Olfr1357	olfactory receptor 1357	202	2.88	0	4.6	0	118	-6.04	0.854	-7.08	1.46e-12	3.41e-11
Olfr477	olfactory receptor 477	387	11.1	3.09	10.5	12	229	-5.13	0.726	-7.08	1.48e-12	3.47e-11
Tmbim1	transmembrane BAX inhibitor motif containing 1	79.3	494	2450	448	570	631	2.64	0.374	7.07	1.53e-12	3.57e-11
Pax6	paired box 6	79.6	513	3190	608	355	781	2.69	0.381	7.07	1.58e-12	3.69e-11
Olfr901	olfactory receptor 901	84.1	2.05	0	3.28	0	49.5	-5.2	0.737	-7.06	1.68e-12	3.92e-11
Alox5	arachidonate 5-lipoxygenase	10.6	1170	17900	1020	1420	3750	6.83	0.969	7.05	1.75e-12	4.05e-11
Olfr541	olfactory receptor 541	573	7.19	14	0	19.2	338	-6.29	0.892	-7.05	1.79e-12	4.14e-11
Pgm2l1	phosphoglucomutase 2-like 1	32.3	451	5220	323	663	1130	3.8	0.539	7.05	1.81e-12	4.2e-11
Ephb1	Eph receptor B1	58.8	656	441	687	605	266	3.48	0.495	7.04	1.94e-12	4.48e-11
Slfn10-ps	schlafen 10, pseudogene	0.0372	61.5	781	78.9	32.7	166	8.48	1.21	7.04	1.95e-12	4.5e-11
Sorbs3	sorbin and SH3 domain containing 3	119	961	515	926	1020	383	3.01	0.429	7.03	2.12e-12	4.88e-11
Otx2	orthodenticle homeobox 2	143	973	1790	1020	888	648	2.77	0.394	7.03	2.14e-12	4.93e-11
Slc22a17	solute carrier family 22 (organic cation transporter), member 17	8230	4460	3070	4450	4460	6390	-0.886	0.126	-7.02	2.25e-12	5.18e-11
Olfr652	olfactory receptor 652	94.7	1.05	0	1.69	0	55.5	-6.19	0.883	-7.01	2.36e-12	5.42e-11
Ly6g6f	lymphocyte antigen 6 complex, locus G6F	0.159	94.7	1330	52.5	165	280	8.69	1.24	7.01	2.41e-12	5.52e-11
Ano4	anoctamin 4	27.1	0	52.3	0	0	16.1	-7.17	1.02	-7.01	2.43e-12	5.57e-11
Gm32742	predicted gene, 32742	75.1	753	1040	809	660	414	3.33	0.475	7	2.48e-12	5.68e-11
Aox2	aldehyde oxidase 2	891	8440	4290	9090	7370	3230	3.25	0.463	7	2.5e-12	5.71e-11
Tmem163	transmembrane protein 163	36.2	0	78.1	0	0	21.4	-7.59	1.09	-7	2.62e-12	5.98e-11
Olfr1135	olfactory receptor 1135	28.7	0	0	0	0	16.7	-7.26	1.04	-7	2.64e-12	6.02e-11
Fam107a	family with sequence similarity 107, member A	72.3	533	597	501	587	277	2.88	0.412	6.99	2.66e-12	6.05e-11
Slc22a18	solute carrier family 22 (organic cation transporter), member 18	35.9	414	625	334	548	235	3.53	0.505	6.99	2.75e-12	6.25e-11
Olfr139	olfactory receptor 139	32	0	0	0	0	18.6	-7.4	1.06	-6.99	2.79e-12	6.33e-11
Olfr1057	olfactory receptor 1057	54.1	0	8.9	0	0	33.3	-8.17	1.17	-6.99	2.8e-12	6.34e-11
Esrp2	epithelial splicing regulatory protein 2	35.6	489	1890	611	287	496	3.8	0.544	6.98	2.88e-12	6.53e-11
Wnt7b	wingless-type MMTV integration site family, member 7B	71.8	503	249	468	562	202	2.81	0.403	6.98	2.96e-12	6.69e-11
Ptp4a1	protein tyrosine phosphatase 4a1	722	2280	5900	2170	2480	2070	1.66	0.239	6.97	3.19e-12	7.21e-11
Egln3	egl-9 family hypoxia-inducible factor 3	34.7	235	852	225	251	238	2.76	0.396	6.96	3.32e-12	7.48e-11
Aifm3	apoptosis-inducing factor, mitochondrion-associated 3	64.4	628	283	718	478	232	3.29	0.473	6.96	3.34e-12	7.53e-11
Sertad1	SERTA domain containing 1	332	884	6080	688	1210	1570	1.41	0.203	6.95	3.56e-12	8.01e-11
Ildr1	immunoglobulin-like domain containing receptor 1	1050	2140	6160	2090	2230	2290	1.03	0.149	6.95	3.67e-12	8.23e-11
Ldb3	LIM domain binding 3	41.3	333	180	316	362	133	3.01	0.433	6.95	3.7e-12	8.29e-11
Tspan7	tetraspanin 7	33500	17800	1650	18000	17400	23800	-0.911	0.131	-6.95	3.71e-12	8.32e-11
Limd2	LIM domain containing 2	203	863	3150	555	1370	922	2.09	0.301	6.95	3.73e-12	8.35e-11
Olfr822	olfactory receptor 822	56.3	0	25.6	0	0	37.8	-8.23	1.19	-6.95	3.78e-12	8.45e-11
3425401B19Rik	RIKEN cDNA 3425401B19 gene	1.26	272	3200	282	254	684	7.73	1.11	6.94	3.82e-12	8.52e-11
Olfr692	olfactory receptor 692	26.3	0	0	0	0	15.3	-7.13	1.03	-6.94	4e-12	8.92e-11
Olfr1377	olfactory receptor 1377	36.5	0	5.49	0	0	22.3	-7.61	1.1	-6.93	4.15e-12	9.23e-11
Olfr355	olfactory receptor 355	38.4	0	0	0	0	22.4	-7.68	1.11	-6.93	4.2e-12	9.33e-11
Sft2d2	SFT2 domain containing 2	2820	6060	1720	5640	6770	3330	1.11	0.16	6.93	4.33e-12	9.6e-11
Mgat4a	mannoside acetylglucosaminyltransferase 4, isoenzyme A	49.6	767	657	898	549	327	4.02	0.58	6.92	4.41e-12	9.79e-11
Mgll	monoglyceride lipase	191	1400	1000	1410	1380	617	2.88	0.416	6.92	4.45e-12	9.85e-11
Dusp10	dual specificity phosphatase 10	36.4	345	3920	284	447	860	3.25	0.47	6.92	4.61e-12	1.02e-10
Cpt1a	carnitine palmitoyltransferase 1a, liver	83.8	771	1040	915	530	423	3.2	0.463	6.92	4.64e-12	1.02e-10
Tirap	toll-interleukin 1 receptor (TIR) domain-containing adaptor protein	66.8	404	1870	403	405	493	2.6	0.376	6.92	4.65e-12	1.02e-10
Trh	thyrotropin releasing hormone	0.204	47.8	600	49.4	45.1	127	7.57	1.1	6.91	4.96e-12	1.09e-10
Olfr798	olfactory receptor 798	122	3.24	0	0	8.63	72	-5.05	0.732	-6.91	5.01e-12	1.1e-10
Sall1	spalt like transcription factor 1	41.6	468	1350	420	547	390	3.49	0.506	6.9	5.25e-12	1.15e-10
Olfr267	olfactory receptor 267	603	17.1	0	6.6	34.7	356	-5.12	0.743	-6.89	5.56e-12	1.22e-10
Olfr418	olfactory receptor 418	150	5.2	0	8.32	0	88.8	-4.81	0.699	-6.88	5.86e-12	1.28e-10
Hey1	hairy/enhancer-of-split related with YRPW motif 1	250	1120	756	1070	1210	542	2.17	0.315	6.88	5.94e-12	1.3e-10
Slc4a7	solute carrier family 4, sodium bicarbonate cotransporter, member 7	272	1110	5250	1080	1150	1430	2.03	0.295	6.87	6.39e-12	1.4e-10
Olfr606	olfactory receptor 606	19.4	0	0	0	0	11.3	-6.7	0.977	-6.86	6.99e-12	1.53e-10
Olfr577	olfactory receptor 577	50.5	0	3.26	0	0	30.1	-8.07	1.18	-6.86	7.06e-12	1.54e-10
Gclc	glutamate-cysteine ligase, catalytic subunit	880	1950	4690	2060	1760	1860	1.14	0.167	6.86	7.12e-12	1.55e-10
Etv3	ets variant 3	2370	4710	1340	5090	4070	2690	0.993	0.145	6.85	7.38e-12	1.61e-10
Scarb1	scavenger receptor class B, member 1	179	950	1260	817	1170	560	2.41	0.352	6.84	8.05e-12	1.75e-10
Fmo2	flavin containing monooxygenase 2	207	1680	829	1340	2250	656	3.02	0.443	6.83	8.4e-12	1.82e-10
Man2b2	mannosidase 2, alpha B2	231	665	2050	705	597	681	1.51	0.221	6.83	8.47e-12	1.83e-10
Olfr60	olfactory receptor 60	913	24.8	18.7	39.7	0	542	-5.21	0.763	-6.82	8.82e-12	1.91e-10
Svil	supervillin	29.7	499	3020	603	325	715	4.09	0.599	6.82	8.89e-12	1.92e-10
Gadd45g	growth arrest and DNA-damage-inducible 45 gamma	47.9	428	701	311	623	259	3.16	0.463	6.82	9.25e-12	2e-10
Cdh6	cadherin 6	8.04	435	4790	441	425	1030	5.82	0.853	6.81	9.47e-12	2.04e-10
Carhsp1	calcium regulated heat stable protein 1	76	380	2400	332	460	596	2.32	0.341	6.81	9.67e-12	2.08e-10
Snrpb	small nuclear ribonucleoprotein B	4550	2940	2280	2900	3000	3750	-0.63	0.0925	-6.81	9.68e-12	2.08e-10
Sord	sorbitol dehydrogenase	718	2490	1260	2310	2780	1220	1.8	0.264	6.81	9.73e-12	2.09e-10
Slco3a1	solute carrier organic anion transporter family, member 3a1	823	1620	1560	1670	1530	1140	0.975	0.143	6.81	9.77e-12	2.09e-10
Snap25	synaptosomal-associated protein 25	10500	6410	345	6690	5950	7610	-0.71	0.104	-6.81	9.76e-12	2.09e-10
Slc16a1	solute carrier family 16 (monocarboxylic acid transporters), member 1	23.6	193	511	124	309	156	3.03	0.445	6.81	9.8e-12	2.1e-10
Tmem184a	transmembrane protein 184a	36	349	1250	176	637	342	3.28	0.482	6.81	9.86e-12	2.11e-10
Card10	caspase recruitment domain family, member 10	16.2	357	1630	199	620	406	4.48	0.659	6.8	1.06e-11	2.27e-10
Olfr996	olfactory receptor 996	28	0	0	0	0	16.4	-7.23	1.07	-6.78	1.17e-11	2.48e-10
Olfr134	olfactory receptor 134	25.8	0	0	0	0	15	-7.11	1.05	-6.78	1.18e-11	2.5e-10
Olfr31	olfactory receptor 31	458	7.9	30.4	12.5	0.222	275	-5.84	0.861	-6.78	1.18e-11	2.5e-10
Rasef	RAS and EF hand domain containing	33.5	304	1240	336	251	328	3.18	0.47	6.77	1.25e-11	2.65e-10
Olfr1359	olfactory receptor 1359	426	12.3	1.33	19.7	0	252	-5.17	0.764	-6.77	1.27e-11	2.7e-10
Tubb2a	tubulin, beta 2A class IIA	313	915	2420	822	1070	856	1.55	0.229	6.76	1.34e-11	2.84e-10
Cybrd1	cytochrome b reductase 1	133	802	238	747	895	302	2.59	0.384	6.76	1.42e-11	3e-10
Ackr4	atypical chemokine receptor 4	13.3	399	3610	217	703	798	4.91	0.727	6.76	1.42e-11	3e-10
Cd63	CD63 antigen	118	529	1000	408	730	381	2.17	0.321	6.75	1.47e-11	3.08e-10
Clmn	calmin	1260	5190	18800	6560	2900	5550	2.04	0.302	6.75	1.46e-11	3.08e-10
Nrp2	neuropilin 2	4310	8120	783	9010	6650	4470	0.916	0.136	6.75	1.46e-11	3.08e-10
Olfr1	olfactory receptor 1	147	5720	52.7	4270	8150	1370	5.29	0.783	6.75	1.47e-11	3.08e-10
Pkm	pyruvate kinase, muscle	52300	32500	7400	32600	32500	39200	-0.684	0.101	-6.75	1.48e-11	3.1e-10
Irf1	interferon regulatory factor 1	52.2	569	1450	498	687	438	3.45	0.511	6.75	1.49e-11	3.12e-10
Mettl27	methyltransferase like 27	69.2	334	652	343	318	241	2.27	0.336	6.75	1.49e-11	3.12e-10
Tmem158	transmembrane protein 158	17.9	167	770	114	255	197	3.22	0.478	6.75	1.52e-11	3.18e-10
Olfr1480	olfactory receptor 1480	20.7	0	0	0	0	12	-6.79	1.01	-6.74	1.62e-11	3.37e-10
Olfr521	olfactory receptor 521	37.5	0	0	0	0	21.9	-7.65	1.14	-6.73	1.67e-11	3.48e-10
Idh3a	isocitrate dehydrogenase 3 (NAD+) alpha	2710	1350	728	1370	1320	2020	-1.01	0.15	-6.73	1.7e-11	3.55e-10
Ltbr	lymphotoxin B receptor	52.2	421	1790	445	380	473	3.01	0.448	6.73	1.71e-11	3.57e-10
Klhl23	kelch-like 23	44.3	405	599	413	390	232	3.19	0.475	6.72	1.79e-11	3.72e-10
Olfr1472	olfactory receptor 1472	28.7	0	0	0	0	16.7	-7.26	1.08	-6.71	1.9e-11	3.94e-10
Olfr15	olfactory receptor 15	608	15.7	41.2	19.5	9.3	366	-5.27	0.785	-6.71	1.91e-11	3.97e-10
Dsc2	desmocollin 2	81.6	482	614	455	527	274	2.56	0.382	6.71	1.96e-11	4.07e-10
Sik1	salt inducible kinase 1	150	726	9550	615	911	2110	2.27	0.339	6.7	2.02e-11	4.17e-10
Grik4	glutamate receptor, ionotropic, kainate 4	28.9	0	23.6	0	0	21.4	-7.27	1.09	-6.7	2.1e-11	4.34e-10
Arhgap4	Rho GTPase activating protein 4	31.4	903	7380	805	1070	1650	4.86	0.727	6.7	2.16e-11	4.45e-10
Irf7	interferon regulatory factor 7	27.9	199	1770	213	176	405	2.84	0.425	6.69	2.25e-11	4.63e-10
Tsku	tsukushi, small leucine rich proteoglycan	322	2480	1410	2550	2370	1010	2.95	0.441	6.69	2.28e-11	4.7e-10
Plaat3	phospholipase A and acyltransferase 3	252	806	5390	667	1040	1370	1.68	0.251	6.68	2.36e-11	4.86e-10
Mylip	myosin regulatory light chain interacting protein	34.9	248	1690	161	394	405	2.83	0.424	6.68	2.44e-11	5e-10
Spred2	sprouty-related EVH1 domain containing 2	1130	510	871	549	446	941	-1.17	0.175	-6.68	2.46e-11	5.04e-10
Rbm38	RNA binding motif protein 38	45.3	232	1930	269	170	454	2.36	0.353	6.67	2.57e-11	5.25e-10
Olfr710	olfactory receptor 710	18.5	0	0	0	0	10.8	-6.63	0.994	-6.67	2.59e-11	5.3e-10
Olfr130	olfactory receptor 130	540	7.14	2.33	11.4	0	324	-6.2	0.931	-6.67	2.63e-11	5.37e-10
Olfr399	olfactory receptor 399	23.2	0	0	0	0	13.5	-6.95	1.04	-6.66	2.69e-11	5.49e-10
Alas1	aminolevulinic acid synthase 1	917	2900	2430	2810	3040	1650	1.66	0.249	6.65	2.83e-11	5.78e-10
Ets2	E26 avian leukemia oncogene 2, 3' domain	387	1240	4160	1300	1150	1310	1.69	0.254	6.65	2.9e-11	5.9e-10
Ccdc85c	coiled-coil domain containing 85C	323	1150	1460	1160	1150	727	1.84	0.276	6.65	2.99e-11	6.08e-10
Fam126a	family with sequence similarity 126, member A	63	627	1640	754	414	496	3.32	0.499	6.65	2.99e-11	6.08e-10
Olfr1298	olfactory receptor 1298	30.7	0	0	0	0	17.9	-7.36	1.11	-6.64	3.04e-11	6.18e-10
Slc9a2	solute carrier family 9 (sodium/hydrogen exchanger), member 2	42.2	396	1870	441	322	477	3.23	0.487	6.64	3.1e-11	6.27e-10
Tmem131l	transmembrane 131 like	160	725	2940	799	602	826	2.18	0.329	6.63	3.28e-11	6.64e-10
Tmem45b	transmembrane protein 45b	0.719	161	2190	83.1	291	461	8.85	1.33	6.63	3.28e-11	6.64e-10
Olfr59	olfactory receptor 59	243	4.65	0	0	12.4	143	-5.73	0.865	-6.63	3.33e-11	6.73e-10
Nr1d1	nuclear receptor subfamily 1, group D, member 1	228	648	925	522	856	457	1.51	0.227	6.63	3.37e-11	6.8e-10
Il4ra	interleukin 4 receptor, alpha	755	1900	9230	2020	1710	2660	1.33	0.202	6.62	3.62e-11	7.29e-10
Ntn1	netrin 1	88.1	780	1020	830	698	423	3.16	0.477	6.61	3.74e-11	7.53e-10
Olfr829	olfactory receptor 829	28.2	0	0	0	0	16.4	-7.23	1.09	-6.61	3.8e-11	7.64e-10
Fras1	Fraser extracellular matrix complex subunit 1	6.3	171	4240	185	147	865	4.75	0.719	6.6	4e-11	8.03e-10
Chil1	chitinase-like 1	9.16	563	4790	449	752	1060	5.93	0.899	6.6	4.1e-11	8.21e-10
Dnajb1	DnaJ heat shock protein family (Hsp40) member B1	1070	2880	11700	2280	3880	3530	1.43	0.217	6.6	4.14e-11	8.29e-10
Entpd5	ectonucleoside triphosphate diphosphohydrolase 5	1750	4620	6360	3990	5680	3290	1.4	0.212	6.6	4.14e-11	8.29e-10
Mcoln3	mucolipin 3	2140	215	68.7	223	202	1310	-3.32	0.503	-6.6	4.17e-11	8.33e-10
Adh1	alcohol dehydrogenase 1 (class I)	32.4	235	2360	173	340	531	2.86	0.435	6.59	4.44e-11	8.87e-10
Trank1	tetratricopeptide repeat and ankyrin repeat containing 1	30.2	0	0	0	0	17.6	-7.3	1.11	-6.58	4.81e-11	9.59e-10
Cyb5a	cytochrome b5 type A (microsomal)	1150	3130	4220	2710	3830	2190	1.45	0.22	6.58	4.86e-11	9.68e-10
Lcp1	lymphocyte cytosolic protein 1	439	1890	1200	1840	1980	911	2.11	0.321	6.57	4.91e-11	9.76e-10
Olfr1115	olfactory receptor 1115	41	0.33	0	0	0.88	24	-6.42	0.978	-6.57	5.03e-11	1e-09
Luzp1	leucine zipper protein 1	23.7	242	827	236	252	228	3.36	0.512	6.56	5.36e-11	1.06e-09
Olfr723	olfactory receptor 723	106	3.38	0	5.41	0	62.7	-4.96	0.756	-6.56	5.37e-11	1.06e-09
Bcam	basal cell adhesion molecule	146	561	193	648	417	247	1.94	0.295	6.56	5.44e-11	1.08e-09
Etv6	ets variant 6	738	1570	5170	1450	1760	1780	1.09	0.166	6.56	5.56e-11	1.1e-09
Olfr1509	olfactory receptor 1509	832	22	43.4	35.3	0	498	-5.25	0.801	-6.55	5.69e-11	1.12e-09
Mtss1	MTSS I-BAR domain containing 1	279	924	4410	868	1020	1230	1.73	0.264	6.55	5.82e-11	1.15e-09
Chst11	carbohydrate sulfotransferase 11	1790	926	1480	969	856	1540	-0.95	0.145	-6.54	6.11e-11	1.2e-09
Olfr877	olfactory receptor 877	24.3	0	0	0	0	14.2	-7.02	1.07	-6.54	6.17e-11	1.22e-09
Itpr3	inositol 1,4,5-triphosphate receptor 3	18.3	194	2520	259	87.1	544	3.41	0.521	6.54	6.33e-11	1.24e-09
Tmem123	transmembrane protein 123	231	934	1880	775	1200	708	2.02	0.309	6.53	6.72e-11	1.32e-09
Olfr191	olfactory receptor 191	225	8.35	0	13.4	0	133	-4.71	0.722	-6.53	6.79e-11	1.33e-09
Nupr1	nuclear protein transcription regulator 1	80.6	725	412	570	983	288	3.17	0.486	6.52	7.07e-11	1.38e-09
Olfr748	olfactory receptor 748	41.2	0	0	0	0	24.1	-7.78	1.19	-6.52	7.09e-11	1.39e-09
Met	met proto-oncogene	45.7	613	1670	567	690	487	3.76	0.577	6.52	7.17e-11	1.4e-09
Olfr906	olfactory receptor 906	26.8	0	0	0	0	15.6	-7.15	1.1	-6.52	7.19e-11	1.4e-09
Kirrel2	kirre like nephrin family adhesion molecule 2	21100	3310	733	4040	2100	13200	-2.67	0.41	-6.51	7.35e-11	1.43e-09
Slfn9	schlafen 9	8.39	281	2540	238	352	561	5.06	0.778	6.51	7.36e-11	1.43e-09
Mfge8	milk fat globule-EGF factor 8 protein	2220	716	300	646	833	1510	-1.63	0.251	-6.51	7.75e-11	1.51e-09
Rbm47	RNA binding motif protein 47	66.4	804	2190	652	1060	644	3.6	0.553	6.5	7.82e-11	1.52e-09
Sort1	sortilin 1	6560	10600	20000	10100	11300	10100	0.685	0.105	6.5	7.98e-11	1.55e-09
Pebp1	phosphatidylethanolamine binding protein 1	217	912	4050	716	1240	1120	2.07	0.318	6.5	8.19e-11	1.59e-09
Selenbp1	selenium binding protein 1	109	656	748	513	893	355	2.59	0.399	6.5	8.19e-11	1.59e-09
Blnk	B cell linker	57.6	538	3170	487	622	769	3.22	0.496	6.5	8.28e-11	1.6e-09
Fam129a	family with sequence similarity 129, member A	223	1160	644	805	1760	514	2.39	0.368	6.49	8.53e-11	1.65e-09
Plekhg1	pleckstrin homology domain containing, family G (with RhoGef domain) member 1	29.8	279	1530	257	317	378	3.29	0.507	6.49	8.62e-11	1.66e-09
Adgrg2	adhesion G protein-coupled receptor G2	24	585	8340	496	734	1770	4.85	0.749	6.48	9.45e-11	1.82e-09
Cnga3	cyclic nucleotide gated channel alpha 3	18.3	0	0	0	0	10.7	-6.6	1.02	-6.47	9.51e-11	1.83e-09
Gdf11	growth differentiation factor 11	187	1230	704	1370	1000	519	2.72	0.421	6.47	9.88e-11	1.9e-09
Gm3002	predicted gene 3002	1.67	0	269	0	0	53.3	-19	2.93	-6.47	1e-10	1.92e-09
Bcar3	breast cancer anti-estrogen resistance 3	976	419	1140	320	583	884	-1.22	0.188	-6.47	1e-10	1.92e-09
Stk3	serine/threonine kinase 3	96.8	287	809	280	299	278	1.57	0.243	6.46	1.05e-10	2.02e-09
Pqlc3	PQ loop repeat containing	207	1270	1220	961	1790	640	2.62	0.406	6.46	1.06e-10	2.03e-09
Olfr1051	olfactory receptor 1051	23	0	0	0	0	13.4	-6.94	1.07	-6.46	1.08e-10	2.07e-09
Cpd	carboxypeptidase D	1240	2390	4740	2030	3000	2180	0.942	0.146	6.45	1.09e-10	2.07e-09
Osbpl1a	oxysterol binding protein-like 1A	4170	6240	2250	6450	5890	4250	0.584	0.0905	6.45	1.11e-10	2.13e-09
Olfr1043	olfactory receptor 1043	42.6	0	10.3	0	0	26.9	-7.83	1.22	-6.44	1.16e-10	2.21e-09
Epb41l4b	erythrocyte membrane protein band 4.1 like 4b	2350	3730	1400	4040	3200	2470	0.665	0.103	6.44	1.21e-10	2.3e-09
Reep5	receptor accessory protein 5	88.2	662	1620	428	1050	515	2.92	0.453	6.44	1.21e-10	2.3e-09
Bpifb3	BPI fold containing family B, member 3	2080	349	3460	280	464	1960	-2.58	0.401	-6.43	1.26e-10	2.4e-09
Mapt	microtubule-associated protein tau	209	888	760	791	1050	467	2.09	0.325	6.43	1.28e-10	2.43e-09
Olfr250	olfactory receptor 250	43.7	0	0	0	0	25.5	-7.87	1.22	-6.43	1.28e-10	2.44e-09
Hexim1	hexamethylene bis-acetamide inducible 1	618	1380	8590	1070	1890	2340	1.16	0.18	6.43	1.31e-10	2.48e-09
Fxyd2	FXYD domain-containing ion transport regulator 2	877	27.6	56.1	32.7	19	529	-5	0.779	-6.42	1.33e-10	2.51e-09
Fbxl21	F-box and leucine-rich repeat protein 21	0.533	95	794	43	182	176	7.36	1.15	6.42	1.34e-10	2.52e-09
Ddr1	discoidin domain receptor family, member 1	339	1030	1780	1020	1050	773	1.6	0.25	6.41	1.41e-10	2.66e-09
Litaf	LPS-induced TN factor	50.1	336	2890	265	456	665	2.76	0.431	6.41	1.47e-10	2.76e-09
Ssx2ip	synovial sarcoma, X 2 interacting protein	7240	3800	4260	3870	3680	5900	-0.93	0.145	-6.41	1.5e-10	2.82e-09
Olfr978	olfactory receptor 978	26.4	0	0	0	0	15.4	-7.14	1.11	-6.41	1.5e-10	2.83e-09
Emx1	empty spiracles homeobox 1	34	0	3.37	0	0	20.5	-7.5	1.17	-6.4	1.55e-10	2.9e-09
Vegfa	vascular endothelial growth factor A	29.7	467	6090	465	469	1310	3.99	0.624	6.4	1.55e-10	2.91e-09
Klrb1c	killer cell lectin-like receptor subfamily B member 1C	0	117	1020	43.2	240	225	9.54	1.49	6.4	1.56e-10	2.92e-09
Pdgfd	platelet-derived growth factor, D polypeptide	0.286	64.7	285	80.1	39	69.9	7.97	1.25	6.4	1.56e-10	2.92e-09
Olfr587-ps1	olfactory receptor 587, pseudogene 1	23.1	0	0	0	0	13.5	-6.95	1.09	-6.4	1.57e-10	2.94e-09
Olfr894	olfactory receptor 894	37.2	0	16.3	0	0	24.9	-7.63	1.19	-6.39	1.61e-10	3e-09
Olfr368	olfactory receptor 368	130	6.95	0	11.1	0	77.1	-4.21	0.658	-6.39	1.62e-10	3.02e-09
Srf	serum response factor	599	1620	15300	1530	1780	3680	1.44	0.225	6.39	1.63e-10	3.05e-09
Dock1	dedicator of cytokinesis 1	46.3	465	2790	487	429	673	3.34	0.522	6.39	1.69e-10	3.15e-09
Ubl3	ubiquitin-like 3	9580	5550	2000	6020	4760	7210	-0.788	0.123	-6.39	1.69e-10	3.15e-09
Pld1	phospholipase D1	11.6	276	1500	305	228	360	4.64	0.727	6.38	1.73e-10	3.21e-09
Tek	TEK receptor tyrosine kinase	5.2	210	2140	227	181	467	5.34	0.836	6.38	1.78e-10	3.3e-09
Abcc3	ATP-binding cassette, sub-family C (CFTR/MRP), member 3	263	1460	2000	1380	1610	867	2.48	0.39	6.38	1.8e-10	3.35e-09
Synm	synemin, intermediate filament protein	77.6	452	154	510	356	176	2.55	0.399	6.38	1.83e-10	3.39e-09
Rpp25	ribonuclease P/MRP 25 subunit	1.38	0	107	0	0	21.5	-18.7	2.93	-6.37	1.85e-10	3.42e-09
Ephb6	Eph receptor B6	26.8	835	8580	680	1090	1870	5.02	0.789	6.36	2.01e-10	3.72e-09
Olfr212	olfactory receptor 212	1130	45.1	57.3	37.8	57.3	681	-4.65	0.732	-6.36	2.03e-10	3.75e-09
Olfr420	olfactory receptor 420	50.5	0	0	0	0	29.5	-8.08	1.27	-6.35	2.13e-10	3.93e-09
Olfr799	olfactory receptor 799	195	9.94	0	15.9	0	116	-4.27	0.672	-6.35	2.22e-10	4.09e-09
Olfr1297	olfactory receptor 1297	438	18.6	4.11	12.6	28.7	261	-4.55	0.717	-6.34	2.27e-10	4.17e-09
Rai1	retinoic acid induced 1	143	942	2660	948	933	811	2.72	0.429	6.34	2.29e-10	4.21e-09
Olfr734	olfactory receptor 734	135	5.88	0	9.4	0	80.1	-4.6	0.727	-6.33	2.43e-10	4.45e-09
Cryl1	crystallin, lambda 1	231	1420	1360	1090	1970	714	2.62	0.413	6.33	2.44e-10	4.46e-09
Olfr566	olfactory receptor 566	53	0	0	0	0	30.9	-8.14	1.29	-6.33	2.44e-10	4.46e-09
Rab11fip1	RAB11 family interacting protein 1 (class I)	2620	4560	8370	4910	3970	4170	0.801	0.126	6.33	2.46e-10	4.5e-09
Olfr763	olfactory receptor 763	75.8	3.18	0	5.08	0	44.9	-4.54	0.718	-6.33	2.47e-10	4.51e-09
Olfr299	olfactory receptor 299	13.1	651	0	373	1110	152	5.67	0.897	6.33	2.51e-10	4.58e-09
Cryab	crystallin, alpha B	74.6	467	448	411	560	235	2.65	0.419	6.32	2.61e-10	4.76e-09
Olfr1020	olfactory receptor 1020	135	3.39	0	5.42	0	79.7	-5.37	0.851	-6.32	2.68e-10	4.88e-09
Acsm3	acyl-CoA synthetase medium-chain family member 3	36.3	494	1140	437	589	352	3.79	0.601	6.31	2.86e-10	5.2e-09
Nav2	neuron navigator 2	70.1	842	12400	844	838	2640	3.59	0.57	6.31	2.88e-10	5.23e-09
Olfr1474	olfactory receptor 1474	26	0	0	0	0	15.2	-7.12	1.13	-6.3	2.9e-10	5.28e-09
Swap70	SWA-70 protein	61.5	448	670	527	316	266	2.86	0.454	6.3	2.91e-10	5.28e-09
Tmem63a	transmembrane protein 63a	75.9	560	1320	479	696	425	2.89	0.458	6.3	2.91e-10	5.28e-09
Zfp703	zinc finger protein 703	88.6	426	1420	494	311	423	2.27	0.36	6.3	2.98e-10	5.4e-09
Olfr1014	olfactory receptor 1014	98.1	1.26	2.06	2.02	0	57.9	-6.1	0.969	-6.3	3.05e-10	5.52e-09
Acsf2	acyl-CoA synthetase family member 2	86.4	491	688	676	183	293	2.47	0.393	6.29	3.09e-10	5.58e-09
Cldn10	claudin 10	16.9	200	1100	181	232	267	3.58	0.569	6.29	3.12e-10	5.62e-09
Olfr954	olfactory receptor 954	75.1	1.79	0	2.86	0	44.2	-5.16	0.82	-6.29	3.13e-10	5.65e-09
Srebf2	sterol regulatory element binding factor 2	3040	5560	13900	4910	6660	5710	0.87	0.138	6.29	3.19e-10	5.74e-09
Rab37	RAB37, member RAS oncogene family	688	87.5	200	90.4	82.8	459	-2.97	0.472	-6.29	3.23e-10	5.8e-09
Rims4	regulating synaptic membrane exocytosis 4	19.7	0	0	0	0	11.5	-6.72	1.07	-6.29	3.26e-10	5.87e-09
Meis2	Meis homeobox 2	49.4	407	924	368	471	299	3.06	0.487	6.28	3.32e-10	5.96e-09
Rreb1	ras responsive element binding protein 1	60.2	449	2700	580	232	660	2.91	0.464	6.28	3.33e-10	5.97e-09
Ubc	ubiquitin C	20300	35200	162000	30800	42500	51200	0.79	0.126	6.28	3.34e-10	5.99e-09
Flvcr2	feline leukemia virus subgroup C cellular receptor 2	0.829	96.4	717	80.8	122	161	6.77	1.08	6.28	3.4e-10	6.09e-09
F2r	coagulation factor II (thrombin) receptor	126	711	1580	749	647	539	2.5	0.398	6.28	3.46e-10	6.18e-09
Olfr678	olfactory receptor 678	29	0	0	0	0	16.9	-7.27	1.16	-6.27	3.52e-10	6.28e-09
Olfr292	olfactory receptor 292	3.61	959	4.29	526	1680	216	8.05	1.28	6.27	3.56e-10	6.35e-09
Olfr828	olfactory receptor 828	29.9	0	0	0	0	17.4	-7.32	1.17	-6.27	3.61e-10	6.44e-09
Olfr279	olfactory receptor 279	1180	106	29.1	82.3	145	720	-3.49	0.556	-6.27	3.63e-10	6.46e-09
Ugdh	UDP-glucose dehydrogenase	1090	3530	2000	2770	4780	1810	1.7	0.271	6.26	3.73e-10	6.63e-09
Olfr178	olfactory receptor 178	31.6	0	0	0	0	18.5	-7.4	1.18	-6.26	3.74e-10	6.64e-09
Lzts2	leucine zipper, putative tumor suppressor 2	34.2	285	2870	309	245	641	3.06	0.489	6.26	3.75e-10	6.65e-09
Aqp5	aquaporin 5	171	996	880	775	1370	492	2.54	0.406	6.26	3.84e-10	6.81e-09
Lrp2	low density lipoprotein receptor-related protein 2	185	1610	1300	1550	1690	717	3.12	0.499	6.26	3.96e-10	7.01e-09
Slc23a2	solute carrier family 23 (nucleobase transporters), member 2	596	2090	2530	1780	2600	1300	1.81	0.29	6.25	4.01e-10	7.09e-09
Zfp503	zinc finger protein 503	136	589	2900	615	546	774	2.11	0.338	6.25	4.14e-10	7.32e-09
Tcf12	transcription factor 12	959	1840	3490	1980	1600	1650	0.937	0.15	6.25	4.18e-10	7.38e-09
Calml4	calmodulin-like 4	87.5	668	645	614	760	325	2.93	0.47	6.25	4.22e-10	7.44e-09
Sox8	SRY (sex determining region Y)-box 8	38.5	228	1420	161	339	350	2.58	0.413	6.25	4.24e-10	7.46e-09
Olfr51	olfactory receptor 51	24.3	0	0	0	0	14.2	-7.02	1.12	-6.24	4.4e-10	7.74e-09
Olfr557	olfactory receptor 557	52.7	1.45	0	2.32	0	31.1	-4.96	0.795	-6.24	4.4e-10	7.74e-09
Agr2	anterior gradient 2	138	882	417	666	1240	358	2.68	0.429	6.24	4.43e-10	7.77e-09
Efnb2	ephrin B2	59	411	1950	370	479	505	2.81	0.451	6.24	4.45e-10	7.79e-09
Klf9	Kruppel-like factor 9	281	651	1840	668	622	667	1.21	0.194	6.24	4.45e-10	7.79e-09
Itpkb	inositol 1,4,5-trisphosphate 3-kinase B	3310	1110	770	1220	930	2330	-1.58	0.253	-6.24	4.52e-10	7.9e-09
Olfr921	olfactory receptor 921	285	12.4	0	19.8	0	169	-4.51	0.724	-6.23	4.67e-10	8.17e-09
Tgif1	TGFB-induced factor homeobox 1	50.2	273	517	297	233	190	2.44	0.392	6.21	5.14e-10	8.98e-09
Aip	aryl-hydrocarbon receptor-interacting protein	1990	921	537	930	906	1470	-1.11	0.179	-6.21	5.38e-10	9.38e-09
Aldoc	aldolase C, fructose-bisphosphate	444	1160	2270	1070	1300	958	1.38	0.223	6.21	5.43e-10	9.47e-09
Gpm6b	glycoprotein m6b	398	1360	711	1350	1380	673	1.77	0.286	6.2	5.49e-10	9.55e-09
Sorcs2	sortilin-related VPS10 domain containing receptor 2	15.7	279	4950	241	342	1030	4.23	0.681	6.2	5.49e-10	9.55e-09
Tead3	TEA domain family member 3	20	239	878	291	153	236	3.67	0.591	6.2	5.5e-10	9.55e-09
Taar3	trace amine-associated receptor 3	22.7	0	0	0	0	13.2	-6.92	1.12	-6.2	5.58e-10	9.69e-09
Spint1	serine protease inhibitor, Kunitz type 1	149	651	2300	682	600	679	2.13	0.343	6.2	5.59e-10	9.7e-09
Olfr742	olfactory receptor 742	997	37.1	27.1	43.9	25.8	596	-4.75	0.767	-6.2	5.81e-10	1.01e-08
Serinc5	serine incorporator 5	102	845	1010	935	694	444	3.05	0.492	6.2	5.81e-10	1.01e-08
Ptprf	protein tyrosine phosphatase, receptor type, F	1190	3680	15600	3940	3240	4540	1.63	0.264	6.19	5.96e-10	1.03e-08
Mrpl23	mitochondrial ribosomal protein L23	49.8	0.342	39.4	0.547	0	36.8	-7.4	1.2	-6.19	6.02e-10	1.04e-08
Patz1	POZ (BTB) and AT hook containing zinc finger 1	298	761	4210	822	660	1160	1.35	0.219	6.18	6.32e-10	1.09e-08
Gm6565	predicted gene 6565	44.5	37.8	0	60.4	0	9.28	-22.7	3.67	-6.18	6.55e-10	1.13e-08
Tspan8	tetraspanin 8	21.8	189	1490	184	198	344	3.11	0.503	6.17	6.8e-10	1.17e-08
Glb1l2	galactosidase, beta 1-like 2	21100	13800	3110	13900	13800	16000	-0.608	0.0986	-6.16	7.07e-10	1.22e-08
Man2a1	mannosidase 2, alpha 1	40.7	427	3310	294	649	763	3.42	0.555	6.16	7.28e-10	1.25e-08
Prkacb	protein kinase, cAMP dependent, catalytic, beta	5970	2860	3150	2960	2710	4730	-1.06	0.172	-6.16	7.39e-10	1.27e-08
Thsd7a	thrombospondin, type I, domain containing 7A	141	11.4	288	13.5	7.9	141	-3.63	0.589	-6.16	7.51e-10	1.29e-08
Trim35	tripartite motif-containing 35	6780	4070	801	3910	4340	5010	-0.735	0.12	-6.15	7.61e-10	1.3e-08
Olfr672	olfactory receptor 672	380	20.4	0	17.1	25.8	226	-4.22	0.686	-6.15	7.62e-10	1.3e-08
Ech1	enoyl coenzyme A hydratase 1, peroxisomal	2800	1400	1650	1380	1430	2260	-1	0.163	-6.15	7.65e-10	1.31e-08
Mapk8ip1	mitogen-activated protein kinase 8 interacting protein 1	19400	12800	1380	13000	12400	14400	-0.6	0.0976	-6.15	7.66e-10	1.31e-08
Als2cl	ALS2 C-terminal like	2.35	130	1050	152	93.8	235	5.77	0.937	6.15	7.74e-10	1.32e-08
Adra2a	adrenergic receptor, alpha 2a	2.28	270	3130	188	407	671	6.89	1.12	6.15	7.87e-10	1.34e-08
Syt5	synaptotagmin V	1510	476	896	443	530	1160	-1.67	0.272	-6.14	8.01e-10	1.36e-08
Tmcc1	transmembrane and coiled coil domains 1	1810	2950	1270	3130	2650	1960	0.704	0.115	6.13	8.63e-10	1.47e-08
Olfr615	olfactory receptor 615	104	3.81	0	6.1	0	61.5	-4.8	0.784	-6.13	8.84e-10	1.5e-08
Ren1	renin 1 structural	0	6	38.6	0	16	8.84	20.7	3.37	6.13	8.88e-10	1.51e-08
Folr1	folate receptor 1 (adult)	6.8	375	4360	295	507	935	5.83	0.952	6.12	9.24e-10	1.57e-08
Kcnmb3	potassium large conductance calcium-activated channel, subfamily M, beta member 3	2670	131	56.9	145	107	1630	-4.35	0.711	-6.12	9.33e-10	1.58e-08
Cd79b	CD79B antigen	0.654	56.8	928	55.8	58.5	194	6.44	1.05	6.12	9.51e-10	1.61e-08
Olfr630	olfactory receptor 630	18.7	0	0	0	0	10.9	-6.64	1.09	-6.12	9.51e-10	1.61e-08
Olfr628	olfactory receptor 628	37.2	0	0	0	0	21.7	-7.63	1.25	-6.12	9.55e-10	1.61e-08
Olfr142	olfactory receptor 142	36.4	1720	3.77	698	3430	405	5.57	0.91	6.12	9.58e-10	1.62e-08
Olfr640	olfactory receptor 640	367	11.2	1.01	18	0	217	-5.01	0.822	-6.1	1.06e-09	1.79e-08
Ormdl3	ORM1-like 3 (S. cerevisiae)	14900	9670	1600	10100	8960	11200	-0.627	0.103	-6.1	1.07e-09	1.8e-08
Olfr846	olfactory receptor 846	30.2	0	0	0	0	17.6	-7.33	1.2	-6.1	1.08e-09	1.82e-08
Rapgef4	Rap guanine nucleotide exchange factor (GEF) 4	0.589	135	380	174	71	104	7.67	1.26	6.1	1.08e-09	1.82e-08
Olfr551	olfactory receptor 551	67.1	1.02	0	1.63	0	39.4	-5.83	0.957	-6.09	1.14e-09	1.92e-08
Fam129b	family with sequence similarity 129, member B	1610	2500	5380	2620	2300	2540	0.639	0.105	6.09	1.16e-09	1.94e-08
Nfib	nuclear factor I/B	1880	4810	2810	5920	2960	2710	1.35	0.222	6.08	1.17e-09	1.95e-08
Olfr1102	olfactory receptor 1102	19.5	0	0	0	0	11.4	-6.7	1.1	-6.08	1.17e-09	1.96e-08
Frat2	frequently rearranged in advanced T cell lymphomas 2	91.9	280	1110	293	260	332	1.61	0.265	6.08	1.2e-09	2.01e-08
Zfp935	zinc finger protein 935	0	11.8	149	0	31.4	31.5	21.6	3.55	6.08	1.23e-09	2.06e-08
Dusp5	dual specificity phosphatase 5	1440	2840	15700	2520	3350	4520	0.973	0.16	6.06	1.34e-09	2.24e-08
Olfr985	olfactory receptor 985	37.6	0	32.6	0	0	28.3	-7.65	1.26	-6.06	1.36e-09	2.27e-08
Eps8l2	EPS8-like 2	4.38	211	983	205	221	241	5.76	0.951	6.06	1.37e-09	2.29e-08
Atp8a1	ATPase, aminophospholipid transporter (APLT), class I, type 8A, member 1	47.6	563	5340	370	885	1190	3.58	0.592	6.06	1.39e-09	2.32e-08
Adamts8	a disintegrin-like and metallopeptidase (reprolysin type) with thrombospondin type 1 motif, 8	0	9.4	24.7	4.16	18.1	6.91	21.3	3.52	6.05	1.43e-09	2.38e-08
Sct	secretin	0.208	43.3	583	24.9	74	123	7.42	1.23	6.05	1.45e-09	2.41e-08
OR5BS1P	olfactory receptor 240, pseudogene 1	3180	360	26.3	217	598	1940	-3.14	0.52	-6.05	1.49e-09	2.48e-08
Olfr221	olfactory receptor 221	68.4	3.46	0	5.54	0	40.7	-4.52	0.749	-6.04	1.55e-09	2.58e-08
Diaph1	diaphanous related formin 1	1550	3330	3820	2880	4070	2390	1.1	0.181	6.04	1.57e-09	2.6e-08
Olfr724	olfactory receptor 724	65	1.07	2.76	1.71	0	38.7	-5.94	0.985	-6.03	1.67e-09	2.77e-08
Bmp6	bone morphogenetic protein 6	991	4050	67.3	3800	4470	1490	2.03	0.337	6.02	1.7e-09	2.81e-08
Pknox1	Pbx/knotted 1 homeobox	2620	1250	1460	1340	1110	2090	-1.07	0.177	-6.02	1.72e-09	2.83e-08
Muc4	mucin 4	86.2	956	712	808	1200	401	3.48	0.578	6.01	1.87e-09	3.09e-08
Olfr1228	olfactory receptor 1228	533	5320	35.4	5730	4630	1500	3.32	0.552	6.01	1.88e-09	3.09e-08
Cdh22	cadherin 22	47.5	500	2.63	419	636	139	3.39	0.565	6.01	1.9e-09	3.13e-08
Zfp467	zinc finger protein 467	190	638	1280	475	910	501	1.75	0.291	6.01	1.9e-09	3.13e-08
Efna5	ephrin A5	2510	9420	213	9560	9180	3600	1.91	0.318	6	1.94e-09	3.19e-08
Fgfr1	fibroblast growth factor receptor 1	109	731	1570	504	1110	531	2.75	0.459	6	1.96e-09	3.22e-08
Olfr571	olfactory receptor 571	670	70.6	2.18	104	14.9	404	-3.57	0.595	-6	2e-09	3.29e-08
Sfrp1	secreted frizzled-related protein 1	93.5	781	611	742	845	347	3.06	0.511	6	2.03e-09	3.33e-08
Lrrc3b	leucine rich repeat containing 3B	1900	221	62.1	193	268	1170	-3.1	0.518	-5.99	2.11e-09	3.45e-08
Olfr548-ps1	olfactory receptor 548, pseudogene 1	16.5	0	0	0	0	9.62	-6.46	1.08	-5.99	2.16e-09	3.54e-08
Dipk1b	divergent protein kinase domain 1B	103	2.05	23.6	3.28	0	65	-5.62	0.94	-5.98	2.17e-09	3.54e-08
Ephb2	Eph receptor B2	25	258	1950	272	234	451	3.42	0.571	5.98	2.17e-09	3.54e-08
Mtfr1	mitochondrial fission regulator 1	181	409	1230	385	449	436	1.18	0.197	5.98	2.2e-09	3.59e-08
Trp53inp2	transformation related protein 53 inducible nuclear protein 2	4780	2840	2530	3320	2030	3910	-0.756	0.126	-5.98	2.2e-09	3.59e-08
Satb1	special AT-rich sequence binding protein 1	201	623	2740	704	489	789	1.61	0.27	5.98	2.23e-09	3.63e-08
Acsl3	acyl-CoA synthetase long-chain family member 3	482	1210	5520	974	1610	1630	1.33	0.223	5.97	2.37e-09	3.85e-08
Cdv3	carnitine deficiency-associated gene expressed in ventricle 3	644	1390	2730	1380	1410	1220	1.11	0.186	5.97	2.38e-09	3.86e-08
Pnrc1	proline-rich nuclear receptor coactivator 1	1970	3100	18100	2810	3590	5350	0.652	0.109	5.97	2.39e-09	3.88e-08
Olfr211	olfactory receptor 211	895	40.7	18.3	57.8	12.3	535	-4.48	0.752	-5.97	2.44e-09	3.96e-08
Rara	retinoic acid receptor, alpha	264	716	4150	714	720	1120	1.44	0.242	5.96	2.57e-09	4.17e-08
Barx2	BarH-like homeobox 2	1.52	0	20	0	0	4.78	-18.8	3.16	-5.95	2.68e-09	4.34e-08
Olfr313	olfactory receptor 313	18.7	0	0	0	0	10.9	-6.64	1.12	-5.95	2.7e-09	4.37e-08
Acadm	acyl-Coenzyme A dehydrogenase, medium chain	495	1680	1710	1690	1660	993	1.76	0.296	5.95	2.75e-09	4.44e-08
Inppl1	inositol polyphosphate phosphatase-like 1	317	935	4350	957	898	1240	1.57	0.264	5.94	2.79e-09	4.5e-08
Cacng4	calcium channel, voltage-dependent, gamma subunit 4	654	1680	1660	1470	2050	1080	1.37	0.23	5.94	2.8e-09	4.51e-08
Ctnnal1	catenin (cadherin associated protein), alpha-like 1	52.3	455	954	380	579	317	3.13	0.528	5.94	2.85e-09	4.59e-08
Ggt7	gamma-glutamyltransferase 7	890	2380	1780	2380	2390	1390	1.42	0.239	5.94	2.91e-09	4.69e-08
Mctp1	multiple C2 domains, transmembrane 1	0.837	57.5	997	51.8	67	207	6.02	1.01	5.94	2.93e-09	4.71e-08
Olfr979	olfactory receptor 979	19.1	0	0	0	0	11.1	-6.66	1.12	-5.93	2.98e-09	4.79e-08
Aox4	aldehyde oxidase 4	1.81	235	3740	188	312	781	7.01	1.18	5.93	3.04e-09	4.89e-08
Olfr837	olfactory receptor 837	27.3	0.695	0	0	1.85	16.1	-6.61	1.12	-5.92	3.16e-09	5.06e-08
Ptpn18	protein tyrosine phosphatase, non-receptor type 18	81	528	6110	318	878	1350	2.73	0.461	5.92	3.22e-09	5.16e-08
Hdac9	histone deacetylase 9	2980	1660	980	1830	1390	2300	-0.843	0.142	-5.92	3.29e-09	5.27e-08
Olfr721-ps1	olfactory receptor 721, pseudogene 1	666	42.1	40.7	48.7	31.1	406	-3.98	0.674	-5.91	3.34e-09	5.33e-08
Prkcb	protein kinase C, beta	12.6	203	3200	242	137	674	4.09	0.693	5.9	3.59e-09	5.73e-08
Idi1	isopentenyl-diphosphate delta isomerase	449	1010	5540	1030	981	1570	1.17	0.198	5.9	3.63e-09	5.79e-08
Lypd2	Ly6/Plaur domain containing 2	154	609	816	498	794	383	1.99	0.337	5.9	3.67e-09	5.86e-08
Ilf2	interleukin enhancer binding factor 2	3520	2300	1790	2170	2510	2910	-0.618	0.105	-5.89	3.81e-09	6.07e-08
Amotl1	angiomotin-like 1	47.2	515	227	456	615	186	3.44	0.585	5.89	3.85e-09	6.13e-08
Fasn	fatty acid synthase	190	734	8480	620	923	1920	1.96	0.332	5.89	3.93e-09	6.25e-08
Myo1e	myosin IE	747	1220	4420	1220	1220	1570	0.707	0.12	5.89	3.94e-09	6.26e-08
Tfcp2l1	transcription factor CP2-like 1	53.5	393	3320	304	542	764	2.88	0.49	5.88	4e-09	6.35e-08
Olfr251	olfactory receptor 251	31.4	0	7.77	0	0	19.8	-7.38	1.26	-5.88	4.01e-09	6.35e-08
A4galt	alpha 1,4-galactosyltransferase	2.1	105	884	143	43.5	197	5.61	0.954	5.87	4.23e-09	6.7e-08
Fgfrl1	fibroblast growth factor receptor-like 1	17.6	267	836	301	211	232	3.92	0.667	5.87	4.24e-09	6.7e-08
Olfr1094	olfactory receptor 1094	14.5	0	0	0	0	8.45	-6.27	1.07	-5.87	4.26e-09	6.74e-08
Wdfy2	WD repeat and FYVE domain containing 2	4510	6480	1260	6720	6080	4320	0.523	0.0891	5.87	4.31e-09	6.8e-08
Olfr484	olfactory receptor 484	109	4.2	0	0	11.2	64.2	-4.59	0.781	-5.87	4.32e-09	6.82e-08
Tuba4a	tubulin, alpha 4A	1450	640	2800	624	665	1530	-1.18	0.202	-5.87	4.39e-09	6.93e-08
Ucp2	uncoupling protein 2 (mitochondrial, proton carrier)	13400	8620	8880	7970	9680	11500	-0.639	0.109	-5.86	4.52e-09	7.11e-08
Blvrb	biliverdin reductase B (flavin reductase (NADPH))	165	840	868	902	735	452	2.35	0.401	5.86	4.59e-09	7.22e-08
Olfr671	olfactory receptor 671	30.5	0	0	0	0	17.8	-7.35	1.25	-5.85	4.79e-09	7.53e-08
Tnfrsf8	tumor necrosis factor receptor superfamily, member 8	0.23	33.8	681	39.9	23.7	140	6.93	1.19	5.85	4.98e-09	7.82e-08
Phldb3	pleckstrin homology like domain, family B, member 3	5.54	151	1580	88.5	255	344	4.81	0.823	5.84	5.21e-09	8.18e-08
Plekho2	pleckstrin homology domain containing, family O member 2	52.8	304	2510	251	392	587	2.53	0.433	5.84	5.25e-09	8.23e-08
Olfr201	olfactory receptor 201	135	1.06	86.4	1.69	0	95.7	-6.86	1.17	-5.84	5.26e-09	8.24e-08
Gdpd1	glycerophosphodiester phosphodiesterase domain containing 1	12.6	165	1530	88.9	291	341	3.71	0.636	5.84	5.28e-09	8.27e-08
Hmgcs1	3-hydroxy-3-methylglutaryl-Coenzyme A synthase 1	961	1650	12100	1700	1570	3290	0.778	0.133	5.84	5.33e-09	8.34e-08
Olfr675	olfactory receptor 675	60.7	0.595	0	0.952	0	35.6	-6.39	1.1	-5.83	5.45e-09	8.51e-08
Olfr1234	olfactory receptor 1234	361	18	0	28.8	0	215	-4.32	0.742	-5.82	5.88e-09	9.17e-08
Olfr465-ps1	olfactory receptor 465, pseudogene 1	611	3980	49.7	4570	2980	1250	2.7	0.464	5.82	6.02e-09	9.38e-08
Olfr823	olfactory receptor 823	34.3	0	0.974	0	0	20.2	-7.52	1.29	-5.82	6.06e-09	9.44e-08
Cap1	CAP, adenylate cyclase-associated protein 1 (yeast)	3800	5640	14900	5100	6540	6360	0.567	0.0976	5.81	6.09e-09	9.46e-08
Olfr835	olfactory receptor 835	424	27.7	0	44.3	0	254	-3.93	0.677	-5.81	6.09e-09	9.46e-08
Upp1	uridine phosphorylase 1	10.8	190	1950	118	310	427	4.15	0.714	5.81	6.21e-09	9.65e-08
Ptprk	protein tyrosine phosphatase, receptor type, K	40.2	249	1010	275	207	276	2.64	0.456	5.8	6.52e-09	1.01e-07
Tcf4	transcription factor 4	1230	2900	7230	2900	2920	2770	1.23	0.213	5.8	6.58e-09	1.02e-07
Olfr494	olfactory receptor 494	22.9	0	1.11	0	0	13.6	-6.94	1.2	-5.79	6.98e-09	1.08e-07
Olfr767	olfactory receptor 767	92.3	1.96	5.73	3.14	0	55.4	-5.41	0.935	-5.79	7.07e-09	1.1e-07
Bhlhe40	basic helix-loop-helix family, member e40	211	917	2730	932	892	858	2.12	0.366	5.79	7.22e-09	1.12e-07
Psen2	presenilin 2	6290	2500	1140	2580	2360	4480	-1.33	0.23	-5.78	7.3e-09	1.13e-07
Olfr316	olfactory receptor 316	845	77.1	0	109	23.2	511	-3.45	0.597	-5.78	7.46e-09	1.15e-07
Pxdc1	PX domain containing 1	6.58	212	1310	105	392	307	5.03	0.871	5.78	7.48e-09	1.15e-07
Snca	synuclein, alpha	5790	1440	147	1410	1480	3730	-2.01	0.348	-5.78	7.49e-09	1.15e-07
Fa2h	fatty acid 2-hydroxylase	50.8	13	0	20.8	0	30.3	-4.17	0.722	-5.78	7.55e-09	1.16e-07
Pde9a	phosphodiesterase 9A	29.7	269	1940	198	387	454	3.17	0.549	5.78	7.56e-09	1.16e-07
Myo18a	myosin XVIIIA	1340	3430	4920	3640	3090	2500	1.35	0.234	5.77	7.74e-09	1.19e-07
Olfr1367	olfactory receptor 1367	15.7	0	0	0	0	9.19	-6.4	1.11	-5.77	7.88e-09	1.21e-07
Olfr1447	olfactory receptor 1447	64.1	1610	0	689	3130	394	4.65	0.806	5.77	7.99e-09	1.23e-07
Cyp27a1	cytochrome P450, family 27, subfamily a, polypeptide 1	54.2	333	564	377	260	215	2.62	0.455	5.77	8e-09	1.23e-07
Clic5	chloride intracellular channel 5	3.29	151	1210	61.2	301	270	5.57	0.966	5.77	8.12e-09	1.24e-07
Rrbp1	ribosome binding protein 1	637	1950	4030	1950	1950	1590	1.61	0.28	5.76	8.39e-09	1.28e-07
Arhgap8	Rho GTPase activating protein 8	2.36	179	491	178	180	137	6.21	1.08	5.76	8.54e-09	1.31e-07
Smim17	small integral membrane protein 17	37.9	52.1	1.47	83.4	0	22.7	-6.7	1.16	-5.76	8.61e-09	1.31e-07
Gm4952	predicted gene 4952	1.11	93.7	1060	77.5	121	228	6.35	1.1	5.75	8.88e-09	1.35e-07
Utrn	utrophin	62.2	674	4030	632	744	969	3.44	0.599	5.75	8.95e-09	1.36e-07
Lap3	leucine aminopeptidase 3	392	1200	958	1350	936	681	1.61	0.28	5.75	9.07e-09	1.38e-07
Olfr293	olfactory receptor 293	6.96	664	16.9	654	679	155	6.59	1.15	5.74	9.32e-09	1.42e-07
Rgs7	regulator of G protein signaling 7	833	106	458	109	102	598	-2.97	0.517	-5.74	9.57e-09	1.45e-07
Tex15	testis expressed gene 15	55.6	361	355	275	503	182	2.7	0.47	5.74	9.59e-09	1.46e-07
Pabpc1	poly(A) binding protein, cytoplasmic 1	5780	8540	18100	8040	9360	8790	0.563	0.0982	5.73	1.01e-08	1.53e-07
Glis3	GLIS family zinc finger 3	64.8	518	3850	575	424	902	3.01	0.526	5.72	1.04e-08	1.57e-07
Olfr725	olfactory receptor 725	497	31.4	0	10.6	66	297	-3.97	0.694	-5.72	1.05e-08	1.58e-07
Lrig3	leucine-rich repeats and immunoglobulin-like domains 3	7.62	167	223	193	122	84.8	4.45	0.778	5.72	1.06e-08	1.6e-07
Nras	neuroblastoma ras oncogene	353	1140	787	1110	1200	612	1.69	0.295	5.72	1.07e-08	1.61e-07
Nr5a2	nuclear receptor subfamily 5, group A, member 2	17.3	0	0	0	0	10.1	-6.52	1.14	-5.72	1.07e-08	1.62e-07
Smarca1	SWI/SNF related, matrix associated, actin dependent regulator of chromatin, subfamily a, member 1	31.2	0	3.23	0	0	18.8	-7.36	1.29	-5.72	1.08e-08	1.63e-07
BB287469	expressed sequence BB287469	0	9.43	138	15.1	0	28.8	20.7	3.63	5.72	1.09e-08	1.64e-07
Olfr727	olfactory receptor 727	560	11000	179	7450	17000	2810	4.3	0.752	5.72	1.09e-08	1.64e-07
Lfng	LFNG O-fucosylpeptide 3-beta-N-acetylglucosaminyltransferase	13.5	191	1530	221	142	347	3.88	0.679	5.71	1.11e-08	1.67e-07
Tcim	transcriptional and immune response regulator	82	776	407	799	737	299	3.24	0.567	5.71	1.11e-08	1.67e-07
Atp1a1	ATPase, Na+/K+ transporting, alpha 1 polypeptide	99900	69100	24800	69300	68800	78400	-0.532	0.0931	-5.71	1.11e-08	1.67e-07
Rel	reticuloendotheliosis oncogene	51.8	216	993	212	224	272	2.06	0.362	5.71	1.16e-08	1.73e-07
Rnf144b	ring finger protein 144B	72.7	274	637	224	357	227	1.92	0.336	5.7	1.17e-08	1.76e-07
Faap100	Fanconi anemia core complex associated protein 100	135	498	698	488	516	325	1.87	0.328	5.7	1.18e-08	1.77e-07
Fut2	fucosyltransferase 2	28	278	1390	222	371	348	3.34	0.587	5.7	1.2e-08	1.79e-07
Pla2r1	phospholipase A2 receptor 1	234	1440	278	1560	1230	509	2.62	0.46	5.7	1.22e-08	1.82e-07
Rnasel	ribonuclease L (2', 5'-oligoisoadenylate synthetase-dependent)	38.7	176	1180	180	169	292	2.19	0.384	5.69	1.24e-08	1.85e-07
Marveld1	MARVEL (membrane-associating) domain containing 1	43.6	170	1030	135	230	263	1.97	0.345	5.69	1.25e-08	1.87e-07
Me1	malic enzyme 1, NADP(+)-dependent, cytosolic	627	3250	161	2910	3810	1120	2.37	0.417	5.69	1.26e-08	1.88e-07
Wfdc2	WAP four-disulfide core domain 2	117	444	1420	290	701	443	1.93	0.338	5.69	1.27e-08	1.9e-07
Tceal3	transcription elongation factor A (SII)-like 3	12.9	162	1510	150	181	338	3.65	0.642	5.69	1.28e-08	1.9e-07
Notch3	notch 3	128	876	1390	808	989	540	2.78	0.489	5.68	1.32e-08	1.97e-07
Hspa1a	heat shock protein 1A	298	1420	5670	598	2790	1590	2.25	0.396	5.68	1.33e-08	1.98e-07
Fam117a	family with sequence similarity 117, member A	36.3	290	4140	258	345	889	3.02	0.532	5.68	1.34e-08	1.99e-07
Stmn2	stathmin-like 2	5130	2680	899	2610	2810	3760	-0.935	0.165	-5.68	1.38e-08	2.06e-07
Olfr479	olfactory receptor 479	504	27.5	14.2	2.9	68.5	303	-4.21	0.742	-5.67	1.4e-08	2.08e-07
Olfr531	olfactory receptor 531	1770	76.9	5.59	77.1	76.4	1050	-4.53	0.798	-5.67	1.41e-08	2.09e-07
Rgs12	regulator of G-protein signaling 12	328	1410	795	1020	2070	659	2.1	0.371	5.67	1.43e-08	2.12e-07
Olfr910	olfactory receptor 910	199	8.9	0	4.7	15.9	118	-4.46	0.788	-5.66	1.47e-08	2.18e-07
Sptbn2	spectrin beta, non-erythrocytic 2	74	1030	10100	1150	837	2230	3.82	0.674	5.66	1.5e-08	2.21e-07
Prkd3	protein kinase D3	26.8	196	678	170	239	191	2.86	0.506	5.66	1.54e-08	2.27e-07
Hck	hemopoietic cell kinase	4.71	714	10800	555	979	2270	7.25	1.28	5.65	1.58e-08	2.33e-07
Gng5	guanine nucleotide binding protein (G protein), gamma 5	127	373	1260	298	498	402	1.55	0.275	5.65	1.58e-08	2.33e-07
Olfr1463	olfactory receptor 1463	704	39.6	0	10.1	88.7	420	-4.17	0.737	-5.65	1.6e-08	2.35e-07
Ly6g6d	lymphocyte antigen 6 complex, locus G6D	1.98	93.8	1090	64.1	143	233	5.52	0.977	5.65	1.61e-08	2.37e-07
Plagl1	pleiomorphic adenoma gene-like 1	35.9	444	2890	460	416	682	3.65	0.645	5.65	1.61e-08	2.37e-07
Atp1a4	ATPase, Na+/K+ transporting, alpha 4 polypeptide	0	5.32	20.6	8.51	0	5.2	20.5	3.63	5.65	1.62e-08	2.38e-07
Lama5	laminin, alpha 5	62.4	839	2580	656	1140	725	3.78	0.669	5.65	1.62e-08	2.38e-07
Olfr1440	olfactory receptor 1440	1960	247	43.1	250	241	1210	-2.99	0.53	-5.65	1.62e-08	2.38e-07
Tex33	testis expressed 33	85.4	637	287	588	718	247	2.9	0.513	5.65	1.62e-08	2.38e-07
Gm44964	predicted gene 44964	161	1170	495	1100	1270	449	2.86	0.507	5.64	1.67e-08	2.45e-07
Olfr603	olfactory receptor 603	21.7	0	0	0	0	12.6	-6.85	1.22	-5.64	1.68e-08	2.46e-07
Ifitm2	interferon induced transmembrane protein 2	79.6	463	1850	336	674	510	2.54	0.451	5.64	1.7e-08	2.48e-07
Olfr1264	olfactory receptor 1264	1510	157	25.5	198	87.8	918	-3.28	0.582	-5.64	1.74e-08	2.55e-07
Kif1c	kinesin family member 1C	390	1190	4310	1400	836	1330	1.61	0.286	5.63	1.82e-08	2.65e-07
Eno1	enolase 1, alpha non-neuron	27400	12900	4180	11900	14400	19700	-1.09	0.194	-5.62	1.91e-08	2.79e-07
Osgin1	oxidative stress induced growth inhibitor 1	74.3	621	579	761	388	294	3.07	0.546	5.62	1.95e-08	2.84e-07
Olfr402	olfactory receptor 402	23.1	0	0.959	0	0	13.7	-6.94	1.24	-5.61	1.99e-08	2.9e-07
Nedd4l	neural precursor cell expressed, developmentally down-regulated gene 4-like	617	1460	6540	1690	1080	1960	1.24	0.221	5.61	2.02e-08	2.94e-07
Edn2	endothelin 2	206	560	356	588	513	314	1.45	0.258	5.61	2.03e-08	2.95e-07
Olfr338	olfactory receptor 338	40.4	0.758	0	1.21	0	23.7	-5.54	0.988	-5.61	2.04e-08	2.96e-07
Plin3	perilipin 3	53.5	370	973	281	520	303	2.8	0.499	5.61	2.04e-08	2.96e-07
Tmem245	transmembrane protein 245	452	1610	17000	1900	1120	3940	1.83	0.327	5.61	2.06e-08	2.98e-07
Slc2a3	solute carrier family 2 (facilitated glucose transporter), member 3	63.8	668	233	703	610	231	3.39	0.605	5.61	2.07e-08	3e-07
Ndrg1	N-myc downstream regulated gene 1	113	430	3550	416	454	853	1.95	0.347	5.6	2.16e-08	3.12e-07
Acsl1	acyl-CoA synthetase long-chain family member 1	584	1090	1830	1140	991	937	0.894	0.16	5.59	2.23e-08	3.22e-07
Olfr239	olfactory receptor 239	3590	616	33.6	383	1000	2240	-2.54	0.454	-5.59	2.28e-08	3.3e-07
E2f1	E2F transcription factor 1	87.5	626	61.2	584	695	202	2.84	0.508	5.59	2.3e-08	3.32e-07
Olfr300-ps1	olfactory receptor 300, pseudogene 1	13	0	0	0	0	7.59	-6.12	1.1	-5.58	2.35e-08	3.38e-07
Myb	myeloblastosis oncogene	6.8	261	4650	223	324	966	5.27	0.944	5.58	2.39e-08	3.44e-07
Avp	arginine vasopressin	123	3.72	19	5.22	1.23	76.3	-5.05	0.905	-5.58	2.42e-08	3.48e-07
Olfr1279	olfactory receptor 1279	16.4	552	10.9	738	243	134	5.08	0.911	5.58	2.45e-08	3.52e-07
Klf6	Kruppel-like factor 6	711	1790	5000	1750	1860	1780	1.33	0.239	5.58	2.47e-08	3.56e-07
M1ap	meiosis 1 associated protein	0	4.39	22.5	7.02	0	5.34	20.2	3.63	5.57	2.51e-08	3.61e-07
Ptgs2	prostaglandin-endoperoxide synthase 2	16.1	638	2120	506	858	563	5.52	0.99	5.57	2.57e-08	3.68e-07
Iffo2	intermediate filament family orphan 2	185	455	1340	433	491	469	1.3	0.233	5.57	2.59e-08	3.7e-07
Tnfaip2	tumor necrosis factor, alpha-induced protein 2	89.5	830	324	615	1190	300	3.22	0.578	5.57	2.58e-08	3.7e-07
Fbxl7	F-box and leucine-rich repeat protein 7	2.01	95.1	676	109	71.4	154	5.55	0.998	5.56	2.68e-08	3.83e-07
Olfr283	olfactory receptor 283	20.2	0	0	0	0	11.8	-6.75	1.21	-5.56	2.73e-08	3.91e-07
Mafk	v-maf musculoaponeurotic fibrosarcoma oncogene family, protein K (avian)	384	861	2960	818	932	990	1.16	0.209	5.56	2.75e-08	3.93e-07
Iqcn	IQ motif containing N	4.65	248	4450	318	131	923	5.74	1.03	5.56	2.76e-08	3.94e-07
Tnfrsf13b	tumor necrosis factor receptor superfamily, member 13b	2.75	152	2550	111	221	530	5.77	1.04	5.55	2.79e-08	3.98e-07
Olfr912	olfactory receptor 912	17.8	0	0	0	0	10.4	-6.57	1.18	-5.55	2.82e-08	4.02e-07
Olfr1240	olfactory receptor 1240	1300	158	3.77	67.4	310	793	-3.03	0.547	-5.55	2.86e-08	4.07e-07
Olfr1301	olfactory receptor 1301	656	23.7	3.99	11.4	44.3	389	-4.79	0.864	-5.55	2.91e-08	4.13e-07
Gabarapl2	gamma-aminobutyric acid (GABA) A receptor-associated protein-like 2	7260	4470	2120	4480	4450	5640	-0.7	0.126	-5.54	3.06e-08	4.34e-07
Olfr1154	olfactory receptor 1154	74.7	1.99	0	3.18	0	44	-5.2	0.939	-5.54	3.06e-08	4.34e-07
Sowahb	sosondowah ankyrin repeat domain family member B	33.5	141	313	149	127	112	2.07	0.374	5.54	3.06e-08	4.34e-07
Bcl2l14	BCL2-like 14 (apoptosis facilitator)	19.7	254	2140	166	400	484	3.69	0.667	5.53	3.12e-08	4.42e-07
Treml2	triggering receptor expressed on myeloid cells-like 2	0.769	71.8	816	113	2.86	175	6.58	1.19	5.53	3.12e-08	4.42e-07
Grk3	G protein-coupled receptor kinase 3	35.6	265	1570	291	222	386	2.92	0.529	5.53	3.15e-08	4.46e-07
Fryl	FRY like transcription coactivator	2390	5440	15000	5070	6070	5520	1.19	0.215	5.52	3.3e-08	4.66e-07
Olfr703	olfactory receptor 703	21.9	0	0	0	0	12.8	-6.87	1.24	-5.52	3.37e-08	4.76e-07
Olfr483	olfactory receptor 483	72.8	8.49	0.129	13.6	0	43.4	-4.15	0.751	-5.52	3.38e-08	4.77e-07
Ppa1	pyrophosphatase (inorganic) 1	7910	3820	1130	3410	4500	5680	-1.05	0.191	-5.52	3.43e-08	4.83e-07
Rab43	RAB43, member RAS oncogene family	281	1150	1440	1520	537	699	2.04	0.369	5.51	3.51e-08	4.94e-07
Helz	helicase with zinc finger domain	1160	2530	3450	2130	3200	1910	1.12	0.204	5.51	3.51e-08	4.95e-07
Olfr1443	olfactory receptor 1443	209	7	7.27	11.2	0	125	-4.89	0.886	-5.51	3.52e-08	4.95e-07
Slc25a25	solute carrier family 25 (mitochondrial carrier, phosphate carrier), member 25	2090	3960	4090	3390	4910	2900	0.92	0.167	5.51	3.56e-08	5e-07
Mlip	muscular LMNA-interacting protein	198	11.6	1.44	6.71	19.7	119	-4.09	0.744	-5.5	3.74e-08	5.25e-07
Zfhx3	zinc finger homeobox 3	557	2030	13000	2220	1730	3310	1.87	0.34	5.5	3.76e-08	5.28e-07
Il1rl1	interleukin 1 receptor-like 1	0.26	0	96.1	0	0	18.8	-16.6	3.01	-5.5	3.83e-08	5.37e-07
Mansc1	MANSC domain containing 1	3.2	159	1790	136	197	386	5.64	1.03	5.5	3.9e-08	5.46e-07
Elf1	E74-like factor 1	595	1100	4020	1000	1250	1370	0.882	0.161	5.49	3.99e-08	5.58e-07
Tjp3	tight junction protein 3	76.8	552	2370	451	720	628	2.85	0.519	5.49	4e-08	5.59e-07
Nfil3	nuclear factor, interleukin 3, regulated	521	948	1690	921	993	842	0.863	0.157	5.49	4.01e-08	5.6e-07
Aldh1a1	aldehyde dehydrogenase family 1, subfamily A1	159	650	975	576	772	426	2.04	0.371	5.49	4.02e-08	5.62e-07
Camk4	calcium/calmodulin-dependent protein kinase IV	60.6	2.71	7.34	4.34	0	37.4	-4.47	0.816	-5.48	4.19e-08	5.84e-07
Olfr1132	olfactory receptor 1132	22.5	0	0	0	0	13.1	-6.91	1.26	-5.48	4.24e-08	5.91e-07
Fzd5	frizzled class receptor 5	17.7	155	1610	127	201	357	3.15	0.575	5.48	4.25e-08	5.92e-07
Efemp1	epidermal growth factor-containing fibulin-like extracellular matrix protein 1	18.4	246	1160	201	322	291	3.75	0.685	5.48	4.29e-08	5.97e-07
Crot	carnitine O-octanoyltransferase	129	501	1660	438	607	508	1.96	0.358	5.48	4.33e-08	6.03e-07
Cygb	cytoglobin	253	525	702	597	404	401	1.05	0.192	5.48	4.34e-08	6.04e-07
Olfr643	olfactory receptor 643	17.1	0	0	0	0	9.99	-6.52	1.19	-5.48	4.36e-08	6.05e-07
Fbn1	fibrillin 1	19.2	0	8.24	0	0	12.8	-6.68	1.22	-5.47	4.38e-08	6.07e-07
Slc38a1	solute carrier family 38, member 1	145	412	3420	420	398	842	1.5	0.275	5.47	4.43e-08	6.14e-07
Plat	plasminogen activator, tissue	94.6	385	474	378	396	233	2.02	0.37	5.47	4.48e-08	6.21e-07
Olfr1451	olfactory receptor 1451	15	0	0	0	0	8.73	-6.32	1.16	-5.47	4.53e-08	6.27e-07
Gm15285	predicted gene 15285	0	3.41	37.9	5.46	0	8.12	19.9	3.64	5.47	4.63e-08	6.4e-07
Ptprc	protein tyrosine phosphatase, receptor type, C	24	252	1490	301	172	359	3.39	0.62	5.46	4.68e-08	6.46e-07
Selenop	selenoprotein P	274	878	8570	654	1250	2020	1.68	0.308	5.46	4.68e-08	6.47e-07
Ly6e	lymphocyte antigen 6 complex, locus E	236	1010	3280	785	1390	1000	2.1	0.385	5.46	4.85e-08	6.69e-07
Arid5b	AT rich interactive domain 5B (MRF1-like)	381	1170	3650	1330	912	1190	1.63	0.298	5.46	4.87e-08	6.72e-07
Net1	neuroepithelial cell transforming gene 1	126	362	1620	318	435	470	1.53	0.28	5.45	4.92e-08	6.78e-07
Olfr196	olfactory receptor 196	22.7	0	1.1	0	0	13.5	-6.93	1.27	-5.45	4.93e-08	6.79e-07
Kcnq3	potassium voltage-gated channel, subfamily Q, member 3	30.7	304	2730	152	556	615	3.37	0.619	5.45	5e-08	6.88e-07
Cnn2	calponin 2	140	814	952	738	941	448	2.55	0.468	5.44	5.21e-08	7.16e-07
Slc5a1	solute carrier family 5 (sodium/glucose cotransporter), member 1	111	756	342	680	884	300	2.76	0.508	5.44	5.22e-08	7.17e-07
Tigd3	tigger transposable element derived 3	21.4	0.204	35.5	0.326	0	19.4	-6.48	1.19	-5.44	5.22e-08	7.17e-07
Slco1a5	solute carrier organic anion transporter family, member 1a5	71.6	404	313	307	565	192	2.5	0.459	5.44	5.26e-08	7.22e-07
Olfr462	olfactory receptor 462	148	6.21	0	9.94	0	87.7	-4.68	0.861	-5.44	5.28e-08	7.24e-07
Cyp2b10	cytochrome P450, family 2, subfamily b, polypeptide 10	47.5	444	269	404	512	179	3.22	0.592	5.44	5.31e-08	7.27e-07
Per3	period circadian clock 3	73.5	508	1320	574	397	413	2.79	0.513	5.44	5.34e-08	7.3e-07
Crabp2	cellular retinoic acid binding protein II	88	489	242	432	584	207	2.47	0.455	5.44	5.39e-08	7.36e-07
Nptn	neuroplastin	7280	5330	3200	5780	4570	6050	-0.451	0.083	-5.43	5.49e-08	7.49e-07
Acpp	acid phosphatase, prostate	264	997	8100	822	1290	1950	1.92	0.352	5.43	5.52e-08	7.53e-07
Chpt1	choline phosphotransferase 1	172	814	735	818	807	424	2.25	0.413	5.43	5.53e-08	7.54e-07
Atp6v0a4	ATPase, H+ transporting, lysosomal V0 subunit A4	119	844	304	779	951	316	2.83	0.521	5.43	5.64e-08	7.69e-07
Olfr165	olfactory receptor 165	163	8.93	0	0	23.8	97.3	-4.25	0.782	-5.43	5.69e-08	7.74e-07
Snrpert	small nuclear ribonucleoprotein E, pseudogene	0.445	0	33.1	0	0	6.7	-17.2	3.17	-5.42	5.92e-08	8.05e-07
Dsc3	desmocollin 3	70.4	486	243	440	564	196	2.79	0.515	5.42	5.93e-08	8.06e-07
Ptpru	protein tyrosine phosphatase, receptor type, U	23.7	297	2200	361	189	507	3.69	0.682	5.42	6e-08	8.15e-07
Pacrg	PARK2 co-regulated	2740	1800	269	1770	1840	2050	-0.609	0.112	-5.42	6.12e-08	8.3e-07
Tob2	transducer of ERBB2, 2	798	2020	7220	1490	2900	2320	1.34	0.248	5.41	6.14e-08	8.32e-07
Gng2	guanine nucleotide binding protein (G protein), gamma 2	34.3	494	3480	654	227	807	3.86	0.713	5.41	6.17e-08	8.36e-07
Olfr787	olfactory receptor 787	486	41.7	2.1	49.2	29.3	293	-3.56	0.658	-5.41	6.21e-08	8.4e-07
Rap1b	RAS related protein 1b	453	835	3550	770	942	1140	0.881	0.163	5.41	6.31e-08	8.54e-07
Hes1	hes family bHLH transcription factor 1	65.8	372	156	321	458	151	2.51	0.463	5.41	6.37e-08	8.61e-07
Arhgef6	Rac/Cdc42 guanine nucleotide exchange factor (GEF) 6	79.5	515	255	528	494	210	2.7	0.499	5.41	6.39e-08	8.63e-07
Slc37a1	solute carrier family 37 (glycerol-3-phosphate transporter), member 1	4200	2710	1610	2830	2510	3360	-0.634	0.117	-5.41	6.47e-08	8.72e-07
Olfr6	olfactory receptor 6	1610	59.9	19.7	80.3	26	958	-4.76	0.882	-5.4	6.54e-08	8.82e-07
Cnnm2	cyclin M2	31.9	216	1390	223	206	336	2.76	0.511	5.4	6.6e-08	8.88e-07
Olfr1396	olfactory receptor 1396	741	52.6	0	13.8	117	444	-3.84	0.71	-5.4	6.6e-08	8.88e-07
Apobec3	apolipoprotein B mRNA editing enzyme, catalytic polypeptide 3	22.6	178	1080	130	259	263	2.99	0.554	5.4	6.65e-08	8.95e-07
Fam110a	family with sequence similarity 110, member A	61.9	169	612	124	243	193	1.44	0.268	5.4	6.75e-08	9.07e-07
Tiparp	TCDD-inducible poly(ADP-ribose) polymerase	309	744	4650	512	1130	1250	1.27	0.235	5.4	6.76e-08	9.08e-07
Olfr516	olfactory receptor 516	16.7	0	1.74	0	0	10.1	-6.48	1.2	-5.4	6.81e-08	9.13e-07
Olfr1508	olfactory receptor 1508	1840	221	48.1	165	314	1130	-3.06	0.568	-5.39	6.88e-08	9.21e-07
Prkca	protein kinase C, alpha	84.9	377	1810	317	478	484	2.15	0.399	5.39	6.87e-08	9.21e-07
Prph	peripherin	113	770	106	327	1510	258	2.77	0.515	5.39	7e-08	9.37e-07
Olfr1219	olfactory receptor 1219	418	26.1	1.63	35.4	10.5	250	-4.02	0.746	-5.39	7.01e-08	9.37e-07
H2al1c	H2A histone family member L1C	21.6	0	0	0	0	12.6	-6.85	1.27	-5.39	7.06e-08	9.43e-07
Cpq	carboxypeptidase Q	41.7	236	1870	165	355	441	2.5	0.464	5.39	7.1e-08	9.48e-07
Frmpd3	FERM and PDZ domain containing 3	27.3	317	0	185	537	86.4	3.55	0.659	5.38	7.31e-08	9.76e-07
Bmp7	bone morphogenetic protein 7	23.8	216	876	153	323	232	3.18	0.592	5.38	7.43e-08	9.9e-07
Fam49a	family with sequence similarity 49, member A	8.25	416	6050	213	754	1270	5.71	1.06	5.38	7.43e-08	9.9e-07
Plin2	perilipin 2	37.7	228	298	281	140	131	2.6	0.484	5.38	7.5e-08	9.99e-07
Serpinb11	serine (or cysteine) peptidase inhibitor, clade B (ovalbumin), member 11	109	554	452	593	490	274	2.35	0.438	5.37	7.69e-08	1.02e-06
Olfr535	olfactory receptor 535	522	28.6	8.94	16.5	48.7	313	-4.18	0.778	-5.37	7.77e-08	1.03e-06
Tmem176b	transmembrane protein 176B	165	699	5230	449	1120	1270	2.08	0.388	5.37	7.88e-08	1.05e-06
Dlg1	discs large MAGUK scaffold protein 1	6590	4590	3070	4850	4160	5460	-0.522	0.0973	-5.37	7.99e-08	1.06e-06
Olfr330	olfactory receptor 330	1040	129	46.9	173	54.1	644	-3.01	0.562	-5.37	8.03e-08	1.06e-06
Nfkbiz	nuclear factor of kappa light polypeptide gene enhancer in B cells inhibitor, zeta	495	1190	5930	1080	1360	1700	1.26	0.235	5.36	8.23e-08	1.09e-06
Tgif2	TGFB-induced factor homeobox 2	10.5	131	1360	96	189	300	3.78	0.705	5.36	8.24e-08	1.09e-06
Olfr378	olfactory receptor 378	3.41	322	0	362	254	73.4	6.56	1.22	5.36	8.32e-08	1.1e-06
Olfr152	olfactory receptor 152	82.3	3.65	0	5.84	0	48.8	-4.69	0.876	-5.36	8.41e-08	1.11e-06
Id1	inhibitor of DNA binding 1, HLH protein	120	725	337	692	781	296	2.6	0.485	5.36	8.48e-08	1.12e-06
Olfr980	olfactory receptor 980	19.8	0	0	0	0	11.5	-6.71	1.25	-5.35	8.62e-08	1.14e-06
Gal3st2b	galactose-3-O-sulfotransferase 2B	77.6	757	488	842	615	308	3.29	0.614	5.35	8.81e-08	1.16e-06
Igf2r	insulin-like growth factor 2 receptor	438	917	3160	969	831	1070	1.07	0.2	5.35	8.82e-08	1.16e-06
Olfr1120	olfactory receptor 1120	94.7	4.94	0	7.9	0	56.3	-4.35	0.813	-5.35	8.86e-08	1.17e-06
Fermt2	fermitin family member 2	134	482	637	386	644	309	1.84	0.344	5.35	8.88e-08	1.17e-06
Mecom	MDS1 and EVI1 complex locus	40.6	339	1170	434	180	326	3.07	0.574	5.35	8.9e-08	1.17e-06
Ncf2	neutrophil cytosolic factor 2	97.1	529	2750	641	341	709	2.45	0.459	5.35	8.97e-08	1.18e-06
Zkscan17	zinc finger with KRAB and SCAN domains 17	60.9	296	1350	218	426	364	2.28	0.426	5.34	9.13e-08	1.2e-06
Daam2	dishevelled associated activator of morphogenesis 2	24.5	0	1.16	0	0	14.5	-7.03	1.32	-5.34	9.21e-08	1.21e-06
Olfr1295	olfactory receptor 1295	241	12.9	0	8.64	20.1	144	-4.22	0.79	-5.34	9.34e-08	1.22e-06
Mlph	melanophilin	51.3	358	1110	364	348	326	2.8	0.526	5.34	9.52e-08	1.25e-06
Gask1b	golgi associated kinase 1B	0.745	76.4	680	87.8	57.3	150	6.66	1.25	5.33	9.58e-08	1.25e-06
Dab2	disabled 2, mitogen-responsive phosphoprotein	244	1260	1220	1230	1310	658	2.37	0.444	5.33	9.63e-08	1.26e-06
Tceal5	transcription elongation factor A (SII)-like 5	20.6	0	4.49	0	0	12.9	-6.78	1.27	-5.33	9.67e-08	1.26e-06
H3c1	H3 clustered histone 1	0.654	0	64.5	0	0	12.9	-17.7	3.32	-5.32	1.01e-07	1.32e-06
Gal3st2c	galactose-3-O-sulfotransferase 2C	117	805	316	760	880	309	2.78	0.522	5.32	1.02e-07	1.33e-06
Slc25a10	solute carrier family 25 (mitochondrial carrier, dicarboxylate transporter), member 10	242	618	746	470	866	424	1.35	0.254	5.32	1.03e-07	1.34e-06
Taar5	trace amine-associated receptor 5	20	0	0	0	0	11.7	-6.74	1.27	-5.32	1.04e-07	1.35e-06
Srgap3	SLIT-ROBO Rho GTPase activating protein 3	83.9	574	1970	568	584	558	2.77	0.522	5.32	1.05e-07	1.36e-06
Cxxc5	CXXC finger 5	81.1	435	1830	395	501	499	2.43	0.458	5.31	1.07e-07	1.39e-06
S100a2	S100 calcium binding protein A2	21.4	0	0	0	0	12.5	-6.83	1.29	-5.31	1.07e-07	1.39e-06
Perp	PERP, TP53 apoptosis effector	95	344	885	283	446	304	1.86	0.349	5.31	1.07e-07	1.39e-06
Epb41l5	erythrocyte membrane protein band 4.1 like 5	238	578	1740	619	510	607	1.28	0.241	5.31	1.1e-07	1.43e-06
Olfr97	olfactory receptor 97	303	26.2	0	20.8	35.3	183	-3.53	0.666	-5.31	1.11e-07	1.44e-06
Fbp2	fructose bisphosphatase 2	30.3	235	405	199	296	149	2.96	0.557	5.31	1.12e-07	1.45e-06
Plekhg3	pleckstrin homology domain containing, family G (with RhoGef domain) member 3	33.2	400	1980	490	250	492	3.6	0.679	5.31	1.12e-07	1.45e-06
Uaca	uveal autoantigen with coiled-coil domains and ankyrin repeats	118	391	1530	443	304	454	1.72	0.325	5.3	1.13e-07	1.46e-06
Tcf7l2	transcription factor 7 like 2, T cell specific, HMG box	22	212	1310	243	160	315	3.28	0.618	5.3	1.14e-07	1.47e-06
Acnat1	acyl-coenzyme A amino acid N-acyltransferase 1	11.2	212	1170	259	134	281	4.25	0.801	5.3	1.15e-07	1.48e-06
Olfr554	olfactory receptor 554	92.3	6.55	0	3.08	12.3	55.3	-3.75	0.708	-5.3	1.15e-07	1.48e-06
Rassf3	Ras association (RalGDS/AF-6) domain family member 3	266	598	884	649	513	460	1.17	0.221	5.29	1.19e-07	1.54e-06
Tmprss2	transmembrane protease, serine 2	70.1	586	1080	417	868	381	3.06	0.579	5.29	1.2e-07	1.55e-06
Olfr1308	olfactory receptor 1308	188	7.18	0	11.5	0	112	-4.33	0.818	-5.29	1.21e-07	1.56e-06
Plagl2	pleiomorphic adenoma gene-like 2	207	414	1250	486	296	456	1	0.189	5.29	1.21e-07	1.56e-06
Atp6v1c2	ATPase, H+ transporting, lysosomal V1 subunit C2	82.2	539	1030	568	490	367	2.71	0.513	5.29	1.22e-07	1.57e-06
Olfr705	olfactory receptor 705	251	11.8	0	1.7	28.6	149	-4.42	0.835	-5.29	1.22e-07	1.57e-06
Rab20	RAB20, member RAS oncogene family	10.1	101	601	74.1	147	145	3.33	0.629	5.29	1.23e-07	1.58e-06
Nfe2l3	nuclear factor, erythroid derived 2, like 3	61.5	262	631	218	334	217	2.09	0.395	5.29	1.25e-07	1.6e-06
Nrcam	neuronal cell adhesion molecule	54.8	292	2540	210	428	591	2.43	0.46	5.28	1.26e-07	1.61e-06
Olfr1211	olfactory receptor 1211	559	34.7	47.6	51.8	6.23	343	-4.02	0.761	-5.28	1.28e-07	1.64e-06
Olfr1532-ps1	olfactory receptor 1532, pseudogene 1	223	14.4	0	23	0	133	-3.95	0.749	-5.28	1.29e-07	1.65e-06
Ano6	anoctamin 6	531	1220	5740	1290	1110	1700	1.2	0.228	5.28	1.3e-07	1.66e-06
Slc39a2	solute carrier family 39 (zinc transporter), member 2	42.2	363	192	340	401	143	3.1	0.588	5.28	1.32e-07	1.68e-06
Plet1	placenta expressed transcript 1	10.8	152	1390	92.8	252	310	3.84	0.727	5.28	1.33e-07	1.69e-06
Hspb8	heat shock protein 8	98.7	665	938	569	826	388	2.75	0.522	5.27	1.34e-07	1.7e-06
Grhl1	grainyhead like transcription factor 1	178	839	1100	859	806	505	2.24	0.425	5.26	1.41e-07	1.79e-06
Olfr352	olfactory receptor 352	18.4	0	0	0	0	10.7	-6.61	1.26	-5.26	1.42e-07	1.81e-06
Pirt	phosphoinositide-interacting regulator of transient receptor potential channels	1730	505	77.3	616	320	1140	-1.77	0.337	-5.26	1.43e-07	1.82e-06
H2-Q4	histocompatibility 2, Q region locus 4	11.7	141	723	163	104	179	3.59	0.682	5.26	1.43e-07	1.82e-06
Sulf1	sulfatase 1	38.7	315	387	406	165	168	3.04	0.578	5.26	1.44e-07	1.83e-06
Trim68	tripartite motif-containing 68	16.2	149	414	155	139	123	3.2	0.608	5.25	1.48e-07	1.88e-06
Map2	microtubule-associated protein 2	533	1630	2520	1190	2380	1160	1.62	0.308	5.25	1.51e-07	1.91e-06
Olfr1113	olfactory receptor 1113	17.9	0	0	0	0	10.5	-6.58	1.25	-5.25	1.51e-07	1.91e-06
Papss2	3'-phosphoadenosine 5'-phosphosulfate synthase 2	919	2680	4680	2410	3140	2040	1.55	0.295	5.25	1.52e-07	1.93e-06
Elf4	E74-like factor 4 (ets domain transcription factor)	6.55	127	1390	140	106	303	4.37	0.833	5.25	1.53e-07	1.94e-06
Olfr1214	olfactory receptor 1214	15.4	0	0.977	0	0	9.16	-6.35	1.21	-5.25	1.54e-07	1.95e-06
Olfr608	olfactory receptor 608	20.1	0	0	0	0	11.7	-6.75	1.29	-5.25	1.55e-07	1.96e-06
Arl4d	ADP-ribosylation factor-like 4D	14.1	165	1390	95	282	315	3.55	0.676	5.25	1.56e-07	1.97e-06
Plac8	placenta-specific 8	133	343	2840	226	540	707	1.37	0.261	5.24	1.59e-07	2.01e-06
Ptprn	protein tyrosine phosphatase, receptor type, N	1130	95.8	209	84.4	115	702	-3.56	0.68	-5.24	1.6e-07	2.02e-06
Tmem178	transmembrane protein 178	188	23.4	0	5.58	53.1	115	-3.05	0.582	-5.24	1.6e-07	2.02e-06
Ky	kyphoscoliosis peptidase	49.1	289	0	339	205	92.9	2.55	0.488	5.24	1.65e-07	2.07e-06
Olfr741	olfactory receptor 741	1340	107	54.6	161	16.9	813	-3.65	0.698	-5.24	1.65e-07	2.07e-06
Lipg	lipase, endothelial	3.04	178	3310	84.5	335	686	5.89	1.13	5.23	1.66e-07	2.09e-06
Abcg1	ATP binding cassette subfamily G member 1	5570	2830	3620	2920	2670	4580	-0.982	0.188	-5.23	1.68e-07	2.11e-06
Manf	mesencephalic astrocyte-derived neurotrophic factor	2570	1540	1330	1510	1610	2100	-0.732	0.14	-5.23	1.68e-07	2.11e-06
Cdkn1c	cyclin-dependent kinase inhibitor 1C (P57)	57.2	266	1380	194	387	361	2.22	0.424	5.23	1.69e-07	2.12e-06
Plce1	phospholipase C, epsilon 1	55.9	693	268	757	584	239	3.63	0.695	5.23	1.72e-07	2.15e-06
Calm1	calmodulin 1	206000	132000	11100	128000	137000	151000	-0.645	0.123	-5.23	1.73e-07	2.16e-06
Myo5c	myosin VC	73.3	538	1210	551	515	398	2.88	0.551	5.22	1.74e-07	2.18e-06
Olfr1197	olfactory receptor 1197	666	78.8	16.7	90.4	59.4	409	-3.09	0.592	-5.22	1.77e-07	2.21e-06
Olfr12	olfactory receptor 12	881	47.9	23.5	60.7	26.6	529	-4.2	0.805	-5.22	1.78e-07	2.23e-06
Gna14	guanine nucleotide binding protein, alpha 14	11.8	135	373	118	164	110	3.52	0.675	5.22	1.82e-07	2.27e-06
Mtfp1	mitochondrial fission process 1	18.2	0	23.3	0	0	15.1	-6.6	1.26	-5.22	1.82e-07	2.27e-06
Nr1d2	nuclear receptor subfamily 1, group D, member 2	782	1470	3060	1700	1100	1380	0.913	0.175	5.22	1.83e-07	2.28e-06
Olfr533	olfactory receptor 533	2050	213	89.4	152	313	1260	-3.27	0.627	-5.22	1.83e-07	2.29e-06
Xdh	xanthine dehydrogenase	144	867	910	974	689	453	2.58	0.495	5.21	1.87e-07	2.33e-06
Cyp4v3	cytochrome P450, family 4, subfamily v, polypeptide 3	722	1800	2280	1400	2470	1260	1.32	0.253	5.21	1.89e-07	2.36e-06
Olfr584	olfactory receptor 584	198	5.61	57.9	8.98	0	120	-5.11	0.981	-5.21	1.9e-07	2.36e-06
Olfm4	olfactomedin 4	153	1100	41.2	1160	1000	342	2.85	0.548	5.21	1.91e-07	2.38e-06
Scin	scinderin	0.334	90.3	0	43.4	169	20.2	8.06	1.55	5.21	1.92e-07	2.38e-06
Olfr1260	olfactory receptor 1260	2020	215	23.9	201	237	1230	-3.23	0.621	-5.21	1.93e-07	2.39e-06
Actb	actin, beta	24800	37700	170000	32400	46400	55800	0.605	0.116	5.21	1.93e-07	2.39e-06
Olfr1385	olfactory receptor 1385	458	26.8	43.8	12.3	50.9	281	-4.18	0.802	-5.21	1.93e-07	2.4e-06
Pnmal1	PNMA-like 1	4820	1730	156	1540	2050	3220	-1.48	0.284	-5.2	1.99e-07	2.47e-06
Wwtr1	WW domain containing transcription regulator 1	24.3	182	535	209	137	159	2.91	0.559	5.2	2.01e-07	2.48e-06
Olfr1318	olfactory receptor 1318	365	37.8	0	13.8	77.6	221	-3.27	0.63	-5.2	2.02e-07	2.5e-06
Olfr449	olfactory receptor 449	945	52.8	16.1	26.3	97	566	-4.17	0.802	-5.2	2.04e-07	2.52e-06
Fmo6	flavin containing monooxygenase 6	101	673	370	481	992	280	2.74	0.528	5.2	2.04e-07	2.53e-06
Olfr735	olfactory receptor 735	199	5.39	0.153	8.62	0	119	-4.11	0.791	-5.19	2.05e-07	2.53e-06
Actg1	actin, gamma, cytoplasmic 1	19700	35800	149000	30700	44200	48300	0.861	0.166	5.19	2.07e-07	2.55e-06
Gm43064	predicted gene 43064	38.1	0	8.83	0	0	24	-7.67	1.48	-5.19	2.09e-07	2.58e-06
Olfr309	olfactory receptor 309	1270	49.2	25	32.7	76.7	756	-4.69	0.904	-5.19	2.09e-07	2.58e-06
Tafa1	TAFA chemokine like family member 1	0.279	22	177	20.8	24	39.5	6.29	1.21	5.19	2.09e-07	2.58e-06
Fut4	fucosyltransferase 4	21	0	0.566	0	0	12.3	-6.81	1.31	-5.19	2.1e-07	2.58e-06
Pde6g	phosphodiesterase 6G, cGMP-specific, rod, gamma	15.8	0	0	0	0	9.21	-6.4	1.23	-5.19	2.13e-07	2.61e-06
Necab1	N-terminal EF-hand calcium binding protein 1	2000	395	39.2	300	553	1260	-2.35	0.452	-5.19	2.13e-07	2.62e-06
Limk2	LIM motif-containing protein kinase 2	3790	6830	2420	6930	6660	4200	0.848	0.163	5.19	2.14e-07	2.62e-06
Naalad2	N-acetylated alpha-linked acidic dipeptidase 2	0.735	0	21.1	0	0	4.54	-17.8	3.44	-5.19	2.14e-07	2.62e-06
Olfr48	olfactory receptor 48	946	17.9	6.76	7.48	35.3	570	-5.72	1.1	-5.19	2.14e-07	2.62e-06
Olfr1079	olfactory receptor 1079	119	9.6	0	0	25.6	70.8	-4.12	0.794	-5.19	2.14e-07	2.62e-06
Olfr1497	olfactory receptor 1497	12.9	0	0	0	0	7.53	-6.1	1.18	-5.18	2.17e-07	2.66e-06
Olfr286	olfactory receptor 286	1320	141	17.1	107	198	802	-3.24	0.624	-5.18	2.18e-07	2.66e-06
Itgb1	integrin beta 1 (fibronectin receptor beta)	1140	1860	5300	1820	1930	2110	0.704	0.136	5.18	2.19e-07	2.67e-06
Sox7	SRY (sex determining region Y)-box 7	0.52	62.9	415	44.7	93.3	95	6.91	1.33	5.18	2.22e-07	2.71e-06
Olfr786	olfactory receptor 786	332	26.1	0	5.3	60.7	199	-3.71	0.715	-5.18	2.24e-07	2.73e-06
Serpine2	serine (or cysteine) peptidase inhibitor, clade E, member 2	33700	18800	929	18400	19500	24000	-0.841	0.163	-5.17	2.3e-07	2.81e-06
Olfr39	olfactory receptor 39	13.8	388	21	160	768	98.4	4.81	0.931	5.17	2.31e-07	2.81e-06
Lsamp	limbic system-associated membrane protein	21.4	315	363	380	208	153	3.9	0.755	5.17	2.35e-07	2.86e-06
Slc2a1	solute carrier family 2 (facilitated glucose transporter), member 1	1830	3270	25200	2600	4380	6690	0.842	0.163	5.17	2.38e-07	2.9e-06
Chchd10	coiled-coil-helix-coiled-coil-helix domain containing 10	8620	4970	1500	4780	5280	6430	-0.795	0.154	-5.16	2.47e-07	3e-06
Ctbp2	C-terminal binding protein 2	408	820	1400	837	791	693	1.01	0.195	5.16	2.48e-07	3.01e-06
Tceal1	transcription elongation factor A (SII)-like 1	25.9	138	713	102	198	184	2.41	0.468	5.16	2.49e-07	3.02e-06
Olfr641	olfactory receptor 641	15.4	0	0	0	0	9.02	-6.36	1.23	-5.16	2.5e-07	3.03e-06
Cftr	cystic fibrosis transmembrane conductance regulator	18.2	168	202	223	76.7	87.3	3.2	0.621	5.16	2.52e-07	3.05e-06
Olfr569	olfactory receptor 569	150	3.28	0	0	8.73	89.2	-4.28	0.829	-5.16	2.52e-07	3.05e-06
Olfr740	olfactory receptor 740	423	31.2	7.01	42.1	13	255	-3.78	0.733	-5.15	2.59e-07	3.13e-06
Myo10	myosin X	37.4	492	1610	344	738	444	3.72	0.723	5.15	2.62e-07	3.16e-06
Akap3	A kinase (PRKA) anchor protein 3	246	41.7	1.7	45.6	35	153	-2.55	0.496	-5.14	2.72e-07	3.28e-06
S100a3	S100 calcium binding protein A3	105	1.44	0	2.3	0	62.4	-4	0.778	-5.14	2.73e-07	3.29e-06
Olfr1425	olfactory receptor 1425	427	39.7	0	13	84.2	258	-3.43	0.667	-5.14	2.74e-07	3.31e-06
Aldoa	aldolase A, fructose-bisphosphate	32300	21000	10800	19500	23500	25600	-0.624	0.121	-5.14	2.74e-07	3.31e-06
Mdh1	malate dehydrogenase 1, NAD (soluble)	13900	8420	3680	8440	8380	10700	-0.727	0.141	-5.14	2.76e-07	3.32e-06
Slc7a5	solute carrier family 7 (cationic amino acid transporter, y+ system), member 5	7160	4250	1820	4230	4270	5470	-0.753	0.147	-5.14	2.75e-07	3.32e-06
Celsr1	cadherin, EGF LAG seven-pass G-type receptor 1	122	1210	3410	760	1950	1000	3.32	0.646	5.13	2.9e-07	3.49e-06
Olfr930	olfactory receptor 930	13.7	0	0	0	0	8.01	-6.2	1.21	-5.13	2.91e-07	3.5e-06
Ptpn14	protein tyrosine phosphatase, non-receptor type 14	11.4	184	2320	164	218	498	4.04	0.788	5.13	2.96e-07	3.55e-06
Atp8b1	ATPase, class I, type 8B, member 1	5.88	216	2810	206	234	598	5.24	1.02	5.12	3.07e-07	3.69e-06
Olfr1284	olfactory receptor 1284	74.1	4.49	0	7.18	0	44.2	-4.1	0.801	-5.12	3.08e-07	3.69e-06
Wdsub1	WD repeat, SAM and U-box domain containing 1	9590	6850	690	7330	6050	7250	-0.486	0.0949	-5.12	3.08e-07	3.69e-06
Appl2	adaptor protein, phosphotyrosine interaction, PH domain and leucine zipper containing 2	48.9	225	2480	182	298	560	2.21	0.432	5.12	3.11e-07	3.72e-06
Hnrnpl	heterogeneous nuclear ribonucleoprotein L	7310	5000	8660	4710	5490	7060	-0.547	0.107	-5.12	3.11e-07	3.72e-06
Olfr307	olfactory receptor 307	7.59	393	0	371	430	91.7	5.71	1.12	5.11	3.14e-07	3.76e-06
Rps6ka1	ribosomal protein S6 kinase polypeptide 1	81.3	349	1020	359	333	323	2.1	0.411	5.11	3.17e-07	3.79e-06
Srd5a2	steroid 5 alpha-reductase 2	87.1	473	376	469	479	229	2.44	0.477	5.11	3.17e-07	3.79e-06
Pdk1	pyruvate dehydrogenase kinase, isoenzyme 1	588	1620	809	1660	1550	859	1.46	0.286	5.11	3.19e-07	3.81e-06
Trim45	tripartite motif-containing 45	5740	1810	369	2000	1490	3820	-1.67	0.326	-5.1	3.32e-07	3.97e-06
Olfr16	olfactory receptor 16	144	9.75	0	9.66	9.9	86.5	-3.89	0.762	-5.1	3.37e-07	4.02e-06
Shtn1	shootin 1	424	892	1680	910	862	772	1.07	0.21	5.1	3.43e-07	4.09e-06
Olfr806	olfactory receptor 806	588	42.1	1.67	26.7	67.7	353	-3.8	0.746	-5.1	3.45e-07	4.11e-06
Ipcef1	interaction protein for cytohesin exchange factors 1	31.1	290	97.1	438	42.2	101	3.23	0.633	5.1	3.46e-07	4.12e-06
Plch2	phospholipase C, eta 2	194	624	2950	603	660	826	1.69	0.332	5.09	3.56e-07	4.24e-06
Cox7a1	cytochrome c oxidase subunit 7A1	129	6.85	13.7	11	0	78.4	-4.22	0.83	-5.09	3.61e-07	4.3e-06
Sipa1l3	signal-induced proliferation-associated 1 like 3	1530	2970	7560	2700	3420	3020	0.953	0.187	5.09	3.67e-07	4.36e-06
Plppr5	phospholipid phosphatase related 5	17.1	0	2.21	0	0	10.4	-6.52	1.28	-5.08	3.69e-07	4.38e-06
Slc26a7	solute carrier family 26, member 7	120	681	360	538	918	291	2.52	0.495	5.08	3.69e-07	4.38e-06
Olfr509	olfactory receptor 509	251	27.3	0	27.1	27.8	152	-3.23	0.635	-5.08	3.77e-07	4.47e-06
Cnp	2',3'-cyclic nucleotide 3' phosphodiesterase	80.4	468	670	591	262	281	2.53	0.498	5.08	3.86e-07	4.57e-06
Slc15a2	solute carrier family 15 (H+/peptide transporter), member 2	184	539	821	475	646	387	1.55	0.306	5.07	3.92e-07	4.63e-06
Grhl3	grainyhead like transcription factor 3	0.12	32.9	181	26.3	44	42.6	7.3	1.44	5.07	3.95e-07	4.67e-06
Slfn8	schlafen 8	3.35	137	847	127	154	197	5.36	1.06	5.07	3.97e-07	4.69e-06
Flrt3	fibronectin leucine rich transmembrane protein 3	9.67	136	217	125	156	78.2	3.83	0.756	5.07	3.98e-07	4.7e-06
Kif1b	kinesin family member 1B	10500	16100	10100	17500	13800	11600	0.625	0.123	5.07	4.01e-07	4.74e-06
Ugt2a2	UDP glucuronosyltransferase 2 family, polypeptide A2	3090	9460	5200	9610	9200	4910	1.62	0.319	5.07	4.06e-07	4.79e-06
Tmem154	transmembrane protein 154	22.2	355	595	200	614	207	4.07	0.804	5.07	4.07e-07	4.79e-06
Mpp4	membrane protein, palmitoylated 4 (MAGUK p55 subfamily member 4)	13.5	0	0.854	0	0	8.03	-6.17	1.22	-5.06	4.13e-07	4.86e-06
Malrd1	MAM and LDL receptor class A domain containing 1	0.424	35.1	733	43.6	20.9	150	6.41	1.27	5.06	4.16e-07	4.9e-06
Pcsk2	proprotein convertase subtilisin/kexin type 2	289	18.6	70.3	16.7	21.7	186	-3.95	0.782	-5.06	4.2e-07	4.94e-06
Nlrp14	NLR family, pyrin domain containing 14	18.5	0	4.31	0	0	11.6	-6.62	1.31	-5.06	4.24e-07	4.98e-06
Gsta3	glutathione S-transferase, alpha 3	106	540	546	539	541	288	2.35	0.464	5.06	4.28e-07	5.02e-06
Colca2	COLCA2 homolog	23.3	197	783	146	282	210	3.08	0.609	5.05	4.38e-07	5.14e-06
Ncoa4	nuclear receptor coactivator 4	301	743	942	741	746	523	1.3	0.257	5.05	4.41e-07	5.17e-06
Olfr414	olfactory receptor 414	482	37.5	3.39	42.3	29.4	290	-3.7	0.732	-5.05	4.42e-07	5.18e-06
Sp8	trans-acting transcription factor 8	50.7	346	598	265	482	223	2.78	0.55	5.05	4.43e-07	5.19e-06
Olfr520	olfactory receptor 520	21	0	0	0	0	12.2	-6.81	1.35	-5.05	4.48e-07	5.24e-06
Olfr586	olfactory receptor 586	136	3.31	0	5.3	0	81.1	-4.11	0.815	-5.05	4.49e-07	5.25e-06
Abhd14b	abhydrolase domain containing 14b	288	831	1360	632	1160	617	1.53	0.304	5.05	4.49e-07	5.25e-06
Rgs2	regulator of G-protein signaling 2	51.1	341	2110	208	564	516	2.74	0.544	5.05	4.5e-07	5.25e-06
Auh	AU RNA binding protein/enoyl-coenzyme A hydratase	1840	1130	623	1080	1220	1440	-0.7	0.139	-5.04	4.54e-07	5.3e-06
Arl5a	ADP-ribosylation factor-like 5A	389	856	1900	980	650	786	1.13	0.225	5.04	4.57e-07	5.33e-06
Sptlc2	serine palmitoyltransferase, long chain base subunit 2	291	716	4070	477	1110	1120	1.3	0.258	5.04	4.59e-07	5.35e-06
Arhgap40	Rho GTPase activating protein 40	51.1	503	251	491	524	190	3.3	0.655	5.04	4.6e-07	5.36e-06
Gabrp	gamma-aminobutyric acid (GABA) A receptor, pi	77.2	473	351	437	534	218	2.62	0.52	5.03	4.78e-07	5.56e-06
Ppp1r9a	protein phosphatase 1, regulatory subunit 9A	41.3	694	1360	978	222	443	4.08	0.811	5.03	4.78e-07	5.56e-06
Olfr296-ps1	olfactory receptor 296, pseudogene 1	72.6	7.66	0	8.82	5.73	44	-3.23	0.641	-5.03	4.82e-07	5.6e-06
Olfr457	olfactory receptor 457	576	28.9	0	0	77	342	-4.37	0.868	-5.03	4.92e-07	5.72e-06
Serpinf1	serine (or cysteine) peptidase inhibitor, clade F, member 1	8.87	117	1200	56.7	218	265	3.73	0.742	5.02	5.04e-07	5.85e-06
Creg1	cellular repressor of E1A-stimulated genes 1	806	1870	2160	1700	2170	1310	1.22	0.242	5.02	5.07e-07	5.88e-06
Ell3	elongation factor RNA polymerase II-like 3	13600	9340	699	9540	9000	10100	-0.539	0.107	-5.02	5.07e-07	5.88e-06
Palld	palladin, cytoskeletal associated protein	36.2	306	1040	275	358	291	3.09	0.616	5.02	5.15e-07	5.97e-06
Olfr186	olfactory receptor 186	162	37.4	0	0	99.7	96.8	-4.08	0.812	-5.02	5.16e-07	5.97e-06
Golim4	golgi integral membrane protein 4	271	659	684	580	790	438	1.28	0.255	5.02	5.23e-07	6.05e-06
Olfr1168	olfactory receptor 1168	88.9	5.84	0	0	15.6	52.9	-4.11	0.82	-5.02	5.27e-07	6.1e-06
Kcng1	potassium voltage-gated channel, subfamily G, member 1	935	103	12.9	117	79.3	571	-3.19	0.637	-5.02	5.28e-07	6.1e-06
Gja1	gap junction protein, alpha 1	27.3	306	288	179	519	140	3.55	0.708	5.02	5.3e-07	6.12e-06
Homer3	homer scaffolding protein 3	80.2	306	408	345	240	194	1.93	0.385	5.01	5.41e-07	6.24e-06
Rbpms	RNA binding protein gene with multiple splicing	47.6	284	1490	199	424	381	2.59	0.517	5.01	5.41e-07	6.24e-06
Rabep2	rabaptin, RAB GTPase binding effector protein 2	307	631	1800	597	688	669	1.04	0.208	5.01	5.49e-07	6.32e-06
Olfr897-ps1	olfactory receptor 897, pseudogene 1	13.2	0	0	0	0	7.73	-6.15	1.23	-5.01	5.54e-07	6.38e-06
Six4	sine oculis-related homeobox 4	18.2	181	1280	157	220	300	3.31	0.662	5.01	5.54e-07	6.38e-06
Sun2	Sad1 and UNC84 domain containing 2	217	781	8530	862	647	1960	1.85	0.369	5.01	5.55e-07	6.38e-06
Sprn	shadow of prion protein	24.9	0	11.9	0	0	16.8	-7.05	1.41	-5.01	5.57e-07	6.4e-06
Etv5	ets variant 5	1950	456	166	540	316	1270	-2.1	0.419	-5	5.61e-07	6.44e-06
Lpcat3	lysophosphatidylcholine acyltransferase 3	184	495	1150	486	510	441	1.43	0.286	5	5.73e-07	6.58e-06
Mdn1	midasin AAA ATPase 1	514	1910	1100	1990	1780	938	1.89	0.379	5	5.87e-07	6.73e-06
Bbx	bobby sox HMG box containing	520	1150	2540	1300	908	1050	1.15	0.23	4.99	5.94e-07	6.8e-06
Cmtm7	CKLF-like MARVEL transmembrane domain containing 7	18.2	151	1720	127	192	379	3.06	0.612	4.99	5.94e-07	6.8e-06
Olfr5	olfactory receptor 5	195	4.7	0	0	12.5	116	-4.1	0.821	-4.99	5.97e-07	6.83e-06
Mgst1	microsomal glutathione S-transferase 1	238	1270	782	1320	1180	572	2.41	0.483	4.99	6.01e-07	6.87e-06
Prpf4	pre-mRNA processing factor 4	1730	669	686	692	631	1290	-1.37	0.274	-4.99	6.03e-07	6.89e-06
Olfr167	olfactory receptor 167	994	33.9	90.9	37.6	27.7	603	-4.88	0.978	-4.99	6.11e-07	6.97e-06
Tpm4	tropomyosin 4	138	495	1200	353	731	423	1.84	0.369	4.98	6.23e-07	7.11e-06
Zpld2	zona pellucida like domain containing 2	1210	4830	395	2990	7890	1860	2	0.401	4.98	6.28e-07	7.16e-06
Foxd1	forkhead box D1	0.984	0	36.4	0	0	7.65	-18.2	3.66	-4.98	6.4e-07	7.3e-06
Olfr66	olfactory receptor 66	20.4	0	0	0	0	11.9	-6.77	1.36	-4.98	6.47e-07	7.37e-06
H2-Q10	histocompatibility 2, Q region locus 10	0.994	0	35.4	0	0	7.46	-18.3	3.67	-4.98	6.52e-07	7.42e-06
Olfr907	olfactory receptor 907	38.8	11.3	0	0	30.1	23.1	-4.27	0.858	-4.97	6.56e-07	7.46e-06
Copa	coatomer protein complex subunit alpha	11800	8540	6210	8540	8530	10000	-0.471	0.0949	-4.97	6.8e-07	7.73e-06
Olfr722	olfactory receptor 722	700	20	25.6	15.3	27.9	423	-5.14	1.04	-4.97	6.81e-07	7.74e-06
Muc1	mucin 1, transmembrane	97.7	359	949	347	379	321	1.88	0.379	4.96	6.98e-07	7.92e-06
Mmp17	matrix metallopeptidase 17	198	912	3.76	1050	688	319	2.21	0.445	4.96	7.05e-07	8e-06
H1f2	H1.2 linker histone, cluster member	527	960	5310	833	1170	1550	0.868	0.175	4.96	7.16e-07	8.11e-06
Olfr812	olfactory receptor 812	36.3	9.35	1.24	15	0	21.8	-4.52	0.912	-4.96	7.16e-07	8.11e-06
Cldn6	claudin 6	15.1	124	729	98.8	165	178	3.04	0.613	4.96	7.2e-07	8.15e-06
Pkp2	plakophilin 2	255	590	1190	466	796	511	1.22	0.245	4.95	7.28e-07	8.23e-06
Fosl1	fos-like antigen 1	4.86	250	2230	153	411	493	5.75	1.16	4.95	7.28e-07	8.23e-06
Olfr726	olfactory receptor 726	997	123	15.7	134	105	612	-3.01	0.609	-4.95	7.35e-07	8.31e-06
Dennd2d	DENN/MADD domain containing 2D	38.1	297	634	289	312	212	2.97	0.601	4.95	7.56e-07	8.54e-06
Tpi1	triosephosphate isomerase 1	5480	3310	4220	3070	3700	4750	-0.728	0.147	-4.94	7.64e-07	8.62e-06
St8sia6	ST8 alpha-N-acetyl-neuraminide alpha-2,8-sialyltransferase 6	73.3	720	583	944	347	316	3.3	0.668	4.94	7.69e-07	8.67e-06
St3gal5	ST3 beta-galactoside alpha-2,3-sialyltransferase 5	51.3	317	1570	223	475	405	2.64	0.534	4.94	7.77e-07	8.76e-06
Phkb	phosphorylase kinase beta	414	1020	1420	794	1400	743	1.3	0.263	4.93	8.04e-07	9.05e-06
Cbln4	cerebellin 4 precursor protein	0	12.9	396	6.5	23.6	79.9	6.35	1.29	4.93	8.06e-07	9.07e-06
Adgrf4	adhesion G protein-coupled receptor F4	0.409	36.7	319	37.9	34.6	70.3	6.62	1.34	4.93	8.25e-07	9.28e-06
Ankrd63	ankyrin repeat domain 63	0	35.8	330	19.8	62.6	72.2	7.83	1.59	4.93	8.28e-07	9.31e-06
Txndc16	thioredoxin domain containing 16	1740	2840	13400	2340	3670	4240	0.711	0.144	4.92	8.51e-07	9.55e-06
Olfr1200	olfactory receptor 1200	694	56.9	19.1	31	100	421	-3.62	0.735	-4.92	8.61e-07	9.67e-06
Olfr1283	olfactory receptor 1283	113	7.02	0	11.2	0	67.7	-4.01	0.815	-4.92	8.67e-07	9.73e-06
Lrch4	leucine-rich repeats and calponin homology (CH) domain containing 4	565	1100	2900	1250	850	1140	0.959	0.195	4.92	8.69e-07	9.74e-06
Card19	caspase recruitment domain family, member 19	199	367	1320	402	310	455	0.883	0.18	4.91	8.94e-07	1e-05
Emc10	ER membrane protein complex subunit 10	4350	2870	2650	2740	3080	3690	-0.599	0.122	-4.91	9e-07	1.01e-05
Olfr70	olfactory receptor 70	340	21.6	3.27	0.2	57.3	204	-3.96	0.807	-4.91	9.01e-07	1.01e-05
Dbp	D site albumin promoter binding protein	216	517	798	523	507	396	1.26	0.257	4.91	9.18e-07	1.03e-05
Ntf3	neurotrophin 3	164	9.89	0	2.22	22.7	98.1	-4.04	0.824	-4.91	9.32e-07	1.04e-05
Ppef1	protein phosphatase with EF hand calcium-binding domain 1	299	44.1	0	28.3	70.4	184	-2.77	0.565	-4.9	9.41e-07	1.05e-05
Epha7	Eph receptor A7	1170	256	81.2	218	319	753	-2.19	0.447	-4.9	9.51e-07	1.06e-05
Ablim3	actin binding LIM protein family, member 3	2.45	77.7	1100	75.1	82.1	233	4.98	1.02	4.9	9.58e-07	1.07e-05
Trpv4	transient receptor potential cation channel, subfamily V, member 4	11.5	140	374	132	153	111	3.65	0.745	4.9	9.65e-07	1.08e-05
Art5	ADP-ribosyltransferase 5	88.6	222	1380	211	239	368	1.33	0.271	4.9	9.78e-07	1.09e-05
Cdo1	cysteine dioxygenase 1, cytosolic	90.1	398	373	339	495	214	2.14	0.438	4.89	1e-06	1.11e-05
Ubash3b	ubiquitin associated and SH3 domain containing, B	12.6	187	294	249	82	106	3.89	0.795	4.89	1e-06	1.11e-05
Patj	PATJ, crumbs cell polarity complex component	867	1820	3690	1580	2230	1630	1.07	0.219	4.89	1.01e-06	1.12e-05
Olfr1238	olfactory receptor 1238	537	58.5	1.61	8.79	141	323	-3.66	0.749	-4.89	1.02e-06	1.13e-05
Olfr1368	olfactory receptor 1368	223	19	0	0	50.7	133	-4	0.819	-4.89	1.02e-06	1.13e-05
A730071L15Rik	RIKEN cDNA A730071L15Rik gene	23.7	7.9	0	0	21.1	14.1	-3.95	0.808	-4.89	1.02e-06	1.14e-05
Olfr1111	olfactory receptor 1111	158	20.5	0	4.76	46.7	94.8	-3.61	0.739	-4.89	1.03e-06	1.14e-05
Nxph4	neurexophilin 4	0.421	61.6	1130	29.4	115	235	7.1	1.45	4.89	1.03e-06	1.15e-05
Ier5l	immediate early response 5-like	9.43	141	1260	89.9	226	282	3.91	0.8	4.88	1.06e-06	1.17e-05
Smarca2	SWI/SNF related, matrix associated, actin dependent regulator of chromatin, subfamily a, member 2	2030	4160	4550	4180	4130	2990	1.04	0.212	4.87	1.1e-06	1.21e-05
Olfr1121	olfactory receptor 1121	44.6	6.72	0	10.8	0	26.7	-4.09	0.839	-4.87	1.1e-06	1.22e-05
Pdlim3	PDZ and LIM domain 3	56.4	365	535	298	475	218	2.69	0.553	4.87	1.11e-06	1.23e-05
Olfr166	olfactory receptor 166	2590	166	105	85.6	300	1570	-3.96	0.814	-4.87	1.13e-06	1.25e-05
Olfr1512	olfactory receptor 1512	199	8.2	0	13.1	0	119	-3.9	0.801	-4.86	1.15e-06	1.27e-05
Olfr1349	olfactory receptor 1349	2220	114	30.9	79	172	1330	-4.29	0.881	-4.86	1.16e-06	1.28e-05
Cobll1	Cobl-like 1	23.5	358	1180	130	737	323	3.95	0.813	4.86	1.19e-06	1.32e-05
Fap	fibroblast activation protein	77.9	399	230	418	368	179	2.36	0.486	4.86	1.2e-06	1.32e-05
5530401A14Rik	RIKEN cDNA 5530401A14 gene	21.6	0	2.26	0	0	13	-6.85	1.41	-4.85	1.2e-06	1.33e-05
Ric8b	RIC8 guanine nucleotide exchange factor B	51100	33900	2790	35200	31900	37900	-0.59	0.122	-4.85	1.21e-06	1.33e-05
Klrb1a	killer cell lectin-like receptor subfamily B member 1A	0	23.1	248	32	8.3	53.3	7.21	1.48	4.85	1.22e-06	1.34e-05
Casp3	caspase 3	1670	791	761	847	698	1300	-1.08	0.222	-4.85	1.23e-06	1.35e-05
Rassf2	Ras association (RalGDS/AF-6) domain family member 2	419	1600	615	1670	1470	719	1.94	0.399	4.85	1.24e-06	1.36e-05
Lima1	LIM domain and actin binding 1	4620	7090	19900	7220	6880	8150	0.62	0.128	4.85	1.25e-06	1.37e-05
Amotl2	angiomotin-like 2	105	681	1290	575	857	464	2.7	0.557	4.84	1.27e-06	1.39e-05
Olfr834	olfactory receptor 834	23.8	0	0	0	0	13.9	-6.99	1.44	-4.84	1.27e-06	1.39e-05
Olfr849	olfactory receptor 849	298	5.03	0	8.05	0	178	-3.91	0.808	-4.84	1.27e-06	1.4e-05
Olfr656	olfactory receptor 656	214	13.8	0	2.96	31.8	128	-3.94	0.814	-4.84	1.31e-06	1.43e-05
Dapp1	dual adaptor for phosphotyrosine and 3-phosphoinositides 1	41	231	990	172	330	268	2.51	0.52	4.84	1.33e-06	1.45e-05
Gab1	growth factor receptor bound protein 2-associated protein 1	45.5	396	2560	265	616	612	3.15	0.651	4.84	1.33e-06	1.45e-05
Tbc1d10c	TBC1 domain family, member 10c	577	214	8.5	265	127	386	-1.43	0.297	-4.84	1.33e-06	1.45e-05
Olfr983	olfactory receptor 983	290	5.2	0	8.32	0	174	-3.68	0.76	-4.83	1.33e-06	1.45e-05
Olfr204	olfactory receptor 204	352	26.9	3.97	13.4	49.3	212	-3.72	0.769	-4.83	1.34e-06	1.46e-05
Srebf1	sterol regulatory element binding transcription factor 1	1940	3500	9050	3260	3880	3670	0.85	0.176	4.83	1.35e-06	1.48e-05
Itgb6	integrin beta 6	7.66	192	516	78.6	380	147	4.64	0.962	4.82	1.4e-06	1.53e-05
Mogs	mannosyl-oligosaccharide glucosidase	1230	831	1320	863	776	1160	-0.566	0.117	-4.82	1.4e-06	1.53e-05
Olfr1229	olfactory receptor 1229	711	72.4	3.66	19.4	161	432	-3.31	0.686	-4.82	1.44e-06	1.56e-05
Tgfb2	transforming growth factor, beta 2	61.2	400	1170	382	429	352	2.72	0.564	4.82	1.44e-06	1.57e-05
Prtn3	proteinase 3	64.7	2.94	11.2	4.54	0.265	40.6	-4.43	0.919	-4.82	1.47e-06	1.59e-05
Gfra2	glial cell line derived neurotrophic factor family receptor alpha 2	0.605	60.4	862	90.1	11	181	7.59	1.58	4.8	1.56e-06	1.69e-05
Olfr150	olfactory receptor 150	158	8.06	4.09	12.9	0	94.9	-4.32	0.899	-4.8	1.58e-06	1.71e-05
Gmpr	guanosine monophosphate reductase	57.2	336	762	371	278	256	2.55	0.532	4.8	1.58e-06	1.71e-05
Edem1	ER degradation enhancer, mannosidase alpha-like 1	306	1240	299	1640	586	512	2.02	0.42	4.8	1.59e-06	1.72e-05
Olfr1326-ps1	olfactory receptor 1326, pseudogene 1	1030	28.9	10.4	46.3	0	625	-5.15	1.07	-4.8	1.62e-06	1.75e-05
Olfr659	olfactory receptor 659	101	3.52	6.26	5.64	0	60.9	-4.77	0.995	-4.79	1.64e-06	1.78e-05
Olfr1209	olfactory receptor 1209	335	2.44	0	3.9	0	200	-4.06	0.848	-4.79	1.66e-06	1.8e-05
Mapk12	mitogen-activated protein kinase 12	45.2	249	283	249	250	137	2.46	0.514	4.79	1.7e-06	1.83e-05
Dthd1	death domain containing 1	0.39	0	33.4	0	0	6.71	-17	3.54	-4.79	1.7e-06	1.83e-05
Znhit1	zinc finger, HIT domain containing 1	1680	1020	748	994	1060	1350	-0.717	0.15	-4.79	1.71e-06	1.84e-05
Smurf2	SMAD specific E3 ubiquitin protein ligase 2	452	789	2940	704	931	1010	0.804	0.168	4.78	1.72e-06	1.85e-05
Hdac7	histone deacetylase 7	44.6	302	535	306	296	197	2.77	0.579	4.78	1.72e-06	1.86e-05
Vwa5a	von Willebrand factor A domain containing 5A	33.7	276	598	271	285	197	3.05	0.637	4.78	1.73e-06	1.86e-05
Dbndd2	dysbindin (dystrobrevin binding protein 1) domain containing 2	1980	983	768	1020	923	1520	-1.01	0.212	-4.78	1.77e-06	1.9e-05
Olfr328	olfactory receptor 328	962	6130	186	8680	1860	1960	2.67	0.559	4.78	1.77e-06	1.91e-05
Hadh	hydroxyacyl-Coenzyme A dehydrogenase	340	794	1330	559	1190	634	1.23	0.257	4.78	1.78e-06	1.92e-05
Cttnbp2	cortactin binding protein 2	327	948	1150	1180	554	626	1.53	0.322	4.77	1.81e-06	1.94e-05
Sema7a	sema domain, immunoglobulin domain (Ig), and GPI membrane anchor, (semaphorin) 7A	10900	5310	2620	6730	2950	8020	-1.03	0.216	-4.77	1.81e-06	1.94e-05
Pfkfb3	6-phosphofructo-2-kinase/fructose-2,6-biphosphatase 3	83.1	310	1070	142	589	326	1.9	0.399	4.77	1.87e-06	2e-05
Arap1	ArfGAP with RhoGAP domain, ankyrin repeat and PH domain 1	299	1440	1840	1910	661	852	2.27	0.477	4.76	1.91e-06	2.05e-05
Pdp1	pyruvate dehyrogenase phosphatase catalytic subunit 1	998	647	267	632	671	778	-0.625	0.131	-4.76	1.92e-06	2.06e-05
Pam	peptidylglycine alpha-amidating monooxygenase	142	492	2320	402	642	644	1.79	0.377	4.76	1.92e-06	2.06e-05
Rgs5	regulator of G-protein signaling 5	627	1720	3640	1630	1860	1460	1.45	0.305	4.76	1.93e-06	2.07e-05
Epb41	erythrocyte membrane protein band 4.1	594	1420	4140	1260	1690	1470	1.26	0.264	4.76	1.93e-06	2.07e-05
Olfr1216	olfactory receptor 1216	109	8.68	0	13.9	0	65.7	-3.77	0.792	-4.76	1.95e-06	2.09e-05
Panx1	pannexin 1	1810	607	150	551	700	1220	-1.57	0.331	-4.75	1.98e-06	2.12e-05
Ak1	adenylate kinase 1	26600	17200	960	17600	16700	19500	-0.622	0.131	-4.75	1.99e-06	2.12e-05
Csad	cysteine sulfinic acid decarboxylase	416	1080	824	1220	838	642	1.37	0.288	4.75	2.01e-06	2.15e-05
Mustn1	musculoskeletal, embryonic nuclear protein 1	44	2.14	1.7	3.42	0	26.5	-4.35	0.916	-4.75	2.02e-06	2.15e-05
Olfr711	olfactory receptor 711	651	40	15.4	28.5	59.3	392	-4.03	0.849	-4.75	2.02e-06	2.16e-05
Olfr164	olfactory receptor 164	290	9.88	0	15.8	0	173	-3.95	0.832	-4.75	2.03e-06	2.16e-05
Rasgrp4	RAS guanyl releasing protein 4	1320	73.8	21.9	56.5	103	790	-4.16	0.875	-4.75	2.03e-06	2.17e-05
Ppp1r3c	protein phosphatase 1, regulatory subunit 3C	336	75.6	1.59	73.4	79.4	213	-2.15	0.453	-4.75	2.05e-06	2.18e-05
Dhx15	DEAH (Asp-Glu-Ala-His) box polypeptide 15	4810	3330	3920	3150	3630	4310	-0.532	0.112	-4.75	2.06e-06	2.19e-05
Olfr1199	olfactory receptor 1199	271	43.4	1.38	6.44	105	163	-3.77	0.794	-4.75	2.06e-06	2.19e-05
Piezo1	piezo-type mechanosensitive ion channel component 1	22.5	179	447	170	194	140	3	0.632	4.75	2.06e-06	2.19e-05
Caskin2	CASK-interacting protein 2	127	538	1170	716	241	422	2.06	0.434	4.74	2.13e-06	2.26e-05
Slc18a3	solute carrier family 18 (vesicular monoamine), member 3	0	12.9	304	7.38	22.1	61.9	6.37	1.34	4.74	2.16e-06	2.29e-05
Nfatc2	nuclear factor of activated T cells, cytoplasmic, calcineurin dependent 2	594	86.2	681	81.6	94	498	-2.78	0.588	-4.74	2.17e-06	2.3e-05
Tmem211	transmembrane protein 211	40.8	289	159	269	323	119	2.83	0.597	4.74	2.18e-06	2.31e-05
Syne3	spectrin repeat containing, nuclear envelope family member 3	18.5	166	988	182	140	240	3.17	0.67	4.73	2.24e-06	2.38e-05
Cryzl2	crystallin zeta like 2	40.5	295	226	324	246	133	2.86	0.605	4.73	2.26e-06	2.39e-05
Olfr339	olfactory receptor 339	357	73.8	4.42	0	197	214	-4.18	0.885	-4.73	2.26e-06	2.39e-05
Dpys	dihydropyrimidinase	57.4	484	282	403	619	196	3.08	0.651	4.73	2.27e-06	2.4e-05
Gck	glucokinase	76.7	400	358	416	373	203	2.39	0.505	4.72	2.32e-06	2.45e-05
Zfp459	zinc finger protein 459	16.1	0.0284	5.33	0.0454	0	10.5	-6.37	1.35	-4.72	2.35e-06	2.48e-05
Olfr800	olfactory receptor 800	218	14.2	6.94	16.2	10.7	132	-3.97	0.84	-4.72	2.36e-06	2.49e-05
Dlg3	discs large MAGUK scaffold protein 3	1600	2700	1740	2390	3210	1870	0.758	0.161	4.71	2.46e-06	2.59e-05
Olfr1423	olfactory receptor 1423	780	56.8	7.97	26.8	107	480	-3.78	0.802	-4.71	2.48e-06	2.61e-05
Plekhg6	pleckstrin homology domain containing, family G (with RhoGef domain) member 6	8.97	148	393	162	125	115	4.04	0.858	4.71	2.48e-06	2.61e-05
Trpm4	transient receptor potential cation channel, subfamily M, member 4	29.8	306	458	232	429	175	3.38	0.719	4.71	2.53e-06	2.66e-05
Tspan1	tetraspanin 1	46.7	225	2870	199	267	635	2.27	0.482	4.71	2.53e-06	2.66e-05
Ackr3	atypical chemokine receptor 3	42.2	268	191	274	257	121	2.67	0.567	4.7	2.57e-06	2.7e-05
Tubgcp2	tubulin, gamma complex associated protein 2	1290	958	813	936	994	1120	-0.425	0.0905	-4.69	2.67e-06	2.8e-05
Fibin	fin bud initiation factor homolog (zebrafish)	233	34.2	3.44	50.5	7.07	144	-2.76	0.588	-4.69	2.68e-06	2.81e-05
Olfr1386	olfactory receptor 1386	379	25.3	2.11	40.4	0	227	-3.9	0.833	-4.69	2.75e-06	2.88e-05
Pdlim4	PDZ and LIM domain 4	28.4	227	104	147	360	87.3	3	0.64	4.69	2.75e-06	2.89e-05
Csrp2	cysteine and glycine-rich protein 2	130	710	457	573	937	322	2.45	0.522	4.69	2.76e-06	2.89e-05
Lmf2	lipase maturation factor 2	1030	2140	1870	2200	2050	1440	1.05	0.225	4.69	2.78e-06	2.91e-05
Sphkap	SPHK1 interactor, AKAP domain containing	180	10.7	80.5	17.1	0	123	-4.06	0.868	-4.68	2.81e-06	2.94e-05
Pip5k1b	phosphatidylinositol-4-phosphate 5-kinase, type 1 beta	9.47	147	441	202	54	124	4	0.854	4.68	2.82e-06	2.95e-05
Olfr1049	olfactory receptor 1049	14.8	0	0	0	0	8.66	-6.31	1.35	-4.68	2.84e-06	2.96e-05
Rflnb	refilin B	405	1150	367	1160	1140	563	1.5	0.321	4.68	2.85e-06	2.98e-05
Nectin4	nectin cell adhesion molecule 4	24.8	186	892	151	245	229	2.91	0.622	4.68	2.87e-06	3e-05
Nadk2	NAD kinase 2, mitochondrial	271	666	779	589	794	457	1.3	0.278	4.67	2.95e-06	3.08e-05
Grb10	growth factor receptor bound protein 10	14.6	345	604	466	144	203	4.63	0.992	4.67	3.06e-06	3.19e-05
Adi1	acireductone dioxygenase 1	1100	1900	1460	1680	2260	1350	0.792	0.17	4.67	3.06e-06	3.19e-05
P2ry13	purinergic receptor P2Y, G-protein coupled 13	13.7	0	1.1	0	0	8.19	-6.19	1.33	-4.67	3.09e-06	3.21e-05
Nfia	nuclear factor I/A	441	1370	1300	1850	583	815	1.64	0.352	4.66	3.11e-06	3.23e-05
Olfr1408	olfactory receptor 1408	286	23.1	0	3.9	55	172	-3.61	0.775	-4.66	3.11e-06	3.24e-05
Fbxo30	F-box protein 30	71.3	259	428	309	175	182	1.86	0.399	4.66	3.13e-06	3.26e-05
Atp5c1	ATP synthase, H+ transporting, mitochondrial F1 complex, gamma polypeptide 1	5360	3360	1860	3170	3680	4240	-0.673	0.144	-4.66	3.14e-06	3.26e-05
Gm13440	predicted gene 13440	19.8	0	0	0	0	11.6	-6.73	1.44	-4.66	3.21e-06	3.33e-05
Adamdec1	ADAM-like, decysin 1	430	136	215	132	142	323	-1.67	0.358	-4.66	3.22e-06	3.34e-05
Alad	aminolevulinate, delta-, dehydratase	546	1100	2630	959	1330	1070	1.01	0.217	4.65	3.27e-06	3.39e-05
Hadha	hydroxyacyl-CoA dehydrogenase trifunctional multienzyme complex subunit alpha	1120	1780	2850	1570	2130	1610	0.66	0.142	4.65	3.29e-06	3.41e-05
App	amyloid beta (A4) precursor protein	47300	32400	15000	32300	32500	37700	-0.545	0.117	-4.65	3.32e-06	3.43e-05
Syp	synaptophysin	29100	19200	1090	18100	21000	21500	-0.6	0.129	-4.65	3.34e-06	3.45e-05
Tmprss11b	transmembrane protease, serine 11B	27.3	229	153	221	242	96.4	3.06	0.659	4.65	3.34e-06	3.46e-05
Tspan15	tetraspanin 15	91.3	232	1720	146	376	440	1.34	0.288	4.65	3.34e-06	3.46e-05
Marchf1	membrane associated ring-CH-type finger 1	4.51	106	1420	74.1	159	303	4.57	0.983	4.64	3.42e-06	3.53e-05
Olfr820	olfactory receptor 820	424	50.1	0	8.42	120	255	-3.7	0.798	-4.64	3.43e-06	3.54e-05
Zfp451	zinc finger protein 451	473	1210	985	1280	1100	737	1.36	0.292	4.64	3.43e-06	3.54e-05
Zfp422	zinc finger protein 422	47.2	247	386	168	379	158	2.39	0.516	4.64	3.48e-06	3.59e-05
Idh1	isocitrate dehydrogenase 1 (NADP+), soluble	288	727	968	683	800	518	1.34	0.288	4.64	3.5e-06	3.6e-05
Olfr720	olfactory receptor 720	351	48.6	1.72	9.85	113	216	-2.87	0.618	-4.64	3.5e-06	3.61e-05
Slc25a35	solute carrier family 25, member 35	838	1690	637	1390	2180	988	1.01	0.218	4.64	3.54e-06	3.64e-05
4930432K21Rik	RIKEN cDNA 4930432K21 gene	25.9	0.442	19.7	0.708	0	19.1	-5.59	1.21	-4.64	3.54e-06	3.64e-05
Olfr1000	olfactory receptor 1000	119	11.8	0	0	31.4	71.3	-4.09	0.883	-4.64	3.56e-06	3.66e-05
Bpifc	BPI fold containing family C	11.7	0	0	0	0	6.82	-5.96	1.29	-4.64	3.57e-06	3.67e-05
Moxd1	monooxygenase, DBH-like 1	47	274	426	170	448	171	2.55	0.549	4.63	3.61e-06	3.7e-05
Olfr699	olfactory receptor 699	64.1	1.76	5.04	2.82	0	38.8	-5.11	1.1	-4.63	3.61e-06	3.71e-05
Utp14b	UTP14B small subunit processome component	278	892	7360	919	847	1790	1.68	0.364	4.63	3.63e-06	3.72e-05
Olfr736	olfactory receptor 736	151	10	0	0	26.7	90.2	-3.88	0.838	-4.63	3.68e-06	3.77e-05
Olfr346	olfactory receptor 346	27.6	465	0	408	560	119	4.08	0.883	4.62	3.76e-06	3.85e-05
Gch1	GTP cyclohydrolase 1	39.8	206	647	147	304	195	2.37	0.513	4.62	3.78e-06	3.87e-05
Olfr715	olfactory receptor 715	159	13.6	0.833	0	36.3	95	-3.93	0.851	-4.62	3.82e-06	3.91e-05
Mbnl2	muscleblind like splicing factor 2	6130	4390	3850	4440	4310	5300	-0.481	0.104	-4.62	3.88e-06	3.97e-05
Olfr183	olfactory receptor 183	121	16.7	0	26.7	0	74.1	-2.84	0.615	-4.62	3.89e-06	3.97e-05
Acsm4	acyl-CoA synthetase medium-chain family member 4	2600	947	779	492	1700	1880	-1.46	0.315	-4.62	3.9e-06	3.98e-05
Olfr461	olfactory receptor 461	92.1	41.3	6.38	0.536	109	56.3	-3.88	0.842	-4.62	3.91e-06	3.99e-05
Celf3	CUGBP, Elav-like family member 3	5790	1960	582	2250	1480	3920	-1.56	0.339	-4.61	4.05e-06	4.13e-05
Epha4	Eph receptor A4	2.91	131	2420	95.4	190	502	5.52	1.2	4.61	4.06e-06	4.14e-05
Smim18	small integral membrane protein 18	13	0	3.5	0	0	8.25	-6.11	1.33	-4.61	4.06e-06	4.14e-05
Cited2	Cbp/p300-interacting transactivator, with Glu/Asp-rich carboxy-terminal domain, 2	294	813	1960	1020	471	733	1.47	0.318	4.61	4.07e-06	4.14e-05
Ankrd6	ankyrin repeat domain 6	55.5	221	642	319	57.6	206	1.99	0.433	4.61	4.09e-06	4.16e-05
Olfr596	olfactory receptor 596	159	7.14	7.01	11.4	0	96	-4.46	0.969	-4.6	4.23e-06	4.3e-05
Dcbld1	discoidin, CUB and LCCL domain containing 1	9.04	95.4	679	84.5	114	158	3.4	0.74	4.6	4.26e-06	4.33e-05
Olfr455	olfactory receptor 455	2370	218	39.9	219	218	1440	-3.44	0.748	-4.6	4.28e-06	4.35e-05
Mab21l1	mab-21-like 1	81.7	388	395	408	354	211	2.25	0.489	4.6	4.3e-06	4.36e-05
Olfr702	olfactory receptor 702	10.8	0	2.87	0	0	6.87	-5.85	1.27	-4.59	4.4e-06	4.46e-05
Enah	ENAH actin regulator	2690	4700	7050	4980	4240	3990	0.803	0.175	4.59	4.46e-06	4.52e-05
Olfr1250	olfactory receptor 1250	250	32.9	0.873	22.8	49.9	153	-2.96	0.644	-4.59	4.47e-06	4.53e-05
Epn3	epsin 3	81.2	357	958	430	235	313	2.14	0.465	4.59	4.48e-06	4.53e-05
Olfr771	olfactory receptor 771	239	41	0	11.8	89.8	149	-2.55	0.557	-4.58	4.54e-06	4.6e-05
Gm5069	predicted pseudogene 5069	375	92.3	27.2	116	52.8	245	-2.03	0.443	-4.58	4.59e-06	4.64e-05
Itih2	inter-alpha trypsin inhibitor, heavy chain 2	0.392	0	20.4	0	0	4.2	-16.9	3.69	-4.58	4.62e-06	4.67e-05
Olfr582	olfactory receptor 582	114	9.8	0	15.7	0	68.9	-3.52	0.769	-4.58	4.76e-06	4.81e-05
Hspa2	heat shock protein 2	711	1240	3300	1210	1280	1330	0.801	0.175	4.57	4.78e-06	4.82e-05
Olfr490	olfactory receptor 490	18.4	0	0	0	0	10.8	-6.62	1.45	-4.57	4.81e-06	4.86e-05
Thrb	thyroid hormone receptor beta	10.2	122	392	131	107	109	3.64	0.795	4.57	4.86e-06	4.9e-05
Gas1	growth arrest specific 1	620	129	162	140	109	422	-2.27	0.498	-4.57	4.92e-06	4.95e-05
Olfr1341	olfactory receptor 1341	399	7.56	0.696	12.1	0	238	-3.99	0.874	-4.57	4.93e-06	4.97e-05
Tmem51	transmembrane protein 51	37.1	171	1850	151	205	419	2.2	0.483	4.56	5.04e-06	5.07e-05
Prx	periaxin	4.64	136	2070	128	150	435	4.88	1.07	4.56	5.14e-06	5.17e-05
Brinp2	bone morphogenic protein/retinoic acid inducible neural-specific 2	4660	1810	246	2020	1450	3170	-1.37	0.3	-4.56	5.15e-06	5.18e-05
Olfr394	olfactory receptor 394	732	47.8	0	8.24	114	439	-3.7	0.811	-4.56	5.15e-06	5.18e-05
Bex3	brain expressed X-linked 3	2220	1520	3570	1420	1690	2330	-0.546	0.12	-4.56	5.19e-06	5.22e-05
Gchfr	GTP cyclohydrolase I feedback regulator	67.2	417	316	274	654	193	2.63	0.577	4.56	5.2e-06	5.22e-05
Il17rc	interleukin 17 receptor C	19.1	238	103	246	224	84.1	3.66	0.803	4.56	5.23e-06	5.24e-05
Dhdh	dihydrodiol dehydrogenase (dimeric)	262	750	409	763	727	399	1.52	0.334	4.55	5.33e-06	5.34e-05
Insr	insulin receptor	1240	2410	3900	2490	2260	2010	0.961	0.211	4.55	5.48e-06	5.49e-05
Tead1	TEA domain family member 1	774	1800	3140	1480	2320	1460	1.22	0.268	4.54	5.55e-06	5.56e-05
Col1a1	collagen, type I, alpha 1	123	2.35	130	3.76	0	97.8	-5.7	1.25	-4.54	5.6e-06	5.6e-05
Olfr653	olfactory receptor 653	335	7.84	0.716	12.5	0	200	-3.96	0.875	-4.53	5.82e-06	5.82e-05
Glo1	glyoxalase 1	4400	2700	1500	2460	3090	3460	-0.707	0.156	-4.53	5.91e-06	5.91e-05
Fcgr1	Fc receptor, IgG, high affinity I	16.3	0	1.47	0	0	9.82	-6.43	1.42	-4.53	5.99e-06	5.98e-05
Kif26a	kinesin family member 26A	18.9	187	159	214	143	83.5	3.31	0.73	4.53	5.99e-06	5.98e-05
Sat1	spermidine/spermine N1-acetyl transferase 1	107	370	1140	343	416	366	1.79	0.395	4.53	6.04e-06	6.02e-05
Olfr732	olfactory receptor 732	210	2.12	4.07	3.4	0	126	-3.96	0.874	-4.52	6.04e-06	6.03e-05
Olfr536	olfactory receptor 536	5120	439	89.7	124	964	3100	-3.55	0.784	-4.52	6.07e-06	6.05e-05
Bub1	BUB1, mitotic checkpoint serine/threonine kinase	0.325	0	48.9	0	0	9.68	-16.7	3.69	-4.52	6.09e-06	6.07e-05
Olfr1348	olfactory receptor 1348	1890	321	68.6	375	233	1180	-2.56	0.566	-4.52	6.25e-06	6.22e-05
Anpep	alanyl (membrane) aminopeptidase	44.1	281	179	136	523	123	2.68	0.592	4.52	6.27e-06	6.24e-05
Olfr1173	olfactory receptor 1173	108	12.3	0.314	10.5	15.2	65.7	-3.11	0.689	-4.51	6.5e-06	6.47e-05
Tmem151b	transmembrane protein 151B	9890	6790	444	6490	7290	7370	-0.544	0.121	-4.51	6.61e-06	6.56e-05
Lgals3	lectin, galactose binding, soluble 3	20.6	208	974	43.8	483	248	3.34	0.741	4.51	6.64e-06	6.59e-05
Csk	c-src tyrosine kinase	782	1440	8960	1290	1690	2520	0.877	0.195	4.5	6.65e-06	6.6e-05
Klhl21	kelch-like 21	550	861	791	921	761	666	0.647	0.144	4.5	6.67e-06	6.61e-05
Nfe2l2	nuclear factor, erythroid derived 2, like 2	8830	6230	1900	6300	6120	6910	-0.503	0.112	-4.5	6.72e-06	6.66e-05
Tmem176a	transmembrane protein 176A	118	413	4050	415	410	948	1.81	0.402	4.5	6.8e-06	6.74e-05
Atp2b2	ATPase, Ca++ transporting, plasma membrane 2	13	0	43.7	0	0	16.1	-6.12	1.36	-4.5	6.83e-06	6.76e-05
Cry1	cryptochrome 1 (photolyase-like)	1050	697	893	712	673	878	-0.591	0.131	-4.5	6.85e-06	6.78e-05
Olfr382	olfactory receptor 382	12.6	0	0	0	0	7.38	-6.08	1.35	-4.5	6.85e-06	6.78e-05
Tmem50a	transmembrane protein 50A	4400	2920	1730	2750	3210	3550	-0.591	0.131	-4.5	6.86e-06	6.78e-05
Ppp1r26	protein phosphatase 1, regulatory subunit 26	55	201	409	249	120	156	1.87	0.416	4.49	7.09e-06	7e-05
Olfr1565	olfactory receptor 1565	143	6.49	0.813	10.4	0	85.3	-4.55	1.01	-4.49	7.2e-06	7.11e-05
Olfr1218	olfactory receptor 1218	38	2.43	0	3.88	0	22.7	-3.9	0.87	-4.49	7.28e-06	7.19e-05
Olfr524	olfactory receptor 524	1280	72.3	6.63	116	0	765	-4.15	0.925	-4.48	7.31e-06	7.21e-05
Rimklb	ribosomal modification protein rimK-like family member B	58.6	278	483	278	279	190	2.26	0.505	4.48	7.36e-06	7.26e-05
Olfr898	olfactory receptor 898	10.9	0	0.819	0	0	6.53	-5.86	1.31	-4.48	7.45e-06	7.34e-05
Magix	MAGI family member, X-linked	42.9	236	452	222	258	165	2.46	0.549	4.48	7.55e-06	7.43e-05
Med13	mediator complex subunit 13	1540	2890	6010	3240	2310	2710	0.907	0.202	4.48	7.56e-06	7.44e-05
Olfr76	olfactory receptor 76	562	11.4	0	18.3	0	336	-3.89	0.87	-4.47	7.68e-06	7.55e-05
Ngfr	nerve growth factor receptor (TNFR superfamily, member 16)	1.87	54	851	50.6	59.7	179	4.86	1.09	4.47	7.68e-06	7.55e-05
Atp5o	ATP synthase, H+ transporting, mitochondrial F1 complex, O subunit	7630	4550	1230	4540	4560	5700	-0.745	0.167	-4.47	7.7e-06	7.56e-05
Klf11	Kruppel-like factor 11	306	745	1840	813	631	701	1.28	0.287	4.47	7.8e-06	7.65e-05
Olfr384	olfactory receptor 384	14.1	0	0.283	0	0	8.28	-6.23	1.39	-4.47	7.83e-06	7.68e-05
St18	suppression of tumorigenicity 18	3.97	204	1060	194	220	254	5.78	1.29	4.47	7.94e-06	7.79e-05
Olfr1449	olfactory receptor 1449	16.4	0	0	0	0	9.57	-6.45	1.45	-4.46	8.03e-06	7.87e-05
Decr1	2,4-dienoyl CoA reductase 1, mitochondrial	19.2	138	459	105	193	131	2.84	0.637	4.46	8.05e-06	7.89e-05
Slit2	slit guidance ligand 2	59.5	370	912	218	622	294	2.64	0.593	4.46	8.15e-06	7.97e-05
Gm8332	predicted pseudogene 8332	0	32.5	142	15.1	61.5	34.8	7.69	1.72	4.46	8.16e-06	7.98e-05
Olfr282	olfactory receptor 282	2.05	486	0	476	502	109	7.9	1.77	4.46	8.19e-06	8.01e-05
Olfr1189	olfactory receptor 1189	83.7	5.09	5.77	8.14	0	51.1	-4.09	0.916	-4.46	8.26e-06	8.07e-05
Olfr333-ps1	olfactory receptor 333, pseudogene 1	10.5	0	0	0	0	6.11	-5.8	1.3	-4.46	8.3e-06	8.11e-05
Mr1	major histocompatibility complex, class I-related	178	405	974	379	448	383	1.19	0.267	4.46	8.37e-06	8.17e-05
Tmco4	transmembrane and coiled-coil domains 4	17.9	123	1150	142	92	261	2.79	0.627	4.45	8.5e-06	8.29e-05
Gnb1	guanine nucleotide binding protein (G protein), beta 1	131000	96400	12300	98000	93700	100000	-0.442	0.0993	-4.45	8.54e-06	8.32e-05
Tgfb3	transforming growth factor, beta 3	39.9	145	684	124	180	189	1.86	0.418	4.45	8.6e-06	8.38e-05
Olfr1511	olfactory receptor 1511	200	19.2	0	30.7	0	121	-3.38	0.76	-4.45	8.65e-06	8.43e-05
Spry1	sprouty RTK signaling antagonist 1	73.3	287	735	253	342	249	1.97	0.443	4.45	8.78e-06	8.55e-05
Ncald	neurocalcin delta	84.5	387	1100	388	387	349	2.2	0.495	4.44	8.92e-06	8.68e-05
Pbx1	pre B cell leukemia homeobox 1	1280	2440	2310	2000	3160	1740	0.928	0.209	4.43	9.37e-06	9.11e-05
Amigo2	adhesion molecule with Ig like domain 2	0.454	31.7	84.9	38.7	19.9	23.8	6.13	1.38	4.43	9.38e-06	9.11e-05
Dalrd3	DALR anticodon binding domain containing 3	2440	973	2160	1010	910	2060	-1.33	0.299	-4.43	9.41e-06	9.14e-05
Nphs1	nephrosis 1, nephrin	1690	188	59.9	124	295	1040	-3.16	0.714	-4.43	9.46e-06	9.18e-05
Acads	acyl-Coenzyme A dehydrogenase, short chain	34.7	175	497	151	215	156	2.34	0.527	4.43	9.51e-06	9.23e-05
Ccdc88c	coiled-coil domain containing 88C	75	443	1910	510	331	514	2.57	0.581	4.43	9.53e-06	9.24e-05
Nell2	NEL-like 2	184	24.2	1.73	29	16.3	113	-2.92	0.659	-4.43	9.59e-06	9.29e-05
Rnaseh2b	ribonuclease H2, subunit B	527	248	213	230	279	404	-1.08	0.245	-4.43	9.64e-06	9.34e-05
Fam189a2	family with sequence similarity 189, member A2	69.9	252	693	233	284	232	1.85	0.418	4.42	9.68e-06	9.37e-05
Olfr370	olfactory receptor 370	747	36.4	15.7	58.2	0	455	-4.36	0.987	-4.42	9.77e-06	9.45e-05
Sgms1	sphingomyelin synthase 1	65.5	406	525	537	188	230	2.64	0.597	4.42	9.87e-06	9.54e-05
Retreg1	reticulophagy regulator 1	5230	3360	1080	3580	3010	4010	-0.637	0.144	-4.42	9.9e-06	9.57e-05
Sh3yl1	Sh3 domain YSC-like 1	256	493	534	401	646	363	0.948	0.214	4.42	9.91e-06	9.57e-05
Olfr547	olfactory receptor 547	13.6	0	0	0	0	7.95	-6.19	1.4	-4.42	9.97e-06	9.62e-05
Zfp558	zinc finger protein 558	14.1	0	0.546	0	0	8.31	-6.23	1.41	-4.42	1.01e-05	9.72e-05
Syngr1	synaptogyrin 1	12900	5040	835	5870	3650	8810	-1.36	0.307	-4.41	1.01e-05	9.77e-05
Ces1a	carboxylesterase 1A	16.8	0	38.7	0	0	17.3	-6.49	1.47	-4.41	1.02e-05	9.86e-05
Olfr804	olfactory receptor 804	349	34.6	1.4	46.8	14.2	211	-3.34	0.757	-4.41	1.03e-05	9.88e-05
Proser2	proline and serine rich 2	218	525	2820	396	740	793	1.27	0.288	4.41	1.03e-05	9.94e-05
Chgb	chromogranin B	3480	1010	173	1040	944	2290	-1.79	0.406	-4.41	1.04e-05	9.95e-05
Fndc4	fibronectin type III domain containing 4	59.5	3.54	10.8	5.66	0	37.6	-3.98	0.902	-4.41	1.04e-05	0.0001
Igsf9	immunoglobulin superfamily, member 9	52.2	270	976	264	281	280	2.39	0.542	4.4	1.06e-05	0.000102
Ces1e	carboxylesterase 1E	44.2	355	105	315	421	125	3	0.682	4.4	1.06e-05	0.000102
Olfr770	olfactory receptor 770	90.1	7.12	0	11.4	0	54.1	-3.68	0.837	-4.4	1.06e-05	0.000102
Pld2	phospholipase D2	219	551	2020	690	318	642	1.33	0.303	4.4	1.07e-05	0.000102
Olfr1331	olfactory receptor 1331	26.1	0	0	0	0	15.2	-7.12	1.62	-4.4	1.07e-05	0.000103
Cct6b	chaperonin containing Tcp1, subunit 6b (zeta)	16.3	0	15.2	0	0	12.4	-6.44	1.46	-4.4	1.09e-05	0.000105
Def6	differentially expressed in FDCP 6	13.3	180	1200	184	174	281	3.76	0.856	4.4	1.1e-05	0.000106
Olfr373	olfactory receptor 373	106	5.39	0	8.62	0	62.8	-4.27	0.971	-4.4	1.11e-05	0.000106
Olfr796	olfactory receptor 796	707	24.2	8.26	8.76	50	426	-3.72	0.846	-4.39	1.11e-05	0.000106
Anxa11	annexin A11	697	1120	6630	961	1370	1950	0.679	0.155	4.39	1.12e-05	0.000107
Abcb6	ATP-binding cassette, sub-family B (MDR/TAP), member 6	506	941	419	1040	776	586	0.873	0.199	4.39	1.13e-05	0.000108
Olfr1459	olfactory receptor 1459	247	10.6	61.6	17	0	158	-4.52	1.03	-4.39	1.13e-05	0.000108
Tns1	tensin 1	93.7	477	1070	220	906	369	2.37	0.539	4.39	1.13e-05	0.000108
Zfp296	zinc finger protein 296	18.3	111	341	55.4	204	102	2.61	0.594	4.39	1.13e-05	0.000108
Phactr2	phosphatase and actin regulator 2	156	518	1270	487	570	453	1.73	0.395	4.39	1.15e-05	0.000109
Arpc4	actin related protein 2/3 complex, subunit 4	5740	3450	1890	3240	3790	4480	-0.736	0.168	-4.39	1.15e-05	0.000109
Olfr263	olfactory receptor 263	347	42.4	0	25.2	71	212	-3.04	0.693	-4.39	1.16e-05	0.00011
Tmem64	transmembrane protein 64	5850	2250	569	1970	2700	4020	-1.38	0.315	-4.39	1.16e-05	0.00011
Col27a1	collagen, type XXVII, alpha 1	984	118	167	128	101	633	-3.06	0.699	-4.38	1.16e-05	0.000111
Olfr845	olfactory receptor 845	212	19.7	0	31.5	0	128	-3.44	0.786	-4.38	1.17e-05	0.000111
Slc25a33	solute carrier family 25, member 33	1750	922	608	922	921	1350	-0.927	0.212	-4.38	1.17e-05	0.000111
Olfr1024	olfactory receptor 1024	13.4	0	3.09	0	0	8.4	-6.16	1.41	-4.38	1.18e-05	0.000111
Svopl	SV2 related protein homolog (rat)-like	120	484	510	325	750	277	2.01	0.459	4.38	1.18e-05	0.000111
Olfr466	olfactory receptor 466	180	2.41	2.33	3.86	0	108	-3.94	0.9	-4.38	1.18e-05	0.000112
Tcf7	transcription factor 7, T cell specific	46	2.89	57.9	4.46	0.279	38.7	-3.93	0.897	-4.38	1.19e-05	0.000113
Rraga	Ras-related GTP binding A	2050	1320	1330	1210	1490	1750	-0.639	0.146	-4.38	1.2e-05	0.000114
Slc30a4	solute carrier family 30 (zinc transporter), member 4	86.9	192	479	192	193	187	1.15	0.262	4.38	1.21e-05	0.000115
Ell2	elongation factor RNA polymerase II 2	1090	2520	825	2810	2050	1360	1.21	0.276	4.37	1.24e-05	0.000117
Asf1b	anti-silencing function 1B histone chaperone	18.2	0	40.6	0	0	18.5	-6.58	1.5	-4.37	1.24e-05	0.000117
Dll1	delta like canonical Notch ligand 1	6.59	269	1720	264	278	399	5.39	1.23	4.37	1.24e-05	0.000117
Zfp395	zinc finger protein 395	42	280	3380	250	331	745	2.77	0.633	4.37	1.24e-05	0.000117
Zdhhc5	zinc finger, DHHC domain containing 5	3860	2900	3010	2690	3260	3480	-0.409	0.0937	-4.37	1.25e-05	0.000118
Unc5d	unc-5 netrin receptor D	1.21	27.6	723	15.5	47.8	148	4.66	1.07	4.37	1.25e-05	0.000118
Olfr1100	olfactory receptor 1100	179	16.9	3.36	17.5	16	109	-3.4	0.777	-4.37	1.25e-05	0.000118
Osbpl6	oxysterol binding protein-like 6	1700	2970	910	2770	3300	1830	0.803	0.184	4.37	1.25e-05	0.000118
Hykk	hydroxylysine kinase 1	42.7	373	150	359	398	137	3.13	0.716	4.37	1.25e-05	0.000118
Fgd6	FYVE, RhoGEF and PH domain containing 6	43	422	1400	163	854	391	3.29	0.755	4.37	1.26e-05	0.000119
Prkcsh	protein kinase C substrate 80K-H	4620	3330	2360	3420	3180	3890	-0.473	0.108	-4.37	1.27e-05	0.00012
Olfr578	olfactory receptor 578	166	10.5	7.34	0	28	100	-3.88	0.888	-4.36	1.28e-05	0.00012
Naprt	nicotinate phosphoribosyltransferase	41.3	222	1410	214	235	348	2.43	0.558	4.36	1.29e-05	0.000121
Olfr1112	olfactory receptor 1112	367	33.8	19.2	30.4	39.3	225	-3.45	0.791	-4.36	1.29e-05	0.000121
Atp5b	ATP synthase, H+ transporting mitochondrial F1 complex, beta subunit	30600	21700	13100	20700	23300	25200	-0.499	0.114	-4.36	1.29e-05	0.000122
Elovl6	ELOVL family member 6, elongation of long chain fatty acids (yeast)	30.5	202	349	134	316	131	2.75	0.63	4.36	1.3e-05	0.000122
BC064078	cDNA sequence BC064078	27.5	206	318	138	319	124	2.9	0.667	4.36	1.32e-05	0.000124
Spcs1	signal peptidase complex subunit 1 homolog (S. cerevisiae)	3690	2180	1070	1960	2550	2850	-0.763	0.175	-4.36	1.32e-05	0.000124
Arhgef10	Rho guanine nucleotide exchange factor (GEF) 10	70.5	307	2790	189	504	652	2.13	0.488	4.36	1.32e-05	0.000124
Cant1	calcium activated nucleotidase 1	3270	2460	1300	2560	2300	2710	-0.411	0.0945	-4.36	1.33e-05	0.000124
Olfr1217	olfactory receptor 1217	312	31.7	0	50.7	0	189	-3.38	0.776	-4.35	1.33e-05	0.000125
Hlf	hepatic leukemia factor	231	1280	607	1390	1110	538	2.48	0.569	4.35	1.34e-05	0.000125
Olfr284	olfactory receptor 284	11.4	0	0	0	0	6.63	-5.92	1.36	-4.35	1.34e-05	0.000125
Meaf6	MYST/Esa1-associated factor 6	2370	1600	1330	1750	1350	2000	-0.561	0.129	-4.35	1.34e-05	0.000125
Efs	embryonal Fyn-associated substrate	46	197	2220	247	112	502	2.1	0.482	4.35	1.34e-05	0.000125
Olfr317	olfactory receptor 317	17	0	0	0	0	9.9	-6.5	1.49	-4.35	1.35e-05	0.000126
Mcub	mitochondrial calcium uniporter dominant negative beta subunit	2.12	124	1700	75.2	205	359	6.02	1.38	4.35	1.35e-05	0.000126
Akr1b3	aldo-keto reductase family 1, member B3 (aldose reductase)	19.4	139	578	147	125	155	2.85	0.655	4.35	1.37e-05	0.000128
Lrrc26	leucine rich repeat containing 26	29.9	226	402	187	291	146	2.92	0.67	4.35	1.37e-05	0.000128
Olfr955	olfactory receptor 955	15	0	0	0	0	8.76	-6.32	1.45	-4.35	1.38e-05	0.000128
Gpr35	G protein-coupled receptor 35	46.9	14.2	105	0	38	28.7	-4.73	1.09	-4.35	1.39e-05	0.000129
Dusp1	dual specificity phosphatase 1	3380	5580	11700	5730	5320	5490	0.725	0.167	4.34	1.4e-05	0.00013
Pgrmc1	progesterone receptor membrane component 1	5240	8740	7850	7390	11000	6530	0.74	0.17	4.34	1.4e-05	0.00013
Prkcg	protein kinase C, gamma	16.5	0	6.56	0	0	10.9	-6.39	1.47	-4.34	1.42e-05	0.000132
Cntnap4	contactin associated protein-like 4	263	18.6	68.4	20.8	14.9	171	-3.82	0.88	-4.34	1.44e-05	0.000134
Rab12	RAB12, member RAS oncogene family	594	228	213	280	142	439	-1.38	0.319	-4.34	1.45e-05	0.000134
Tspan14	tetraspanin 14	494	785	1790	632	1040	810	0.668	0.154	4.34	1.45e-05	0.000134
Pex14	peroxisomal biogenesis factor 14	1370	998	930	1040	937	1200	-0.462	0.106	-4.33	1.46e-05	0.000136
Lman1	lectin, mannose-binding, 1	732	1100	1420	987	1280	947	0.586	0.135	4.33	1.47e-05	0.000136
BC016579	cDNA sequence, BC016579	2.51	98.5	802	78.6	132	179	5.31	1.23	4.33	1.48e-05	0.000137
Olfr272	olfactory receptor 272	375	80.2	0	26.1	170	236	-2.23	0.515	-4.33	1.48e-05	0.000137
Aldh6a1	aldehyde dehydrogenase family 6, subfamily A1	183	488	1220	404	630	453	1.42	0.328	4.33	1.49e-05	0.000137
Capn3	calpain 3	5.4	129	868	120	144	201	4.6	1.06	4.33	1.49e-05	0.000138
Cby1	chibby family member 1, beta catenin antagonist	2870	1890	294	1900	1870	2150	-0.605	0.14	-4.33	1.5e-05	0.000138
Isl2	insulin related protein 2 (islet 2)	24.7	1.66	0	0	4.43	14.8	-3.69	0.853	-4.33	1.52e-05	0.00014
Sirt1	sirtuin 1	310	595	1990	567	641	700	0.938	0.217	4.33	1.52e-05	0.00014
Fmo1	flavin containing monooxygenase 1	81.1	358	335	412	268	192	2.14	0.496	4.32	1.53e-05	0.000141
Gpc4	glypican 4	41.9	263	436	221	332	168	2.65	0.613	4.32	1.56e-05	0.000144
Akt2	thymoma viral proto-oncogene 2	4300	2960	2530	3300	2410	3660	-0.536	0.124	-4.32	1.57e-05	0.000145
Ugt2b36	UDP glucuronosyltransferase 2 family, polypeptide B36	11.1	0	0	0	0	6.48	-5.89	1.36	-4.32	1.58e-05	0.000145
Rps27a-ps1	ribosomal protein S27A, pseudogene 1	0.178	0	19.3	0	0	3.86	-16	3.69	-4.32	1.58e-05	0.000145
Tmcc3	transmembrane and coiled coil domains 3	741	1340	1750	1310	1390	1070	0.856	0.199	4.31	1.6e-05	0.000148
Foxd2	forkhead box D2	0.177	0	35.2	0	0	6.96	-15.9	3.69	-4.31	1.61e-05	0.000148
Mrpl9	mitochondrial ribosomal protein L9	948	596	720	678	460	826	-0.668	0.155	-4.31	1.62e-05	0.000149
Scd2	stearoyl-Coenzyme A desaturase 2	1140	2140	15400	1580	3070	4130	0.903	0.209	4.31	1.62e-05	0.000149
Smo	smoothened, frizzled class receptor	26.2	122	40.1	130	108	50.2	2.21	0.514	4.31	1.62e-05	0.000149
Sult6b1	sulfotransferase family, cytosolic, 6B, member 1	57.7	451	203	503	365	173	2.97	0.688	4.31	1.65e-05	0.000151
Olfr1254	olfactory receptor 1254	672	55.8	22.2	73.4	26.4	409	-3.59	0.834	-4.3	1.67e-05	0.000153
Cnppd1	cyclin Pas1/PHO80 domain containing 1	7650	5230	1220	5890	4120	5860	-0.548	0.128	-4.3	1.71e-05	0.000157
Oprk1	opioid receptor, kappa 1	25.3	192	117	252	93.9	80.3	2.93	0.682	4.3	1.73e-05	0.000159
Rhog	ras homolog family member G	351	630	2980	518	816	924	0.845	0.197	4.29	1.76e-05	0.000161
Msrb3	methionine sulfoxide reductase B3	115	574	342	516	670	261	2.32	0.541	4.29	1.76e-05	0.000161
Emp2	epithelial membrane protein 2	11.9	128	1390	83.9	201	305	3.42	0.797	4.29	1.76e-05	0.000161
Gpc3	glypican 3	3.35	126	1110	117	142	246	5.24	1.22	4.29	1.78e-05	0.000163
Gng13	guanine nucleotide binding protein (G protein), gamma 13	27100	18100	3740	17800	18600	20600	-0.583	0.136	-4.29	1.8e-05	0.000165
Rhov	ras homolog family member V	43.5	269	76.3	235	326	100	2.63	0.614	4.28	1.86e-05	0.000169
Adgrb3	adhesion G protein-coupled receptor B3	316	148	3.91	145	154	218	-1.09	0.255	-4.28	1.86e-05	0.000169
Gm42517	predicted gene 42517	0	11.5	116	10.3	13.4	25.1	6.2	1.45	4.28	1.87e-05	0.00017
Gdi1	guanosine diphosphate (GDP) dissociation inhibitor 1	13000	9160	5030	10300	7260	10600	-0.502	0.117	-4.28	1.87e-05	0.000171
Kcnj15	potassium inwardly-rectifying channel, subfamily J, member 15	72.7	512	221	488	554	199	2.82	0.66	4.28	1.89e-05	0.000172
Kcnq4	potassium voltage-gated channel, subfamily Q, member 4	13.8	214	2880	228	191	617	4	0.936	4.28	1.9e-05	0.000173
Lgals3bp	lectin, galactoside-binding, soluble, 3 binding protein	969	264	661	186	392	752	-1.88	0.439	-4.28	1.91e-05	0.000173
Olfr813	olfactory receptor 813	84.6	5.35	0	0	14.3	50.5	-3.91	0.914	-4.27	1.91e-05	0.000174
Omp	olfactory marker protein	219000	141000	4490	138000	146000	160000	-0.635	0.149	-4.27	1.93e-05	0.000176
Hint1	histidine triad nucleotide binding protein 1	9810	6090	1570	6070	6120	7390	-0.689	0.161	-4.27	1.94e-05	0.000176
Necab3	N-terminal EF-hand calcium binding protein 3	782	2960	48.8	3160	2630	1120	1.92	0.45	4.27	1.94e-05	0.000176
Ildr2	immunoglobulin-like domain containing receptor 2	94.6	571	5.16	405	848	183	2.6	0.608	4.27	1.95e-05	0.000177
Add3	adducin 3 (gamma)	66.2	319	400	207	506	187	2.27	0.531	4.27	1.95e-05	0.000177
Tnrc18	trinucleotide repeat containing 18	689	1820	8630	2110	1340	2480	1.4	0.329	4.27	1.99e-05	0.000181
Tcf7l1	transcription factor 7 like 1 (T cell specific, HMG box)	32.8	204	263	188	231	116	2.65	0.622	4.27	1.99e-05	0.000181
Olfr593	olfactory receptor 593	16.1	0	0	0	0	9.4	-6.43	1.51	-4.26	2.02e-05	0.000183
Atp11a	ATPase, class VI, type 11A	5640	10600	8020	10700	10400	7210	0.914	0.214	4.26	2.02e-05	0.000183
Upb1	ureidopropionase, beta	47.6	354	661	313	422	235	2.9	0.68	4.26	2.04e-05	0.000184
Arhgef16	Rho guanine nucleotide exchange factor (GEF) 16	24	128	661	140	108	171	2.41	0.566	4.26	2.05e-05	0.000185
Plekhh2	pleckstrin homology domain containing, family H (with MyTH4 domain) member 2	0	19.8	167	31.7	0	36.8	6.98	1.64	4.26	2.05e-05	0.000185
Olfr1502	olfactory receptor 1502	17.4	0	0	0	0	10.1	-6.54	1.54	-4.26	2.06e-05	0.000186
Olfr303	olfactory receptor 303	349	42.9	24.4	26.6	70	218	-3.05	0.717	-4.26	2.06e-05	0.000186
Jund	jun D proto-oncogene	15400	24700	128000	20700	31500	39400	0.687	0.161	4.26	2.07e-05	0.000187
Cntn2	contactin 2	34.8	1.58	11	2.52	0	22.8	-4.36	1.02	-4.26	2.08e-05	0.000187
Olfr805	olfactory receptor 805	672	108	0	101	121	416	-2.63	0.62	-4.25	2.11e-05	0.00019
Slc35f5	solute carrier family 35, member F5	314	624	1070	573	707	529	0.984	0.231	4.25	2.12e-05	0.000191
Spop	speckle-type BTB/POZ protein	5290	3910	3060	4060	3670	4550	-0.435	0.102	-4.25	2.13e-05	0.000192
Kcnj11	potassium inwardly rectifying channel, subfamily J, member 11	2.72	84.7	529	89.9	76	123	5.22	1.23	4.25	2.13e-05	0.000192
Pim3	proviral integration site 3	849	1430	5920	1300	1640	1960	0.748	0.176	4.25	2.14e-05	0.000192
Erbin	Erbb2 interacting protein	7640	5040	9200	5030	5050	7360	-0.601	0.142	-4.25	2.18e-05	0.000196
Serpinb7	serine (or cysteine) peptidase inhibitor, clade B, member 7	34.5	415	72.4	429	394	126	3.59	0.847	4.24	2.2e-05	0.000198
Azgp1	alpha-2-glycoprotein 1, zinc	18.5	202	79.4	124	332	71.1	3.45	0.813	4.24	2.22e-05	0.0002
Olfr124	olfactory receptor 124	600	45.3	46.9	27.6	74.8	369	-3.73	0.881	-4.24	2.24e-05	0.000201
Olfr195	olfactory receptor 195	299	50.1	2.61	45.9	57.2	186	-2.58	0.608	-4.24	2.25e-05	0.000201
Olfr1388	olfactory receptor 1388	142	18.7	2.8	15.8	23.7	87.5	-2.9	0.686	-4.24	2.27e-05	0.000204
Cpne3	copine III	272	514	1580	413	682	580	0.919	0.217	4.23	2.29e-05	0.000205
Tmem79	transmembrane protein 79	193	424	561	333	576	316	1.14	0.268	4.23	2.29e-05	0.000205
Lad1	ladinin	28.7	195	629	190	204	182	2.77	0.655	4.23	2.3e-05	0.000206
Rhobtb2	Rho-related BTB domain containing 2	651	1130	1980	1070	1240	1020	0.801	0.189	4.23	2.32e-05	0.000207
Atp9a	ATPase, class II, type 9A	13200	9740	6450	9610	9970	11100	-0.437	0.103	-4.23	2.32e-05	0.000207
Pm20d1	peptidase M20 domain containing 1	1.75	178	222	33.3	420	83.8	6.7	1.59	4.23	2.38e-05	0.000213
Tnfrsf23	tumor necrosis factor receptor superfamily, member 23	9.14	0	66.4	0	0	18.2	-5.6	1.33	-4.22	2.41e-05	0.000215
Il10ra	interleukin 10 receptor, alpha	35.5	25.1	18.7	0.392	66.3	25	-3.65	0.863	-4.22	2.41e-05	0.000215
Hspa1b	heat shock protein 1B	355	1680	6620	481	3690	1870	2.24	0.531	4.22	2.43e-05	0.000217
Clstn1	calsyntenin 1	63300	46600	8920	48400	43600	49000	-0.442	0.105	-4.22	2.44e-05	0.000218
Ldhb	lactate dehydrogenase B	17500	12400	2050	11600	13800	13400	-0.498	0.118	-4.22	2.44e-05	0.000218
Mcl1	myeloid cell leukemia sequence 1	1460	2270	8330	1880	2910	2980	0.633	0.15	4.22	2.45e-05	0.000218
Olfr1333	olfactory receptor 1333	74	4.19	0	6.7	0	44.1	-4.09	0.97	-4.22	2.45e-05	0.000218
Sgf29	SAGA complex associated factor 29	239	488	946	449	554	432	1.02	0.242	4.22	2.47e-05	0.00022
Map4	microtubule-associated protein 4	1080	2360	1900	2640	1890	1530	1.13	0.267	4.22	2.49e-05	0.000221
Ceacam1	carcinoembryonic antigen-related cell adhesion molecule 1	50.4	226	3100	192	281	683	2.17	0.514	4.22	2.49e-05	0.000222
Slc48a1	solute carrier family 48 (heme transporter), member 1	3340	2320	1160	2190	2540	2690	-0.528	0.125	-4.22	2.49e-05	0.000222
Olfr61	olfactory receptor 61	256	27.5	0	44	0	156	-3.26	0.773	-4.21	2.52e-05	0.000224
Cdkn2aipnl	CDKN2A interacting protein N-terminal like	2120	1260	768	1230	1290	1660	-0.753	0.179	-4.21	2.52e-05	0.000224
Pnck	pregnancy upregulated non-ubiquitously expressed CaM kinase	8.52	0	42.9	0	0	13.3	-5.5	1.31	-4.21	2.54e-05	0.000226
Olfr342	olfactory receptor 342	600	18.4	28.4	0	49	364	-3.97	0.944	-4.21	2.57e-05	0.000228
Bmpr1b	bone morphogenetic protein receptor, type 1B	23	173	192	143	223	89.2	2.92	0.693	4.21	2.58e-05	0.000229
St14	suppression of tumorigenicity 14 (colon carcinoma)	864	1230	5450	1120	1410	1840	0.509	0.121	4.21	2.6e-05	0.00023
Cers4	ceramide synthase 4	176	826	393	790	887	362	2.23	0.531	4.2	2.61e-05	0.000231
Ptgds	prostaglandin D2 synthase (brain)	19.3	0.219	62.4	0.35	0	23.5	-5.98	1.42	-4.2	2.62e-05	0.000232
Racgap1	Rac GTPase-activating protein 1	605	1160	553	1260	998	719	0.941	0.224	4.2	2.62e-05	0.000232
Olfr1080	olfactory receptor 1080	99	12.2	0	9.62	16.5	60.5	-3	0.715	-4.2	2.66e-05	0.000235
Boc	biregional cell adhesion molecule-related/down-regulated by oncogenes (Cdon) binding protein	23	186	623	227	119	176	3.02	0.718	4.2	2.67e-05	0.000236
Micall2	MICAL-like 2	42.4	179	292	159	213	121	2.08	0.495	4.2	2.68e-05	0.000236
Olfr123	olfactory receptor 123	248	6.08	10.9	9.72	0	150	-4	0.955	-4.19	2.75e-05	0.000242
Zbed3	zinc finger, BED type containing 3	565	370	986	396	326	604	-0.608	0.145	-4.19	2.77e-05	0.000245
Arfgap2	ADP-ribosylation factor GTPase activating protein 2	1280	856	2510	812	931	1420	-0.572	0.137	-4.19	2.79e-05	0.000246
Taar7b	trace amine-associated receptor 7B	119	7	11.2	3.02	13.6	73.2	-4.08	0.973	-4.19	2.79e-05	0.000246
Ltf	lactotransferrin	141	1120	1430	193	2660	609	2.99	0.713	4.19	2.83e-05	0.000249
Olfr1418	olfactory receptor 1418	452	43.2	49.7	31.4	62.7	281	-3.4	0.813	-4.19	2.85e-05	0.000251
Dmrt3	doublesex and mab-3 related transcription factor 3	71.7	249	952	237	268	282	1.8	0.43	4.18	2.86e-05	0.000251
Sars	seryl-aminoacyl-tRNA synthetase	4440	3040	1910	3180	2810	3640	-0.545	0.13	-4.18	2.9e-05	0.000255
Olfr362	olfactory receptor 362	861	144	1.3	137	155	534	-2.59	0.62	-4.18	2.92e-05	0.000257
Hk1	hexokinase 1	4810	3690	4900	3630	3810	4580	-0.381	0.0912	-4.18	2.95e-05	0.000259
Iqgap2	IQ motif containing GTPase activating protein 2	617	1640	1350	1970	1100	987	1.41	0.338	4.18	2.97e-05	0.000261
Olfr784	olfactory receptor 784	449	82	40.1	35.3	160	288	-2.45	0.588	-4.17	3.02e-05	0.000265
Npr2	natriuretic peptide receptor 2	17.9	0	12.3	0	0	12.8	-6.56	1.57	-4.17	3.03e-05	0.000266
Lpp	LIM domain containing preferred translocation partner in lipoma	130	522	2030	483	586	588	2	0.48	4.17	3.04e-05	0.000266
Olfr135	olfactory receptor 135	12.4	0	0	0	0	7.23	-6.04	1.45	-4.17	3.04e-05	0.000266
Olfr206	olfactory receptor 206	149	5.34	8.04	0	14.2	90.5	-4.15	0.994	-4.17	3.06e-05	0.000268
Glul	glutamate-ammonia ligase (glutamine synthetase)	11800	8230	5750	8300	8130	9810	-0.516	0.124	-4.17	3.08e-05	0.000269
Slc66a2	solute carrier family 66 member 2	211	406	1480	378	451	501	0.943	0.226	4.17	3.08e-05	0.000269
Cct3	chaperonin containing Tcp1, subunit 3 (gamma)	3370	2430	2180	2370	2530	2930	-0.471	0.113	-4.17	3.11e-05	0.000272
Crhr1	corticotropin releasing hormone receptor 1	10.9	0	0	0	0	6.38	-5.87	1.41	-4.17	3.11e-05	0.000272
Sntb1	syntrophin, basic 1	18.9	193	775	132	295	205	3.38	0.811	4.17	3.11e-05	0.000272
Gtf2i	general transcription factor II I	6490	9860	10900	9160	11000	8090	0.603	0.145	4.16	3.13e-05	0.000273
Olfr220	olfactory receptor 220	1000	74.4	9.37	54.5	108	601	-3.76	0.903	-4.16	3.16e-05	0.000276
Olfr1047	olfactory receptor 1047	11.2	0	0	0	0	6.54	-5.9	1.42	-4.16	3.16e-05	0.000276
Tipin	timeless interacting protein	616	323	309	317	332	491	-0.93	0.224	-4.16	3.17e-05	0.000276
Asah2	N-acylsphingosine amidohydrolase 2	14.7	232	256	189	305	110	3.99	0.961	4.15	3.33e-05	0.00029
Impdh2	inosine monophosphate dehydrogenase 2	372	727	2510	500	1100	867	0.962	0.232	4.15	3.33e-05	0.00029
Cwc15	CWC15 spliceosome-associated protein	1650	1200	913	1240	1150	1410	-0.454	0.109	-4.15	3.35e-05	0.000291
Olfr1205	olfactory receptor 1205	524	87.7	0.731	126	23.5	325	-2.58	0.623	-4.15	3.35e-05	0.000291
Pde10a	phosphodiesterase 10A	95.5	5.14	35.9	2.16	10.1	63.8	-4.2	1.01	-4.15	3.36e-05	0.000292
Slc26a1	solute carrier family 26 (sulfate transporter), member 1	22	226	84.9	215	244	79.5	3.36	0.81	4.15	3.39e-05	0.000295
Hspb1	heat shock protein 1	124	803	784	662	1040	403	2.69	0.649	4.14	3.4e-05	0.000296
Lrp6	low density lipoprotein receptor-related protein 6	1090	2030	2640	1780	2440	1600	0.895	0.216	4.14	3.41e-05	0.000296
Rbm24	RNA binding motif protein 24	23.8	156	1620	154	161	364	2.8	0.676	4.14	3.44e-05	0.000299
Tmem135	transmembrane protein 135	741	1550	1040	1610	1460	980	1.06	0.256	4.14	3.45e-05	0.000299
Hs3st3a1	heparan sulfate (glucosamine) 3-O-sulfotransferase 3A1	33.3	153	1070	120	208	262	2.2	0.531	4.14	3.46e-05	0.0003
Macc1	metastasis associated in colon cancer 1	8.16	91.6	520	71.9	124	126	3.49	0.843	4.14	3.48e-05	0.000302
Gab2	growth factor receptor bound protein 2-associated protein 2	202	562	1550	524	627	545	1.48	0.358	4.14	3.49e-05	0.000303
Cdc42ep5	CDC42 effector protein (Rho GTPase binding) 5	9.28	89.1	497	72.5	117	122	3.26	0.789	4.14	3.51e-05	0.000304
Abcc8	ATP-binding cassette, sub-family C (CFTR/MRP), member 8	0.567	36	335	36	35.8	73.5	5.93	1.43	4.14	3.53e-05	0.000305
Slc20a2	solute carrier family 20, member 2	371	883	748	730	1140	558	1.26	0.304	4.13	3.57e-05	0.000308
Ccdc28b	coiled coil domain containing 28B	1010	636	756	669	582	877	-0.662	0.16	-4.13	3.57e-05	0.000309
Olfr1251	olfactory receptor 1251	595	76	16.6	49	121	367	-2.97	0.72	-4.13	3.57e-05	0.000309
Snx7	sorting nexin 7	6.27	94.7	802	68	139	181	3.91	0.947	4.13	3.58e-05	0.000309
Myzap	myocardial zonula adherens protein	2.13	97.4	547	7.7	247	129	5.5	1.33	4.13	3.58e-05	0.000309
Olfr872	olfactory receptor 872	135	19	2.5	0	50.7	81.1	-3.86	0.933	-4.13	3.59e-05	0.000309
Olfr43	olfactory receptor 43	524	39.7	4.51	12.7	84.7	322	-3.73	0.903	-4.13	3.6e-05	0.00031
Man1a2	mannosidase, alpha, class 1A, member 2	684	1520	1940	1530	1510	1110	1.15	0.279	4.13	3.62e-05	0.000312
Abca5	ATP-binding cassette, sub-family A (ABC1), member 5	7400	10800	1950	10800	10700	7100	0.546	0.132	4.13	3.63e-05	0.000313
Olfr171	olfactory receptor 171	207	16.1	6.56	11.8	23.4	125	-3.68	0.891	-4.13	3.65e-05	0.000314
Olfr791	olfactory receptor 791	426	74	1.48	25.5	155	265	-2.52	0.612	-4.12	3.73e-05	0.000321
Traf3ip2	TRAF3 interacting protein 2	79.1	260	1700	314	172	435	1.73	0.419	4.12	3.74e-05	0.000322
Nppc	natriuretic peptide type C	93.7	6.41	13.7	0	17.1	57.7	-3.75	0.909	-4.12	3.76e-05	0.000323
Mapkapk3	mitogen-activated protein kinase-activated protein kinase 3	28.3	144	846	119	186	213	2.37	0.574	4.12	3.76e-05	0.000323
Olfr522	olfactory receptor 522	1180	48.5	28	20.2	95.7	707	-4.61	1.12	-4.12	3.78e-05	0.000325
Stard4	StAR-related lipid transfer (START) domain containing 4	464	887	1980	1020	668	852	0.933	0.227	4.12	3.83e-05	0.000329
Myd88	myeloid differentiation primary response gene 88	266	631	835	715	490	458	1.22	0.296	4.12	3.86e-05	0.000331
Vrk2	vaccinia related kinase 2	8.61	93.3	435	68.4	135	110	3.46	0.841	4.11	3.87e-05	0.000332
Pdcd6	programmed cell death 6	1550	1040	1440	1030	1060	1420	-0.572	0.139	-4.11	3.89e-05	0.000333
Gm4853	predicted pseudogene 4853	6.53	0.204	0.0954	0.326	0	3.87	-4.77	1.16	-4.11	3.89e-05	0.000333
Ptgr2	prostaglandin reductase 2	192	429	1370	482	340	474	1.15	0.28	4.11	3.93e-05	0.000336
Cyld	CYLD lysine 63 deubiquitinase	996	1410	2070	1500	1270	1300	0.505	0.123	4.11	3.94e-05	0.000337
Tox	thymocyte selection-associated high mobility group box	20.6	167	406	90	296	128	3.04	0.739	4.11	3.96e-05	0.000338
Scg2	secretogranin II	384	56.4	50.1	67.3	38.3	246	-2.76	0.673	-4.1	4.06e-05	0.000347
Olfr1231	olfactory receptor 1231	213	21.6	0	0	57.7	129	-3.38	0.824	-4.1	4.07e-05	0.000348
Foxg1	forkhead box G1	41.5	190	1300	241	105	319	2.2	0.536	4.1	4.11e-05	0.000351
Large1	LARGE xylosyl- and glucuronyltransferase 1	531	858	999	854	864	695	0.692	0.169	4.1	4.14e-05	0.000353
Fbxo32	F-box protein 32	635	1120	1170	1210	983	848	0.823	0.201	4.1	4.17e-05	0.000356
Dusp16	dual specificity phosphatase 16	1150	1980	2690	1970	1990	1640	0.777	0.19	4.1	4.18e-05	0.000356
Olfr1253	olfactory receptor 1253	550	37	24.7	8.38	84.7	334	-3.9	0.953	-4.1	4.18e-05	0.000356
Sub1	SUB1 homolog, transcriptional regulator	5500	3730	2330	3620	3910	4490	-0.56	0.137	-4.1	4.21e-05	0.000358
Olfr9	olfactory receptor 9	66.2	5.28	0	8.44	0	39.8	-3.64	0.89	-4.09	4.23e-05	0.00036
Glt8d1	glycosyltransferase 8 domain containing 1	973	567	665	600	513	823	-0.785	0.192	-4.09	4.25e-05	0.000362
Spr	sepiapterin reductase	237	520	892	421	685	427	1.13	0.276	4.09	4.28e-05	0.000364
Olfr1310	olfactory receptor 1310	243	27.4	4.99	43.9	0	149	-3.15	0.77	-4.09	4.3e-05	0.000365
B830017H08Rik	RIKEN cDNA B830017H08 gene	1740	4970	101	5310	4400	2140	1.51	0.37	4.09	4.31e-05	0.000366
[truncated: 15,086 more rows]

## Sheet: sig_down
Name	DESC	OSN_GFP-_avg	OSN_GFP+_avg	MVC_avg	male_avg	fem_avg	baseMean	log2FoldChange	lfcSE	stat	pvalue	padj
Olfr215	olfactory receptor 215	591	0	2.33	0	0	354	-26.9	1.05	-25.7	3.07e-145	1.74e-141
Olfr1419	olfactory receptor 1419	443	0	3.71	0	0	265	-26.5	1.06	-25.1	1.41e-138	5.99e-135
Olfr556	olfactory receptor 556	110	0	20.7	0	0	68.1	-24.5	0.986	-24.8	5.94e-136	2.02e-132
S100a5	S100 calcium binding protein A5	45200	4000	752	3770	4380	27400	-3.5	0.144	-24.4	3.39e-131	9.58e-128
Pcp4l1	Purkinje cell protein 4-like 1	35200	3030	1000	2750	3500	21400	-3.54	0.176	-20.1	8.08e-90	1.72e-86
Gm11847	predicted gene 11847	78.2	0	61.4	0	0	57.6	-23.9	1.43	-16.8	4.75e-63	7.33e-60
Olfr365	olfactory receptor 365	892	3.51	0	5.62	0	521	-7.77	0.504	-15.4	1.82e-53	1.82e-50
Olfr95	olfactory receptor 95	778	0	6.1	0	0	455	-12	0.798	-15.1	2.49e-51	2.35e-48
Olfr1370	olfactory receptor 1370	416	0	0	0	0	243	-11.1	0.755	-14.7	4.32e-49	3.5e-46
Scn4b	sodium channel, type IV, beta	17600	4160	480	4380	3770	11300	-2.08	0.144	-14.4	3.37e-47	2.49e-44
Olfr145	olfactory receptor 145	354	0	0	0	0	207	-10.9	0.756	-14.4	4.98e-47	3.53e-44
Olfr1294	olfactory receptor 1294	426	0	0	0	0	249	-11.2	0.781	-14.3	2.72e-46	1.81e-43
Olfr598	olfactory receptor 598	339	0	0	0	0	197	-10.8	0.761	-14.2	7.49e-46	4.39e-43
Olfr544	olfactory receptor 544	351	0	0	0	0	205	-10.9	0.786	-13.8	1.82e-43	9.07e-41
Olfr1274	olfactory receptor 1274	392	0	6.48	0	0	230	-11	0.81	-13.6	2.78e-42	1.35e-39
Olfr1501	olfactory receptor 1501	338	0	0.813	0	0	198	-10.8	0.799	-13.5	9.7e-42	4.45e-39
Olfr322	olfactory receptor 322	259	0	1.24	0	0	151	-10.4	0.794	-13.1	2.02e-39	7.78e-37
Olfr121	olfactory receptor 121	672	0	16.7	0	0	395	-11.8	0.904	-13.1	5.65e-39	2.13e-36
Olfr122	olfactory receptor 122	246	0	1.3	0	0	144	-10.4	0.803	-12.9	4.35e-38	1.54e-35
Olfr101	olfactory receptor 101	214	0	0	0	0	125	-10.2	0.791	-12.8	9.45e-38	3.27e-35
Olfr1290	olfactory receptor 1290	271	0	0	0	0	158	-10.5	0.828	-12.7	8.4e-37	2.78e-34
Olfr469	olfactory receptor 469	155	0	0	0	0	90.2	-9.69	0.768	-12.6	1.6e-36	5.03e-34
Olfr65	olfactory receptor 65	299	0	2.71	0	0	175	-10.6	0.849	-12.5	4.74e-36	1.46e-33
Olfr1513	olfactory receptor 1513	195	0	0	0	0	114	-10	0.808	-12.4	2.32e-35	7.04e-33
Olfr1045	olfactory receptor 1045	155	0	0	0	0	90.6	-9.69	0.783	-12.4	3.26e-35	9.54e-33
Olfr187	olfactory receptor 187	143	0	0	0	0	83.7	-9.58	0.774	-12.4	3.22e-35	9.54e-33
Olfr472	olfactory receptor 472	410	0.588	4.59	0.94	0	240	-8.99	0.732	-12.3	1.14e-34	3.27e-32
Olfr824	olfactory receptor 824	200	0	0	0	0	117	-10.1	0.821	-12.3	1.44e-34	4.02e-32
Olfr136	olfactory receptor 136	159	0	0	0	0	92.9	-9.73	0.797	-12.2	2.55e-34	6.77e-32
Olfr1404	olfactory receptor 1404	186	0	0	0	0	109	-9.96	0.816	-12.2	2.87e-34	7.49e-32
Olfr981	olfactory receptor 981	204	0	0	0	0	119	-10.1	0.832	-12.1	7.82e-34	1.95e-31
Olfr739	olfactory receptor 739	140	0	0	0	0	82	-9.55	0.79	-12.1	1.16e-33	2.86e-31
Olfr464	olfactory receptor 464	796	0	39.1	0	0	472	-12.1	1	-12	2.36e-33	5.63e-31
Olfr545	olfactory receptor 545	202	0	0.579	0	0	118	-10.1	0.838	-12	2.5e-33	5.9e-31
Olfr132	olfactory receptor 132	149	0	0	0	0	86.7	-9.63	0.802	-12	3.37e-33	7.85e-31
Olfr209	olfactory receptor 209	163	0	0	0	0	95	-9.76	0.814	-12	3.95e-33	8.95e-31
Olfr1025-ps1	olfactory receptor 1025, pseudogene 1	240	0	0	0	0	140	-10.3	0.861	-12	4.11e-33	9.17e-31
Olfr177	olfactory receptor 177	208	0	1.38	0	0	122	-10.1	0.844	-12	4.24e-33	9.33e-31
Olfr743	olfactory receptor 743	519	2.93	2.89	4.68	0	304	-7.66	0.639	-12	4.29e-33	9.33e-31
Olfr94	olfactory receptor 94	137	0	1.35	0	0	80.4	-9.52	0.795	-12	4.93e-33	1.06e-30
Olfr661	olfactory receptor 661	187	0	0	0	0	109	-9.96	0.836	-11.9	8.89e-33	1.89e-30
Olfr364-ps1	olfactory receptor 364, pseudogene 1	322	1.88	1.35	3	0	189	-7.23	0.611	-11.8	2.43e-32	5.09e-30
Nqo1	NAD(P)H dehydrogenase, quinone 1	6610	408	180	286	610	3980	-4.02	0.339	-11.8	2.58e-32	5.3e-30
Olfr695	olfactory receptor 695	194	0	1.66	0	0	113	-10	0.851	-11.8	5.57e-32	1.09e-29
Olfr694	olfactory receptor 694	131	0	0	0	0	76.5	-9.45	0.818	-11.5	7.53e-31	1.37e-28
Olfr22-ps1	olfactory receptor 22, pseudogene 1	261	1.89	0	3.02	0	153	-7.11	0.619	-11.5	1.72e-30	3.1e-28
Olfr610	olfactory receptor 610	140	0	0	0	0	81.7	-9.55	0.834	-11.4	2.55e-30	4.55e-28
Olfr1233	olfactory receptor 1233	119	0	0	0	0	69.6	-9.31	0.817	-11.4	4.2e-30	7.28e-28
Olfr1162	olfactory receptor 1162	225	0	5.27	0	0	132	-10.2	0.898	-11.4	4.65e-30	7.98e-28
Olfr406	olfactory receptor 406	157	0	4.61	0	0	92.6	-9.71	0.855	-11.4	6.35e-30	1.07e-27
Olfr1466	olfactory receptor 1466	89.9	0	0	0	0	52.4	-8.91	0.784	-11.4	6.52e-30	1.09e-27
Olfr539	olfactory receptor 539	295	0.737	1.68	0.0832	1.83	172	-8.32	0.736	-11.3	1.26e-29	2.03e-27
Olfr93	olfactory receptor 93	284	0	6.06	0	0	167	-10.6	0.935	-11.3	1.27e-29	2.03e-27
Olfr1224-ps1	olfactory receptor 1224, pseudogene 1	311	0	56.6	0	0	193	-10.7	0.951	-11.3	2.31e-29	3.63e-27
Ckb	creatine kinase, brain	61600	20800	1460	19500	22900	40800	-1.57	0.14	-11.2	3.21e-29	4.96e-27
Pappa	pregnancy-associated plasma protein A	1630	293	1890	244	375	1380	-2.48	0.221	-11.2	3.59e-29	5.49e-27
Olfr1170	olfactory receptor 1170	124	0	0	0	0	72.2	-9.37	0.837	-11.2	4.49e-29	6.81e-27
Olfr437	olfactory receptor 437	188	0	0	0	0	110	-9.97	0.893	-11.2	6.11e-29	9.11e-27
Olfr44	olfactory receptor 44	146	0	2.91	0	0	86	-9.61	0.864	-11.1	1.01e-28	1.46e-26
Olfr91	olfactory receptor 91	221	0	22.2	0	0	133	-10.2	0.918	-11.1	9.98e-29	1.46e-26
Olfr1065	olfactory receptor 1065	166	0	0	0	0	97.1	-9.8	0.884	-11.1	1.61e-28	2.3e-26
Olfr73	olfactory receptor 73	173	2.38	0	3.81	0	101	-6.33	0.572	-11.1	1.64e-28	2.32e-26
Olfr594	olfactory receptor 594	145	0	0	0	0	84.7	-9.6	0.867	-11.1	1.82e-28	2.54e-26
Olfr1461	olfactory receptor 1461	161	0	0.811	0	0	94	-9.75	0.881	-11.1	2e-28	2.76e-26
Olfr1387	olfactory receptor 1387	330	0	10.4	0	0	195	-10.8	0.975	-11.1	2.02e-28	2.76e-26
Olfr970	olfactory receptor 970	87.4	0	0	0	0	51	-8.87	0.802	-11.1	2.09e-28	2.85e-26
Olfr965	olfactory receptor 965	99.1	0	0	0	0	57.8	-9.05	0.819	-11	2.41e-28	3.25e-26
Olfr811	olfactory receptor 811	133	0	0	0	0	77.7	-9.48	0.859	-11	2.7e-28	3.58e-26
Olfr205	olfactory receptor 205	131	0	0	0	0	76.6	-9.45	0.858	-11	2.93e-28	3.86e-26
Olfr1353	olfactory receptor 1353	103	0	0	0	0	60	-9.1	0.827	-11	3.72e-28	4.85e-26
Olfr994	olfactory receptor 994	123	0	1.67	0	0	72.4	-9.37	0.852	-11	4.37e-28	5.67e-26
Olfr67	olfactory receptor 67	134	0	1.94	0	0	78.6	-9.49	0.867	-10.9	7.39e-28	9.51e-26
Olfr3	olfactory receptor 3	84.8	0	0	0	0	49.5	-8.82	0.807	-10.9	7.98e-28	1.02e-25
Olfr1056	olfactory receptor 1056	93.6	0	0	0	0	54.6	-8.96	0.82	-10.9	8.26e-28	1.05e-25
Olfr376	olfactory receptor 376	108	0.31	0	0.496	0	63.1	-8.38	0.767	-10.9	8.6e-28	1.08e-25
Olfr1356	olfactory receptor 1356	90.1	0	0.0636	0	0	52.6	-8.91	0.817	-10.9	1.1e-27	1.38e-25
Olfr1411	olfactory receptor 1411	216	0	15.4	0	0	129	-10.2	0.934	-10.9	1.27e-27	1.58e-25
Olfr649	olfactory receptor 649	79.9	0	0.346	0	0	46.7	-8.74	0.802	-10.9	1.28e-27	1.58e-25
Olfr1157	olfactory receptor 1157	184	2.11	0	3.38	0	108	-6.39	0.59	-10.8	2.19e-27	2.66e-25
Olfr518	olfactory receptor 518	77.2	0	0	0	0	45	-8.69	0.802	-10.8	2.31e-27	2.78e-25
Olfr20	olfactory receptor 20	149	0	0	0	0	86.9	-9.64	0.89	-10.8	2.62e-27	3.13e-25
Olfr46	olfactory receptor 46	558	3.69	9.92	5.59	0.525	328	-7.21	0.666	-10.8	2.67e-27	3.17e-25
Olfr398	olfactory receptor 398	1090	3.72	29	0.232	9.53	642	-8.21	0.76	-10.8	3.01e-27	3.55e-25
Olfr348	olfactory receptor 348	178	0	0	0	0	104	-9.9	0.916	-10.8	3.12e-27	3.66e-25
Olfr667	olfactory receptor 667	133	0	0	0	0	77.7	-9.47	0.878	-10.8	3.99e-27	4.61e-25
Olfr1161	olfactory receptor 1161	61.8	0	0	0	0	36	-8.36	0.775	-10.8	4.26e-27	4.82e-25
Olfr633	olfactory receptor 633	122	0	0	0	0	71.2	-9.35	0.867	-10.8	4.24e-27	4.82e-25
Olfr738	olfactory receptor 738	85.5	0	0	0	0	49.9	-8.83	0.822	-10.7	6.36e-27	7.11e-25
Olfr620	olfactory receptor 620	96.8	0	0	0	0	56.4	-9.01	0.842	-10.7	9.25e-27	1.02e-24
Olfr119	olfactory receptor 119	157	0	3.03	0	0	92.3	-9.71	0.908	-10.7	1.02e-26	1.12e-24
Olfr52	olfactory receptor 52	115	0	0.167	0	0	67.1	-9.26	0.866	-10.7	1.1e-26	1.2e-24
Olfr160	olfactory receptor 160	130	1.31	0	2.1	0	76.1	-6.52	0.61	-10.7	1.15e-26	1.24e-24
Olfr1085	olfactory receptor 1085	80	0	0	0	0	46.7	-8.73	0.817	-10.7	1.16e-26	1.25e-24
Olfr1454	olfactory receptor 1454	119	0	2.52	0	0	70.1	-9.31	0.872	-10.7	1.26e-26	1.35e-24
Olfr38	olfactory receptor 38	72	0	0	0	0	42	-8.58	0.805	-10.7	1.58e-26	1.68e-24
Olfr1107	olfactory receptor 1107	89.8	0	0	0	0	52.4	-8.9	0.836	-10.7	1.69e-26	1.79e-24
Olfr1389	olfactory receptor 1389	293	2.68	0	0	7.13	171	-6.51	0.612	-10.6	1.91e-26	1.99e-24
Olfr1350	olfactory receptor 1350	216	0.735	0	1.18	0	126	-8.05	0.757	-10.6	2.07e-26	2.14e-24
Olfr1487	olfactory receptor 1487	151	0	2.17	0	0	88.2	-9.65	0.908	-10.6	2.11e-26	2.17e-24
Olfr543	olfactory receptor 543	115	0	0	0	0	67.2	-9.26	0.88	-10.5	6.72e-26	6.71e-24
Olfr502	olfactory receptor 502	120	0	0	0	0	69.8	-9.32	0.888	-10.5	9.12e-26	9.01e-24
Olfr1505	olfactory receptor 1505	101	0	3.62	0	0	59.6	-9.07	0.865	-10.5	9.96e-26	9.78e-24
Olfr120	olfactory receptor 120	133	0	0.919	0	0	77.5	-9.47	0.907	-10.4	1.69e-25	1.64e-23
Olfr1044	olfactory receptor 1044	115	0	0	0	0	67.2	-9.26	0.888	-10.4	1.84e-25	1.78e-23
Taar7d	trace amine-associated receptor 7D	109	0	0	0	0	63.5	-9.18	0.882	-10.4	2.14e-25	2.05e-23
Olfr714	olfactory receptor 714	99.5	0	0	0	0	58	-9.05	0.87	-10.4	2.46e-25	2.33e-23
Olfr1176	olfactory receptor 1176	151	0	4.26	0	0	88.7	-9.65	0.929	-10.4	2.88e-25	2.7e-23
Olfr958	olfactory receptor 958	126	0	0	0	0	73.5	-9.39	0.906	-10.4	3.3e-25	3.08e-23
Olfr895	olfactory receptor 895	56.3	0	0	0	0	32.9	-8.24	0.794	-10.4	3.39e-25	3.15e-23
Olfr1016	olfactory receptor 1016	131	1.14	0	1.82	0	76.5	-6.49	0.626	-10.4	3.89e-25	3.57e-23
Olfr968	olfactory receptor 968	128	0	0	0	0	74.9	-9.42	0.911	-10.3	4.5e-25	4.11e-23
Olfr1340	olfactory receptor 1340	72.7	0	0	0	0	42.4	-8.6	0.832	-10.3	4.66e-25	4.18e-23
Olfr676	olfactory receptor 676	92.9	0	0	0	0	54.2	-8.95	0.866	-10.3	4.76e-25	4.25e-23
Olfr1342	olfactory receptor 1342	271	1.95	1.63	3.12	0	159	-7.67	0.743	-10.3	4.87e-25	4.33e-23
Puf60	poly-U binding splicing factor 60	8480	5080	6530	5150	4970	7340	-0.738	0.0715	-10.3	5.49e-25	4.83e-23
Olfr1062	olfactory receptor 1062	67.4	0	0	0	0	39.3	-8.49	0.83	-10.2	1.56e-24	1.33e-22
Olfr1034	olfactory receptor 1034	72	0	0	0	0	42	-8.59	0.84	-10.2	1.6e-24	1.35e-22
Olfr1393	olfactory receptor 1393	147	0	9.86	0	0	87.4	-9.61	0.941	-10.2	1.74e-24	1.45e-22
Olfr133	olfactory receptor 133	87	0	0	0	0	50.7	-8.86	0.867	-10.2	1.78e-24	1.48e-22
Olfr1302	olfactory receptor 1302	105	0	1.71	0	0	61.9	-9.14	0.895	-10.2	1.83e-24	1.51e-22
Olfr920	olfactory receptor 920	133	0	13.2	0	0	80.1	-9.47	0.928	-10.2	1.85e-24	1.51e-22
Olfr1270	olfactory receptor 1270	156	0	3.74	0	0	92	-9.71	0.951	-10.2	1.93e-24	1.58e-22
Olfr684	olfactory receptor 684	82.8	0	0	0	0	48.3	-8.79	0.863	-10.2	2.25e-24	1.82e-22
Olfr635	olfactory receptor 635	71.6	0.022	0	0.0352	0	41.8	-8.59	0.847	-10.1	3.36e-24	2.7e-22
Olfr691	olfactory receptor 691	70	0	0	0	0	40.8	-8.54	0.842	-10.1	3.39e-24	2.71e-22
Olfr129	olfactory receptor 129	1130	17.2	0	15.7	19.6	661	-6.05	0.596	-10.1	3.64e-24	2.89e-22
Olfr1477	olfactory receptor 1477	213	3.27	0	5.24	0	125	-6	0.593	-10.1	4.41e-24	3.47e-22
Olfr1255	olfactory receptor 1255	129	1.1	0	1.77	0	75.3	-6.61	0.654	-10.1	4.92e-24	3.85e-22
Olfr617	olfactory receptor 617	108	0	0	0	0	63.2	-9.18	0.907	-10.1	4.94e-24	3.85e-22
Olfr481	olfactory receptor 481	105	0	0	0	0	61.2	-9.13	0.905	-10.1	6.25e-24	4.84e-22
Olfr90	olfactory receptor 90	116	0.0539	0.527	0.0862	0	68	-9.07	0.906	-10	1.23e-23	9.38e-22
Olfr1195	olfactory receptor 1195	481	13.6	0	13.3	14.1	283	-5.12	0.513	-9.99	1.76e-23	1.33e-21
Olfr410	olfactory receptor 410	92	0	0	0	0	53.6	-8.94	0.896	-9.98	1.9e-23	1.43e-21
Olfr237	olfactory receptor 237	279	4.06	0	4.78	2.85	164	-5.99	0.601	-9.97	2.07e-23	1.55e-21
Olfr434	olfactory receptor 434	77.3	0	0	0	0	45.1	-8.69	0.872	-9.97	2.09e-23	1.55e-21
Olfr976	olfactory receptor 976	63.7	0	0	0	0	37.2	-8.41	0.844	-9.97	2.16e-23	1.6e-21
Olfr33	olfactory receptor 33	58.6	0	0	0	0	34.2	-8.29	0.834	-9.94	2.67e-23	1.97e-21
Olfr1257	olfactory receptor 1257	301	0	10.5	0	0	178	-10.7	1.07	-9.94	2.81e-23	2.07e-21
Olfr1012	olfactory receptor 1012	171	1.84	0	2.94	0	100	-6.29	0.633	-9.94	2.84e-23	2.07e-21
Olfr933	olfactory receptor 933	84.6	0	0	0	0	49.4	-8.82	0.887	-9.94	2.85e-23	2.07e-21
Olfr948	olfactory receptor 948	79.3	0	0	0	0	46.3	-8.72	0.88	-9.91	3.73e-23	2.71e-21
Olfr412	olfactory receptor 412	68.9	0	0	0	0	40.2	-8.52	0.861	-9.9	4.12e-23	2.98e-21
Olfr668	olfactory receptor 668	97.3	0	0	0	0	56.8	-9.02	0.914	-9.87	5.71e-23	4.09e-21
Olfr924	olfactory receptor 924	112	0	0.864	0	0	65.3	-9.22	0.935	-9.86	6.07e-23	4.33e-21
Olfr876	olfactory receptor 876	114	0	0	0	0	66.4	-9.25	0.939	-9.85	7.08e-23	5.01e-21
Enpep	glutamyl aminopeptidase	3.52	0	120	0	0	25.4	-19.5	1.98	-9.83	8.29e-23	5.84e-21
Olfr658	olfactory receptor 658	73.6	0	0	0	0	42.9	-8.62	0.877	-9.83	8.5e-23	5.97e-21
Olfr381	olfactory receptor 381	89.3	0	0	0	0	52.1	-8.9	0.907	-9.81	9.94e-23	6.94e-21
Olfr889	olfactory receptor 889	112	0	0	0	0	65.2	-9.22	0.943	-9.77	1.45e-22	1.01e-20
Olfr881	olfactory receptor 881	76.8	0	0	0	0	44.8	-8.68	0.889	-9.76	1.6e-22	1.11e-20
Olfr1458	olfactory receptor 1458	95.2	0	3.24	0	0	56.1	-8.99	0.921	-9.76	1.64e-22	1.13e-20
Olfr103	olfactory receptor 103	96.8	0	6.8	0	0	57.8	-9.01	0.924	-9.76	1.73e-22	1.19e-20
Olfr893	olfactory receptor 893	45.9	0	0	0	0	26.8	-23.4	2.41	-9.72	2.55e-22	1.72e-20
Olfr715b	olfactory receptor 715B	68.5	0	0	0	0	39.9	-8.51	0.878	-9.69	3.25e-22	2.18e-20
Prxl2a	peroxiredoxin like 2A	10900	4420	1330	3960	5190	7620	-1.31	0.135	-9.69	3.34e-22	2.23e-20
Mslnl	mesothelin-like	27100	8440	859	7800	9500	17800	-1.68	0.174	-9.69	3.39e-22	2.26e-20
Olfr92	olfactory receptor 92	87.5	0	2.66	0	0	51.5	-8.87	0.916	-9.68	3.62e-22	2.4e-20
Olfr607	olfactory receptor 607	96.7	0	0	0	0	56.4	-9.01	0.931	-9.68	3.78e-22	2.5e-20
Olfr430	olfactory receptor 430	58.2	0	0	0	0	34	-8.28	0.858	-9.64	5.33e-22	3.49e-20
Olfr458	olfactory receptor 458	82.8	0	0	0	0	48.3	-8.79	0.912	-9.64	5.36e-22	3.5e-20
Olfr1129	olfactory receptor 1129	162	0	3.83	0	0	95.4	-9.76	1.01	-9.62	6.32e-22	4.11e-20
Olfr1026	olfactory receptor 1026	51	0	0	0	0	29.7	-8.09	0.842	-9.61	7.51e-22	4.87e-20
Olfr1352	olfactory receptor 1352	273	1.17	7.97	1.87	0	161	-7.74	0.809	-9.56	1.19e-21	7.51e-20
Olfr1263	olfactory receptor 1263	833	9.36	11.6	0	25	490	-6.41	0.673	-9.52	1.68e-21	1.06e-19
Olfr689	olfactory receptor 689	406	8.72	0	6.07	13.1	239	-5.55	0.583	-9.52	1.79e-21	1.12e-19
Olfr1358	olfactory receptor 1358	80.6	0	0	0	0	47	-8.75	0.923	-9.49	2.42e-21	1.5e-19
Olfr1032	olfactory receptor 1032	67.1	0	0	0	0	39.2	-8.49	0.896	-9.48	2.6e-21	1.61e-19
Olfr350	olfactory receptor 350	78.7	0	0	0	0	45.9	-8.72	0.922	-9.45	3.27e-21	2.01e-19
Olfr247	olfactory receptor 247	72.4	0	0	0	0	42.2	-8.6	0.91	-9.44	3.6e-21	2.21e-19
Olfr69	olfactory receptor 69	73.8	0	0	0	0	43.1	-8.62	0.913	-9.44	3.65e-21	2.23e-19
Olfr960	olfactory receptor 960	54.5	0	0	0	0	31.8	-8.19	0.867	-9.44	3.88e-21	2.36e-19
Olfr1271	olfactory receptor 1271	692	5.53	12.1	5.59	5.43	408	-6.89	0.731	-9.43	3.96e-21	2.4e-19
Olfr1093	olfactory receptor 1093	181	0	32.3	0	0	112	-9.91	1.05	-9.43	4.01e-21	2.42e-19
Olfr599	olfactory receptor 599	85.6	0	0	0	0	49.9	-8.84	0.937	-9.43	4.14e-21	2.5e-19
Olfr666	olfactory receptor 666	106	1.61	0	2.58	0	62.5	-6.2	0.659	-9.42	4.5e-21	2.7e-19
Olfr53	olfactory receptor 53	497	5.55	0.833	8.88	0	292	-6.46	0.686	-9.42	4.62e-21	2.77e-19
Olfr319	olfactory receptor 319	828	6.46	4.49	10.3	0	485	-7.12	0.758	-9.39	5.76e-21	3.4e-19
Olfr448	olfactory receptor 448	88.1	0	0	0	0	51.4	-8.88	0.95	-9.35	9.15e-21	5.32e-19
Olfr432	olfactory receptor 432	59.5	0	0	0	0	34.7	-8.31	0.89	-9.34	1e-20	5.81e-19
Taar7e	trace amine-associated receptor 7E	60.7	0	0	0	0	35.4	-8.34	0.896	-9.31	1.27e-20	7.36e-19
Olfr1009	olfactory receptor 1009	80.3	0	0	0	0	46.9	-8.74	0.94	-9.3	1.44e-20	8.23e-19
Olfr745	olfactory receptor 745	116	0	11.1	0	0	70	-9.28	1	-9.28	1.76e-20	1e-18
Olfr1265	olfactory receptor 1265	152	0	35	0	0	95.4	-9.66	1.05	-9.24	2.38e-20	1.32e-18
Olfr1090	olfactory receptor 1090	85.8	0.478	0	0.764	0	50.1	-7.98	0.865	-9.23	2.65e-20	1.45e-18
Olfr1130	olfactory receptor 1130	53.3	0	0	0	0	31.1	-8.16	0.883	-9.23	2.67e-20	1.46e-18
Olfr203	olfactory receptor 203	50.5	0	0	0	0	29.5	-8.08	0.877	-9.21	3.31e-20	1.8e-18
Olfr1410	olfactory receptor 1410	227	2.15	0	3.44	0	133	-6.67	0.727	-9.17	4.58e-20	2.47e-18
Olfr612	olfactory receptor 612	84.2	0	0	0	0	49.2	-8.81	0.961	-9.17	4.73e-20	2.54e-18
Ssbp2	single-stranded DNA binding protein 2	4090	2120	930	2120	2110	3040	-0.947	0.103	-9.17	4.83e-20	2.59e-18
Faim2	Fas apoptotic inhibitory molecule 2	52400	21100	1760	22800	18200	35600	-1.32	0.144	-9.14	6.11e-20	3.24e-18
Olfr1339	olfactory receptor 1339	65.6	0	0	0	0	38.3	-8.45	0.925	-9.13	6.66e-20	3.51e-18
Olfr1495	olfactory receptor 1495	78.2	0	0	0	0	45.6	-8.71	0.956	-9.1	8.72e-20	4.59e-18
Olfr1510	olfactory receptor 1510	176	0	24.4	0	0	107	-9.88	1.08	-9.1	8.9e-20	4.67e-18
Olfr478	olfactory receptor 478	56.7	0	0	0	0	33.1	-8.24	0.906	-9.09	9.51e-20	4.97e-18
Olfr987	olfactory receptor 987	75.7	0	0	0	0	44.2	-8.66	0.954	-9.08	1.08e-19	5.58e-18
S100b	S100 protein, beta polypeptide, neural	3.38	0	61.3	0	0	13.9	-19.9	2.19	-9.07	1.15e-19	5.97e-18
Olfr146	olfactory receptor 146	78.2	0	0	0	0	45.6	-8.7	0.96	-9.07	1.18e-19	6.09e-18
Olfr780	olfactory receptor 780	65.1	0	0	0	0	38	-8.44	0.933	-9.04	1.51e-19	7.72e-18
Olfr914	olfactory receptor 914	142	1.13	0	0	3.02	82.8	-7.2	0.798	-9.03	1.66e-19	8.44e-18
Taar7f	trace amine-associated receptor 7F	43.4	0	0	0	0	25.3	-7.86	0.875	-8.98	2.74e-19	1.37e-17
Olfr639	olfactory receptor 639	165	0	4.86	0	0	97	-9.78	1.09	-8.96	3.18e-19	1.58e-17
Twist2	twist basic helix-loop-helix transcription factor 2	73.5	0	4.23	0	0	43.7	-8.62	0.962	-8.96	3.22e-19	1.6e-17
Olfr447	olfactory receptor 447	57.1	0	0	0	0	33.3	-8.25	0.922	-8.95	3.54e-19	1.75e-17
Olfr510	olfactory receptor 510	42.6	0	0	0	0	24.8	-7.82	0.875	-8.94	3.72e-19	1.83e-17
Olfr1151	olfactory receptor 1151	59.6	0	4.01	0	0	35.5	-8.31	0.93	-8.94	3.96e-19	1.94e-17
Olfr707	olfactory receptor 707	193	3.13	0	5.01	0	114	-5.88	0.659	-8.93	4.24e-19	2.07e-17
Taar2	trace amine-associated receptor 2	50.3	0	0	0	0	29.4	-8.07	0.907	-8.9	5.6e-19	2.7e-17
Olfr175	olfactory receptor 175	205	2.61	0	4.18	0	120	-6.26	0.704	-8.88	6.58e-19	3.16e-17
Olfr961	olfactory receptor 961	64.4	0	0	0	0	37.6	-8.43	0.949	-8.88	6.8e-19	3.26e-17
Olfr198	olfactory receptor 198	49.3	0	0	0	0	28.8	-8.04	0.909	-8.84	9.32e-19	4.43e-17
Olfr357	olfactory receptor 357	57.8	0	0	0	0	33.7	-8.27	0.935	-8.84	9.95e-19	4.72e-17
Olfr1394	olfactory receptor 1394	89	0	3.36	0	0	52.6	-8.89	1.01	-8.82	1.13e-18	5.27e-17
Olfr1019	olfactory receptor 1019	83.9	0	0	0	0	48.9	-8.81	0.998	-8.82	1.13e-18	5.28e-17
Olfr1048	olfactory receptor 1048	57.3	0	0	0	0	33.5	-8.26	0.937	-8.81	1.29e-18	5.91e-17
Olfr618	olfactory receptor 618	38.7	0	0	0	0	22.5	-7.69	0.882	-8.72	2.88e-18	1.3e-16
Olfr47	olfactory receptor 47	180	3.71	0	5.94	0	106	-5.67	0.65	-8.71	2.95e-18	1.32e-16
Olfr473	olfactory receptor 473	51	0	0	0	0	29.7	-8.09	0.929	-8.7	3.18e-18	1.42e-16
Olfr716	olfactory receptor 716	286	1	21.1	1.6	0	172	-8.02	0.922	-8.7	3.42e-18	1.52e-16
Olfr1467	olfactory receptor 1467	55.9	0	0	0	0	32.6	-8.22	0.947	-8.68	3.89e-18	1.71e-16
Taar9	trace amine-associated receptor 9	62	0	0	0	0	36.2	-8.37	0.964	-8.68	3.89e-18	1.71e-16
Olfr646	olfactory receptor 646	74.2	0	5.83	0	0	44.4	-8.63	0.995	-8.67	4.29e-18	1.88e-16
Olfr1052	olfactory receptor 1052	43.1	0	0	0	0	25.2	-7.85	0.905	-8.67	4.4e-18	1.92e-16
Olfr1046	olfactory receptor 1046	86.3	0	6.21	0	0	51.5	-8.85	1.02	-8.67	4.44e-18	1.93e-16
Olfr1174	olfactory receptor 1174	43.4	0	0	0	0	25.3	-7.86	0.907	-8.67	4.44e-18	1.93e-16
Olfr998	olfactory receptor 998	87.3	0.421	0	0.674	0	51	-7.47	0.862	-8.66	4.53e-18	1.96e-16
Olfr1201	olfactory receptor 1201	62.1	0	0	0	0	36.3	-8.37	0.967	-8.66	4.61e-18	1.99e-16
Olfr1344	olfactory receptor 1344	977	58.2	0	18.3	125	583	-4.08	0.471	-8.66	4.7e-18	2.03e-16
Olfr670	olfactory receptor 670	60.3	0	1.67	0	0	35.5	-8.33	0.963	-8.64	5.39e-18	2.31e-16
Olfr147	olfactory receptor 147	51.8	0	0	0	0	30.2	-8.11	0.939	-8.64	5.43e-18	2.32e-16
Olfr785	olfactory receptor 785	48.7	0	0	0	0	28.4	-8.02	0.931	-8.62	6.91e-18	2.93e-16
Olfr1155	olfactory receptor 1155	108	1.71	0	2.74	0	63.6	-5.8	0.673	-8.62	6.95e-18	2.94e-16
Olfr137	olfactory receptor 137	74.2	0	2.23	0	0	43.7	-8.63	1	-8.61	7.14e-18	3.02e-16
Olfr1015	olfactory receptor 1015	333	3.94	11.3	6.3	0	197	-6.52	0.757	-8.61	7.24e-18	3.04e-16
Olfr229	olfactory receptor 229	50.6	0	0	0	0	29.5	-8.08	0.938	-8.61	7.35e-18	3.07e-16
Olfr1166	olfactory receptor 1166	46.8	0	0	0	0	27.3	-7.97	0.926	-8.61	7.51e-18	3.13e-16
Olfr919	olfactory receptor 919	44.4	0	0	0	0	25.9	-7.89	0.917	-8.6	7.71e-18	3.21e-16
Olfr1427	olfactory receptor 1427	498	6.51	4.7	10.4	0	293	-6.23	0.724	-8.6	7.9e-18	3.28e-16
Olfr904	olfactory receptor 904	77.8	0	0	0	0	45.3	-8.69	1.01	-8.59	8.62e-18	3.57e-16
Olfr1215	olfactory receptor 1215	67.6	0	0	0	0	39.4	-8.5	0.991	-8.57	1.01e-17	4.14e-16
Nrp1	neuropilin 1	1210	196	138	143	284	777	-2.63	0.307	-8.57	1.04e-17	4.25e-16
Olfr1269	olfactory receptor 1269	64.5	0	1.36	0	0	37.9	-8.43	0.984	-8.57	1.07e-17	4.34e-16
Olfr1469	olfactory receptor 1469	53.1	0	1.32	0	0	31.2	-8.14	0.95	-8.56	1.09e-17	4.41e-16
Olfr143	olfactory receptor 143	53.8	0	0	0	0	31.4	-8.17	0.955	-8.55	1.21e-17	4.91e-16
Olfr765	olfactory receptor 765	46.1	0	0	0	0	26.9	-7.94	0.929	-8.55	1.23e-17	4.97e-16
Olfr424	olfactory receptor 424	71.5	0	2.03	0	0	42.1	-8.58	1	-8.54	1.32e-17	5.29e-16
Olfr228	olfactory receptor 228	47.6	0	0	0	0	27.8	-7.99	0.936	-8.54	1.4e-17	5.57e-16
Olfr622	olfactory receptor 622	76.9	0	9.87	0	0	46.8	-8.68	1.02	-8.53	1.46e-17	5.8e-16
Olfr657	olfactory receptor 657	40.7	0	0	0	0	23.7	-7.76	0.91	-8.53	1.48e-17	5.85e-16
Olfr558	olfactory receptor 558	66.2	0	5.2	0	0	39.6	-8.47	0.993	-8.53	1.49e-17	5.86e-16
Olfr58	olfactory receptor 58	67.4	0.588	0	0.94	0	39.5	-6.53	0.766	-8.52	1.59e-17	6.24e-16
Epha5	Eph receptor A5	2850	878	920	1070	564	2040	-1.7	0.2	-8.5	1.87e-17	7.27e-16
Ndrg3	N-myc downstream regulated gene 3	15700	8010	2830	7900	8200	11500	-0.968	0.114	-8.5	1.86e-17	7.27e-16
Olfr809	olfactory receptor 809	52.9	0	0	0	0	30.8	-8.14	0.959	-8.49	2.12e-17	8.2e-16
Taar4	trace amine-associated receptor 4	68.5	0	0	0	0	39.9	-8.52	1.01	-8.47	2.45e-17	9.44e-16
Olfr1360	olfactory receptor 1360	96.7	1.62	0	2.6	0	56.8	-6.49	0.767	-8.47	2.55e-17	9.79e-16
Olfr25	olfactory receptor 25	106	0	37.7	0	0	69.3	-9.15	1.08	-8.45	2.85e-17	1.09e-15
Olfr1106	olfactory receptor 1106	44.8	0	0	0	0	26.2	-7.9	0.937	-8.44	3.26e-17	1.24e-15
Olfr1500	olfactory receptor 1500	46.7	0	0	0	0	27.2	-7.96	0.944	-8.43	3.39e-17	1.29e-15
Olfr561	olfactory receptor 561	39.1	0	0	0	0	22.8	-7.71	0.916	-8.42	3.91e-17	1.47e-15
Olfr62	olfactory receptor 62	76.4	0	8.91	0	0	46.3	-8.67	1.03	-8.42	3.92e-17	1.48e-15
Olfr1307	olfactory receptor 1307	127	1.3	1.23	2.09	0	74.7	-6.26	0.747	-8.38	5.51e-17	2.04e-15
Olfr1033	olfactory receptor 1033	40.9	0	0	0	0	23.9	-7.77	0.929	-8.36	6.13e-17	2.26e-15
Olfr887	olfactory receptor 887	142	3.56	0	1.9	6.33	83.8	-5.13	0.616	-8.32	8.44e-17	3.1e-15
Serinc2	serine incorporator 2	2180	620	372	607	641	1480	-1.82	0.218	-8.31	9.38e-17	3.42e-15
Ckmt1	creatine kinase, mitochondrial 1, ubiquitous	10200	5670	2680	6030	5060	7730	-0.848	0.102	-8.31	9.45e-17	3.44e-15
Olfr1013	olfactory receptor 1013	151	0	76.7	0	0	103	-9.65	1.17	-8.26	1.46e-16	5.25e-15
Olfr17	olfactory receptor 17	1760	33.1	39.5	23.2	49.6	1040	-5.74	0.696	-8.25	1.52e-16	5.44e-15
Olfr64	olfactory receptor 64	34.4	0	0	0	0	20.1	-7.52	0.912	-8.25	1.58e-16	5.65e-15
Olfr397	olfactory receptor 397	37.6	0	0	0	0	22	-7.65	0.93	-8.22	2.03e-16	7.23e-15
Fam163b	family with sequence similarity 163, member B	34.8	0	0	0	0	20.3	-7.54	0.918	-8.21	2.17e-16	7.68e-15
Nsf	N-ethylmaleimide sensitive fusion protein	5170	2910	3160	2630	3380	4280	-0.829	0.101	-8.2	2.33e-16	8.21e-15
Ccdc36	coiled-coil domain containing 36	46.9	0	7.49	0	0	28.8	-7.97	0.972	-8.2	2.39e-16	8.42e-15
Olfr1160	olfactory receptor 1160	71.6	0	0	0	0	41.8	-8.58	1.05	-8.19	2.6e-16	9.16e-15
Dync1i1	dynein cytoplasmic 1 intermediate chain 1	51.7	0	6.07	0	0	31.3	-8.11	0.99	-8.19	2.68e-16	9.35e-15
Olfr963	olfactory receptor 963	39.6	0	0	0	0	23.1	-7.72	0.943	-8.19	2.68e-16	9.35e-15
Olfr568	olfactory receptor 568	38.1	0	0	0	0	22.2	-7.67	0.94	-8.16	3.23e-16	1.12e-14
Olfr766-ps1	olfactory receptor 766, pseudogene 1	79.3	0	8.77	0	0	48	-8.73	1.07	-8.15	3.73e-16	1.29e-14
Olfr923	olfactory receptor 923	51.6	0	0	0	0	30.1	-8.1	0.995	-8.14	3.87e-16	1.33e-14
Sat2	spermidine/spermine N1-acetyl transferase 2	1.57	0	85.8	0	0	17.6	-18.7	2.3	-8.13	4.29e-16	1.47e-14
Olfr922	olfactory receptor 922	51.5	0	0	0	0	30	-8.1	0.998	-8.12	4.66e-16	1.6e-14
Olfr934	olfactory receptor 934	38.5	0	0	0	0	22.4	-7.68	0.947	-8.11	4.86e-16	1.66e-14
Olfr315	olfactory receptor 315	295	7.52	0	12	0	174	-5.3	0.655	-8.1	5.7e-16	1.93e-14
Olfr935	olfactory receptor 935	60.3	0	8.31	0	0	36.8	-8.33	1.03	-8.09	6.02e-16	2.03e-14
Olfr1036	olfactory receptor 1036	41.7	0	0	0	0	24.3	-7.8	0.964	-8.09	6.13e-16	2.06e-14
Olfr819	olfactory receptor 819	50.3	0	0	0	0	29.3	-8.07	0.998	-8.08	6.29e-16	2.1e-14
Olfr1167	olfactory receptor 1167	120	0	41	0	0	78.1	-9.32	1.16	-8.07	7.06e-16	2.35e-14
Olfr588-ps1	olfactory receptor 588, pseudogene 1	46.4	0	0	0	0	27.1	-7.95	0.986	-8.06	7.85e-16	2.61e-14
Olfr1484	olfactory receptor 1484	188	3.65	1.27	2.2	6.07	111	-5.54	0.688	-8.05	8.03e-16	2.66e-14
Taar6	trace amine-associated receptor 6	96	1.96	0	3.14	0	56.4	-5.56	0.695	-8	1.21e-15	3.95e-14
Ankrd33b	ankyrin repeat domain 33B	1410	137	616	107	187	972	-3.36	0.42	-8	1.27e-15	4.13e-14
Olfr243	olfactory receptor 243	36.9	0	0	0	0	21.5	-7.61	0.953	-7.99	1.34e-15	4.34e-14
Olfr575	olfactory receptor 575	42	0	0	0	0	24.5	-7.81	0.977	-7.99	1.35e-15	4.36e-14
Olfr1225	olfactory receptor 1225	144	2.92	0	4.68	0	84.9	-5.5	0.688	-7.98	1.42e-15	4.56e-14
Olfr113	olfactory receptor 113	45.8	0	0	0	0	26.7	-7.93	0.995	-7.98	1.51e-15	4.82e-14
Olfr971	olfactory receptor 971	35.1	0	0	0	0	20.5	-7.55	0.947	-7.97	1.55e-15	4.95e-14
Selenom	selenoprotein M	2010	600	3600	438	869	2010	-1.75	0.219	-7.95	1.79e-15	5.67e-14
Olfr693	olfactory receptor 693	214	3.75	0	6	0	126	-5.73	0.72	-7.95	1.8e-15	5.67e-14
Olfr651	olfactory receptor 651	61.4	0	3.37	0	0	36.5	-8.36	1.05	-7.95	1.81e-15	5.72e-14
Olfr138	olfactory receptor 138	379	3.95	2.14	6.32	0	222	-6.52	0.821	-7.94	2.01e-15	6.31e-14
Olfr218	olfactory receptor 218	59.2	0	0	0	0	34.5	-8.3	1.05	-7.94	2.05e-15	6.4e-14
Olfr655	olfactory receptor 655	70.4	0	0	0	0	41.1	-8.56	1.08	-7.93	2.14e-15	6.68e-14
Olfr632	olfactory receptor 632	89.4	0	0	0	0	52.2	-8.9	1.12	-7.92	2.37e-15	7.37e-14
Olfr1029	olfactory receptor 1029	55.8	0	0	0	0	32.5	-8.22	1.04	-7.92	2.4e-15	7.42e-14
Olfr1317	olfactory receptor 1317	43.6	0	0	0	0	25.5	-7.86	0.993	-7.92	2.4e-15	7.42e-14
Olfr638	olfactory receptor 638	39	0	0	0	0	22.8	-7.71	0.974	-7.91	2.54e-15	7.84e-14
Tbr1	T-box brain gene 1	32	0	0	0	0	18.7	-7.41	0.938	-7.91	2.65e-15	8.14e-14
Olfr1153	olfactory receptor 1153	36.5	0	0	0	0	21.3	-7.6	0.968	-7.85	4.06e-15	1.23e-13
Olfr616	olfactory receptor 616	44.2	0	0	0	0	25.8	-7.89	1.01	-7.81	5.65e-15	1.7e-13
Olfr814	olfactory receptor 814	53.1	0	0	0	0	31	-8.14	1.04	-7.8	6.28e-15	1.88e-13
Olfr559	olfactory receptor 559	27.1	0	0	0	0	15.8	-7.18	0.923	-7.78	7.1e-15	2.11e-13
Olfr1099	olfactory receptor 1099	321	10.8	0	12.8	7.6	190	-4.87	0.627	-7.77	7.86e-15	2.33e-13
Neu1	neuraminidase 1	3920	2230	1840	2300	2110	3140	-0.82	0.106	-7.77	7.96e-15	2.35e-13
Olfr875	olfactory receptor 875	60.4	0	0	0	0	35.2	-8.33	1.08	-7.75	9.49e-15	2.79e-13
4930516K23Rik	RIKEN cDNA 4930516K23 gene	58.8	0	0	0	0	34.3	-8.29	1.07	-7.72	1.16e-14	3.37e-13
Olfr1496	olfactory receptor 1496	35.7	0	0	0	0	20.8	-7.57	0.982	-7.71	1.22e-14	3.57e-13
Olfr648	olfactory receptor 648	43.3	0	0	0	0	25.3	-7.85	1.02	-7.68	1.6e-14	4.56e-13
Krt25	keratin 25	38.2	0	0	0	0	22.3	-7.67	1	-7.64	2.12e-14	6.03e-13
Olfr259	olfactory receptor 259	40.1	0	0	0	0	23.4	-7.74	1.02	-7.62	2.64e-14	7.45e-13
Olfr698	olfactory receptor 698	45.6	0	0	0	0	26.6	-7.93	1.04	-7.61	2.72e-14	7.66e-13
Olfr937	olfactory receptor 937	39.9	0	0	0	0	23.3	-7.73	1.02	-7.61	2.73e-14	7.68e-13
Olfr1293-ps	olfactory receptor 1293, pseudogene	32.2	0	0	0	0	18.8	-7.42	0.975	-7.61	2.77e-14	7.79e-13
Olfr1448	olfactory receptor 1448	272	5.82	0	9.32	0	160	-5.56	0.732	-7.6	2.94e-14	8.24e-13
Olfr141	olfactory receptor 141	34.1	0	0	0	0	19.9	-7.51	0.99	-7.58	3.4e-14	9.51e-13
Olfr918	olfactory receptor 918	53.4	0	9.8	0	0	33.1	-8.16	1.08	-7.58	3.41e-14	9.52e-13
Olfr690	olfactory receptor 690	118	1.04	4.89	1.66	0	70	-6.66	0.878	-7.58	3.42e-14	9.52e-13
Olfr105-ps	olfactory receptor 105, pseudogene	41.1	0	0	0	0	24	-7.78	1.03	-7.57	3.78e-14	1.05e-12
Olfr102	olfactory receptor 102	189	4.62	0	7.4	0	112	-5.33	0.706	-7.55	4.26e-14	1.18e-12
Hic1	hypermethylated in cancer 1	4.54	0	25.2	0	0	7.54	-20.3	2.7	-7.52	5.51e-14	1.51e-12
Olfr775	olfactory receptor 775	506	12	18.3	19.1	0	302	-5.39	0.718	-7.51	6.08e-14	1.65e-12
Olfr1416	olfactory receptor 1416	204	4.29	0	6.86	0	120	-5.48	0.73	-7.51	6.13e-14	1.66e-12
Olfr967	olfactory receptor 967	35.4	0	0.0879	0	0	20.7	-7.56	1.01	-7.5	6.18e-14	1.68e-12
Olfr318	olfactory receptor 318	1520	165	41.6	161	173	931	-3.2	0.428	-7.49	7.05e-14	1.91e-12
Olfr1143	olfactory receptor 1143	99.2	1.69	0	2.7	0	58.3	-5.71	0.763	-7.48	7.2e-14	1.95e-12
Galnt15	polypeptide N-acetylgalactosaminyltransferase 15	1360	200	87.4	188	221	853	-2.76	0.369	-7.48	7.33e-14	1.98e-12
Olfr572	olfactory receptor 572	29.8	0	0	0	0	17.4	-7.32	0.979	-7.47	7.93e-14	2.13e-12
Efr3b	EFR3 homolog B	11000	5700	622	5760	5610	7810	-0.95	0.127	-7.47	8.02e-14	2.15e-12
Olfr1259	olfactory receptor 1259	398	15.8	0	25.4	0	235	-4.67	0.627	-7.46	8.87e-14	2.37e-12
Olfr642	olfactory receptor 642	55.2	0	14.9	0	0	35.1	-8.2	1.1	-7.44	9.95e-14	2.64e-12
Cadps2	Ca2+-dependent activator protein for secretion 2	4480	2000	14100	1680	2530	5800	-1.16	0.157	-7.44	9.98e-14	2.64e-12
Olfr862	olfactory receptor 862	90.3	0	0	0	0	52.6	-8.91	1.2	-7.43	1.05e-13	2.77e-12
Olfr54	olfactory receptor 54	168	2.34	0	3.74	0	98.5	-5.99	0.806	-7.43	1.07e-13	2.84e-12
Slc25a3	solute carrier family 25 (mitochondrial carrier, phosphate carrier), member 3	9120	6050	5410	5920	6270	7720	-0.592	0.0797	-7.43	1.1e-13	2.89e-12
Olfr467	olfactory receptor 467	46	0	5.76	0	0	28	-7.94	1.07	-7.42	1.19e-13	3.13e-12
Olfr818	olfactory receptor 818	227	4.11	1.5	0	11	134	-5.79	0.781	-7.41	1.23e-13	3.23e-12
Olfr403	olfactory receptor 403	208	7.36	0	3.96	13	123	-4.89	0.664	-7.38	1.64e-13	4.26e-12
Olfr1412	olfactory receptor 1412	1130	10.3	25.1	10.2	10.5	664	-6.76	0.916	-7.37	1.65e-13	4.28e-12
Olfr552	olfactory receptor 552	292	7.52	0.857	12	0	172	-5.25	0.713	-7.36	1.81e-13	4.68e-12
Mmel1	membrane metallo-endopeptidase-like 1	110	4.4	0	0.176	11.4	65.1	-4.8	0.652	-7.35	1.93e-13	4.99e-12
Olfr570	olfactory receptor 570	67.8	0	14.2	0	0	42.3	-8.5	1.16	-7.34	2.16e-13	5.57e-12
Olfr1392	olfactory receptor 1392	836	31.1	0	37.5	20.5	494	-4.75	0.647	-7.33	2.23e-13	5.72e-12
Olfr1023	olfactory receptor 1023	37	0	0	0	0	21.6	-7.61	1.04	-7.33	2.23e-13	5.72e-12
Ndfip1	Nedd4 family interacting protein 1	13400	5450	3870	4700	6710	9820	-1.3	0.178	-7.33	2.35e-13	5.99e-12
Olfr194	olfactory receptor 194	49.9	0	0	0	0	29.1	-8.05	1.1	-7.33	2.36e-13	6.01e-12
Olfr685	olfactory receptor 685	423	13.7	0	14.4	12.7	250	-4.99	0.682	-7.32	2.43e-13	6.16e-12
Olfr1444	olfactory receptor 1444	29.2	0	0	0	0	17	-7.29	0.996	-7.32	2.57e-13	6.48e-12
Olfr619	olfactory receptor 619	29.7	0	0	0	0	17.3	-7.31	1	-7.31	2.67e-13	6.72e-12
S100z	S100 calcium binding protein, zeta	37.3	0.235	2.47	0	0.627	22.3	-7.27	0.996	-7.3	2.96e-13	7.42e-12
Olfr1152	olfactory receptor 1152	105	1.44	14.7	2.3	0	64.4	-7.53	1.03	-7.29	3e-13	7.51e-12
Olfr1028	olfactory receptor 1028	57.2	0	4.39	0	0	34.2	-8.25	1.13	-7.28	3.23e-13	8.08e-12
Olfr744	olfactory receptor 744	77.5	0	15.1	0	0	48.2	-8.69	1.2	-7.27	3.47e-13	8.62e-12
Olfr792	olfactory receptor 792	42.9	0	0	0	0	25	-7.84	1.08	-7.26	3.77e-13	9.31e-12
Olfr441	olfactory receptor 441	28.9	0	0	0	0	16.8	-7.27	1	-7.26	4.01e-13	9.87e-12
Olfr13	olfactory receptor 13	188	2.61	6.1	4.18	0	112	-6.09	0.839	-7.25	4.1e-13	1.01e-11
Olfr351	olfactory receptor 351	35.9	0	0.116	0	0	21	-7.58	1.05	-7.24	4.4e-13	1.08e-11
Elfn1	leucine rich repeat and fibronectin type III, extracellular 1	63.6	0.208	1.77	0.332	0	37.5	-7.7	1.06	-7.24	4.62e-13	1.13e-11
Olfr1288	olfactory receptor 1288	31.4	0	0	0	0	18.3	-7.39	1.02	-7.22	5.35e-13	1.31e-11
Ube2s	ubiquitin-conjugating enzyme E2S	13200	7420	3270	7590	7150	9970	-0.828	0.115	-7.22	5.38e-13	1.31e-11
Olfr1018	olfactory receptor 1018	738	21.2	0	33.9	0	435	-5.13	0.712	-7.21	5.42e-13	1.32e-11
Olfr1134	olfactory receptor 1134	44.9	0	1.22	0	0	26.4	-7.91	1.1	-7.19	6.45e-13	1.56e-11
Olfr508	olfactory receptor 508	18.1	0	0	0	0	10.5	-6.59	0.917	-7.19	6.5e-13	1.57e-11
Olfr576	olfactory receptor 576	40.9	0	0	0	0	23.8	-7.77	1.08	-7.17	7.51e-13	1.8e-11
Pyroxd2	pyridine nucleotide-disulphide oxidoreductase domain 2	2.97	0	50.3	0	0	11.5	-19.7	2.75	-7.17	7.52e-13	1.8e-11
Atp1b1	ATPase, Na+/K+ transporting, beta 1 polypeptide	40100	26000	5380	25700	26400	30200	-0.626	0.0875	-7.16	8.19e-13	1.96e-11
Olfr1054	olfactory receptor 1054	25.8	0	0	0	0	15	-7.1	0.994	-7.15	8.81e-13	2.1e-11
Olfr23	olfactory receptor 23	34	0	0	0	0	19.8	-7.5	1.05	-7.13	9.85e-13	2.34e-11
Bcl6	B cell leukemia/lymphoma 6	3250	1710	1680	1790	1580	2600	-0.925	0.13	-7.13	1.03e-12	2.44e-11
Olfr1276	olfactory receptor 1276	61.1	0.639	0	1.02	0	35.7	-6.76	0.949	-7.12	1.06e-12	2.5e-11
Gm11733	predicted gene 11733	1.99	0	51	0	0	11.1	-19.2	2.7	-7.12	1.08e-12	2.55e-11
Olfr847	olfactory receptor 847	28.6	0	0	0	0	16.7	-7.25	1.02	-7.11	1.15e-12	2.71e-11
Olfr611	olfactory receptor 611	59.6	0	0	0	0	34.8	-8.31	1.17	-7.1	1.24e-12	2.91e-11
Resp18	regulated endocrine-specific protein 18	131	3.02	3.56	4.84	0	77.8	-5.4	0.763	-7.08	1.44e-12	3.38e-11
Olfr1357	olfactory receptor 1357	202	2.88	0	4.6	0	118	-6.04	0.854	-7.08	1.46e-12	3.41e-11
Olfr477	olfactory receptor 477	387	11.1	3.09	10.5	12	229	-5.13	0.726	-7.08	1.48e-12	3.47e-11
Olfr901	olfactory receptor 901	84.1	2.05	0	3.28	0	49.5	-5.2	0.737	-7.06	1.68e-12	3.92e-11
Olfr541	olfactory receptor 541	573	7.19	14	0	19.2	338	-6.29	0.892	-7.05	1.79e-12	4.14e-11
Slc22a17	solute carrier family 22 (organic cation transporter), member 17	8230	4460	3070	4450	4460	6390	-0.886	0.126	-7.02	2.25e-12	5.18e-11
Olfr652	olfactory receptor 652	94.7	1.05	0	1.69	0	55.5	-6.19	0.883	-7.01	2.36e-12	5.42e-11
Ano4	anoctamin 4	27.1	0	52.3	0	0	16.1	-7.17	1.02	-7.01	2.43e-12	5.57e-11
Tmem163	transmembrane protein 163	36.2	0	78.1	0	0	21.4	-7.59	1.09	-7	2.62e-12	5.98e-11
Olfr1135	olfactory receptor 1135	28.7	0	0	0	0	16.7	-7.26	1.04	-7	2.64e-12	6.02e-11
Olfr139	olfactory receptor 139	32	0	0	0	0	18.6	-7.4	1.06	-6.99	2.79e-12	6.33e-11
Olfr1057	olfactory receptor 1057	54.1	0	8.9	0	0	33.3	-8.17	1.17	-6.99	2.8e-12	6.34e-11
Tspan7	tetraspanin 7	33500	17800	1650	18000	17400	23800	-0.911	0.131	-6.95	3.71e-12	8.32e-11
Olfr822	olfactory receptor 822	56.3	0	25.6	0	0	37.8	-8.23	1.19	-6.95	3.78e-12	8.45e-11
Olfr692	olfactory receptor 692	26.3	0	0	0	0	15.3	-7.13	1.03	-6.94	4e-12	8.92e-11
Olfr1377	olfactory receptor 1377	36.5	0	5.49	0	0	22.3	-7.61	1.1	-6.93	4.15e-12	9.23e-11
Olfr355	olfactory receptor 355	38.4	0	0	0	0	22.4	-7.68	1.11	-6.93	4.2e-12	9.33e-11
Olfr798	olfactory receptor 798	122	3.24	0	0	8.63	72	-5.05	0.732	-6.91	5.01e-12	1.1e-10
Olfr267	olfactory receptor 267	603	17.1	0	6.6	34.7	356	-5.12	0.743	-6.89	5.56e-12	1.22e-10
Olfr418	olfactory receptor 418	150	5.2	0	8.32	0	88.8	-4.81	0.699	-6.88	5.86e-12	1.28e-10
Olfr606	olfactory receptor 606	19.4	0	0	0	0	11.3	-6.7	0.977	-6.86	6.99e-12	1.53e-10
Olfr577	olfactory receptor 577	50.5	0	3.26	0	0	30.1	-8.07	1.18	-6.86	7.06e-12	1.54e-10
Olfr60	olfactory receptor 60	913	24.8	18.7	39.7	0	542	-5.21	0.763	-6.82	8.82e-12	1.91e-10
Snrpb	small nuclear ribonucleoprotein B	4550	2940	2280	2900	3000	3750	-0.63	0.0925	-6.81	9.68e-12	2.08e-10
Snap25	synaptosomal-associated protein 25	10500	6410	345	6690	5950	7610	-0.71	0.104	-6.81	9.76e-12	2.09e-10
Olfr996	olfactory receptor 996	28	0	0	0	0	16.4	-7.23	1.07	-6.78	1.17e-11	2.48e-10
Olfr134	olfactory receptor 134	25.8	0	0	0	0	15	-7.11	1.05	-6.78	1.18e-11	2.5e-10
Olfr31	olfactory receptor 31	458	7.9	30.4	12.5	0.222	275	-5.84	0.861	-6.78	1.18e-11	2.5e-10
Olfr1359	olfactory receptor 1359	426	12.3	1.33	19.7	0	252	-5.17	0.764	-6.77	1.27e-11	2.7e-10
Pkm	pyruvate kinase, muscle	52300	32500	7400	32600	32500	39200	-0.684	0.101	-6.75	1.48e-11	3.1e-10
Olfr1480	olfactory receptor 1480	20.7	0	0	0	0	12	-6.79	1.01	-6.74	1.62e-11	3.37e-10
Olfr521	olfactory receptor 521	37.5	0	0	0	0	21.9	-7.65	1.14	-6.73	1.67e-11	3.48e-10
Idh3a	isocitrate dehydrogenase 3 (NAD+) alpha	2710	1350	728	1370	1320	2020	-1.01	0.15	-6.73	1.7e-11	3.55e-10
Olfr1472	olfactory receptor 1472	28.7	0	0	0	0	16.7	-7.26	1.08	-6.71	1.9e-11	3.94e-10
Olfr15	olfactory receptor 15	608	15.7	41.2	19.5	9.3	366	-5.27	0.785	-6.71	1.91e-11	3.97e-10
Grik4	glutamate receptor, ionotropic, kainate 4	28.9	0	23.6	0	0	21.4	-7.27	1.09	-6.7	2.1e-11	4.34e-10
Spred2	sprouty-related EVH1 domain containing 2	1130	510	871	549	446	941	-1.17	0.175	-6.68	2.46e-11	5.04e-10
Olfr710	olfactory receptor 710	18.5	0	0	0	0	10.8	-6.63	0.994	-6.67	2.59e-11	5.3e-10
Olfr130	olfactory receptor 130	540	7.14	2.33	11.4	0	324	-6.2	0.931	-6.67	2.63e-11	5.37e-10
Olfr399	olfactory receptor 399	23.2	0	0	0	0	13.5	-6.95	1.04	-6.66	2.69e-11	5.49e-10
Olfr1298	olfactory receptor 1298	30.7	0	0	0	0	17.9	-7.36	1.11	-6.64	3.04e-11	6.18e-10
Olfr59	olfactory receptor 59	243	4.65	0	0	12.4	143	-5.73	0.865	-6.63	3.33e-11	6.73e-10
Olfr829	olfactory receptor 829	28.2	0	0	0	0	16.4	-7.23	1.09	-6.61	3.8e-11	7.64e-10
Mcoln3	mucolipin 3	2140	215	68.7	223	202	1310	-3.32	0.503	-6.6	4.17e-11	8.33e-10
Trank1	tetratricopeptide repeat and ankyrin repeat containing 1	30.2	0	0	0	0	17.6	-7.3	1.11	-6.58	4.81e-11	9.59e-10
Olfr1115	olfactory receptor 1115	41	0.33	0	0	0.88	24	-6.42	0.978	-6.57	5.03e-11	1e-09
Olfr723	olfactory receptor 723	106	3.38	0	5.41	0	62.7	-4.96	0.756	-6.56	5.37e-11	1.06e-09
Olfr1509	olfactory receptor 1509	832	22	43.4	35.3	0	498	-5.25	0.801	-6.55	5.69e-11	1.12e-09
Chst11	carbohydrate sulfotransferase 11	1790	926	1480	969	856	1540	-0.95	0.145	-6.54	6.11e-11	1.2e-09
Olfr877	olfactory receptor 877	24.3	0	0	0	0	14.2	-7.02	1.07	-6.54	6.17e-11	1.22e-09
Olfr191	olfactory receptor 191	225	8.35	0	13.4	0	133	-4.71	0.722	-6.53	6.79e-11	1.33e-09
Olfr748	olfactory receptor 748	41.2	0	0	0	0	24.1	-7.78	1.19	-6.52	7.09e-11	1.39e-09
Olfr906	olfactory receptor 906	26.8	0	0	0	0	15.6	-7.15	1.1	-6.52	7.19e-11	1.4e-09
Kirrel2	kirre like nephrin family adhesion molecule 2	21100	3310	733	4040	2100	13200	-2.67	0.41	-6.51	7.35e-11	1.43e-09
Mfge8	milk fat globule-EGF factor 8 protein	2220	716	300	646	833	1510	-1.63	0.251	-6.51	7.75e-11	1.51e-09
Cnga3	cyclic nucleotide gated channel alpha 3	18.3	0	0	0	0	10.7	-6.6	1.02	-6.47	9.51e-11	1.83e-09
Gm3002	predicted gene 3002	1.67	0	269	0	0	53.3	-19	2.93	-6.47	1e-10	1.92e-09
Bcar3	breast cancer anti-estrogen resistance 3	976	419	1140	320	583	884	-1.22	0.188	-6.47	1e-10	1.92e-09
Olfr1051	olfactory receptor 1051	23	0	0	0	0	13.4	-6.94	1.07	-6.46	1.08e-10	2.07e-09
Olfr1043	olfactory receptor 1043	42.6	0	10.3	0	0	26.9	-7.83	1.22	-6.44	1.16e-10	2.21e-09
Bpifb3	BPI fold containing family B, member 3	2080	349	3460	280	464	1960	-2.58	0.401	-6.43	1.26e-10	2.4e-09
Olfr250	olfactory receptor 250	43.7	0	0	0	0	25.5	-7.87	1.22	-6.43	1.28e-10	2.44e-09
Fxyd2	FXYD domain-containing ion transport regulator 2	877	27.6	56.1	32.7	19	529	-5	0.779	-6.42	1.33e-10	2.51e-09
Ssx2ip	synovial sarcoma, X 2 interacting protein	7240	3800	4260	3870	3680	5900	-0.93	0.145	-6.41	1.5e-10	2.82e-09
Olfr978	olfactory receptor 978	26.4	0	0	0	0	15.4	-7.14	1.11	-6.41	1.5e-10	2.83e-09
Emx1	empty spiracles homeobox 1	34	0	3.37	0	0	20.5	-7.5	1.17	-6.4	1.55e-10	2.9e-09
Olfr587-ps1	olfactory receptor 587, pseudogene 1	23.1	0	0	0	0	13.5	-6.95	1.09	-6.4	1.57e-10	2.94e-09
Olfr894	olfactory receptor 894	37.2	0	16.3	0	0	24.9	-7.63	1.19	-6.39	1.61e-10	3e-09
Olfr368	olfactory receptor 368	130	6.95	0	11.1	0	77.1	-4.21	0.658	-6.39	1.62e-10	3.02e-09
Ubl3	ubiquitin-like 3	9580	5550	2000	6020	4760	7210	-0.788	0.123	-6.39	1.69e-10	3.15e-09
Rpp25	ribonuclease P/MRP 25 subunit	1.38	0	107	0	0	21.5	-18.7	2.93	-6.37	1.85e-10	3.42e-09
Olfr212	olfactory receptor 212	1130	45.1	57.3	37.8	57.3	681	-4.65	0.732	-6.36	2.03e-10	3.75e-09
Olfr420	olfactory receptor 420	50.5	0	0	0	0	29.5	-8.08	1.27	-6.35	2.13e-10	3.93e-09
Olfr799	olfactory receptor 799	195	9.94	0	15.9	0	116	-4.27	0.672	-6.35	2.22e-10	4.09e-09
Olfr1297	olfactory receptor 1297	438	18.6	4.11	12.6	28.7	261	-4.55	0.717	-6.34	2.27e-10	4.17e-09
Olfr734	olfactory receptor 734	135	5.88	0	9.4	0	80.1	-4.6	0.727	-6.33	2.43e-10	4.45e-09
Olfr566	olfactory receptor 566	53	0	0	0	0	30.9	-8.14	1.29	-6.33	2.44e-10	4.46e-09
Olfr763	olfactory receptor 763	75.8	3.18	0	5.08	0	44.9	-4.54	0.718	-6.33	2.47e-10	4.51e-09
Olfr1020	olfactory receptor 1020	135	3.39	0	5.42	0	79.7	-5.37	0.851	-6.32	2.68e-10	4.88e-09
Olfr1474	olfactory receptor 1474	26	0	0	0	0	15.2	-7.12	1.13	-6.3	2.9e-10	5.28e-09
Olfr1014	olfactory receptor 1014	98.1	1.26	2.06	2.02	0	57.9	-6.1	0.969	-6.3	3.05e-10	5.52e-09
Olfr954	olfactory receptor 954	75.1	1.79	0	2.86	0	44.2	-5.16	0.82	-6.29	3.13e-10	5.65e-09
Rab37	RAB37, member RAS oncogene family	688	87.5	200	90.4	82.8	459	-2.97	0.472	-6.29	3.23e-10	5.8e-09
Rims4	regulating synaptic membrane exocytosis 4	19.7	0	0	0	0	11.5	-6.72	1.07	-6.29	3.26e-10	5.87e-09
Olfr678	olfactory receptor 678	29	0	0	0	0	16.9	-7.27	1.16	-6.27	3.52e-10	6.28e-09
Olfr828	olfactory receptor 828	29.9	0	0	0	0	17.4	-7.32	1.17	-6.27	3.61e-10	6.44e-09
Olfr279	olfactory receptor 279	1180	106	29.1	82.3	145	720	-3.49	0.556	-6.27	3.63e-10	6.46e-09
Olfr178	olfactory receptor 178	31.6	0	0	0	0	18.5	-7.4	1.18	-6.26	3.74e-10	6.64e-09
Olfr51	olfactory receptor 51	24.3	0	0	0	0	14.2	-7.02	1.12	-6.24	4.4e-10	7.74e-09
Olfr557	olfactory receptor 557	52.7	1.45	0	2.32	0	31.1	-4.96	0.795	-6.24	4.4e-10	7.74e-09
Itpkb	inositol 1,4,5-trisphosphate 3-kinase B	3310	1110	770	1220	930	2330	-1.58	0.253	-6.24	4.52e-10	7.9e-09
Olfr921	olfactory receptor 921	285	12.4	0	19.8	0	169	-4.51	0.724	-6.23	4.67e-10	8.17e-09
Aip	aryl-hydrocarbon receptor-interacting protein	1990	921	537	930	906	1470	-1.11	0.179	-6.21	5.38e-10	9.38e-09
Taar3	trace amine-associated receptor 3	22.7	0	0	0	0	13.2	-6.92	1.12	-6.2	5.58e-10	9.69e-09
Olfr742	olfactory receptor 742	997	37.1	27.1	43.9	25.8	596	-4.75	0.767	-6.2	5.81e-10	1.01e-08
Mrpl23	mitochondrial ribosomal protein L23	49.8	0.342	39.4	0.547	0	36.8	-7.4	1.2	-6.19	6.02e-10	1.04e-08
Gm6565	predicted gene 6565	44.5	37.8	0	60.4	0	9.28	-22.7	3.67	-6.18	6.55e-10	1.13e-08
Glb1l2	galactosidase, beta 1-like 2	21100	13800	3110	13900	13800	16000	-0.608	0.0986	-6.16	7.07e-10	1.22e-08
Prkacb	protein kinase, cAMP dependent, catalytic, beta	5970	2860	3150	2960	2710	4730	-1.06	0.172	-6.16	7.39e-10	1.27e-08
Thsd7a	thrombospondin, type I, domain containing 7A	141	11.4	288	13.5	7.9	141	-3.63	0.589	-6.16	7.51e-10	1.29e-08
Trim35	tripartite motif-containing 35	6780	4070	801	3910	4340	5010	-0.735	0.12	-6.15	7.61e-10	1.3e-08
Olfr672	olfactory receptor 672	380	20.4	0	17.1	25.8	226	-4.22	0.686	-6.15	7.62e-10	1.3e-08
Ech1	enoyl coenzyme A hydratase 1, peroxisomal	2800	1400	1650	1380	1430	2260	-1	0.163	-6.15	7.65e-10	1.31e-08
Mapk8ip1	mitogen-activated protein kinase 8 interacting protein 1	19400	12800	1380	13000	12400	14400	-0.6	0.0976	-6.15	7.66e-10	1.31e-08
Syt5	synaptotagmin V	1510	476	896	443	530	1160	-1.67	0.272	-6.14	8.01e-10	1.36e-08
Olfr615	olfactory receptor 615	104	3.81	0	6.1	0	61.5	-4.8	0.784	-6.13	8.84e-10	1.5e-08
Kcnmb3	potassium large conductance calcium-activated channel, subfamily M, beta member 3	2670	131	56.9	145	107	1630	-4.35	0.711	-6.12	9.33e-10	1.58e-08
Olfr630	olfactory receptor 630	18.7	0	0	0	0	10.9	-6.64	1.09	-6.12	9.51e-10	1.61e-08
Olfr628	olfactory receptor 628	37.2	0	0	0	0	21.7	-7.63	1.25	-6.12	9.55e-10	1.61e-08
Olfr640	olfactory receptor 640	367	11.2	1.01	18	0	217	-5.01	0.822	-6.1	1.06e-09	1.79e-08
Ormdl3	ORM1-like 3 (S. cerevisiae)	14900	9670	1600	10100	8960	11200	-0.627	0.103	-6.1	1.07e-09	1.8e-08
Olfr846	olfactory receptor 846	30.2	0	0	0	0	17.6	-7.33	1.2	-6.1	1.08e-09	1.82e-08
Olfr551	olfactory receptor 551	67.1	1.02	0	1.63	0	39.4	-5.83	0.957	-6.09	1.14e-09	1.92e-08
Olfr1102	olfactory receptor 1102	19.5	0	0	0	0	11.4	-6.7	1.1	-6.08	1.17e-09	1.96e-08
Olfr985	olfactory receptor 985	37.6	0	32.6	0	0	28.3	-7.65	1.26	-6.06	1.36e-09	2.27e-08
OR5BS1P	olfactory receptor 240, pseudogene 1	3180	360	26.3	217	598	1940	-3.14	0.52	-6.05	1.49e-09	2.48e-08
Olfr221	olfactory receptor 221	68.4	3.46	0	5.54	0	40.7	-4.52	0.749	-6.04	1.55e-09	2.58e-08
Olfr724	olfactory receptor 724	65	1.07	2.76	1.71	0	38.7	-5.94	0.985	-6.03	1.67e-09	2.77e-08
Pknox1	Pbx/knotted 1 homeobox	2620	1250	1460	1340	1110	2090	-1.07	0.177	-6.02	1.72e-09	2.83e-08
Olfr571	olfactory receptor 571	670	70.6	2.18	104	14.9	404	-3.57	0.595	-6	2e-09	3.29e-08
Lrrc3b	leucine rich repeat containing 3B	1900	221	62.1	193	268	1170	-3.1	0.518	-5.99	2.11e-09	3.45e-08
Olfr548-ps1	olfactory receptor 548, pseudogene 1	16.5	0	0	0	0	9.62	-6.46	1.08	-5.99	2.16e-09	3.54e-08
Dipk1b	divergent protein kinase domain 1B	103	2.05	23.6	3.28	0	65	-5.62	0.94	-5.98	2.17e-09	3.54e-08
Trp53inp2	transformation related protein 53 inducible nuclear protein 2	4780	2840	2530	3320	2030	3910	-0.756	0.126	-5.98	2.2e-09	3.59e-08
Olfr211	olfactory receptor 211	895	40.7	18.3	57.8	12.3	535	-4.48	0.752	-5.97	2.44e-09	3.96e-08
Barx2	BarH-like homeobox 2	1.52	0	20	0	0	4.78	-18.8	3.16	-5.95	2.68e-09	4.34e-08
Olfr313	olfactory receptor 313	18.7	0	0	0	0	10.9	-6.64	1.12	-5.95	2.7e-09	4.37e-08
Olfr979	olfactory receptor 979	19.1	0	0	0	0	11.1	-6.66	1.12	-5.93	2.98e-09	4.79e-08
Olfr837	olfactory receptor 837	27.3	0.695	0	0	1.85	16.1	-6.61	1.12	-5.92	3.16e-09	5.06e-08
Hdac9	histone deacetylase 9	2980	1660	980	1830	1390	2300	-0.843	0.142	-5.92	3.29e-09	5.27e-08
Olfr721-ps1	olfactory receptor 721, pseudogene 1	666	42.1	40.7	48.7	31.1	406	-3.98	0.674	-5.91	3.34e-09	5.33e-08
Ilf2	interleukin enhancer binding factor 2	3520	2300	1790	2170	2510	2910	-0.618	0.105	-5.89	3.81e-09	6.07e-08
Olfr251	olfactory receptor 251	31.4	0	7.77	0	0	19.8	-7.38	1.26	-5.88	4.01e-09	6.35e-08
Olfr1094	olfactory receptor 1094	14.5	0	0	0	0	8.45	-6.27	1.07	-5.87	4.26e-09	6.74e-08
Olfr484	olfactory receptor 484	109	4.2	0	0	11.2	64.2	-4.59	0.781	-5.87	4.32e-09	6.82e-08
Tuba4a	tubulin, alpha 4A	1450	640	2800	624	665	1530	-1.18	0.202	-5.87	4.39e-09	6.93e-08
Ucp2	uncoupling protein 2 (mitochondrial, proton carrier)	13400	8620	8880	7970	9680	11500	-0.639	0.109	-5.86	4.52e-09	7.11e-08
Olfr671	olfactory receptor 671	30.5	0	0	0	0	17.8	-7.35	1.25	-5.85	4.79e-09	7.53e-08
Olfr201	olfactory receptor 201	135	1.06	86.4	1.69	0	95.7	-6.86	1.17	-5.84	5.26e-09	8.24e-08
Olfr675	olfactory receptor 675	60.7	0.595	0	0.952	0	35.6	-6.39	1.1	-5.83	5.45e-09	8.51e-08
Olfr1234	olfactory receptor 1234	361	18	0	28.8	0	215	-4.32	0.742	-5.82	5.88e-09	9.17e-08
Olfr823	olfactory receptor 823	34.3	0	0.974	0	0	20.2	-7.52	1.29	-5.82	6.06e-09	9.44e-08
Olfr835	olfactory receptor 835	424	27.7	0	44.3	0	254	-3.93	0.677	-5.81	6.09e-09	9.46e-08
Olfr494	olfactory receptor 494	22.9	0	1.11	0	0	13.6	-6.94	1.2	-5.79	6.98e-09	1.08e-07
Olfr767	olfactory receptor 767	92.3	1.96	5.73	3.14	0	55.4	-5.41	0.935	-5.79	7.07e-09	1.1e-07
Psen2	presenilin 2	6290	2500	1140	2580	2360	4480	-1.33	0.23	-5.78	7.3e-09	1.13e-07
Olfr316	olfactory receptor 316	845	77.1	0	109	23.2	511	-3.45	0.597	-5.78	7.46e-09	1.15e-07
Snca	synuclein, alpha	5790	1440	147	1410	1480	3730	-2.01	0.348	-5.78	7.49e-09	1.15e-07
Fa2h	fatty acid 2-hydroxylase	50.8	13	0	20.8	0	30.3	-4.17	0.722	-5.78	7.55e-09	1.16e-07
Olfr1367	olfactory receptor 1367	15.7	0	0	0	0	9.19	-6.4	1.11	-5.77	7.88e-09	1.21e-07
Smim17	small integral membrane protein 17	37.9	52.1	1.47	83.4	0	22.7	-6.7	1.16	-5.76	8.61e-09	1.31e-07
Rgs7	regulator of G protein signaling 7	833	106	458	109	102	598	-2.97	0.517	-5.74	9.57e-09	1.45e-07
Olfr725	olfactory receptor 725	497	31.4	0	10.6	66	297	-3.97	0.694	-5.72	1.05e-08	1.58e-07
Nr5a2	nuclear receptor subfamily 5, group A, member 2	17.3	0	0	0	0	10.1	-6.52	1.14	-5.72	1.07e-08	1.62e-07
Smarca1	SWI/SNF related, matrix associated, actin dependent regulator of chromatin, subfamily a, member 1	31.2	0	3.23	0	0	18.8	-7.36	1.29	-5.72	1.08e-08	1.63e-07
Atp1a1	ATPase, Na+/K+ transporting, alpha 1 polypeptide	99900	69100	24800	69300	68800	78400	-0.532	0.0931	-5.71	1.11e-08	1.67e-07
Stmn2	stathmin-like 2	5130	2680	899	2610	2810	3760	-0.935	0.165	-5.68	1.38e-08	2.06e-07
Olfr479	olfactory receptor 479	504	27.5	14.2	2.9	68.5	303	-4.21	0.742	-5.67	1.4e-08	2.08e-07
Olfr531	olfactory receptor 531	1770	76.9	5.59	77.1	76.4	1050	-4.53	0.798	-5.67	1.41e-08	2.09e-07
Olfr910	olfactory receptor 910	199	8.9	0	4.7	15.9	118	-4.46	0.788	-5.66	1.47e-08	2.18e-07
Olfr1463	olfactory receptor 1463	704	39.6	0	10.1	88.7	420	-4.17	0.737	-5.65	1.6e-08	2.35e-07
Olfr1440	olfactory receptor 1440	1960	247	43.1	250	241	1210	-2.99	0.53	-5.65	1.62e-08	2.38e-07
Olfr603	olfactory receptor 603	21.7	0	0	0	0	12.6	-6.85	1.22	-5.64	1.68e-08	2.46e-07
Olfr1264	olfactory receptor 1264	1510	157	25.5	198	87.8	918	-3.28	0.582	-5.64	1.74e-08	2.55e-07
Eno1	enolase 1, alpha non-neuron	27400	12900	4180	11900	14400	19700	-1.09	0.194	-5.62	1.91e-08	2.79e-07
Olfr402	olfactory receptor 402	23.1	0	0.959	0	0	13.7	-6.94	1.24	-5.61	1.99e-08	2.9e-07
Olfr338	olfactory receptor 338	40.4	0.758	0	1.21	0	23.7	-5.54	0.988	-5.61	2.04e-08	2.96e-07
Olfr239	olfactory receptor 239	3590	616	33.6	383	1000	2240	-2.54	0.454	-5.59	2.28e-08	3.3e-07
Olfr300-ps1	olfactory receptor 300, pseudogene 1	13	0	0	0	0	7.59	-6.12	1.1	-5.58	2.35e-08	3.38e-07
Avp	arginine vasopressin	123	3.72	19	5.22	1.23	76.3	-5.05	0.905	-5.58	2.42e-08	3.48e-07
Olfr283	olfactory receptor 283	20.2	0	0	0	0	11.8	-6.75	1.21	-5.56	2.73e-08	3.91e-07
Olfr912	olfactory receptor 912	17.8	0	0	0	0	10.4	-6.57	1.18	-5.55	2.82e-08	4.02e-07
Olfr1240	olfactory receptor 1240	1300	158	3.77	67.4	310	793	-3.03	0.547	-5.55	2.86e-08	4.07e-07
Olfr1301	olfactory receptor 1301	656	23.7	3.99	11.4	44.3	389	-4.79	0.864	-5.55	2.91e-08	4.13e-07
Gabarapl2	gamma-aminobutyric acid (GABA) A receptor-associated protein-like 2	7260	4470	2120	4480	4450	5640	-0.7	0.126	-5.54	3.06e-08	4.34e-07
Olfr1154	olfactory receptor 1154	74.7	1.99	0	3.18	0	44	-5.2	0.939	-5.54	3.06e-08	4.34e-07
Olfr703	olfactory receptor 703	21.9	0	0	0	0	12.8	-6.87	1.24	-5.52	3.37e-08	4.76e-07
Olfr483	olfactory receptor 483	72.8	8.49	0.129	13.6	0	43.4	-4.15	0.751	-5.52	3.38e-08	4.77e-07
Ppa1	pyrophosphatase (inorganic) 1	7910	3820	1130	3410	4500	5680	-1.05	0.191	-5.52	3.43e-08	4.83e-07
Olfr1443	olfactory receptor 1443	209	7	7.27	11.2	0	125	-4.89	0.886	-5.51	3.52e-08	4.95e-07
Mlip	muscular LMNA-interacting protein	198	11.6	1.44	6.71	19.7	119	-4.09	0.744	-5.5	3.74e-08	5.25e-07
Il1rl1	interleukin 1 receptor-like 1	0.26	0	96.1	0	0	18.8	-16.6	3.01	-5.5	3.83e-08	5.37e-07
Camk4	calcium/calmodulin-dependent protein kinase IV	60.6	2.71	7.34	4.34	0	37.4	-4.47	0.816	-5.48	4.19e-08	5.84e-07
Olfr1132	olfactory receptor 1132	22.5	0	0	0	0	13.1	-6.91	1.26	-5.48	4.24e-08	5.91e-07
Olfr643	olfactory receptor 643	17.1	0	0	0	0	9.99	-6.52	1.19	-5.48	4.36e-08	6.05e-07
Fbn1	fibrillin 1	19.2	0	8.24	0	0	12.8	-6.68	1.22	-5.47	4.38e-08	6.07e-07
Olfr1451	olfactory receptor 1451	15	0	0	0	0	8.73	-6.32	1.16	-5.47	4.53e-08	6.27e-07
Olfr196	olfactory receptor 196	22.7	0	1.1	0	0	13.5	-6.93	1.27	-5.45	4.93e-08	6.79e-07
Tigd3	tigger transposable element derived 3	21.4	0.204	35.5	0.326	0	19.4	-6.48	1.19	-5.44	5.22e-08	7.17e-07
Olfr462	olfactory receptor 462	148	6.21	0	9.94	0	87.7	-4.68	0.861	-5.44	5.28e-08	7.24e-07
Nptn	neuroplastin	7280	5330	3200	5780	4570	6050	-0.451	0.083	-5.43	5.49e-08	7.49e-07
Olfr165	olfactory receptor 165	163	8.93	0	0	23.8	97.3	-4.25	0.782	-5.43	5.69e-08	7.74e-07
Snrpert	small nuclear ribonucleoprotein E, pseudogene	0.445	0	33.1	0	0	6.7	-17.2	3.17	-5.42	5.92e-08	8.05e-07
Pacrg	PARK2 co-regulated	2740	1800	269	1770	1840	2050	-0.609	0.112	-5.42	6.12e-08	8.3e-07
Olfr787	olfactory receptor 787	486	41.7	2.1	49.2	29.3	293	-3.56	0.658	-5.41	6.21e-08	8.4e-07
Slc37a1	solute carrier family 37 (glycerol-3-phosphate transporter), member 1	4200	2710	1610	2830	2510	3360	-0.634	0.117	-5.41	6.47e-08	8.72e-07
Olfr6	olfactory receptor 6	1610	59.9	19.7	80.3	26	958	-4.76	0.882	-5.4	6.54e-08	8.82e-07
Olfr1396	olfactory receptor 1396	741	52.6	0	13.8	117	444	-3.84	0.71	-5.4	6.6e-08	8.88e-07
Olfr516	olfactory receptor 516	16.7	0	1.74	0	0	10.1	-6.48	1.2	-5.4	6.81e-08	9.13e-07
Olfr1508	olfactory receptor 1508	1840	221	48.1	165	314	1130	-3.06	0.568	-5.39	6.88e-08	9.21e-07
Olfr1219	olfactory receptor 1219	418	26.1	1.63	35.4	10.5	250	-4.02	0.746	-5.39	7.01e-08	9.37e-07
H2al1c	H2A histone family member L1C	21.6	0	0	0	0	12.6	-6.85	1.27	-5.39	7.06e-08	9.43e-07
Olfr535	olfactory receptor 535	522	28.6	8.94	16.5	48.7	313	-4.18	0.778	-5.37	7.77e-08	1.03e-06
Dlg1	discs large MAGUK scaffold protein 1	6590	4590	3070	4850	4160	5460	-0.522	0.0973	-5.37	7.99e-08	1.06e-06
Olfr330	olfactory receptor 330	1040	129	46.9	173	54.1	644	-3.01	0.562	-5.37	8.03e-08	1.06e-06
Olfr152	olfactory receptor 152	82.3	3.65	0	5.84	0	48.8	-4.69	0.876	-5.36	8.41e-08	1.11e-06
Olfr980	olfactory receptor 980	19.8	0	0	0	0	11.5	-6.71	1.25	-5.35	8.62e-08	1.14e-06
Olfr1120	olfactory receptor 1120	94.7	4.94	0	7.9	0	56.3	-4.35	0.813	-5.35	8.86e-08	1.17e-06
Daam2	dishevelled associated activator of morphogenesis 2	24.5	0	1.16	0	0	14.5	-7.03	1.32	-5.34	9.21e-08	1.21e-06
Olfr1295	olfactory receptor 1295	241	12.9	0	8.64	20.1	144	-4.22	0.79	-5.34	9.34e-08	1.22e-06
Tceal5	transcription elongation factor A (SII)-like 5	20.6	0	4.49	0	0	12.9	-6.78	1.27	-5.33	9.67e-08	1.26e-06
H3c1	H3 clustered histone 1	0.654	0	64.5	0	0	12.9	-17.7	3.32	-5.32	1.01e-07	1.32e-06
Taar5	trace amine-associated receptor 5	20	0	0	0	0	11.7	-6.74	1.27	-5.32	1.04e-07	1.35e-06
S100a2	S100 calcium binding protein A2	21.4	0	0	0	0	12.5	-6.83	1.29	-5.31	1.07e-07	1.39e-06
Olfr97	olfactory receptor 97	303	26.2	0	20.8	35.3	183	-3.53	0.666	-5.31	1.11e-07	1.44e-06
Olfr554	olfactory receptor 554	92.3	6.55	0	3.08	12.3	55.3	-3.75	0.708	-5.3	1.15e-07	1.48e-06
Olfr1308	olfactory receptor 1308	188	7.18	0	11.5	0	112	-4.33	0.818	-5.29	1.21e-07	1.56e-06
Olfr705	olfactory receptor 705	251	11.8	0	1.7	28.6	149	-4.42	0.835	-5.29	1.22e-07	1.57e-06
Olfr1211	olfactory receptor 1211	559	34.7	47.6	51.8	6.23	343	-4.02	0.761	-5.28	1.28e-07	1.64e-06
Olfr1532-ps1	olfactory receptor 1532, pseudogene 1	223	14.4	0	23	0	133	-3.95	0.749	-5.28	1.29e-07	1.65e-06
Olfr352	olfactory receptor 352	18.4	0	0	0	0	10.7	-6.61	1.26	-5.26	1.42e-07	1.81e-06
Pirt	phosphoinositide-interacting regulator of transient receptor potential channels	1730	505	77.3	616	320	1140	-1.77	0.337	-5.26	1.43e-07	1.82e-06
Olfr1113	olfactory receptor 1113	17.9	0	0	0	0	10.5	-6.58	1.25	-5.25	1.51e-07	1.91e-06
Olfr1214	olfactory receptor 1214	15.4	0	0.977	0	0	9.16	-6.35	1.21	-5.25	1.54e-07	1.95e-06
Olfr608	olfactory receptor 608	20.1	0	0	0	0	11.7	-6.75	1.29	-5.25	1.55e-07	1.96e-06
Ptprn	protein tyrosine phosphatase, receptor type, N	1130	95.8	209	84.4	115	702	-3.56	0.68	-5.24	1.6e-07	2.02e-06
Tmem178	transmembrane protein 178	188	23.4	0	5.58	53.1	115	-3.05	0.582	-5.24	1.6e-07	2.02e-06
Olfr741	olfactory receptor 741	1340	107	54.6	161	16.9	813	-3.65	0.698	-5.24	1.65e-07	2.07e-06
Abcg1	ATP binding cassette subfamily G member 1	5570	2830	3620	2920	2670	4580	-0.982	0.188	-5.23	1.68e-07	2.11e-06
Manf	mesencephalic astrocyte-derived neurotrophic factor	2570	1540	1330	1510	1610	2100	-0.732	0.14	-5.23	1.68e-07	2.11e-06
Calm1	calmodulin 1	206000	132000	11100	128000	137000	151000	-0.645	0.123	-5.23	1.73e-07	2.16e-06
Olfr1197	olfactory receptor 1197	666	78.8	16.7	90.4	59.4	409	-3.09	0.592	-5.22	1.77e-07	2.21e-06
Olfr12	olfactory receptor 12	881	47.9	23.5	60.7	26.6	529	-4.2	0.805	-5.22	1.78e-07	2.23e-06
Mtfp1	mitochondrial fission process 1	18.2	0	23.3	0	0	15.1	-6.6	1.26	-5.22	1.82e-07	2.27e-06
Olfr533	olfactory receptor 533	2050	213	89.4	152	313	1260	-3.27	0.627	-5.22	1.83e-07	2.29e-06
Olfr584	olfactory receptor 584	198	5.61	57.9	8.98	0	120	-5.11	0.981	-5.21	1.9e-07	2.36e-06
Olfr1260	olfactory receptor 1260	2020	215	23.9	201	237	1230	-3.23	0.621	-5.21	1.93e-07	2.39e-06
Olfr1385	olfactory receptor 1385	458	26.8	43.8	12.3	50.9	281	-4.18	0.802	-5.21	1.93e-07	2.4e-06
Pnmal1	PNMA-like 1	4820	1730	156	1540	2050	3220	-1.48	0.284	-5.2	1.99e-07	2.47e-06
Olfr1318	olfactory receptor 1318	365	37.8	0	13.8	77.6	221	-3.27	0.63	-5.2	2.02e-07	2.5e-06
Olfr449	olfactory receptor 449	945	52.8	16.1	26.3	97	566	-4.17	0.802	-5.2	2.04e-07	2.52e-06
Olfr735	olfactory receptor 735	199	5.39	0.153	8.62	0	119	-4.11	0.791	-5.19	2.05e-07	2.53e-06
Gm43064	predicted gene 43064	38.1	0	8.83	0	0	24	-7.67	1.48	-5.19	2.09e-07	2.58e-06
Olfr309	olfactory receptor 309	1270	49.2	25	32.7	76.7	756	-4.69	0.904	-5.19	2.09e-07	2.58e-06
Fut4	fucosyltransferase 4	21	0	0.566	0	0	12.3	-6.81	1.31	-5.19	2.1e-07	2.58e-06
Pde6g	phosphodiesterase 6G, cGMP-specific, rod, gamma	15.8	0	0	0	0	9.21	-6.4	1.23	-5.19	2.13e-07	2.61e-06
Necab1	N-terminal EF-hand calcium binding protein 1	2000	395	39.2	300	553	1260	-2.35	0.452	-5.19	2.13e-07	2.62e-06
Naalad2	N-acetylated alpha-linked acidic dipeptidase 2	0.735	0	21.1	0	0	4.54	-17.8	3.44	-5.19	2.14e-07	2.62e-06
Olfr48	olfactory receptor 48	946	17.9	6.76	7.48	35.3	570	-5.72	1.1	-5.19	2.14e-07	2.62e-06
Olfr1079	olfactory receptor 1079	119	9.6	0	0	25.6	70.8	-4.12	0.794	-5.19	2.14e-07	2.62e-06
Olfr1497	olfactory receptor 1497	12.9	0	0	0	0	7.53	-6.1	1.18	-5.18	2.17e-07	2.66e-06
Olfr286	olfactory receptor 286	1320	141	17.1	107	198	802	-3.24	0.624	-5.18	2.18e-07	2.66e-06
Olfr786	olfactory receptor 786	332	26.1	0	5.3	60.7	199	-3.71	0.715	-5.18	2.24e-07	2.73e-06
Serpine2	serine (or cysteine) peptidase inhibitor, clade E, member 2	33700	18800	929	18400	19500	24000	-0.841	0.163	-5.17	2.3e-07	2.81e-06
Chchd10	coiled-coil-helix-coiled-coil-helix domain containing 10	8620	4970	1500	4780	5280	6430	-0.795	0.154	-5.16	2.47e-07	3e-06
Olfr641	olfactory receptor 641	15.4	0	0	0	0	9.02	-6.36	1.23	-5.16	2.5e-07	3.03e-06
Olfr569	olfactory receptor 569	150	3.28	0	0	8.73	89.2	-4.28	0.829	-5.16	2.52e-07	3.05e-06
Olfr740	olfactory receptor 740	423	31.2	7.01	42.1	13	255	-3.78	0.733	-5.15	2.59e-07	3.13e-06
Akap3	A kinase (PRKA) anchor protein 3	246	41.7	1.7	45.6	35	153	-2.55	0.496	-5.14	2.72e-07	3.28e-06
S100a3	S100 calcium binding protein A3	105	1.44	0	2.3	0	62.4	-4	0.778	-5.14	2.73e-07	3.29e-06
Olfr1425	olfactory receptor 1425	427	39.7	0	13	84.2	258	-3.43	0.667	-5.14	2.74e-07	3.31e-06
Aldoa	aldolase A, fructose-bisphosphate	32300	21000	10800	19500	23500	25600	-0.624	0.121	-5.14	2.74e-07	3.31e-06
Mdh1	malate dehydrogenase 1, NAD (soluble)	13900	8420	3680	8440	8380	10700	-0.727	0.141	-5.14	2.76e-07	3.32e-06
Slc7a5	solute carrier family 7 (cationic amino acid transporter, y+ system), member 5	7160	4250	1820	4230	4270	5470	-0.753	0.147	-5.14	2.75e-07	3.32e-06
Olfr930	olfactory receptor 930	13.7	0	0	0	0	8.01	-6.2	1.21	-5.13	2.91e-07	3.5e-06
Olfr1284	olfactory receptor 1284	74.1	4.49	0	7.18	0	44.2	-4.1	0.801	-5.12	3.08e-07	3.69e-06
Wdsub1	WD repeat, SAM and U-box domain containing 1	9590	6850	690	7330	6050	7250	-0.486	0.0949	-5.12	3.08e-07	3.69e-06
Hnrnpl	heterogeneous nuclear ribonucleoprotein L	7310	5000	8660	4710	5490	7060	-0.547	0.107	-5.12	3.11e-07	3.72e-06
Trim45	tripartite motif-containing 45	5740	1810	369	2000	1490	3820	-1.67	0.326	-5.1	3.32e-07	3.97e-06
Olfr16	olfactory receptor 16	144	9.75	0	9.66	9.9	86.5	-3.89	0.762	-5.1	3.37e-07	4.02e-06
Olfr806	olfactory receptor 806	588	42.1	1.67	26.7	67.7	353	-3.8	0.746	-5.1	3.45e-07	4.11e-06
Cox7a1	cytochrome c oxidase subunit 7A1	129	6.85	13.7	11	0	78.4	-4.22	0.83	-5.09	3.61e-07	4.3e-06
Plppr5	phospholipid phosphatase related 5	17.1	0	2.21	0	0	10.4	-6.52	1.28	-5.08	3.69e-07	4.38e-06
Olfr509	olfactory receptor 509	251	27.3	0	27.1	27.8	152	-3.23	0.635	-5.08	3.77e-07	4.47e-06
Mpp4	membrane protein, palmitoylated 4 (MAGUK p55 subfamily member 4)	13.5	0	0.854	0	0	8.03	-6.17	1.22	-5.06	4.13e-07	4.86e-06
Pcsk2	proprotein convertase subtilisin/kexin type 2	289	18.6	70.3	16.7	21.7	186	-3.95	0.782	-5.06	4.2e-07	4.94e-06
Nlrp14	NLR family, pyrin domain containing 14	18.5	0	4.31	0	0	11.6	-6.62	1.31	-5.06	4.24e-07	4.98e-06
Olfr414	olfactory receptor 414	482	37.5	3.39	42.3	29.4	290	-3.7	0.732	-5.05	4.42e-07	5.18e-06
Olfr520	olfactory receptor 520	21	0	0	0	0	12.2	-6.81	1.35	-5.05	4.48e-07	5.24e-06
Olfr586	olfactory receptor 586	136	3.31	0	5.3	0	81.1	-4.11	0.815	-5.05	4.49e-07	5.25e-06
Auh	AU RNA binding protein/enoyl-coenzyme A hydratase	1840	1130	623	1080	1220	1440	-0.7	0.139	-5.04	4.54e-07	5.3e-06
Olfr296-ps1	olfactory receptor 296, pseudogene 1	72.6	7.66	0	8.82	5.73	44	-3.23	0.641	-5.03	4.82e-07	5.6e-06
Olfr457	olfactory receptor 457	576	28.9	0	0	77	342	-4.37	0.868	-5.03	4.92e-07	5.72e-06
Ell3	elongation factor RNA polymerase II-like 3	13600	9340	699	9540	9000	10100	-0.539	0.107	-5.02	5.07e-07	5.88e-06
Olfr186	olfactory receptor 186	162	37.4	0	0	99.7	96.8	-4.08	0.812	-5.02	5.16e-07	5.97e-06
Olfr1168	olfactory receptor 1168	88.9	5.84	0	0	15.6	52.9	-4.11	0.82	-5.02	5.27e-07	6.1e-06
Kcng1	potassium voltage-gated channel, subfamily G, member 1	935	103	12.9	117	79.3	571	-3.19	0.637	-5.02	5.28e-07	6.1e-06
Olfr897-ps1	olfactory receptor 897, pseudogene 1	13.2	0	0	0	0	7.73	-6.15	1.23	-5.01	5.54e-07	6.38e-06
Sprn	shadow of prion protein	24.9	0	11.9	0	0	16.8	-7.05	1.41	-5.01	5.57e-07	6.4e-06
Etv5	ets variant 5	1950	456	166	540	316	1270	-2.1	0.419	-5	5.61e-07	6.44e-06
Olfr5	olfactory receptor 5	195	4.7	0	0	12.5	116	-4.1	0.821	-4.99	5.97e-07	6.83e-06
Prpf4	pre-mRNA processing factor 4	1730	669	686	692	631	1290	-1.37	0.274	-4.99	6.03e-07	6.89e-06
Olfr167	olfactory receptor 167	994	33.9	90.9	37.6	27.7	603	-4.88	0.978	-4.99	6.11e-07	6.97e-06
Foxd1	forkhead box D1	0.984	0	36.4	0	0	7.65	-18.2	3.66	-4.98	6.4e-07	7.3e-06
Olfr66	olfactory receptor 66	20.4	0	0	0	0	11.9	-6.77	1.36	-4.98	6.47e-07	7.37e-06
H2-Q10	histocompatibility 2, Q region locus 10	0.994	0	35.4	0	0	7.46	-18.3	3.67	-4.98	6.52e-07	7.42e-06
Olfr907	olfactory receptor 907	38.8	11.3	0	0	30.1	23.1	-4.27	0.858	-4.97	6.56e-07	7.46e-06
Copa	coatomer protein complex subunit alpha	11800	8540	6210	8540	8530	10000	-0.471	0.0949	-4.97	6.8e-07	7.73e-06
Olfr722	olfactory receptor 722	700	20	25.6	15.3	27.9	423	-5.14	1.04	-4.97	6.81e-07	7.74e-06
Olfr812	olfactory receptor 812	36.3	9.35	1.24	15	0	21.8	-4.52	0.912	-4.96	7.16e-07	8.11e-06
Olfr726	olfactory receptor 726	997	123	15.7	134	105	612	-3.01	0.609	-4.95	7.35e-07	8.31e-06
Tpi1	triosephosphate isomerase 1	5480	3310	4220	3070	3700	4750	-0.728	0.147	-4.94	7.64e-07	8.62e-06
Olfr1200	olfactory receptor 1200	694	56.9	19.1	31	100	421	-3.62	0.735	-4.92	8.61e-07	9.67e-06
Olfr1283	olfactory receptor 1283	113	7.02	0	11.2	0	67.7	-4.01	0.815	-4.92	8.67e-07	9.73e-06
Emc10	ER membrane protein complex subunit 10	4350	2870	2650	2740	3080	3690	-0.599	0.122	-4.91	9e-07	1.01e-05
Olfr70	olfactory receptor 70	340	21.6	3.27	0.2	57.3	204	-3.96	0.807	-4.91	9.01e-07	1.01e-05
Ntf3	neurotrophin 3	164	9.89	0	2.22	22.7	98.1	-4.04	0.824	-4.91	9.32e-07	1.04e-05
Ppef1	protein phosphatase with EF hand calcium-binding domain 1	299	44.1	0	28.3	70.4	184	-2.77	0.565	-4.9	9.41e-07	1.05e-05
Epha7	Eph receptor A7	1170	256	81.2	218	319	753	-2.19	0.447	-4.9	9.51e-07	1.06e-05
Olfr1238	olfactory receptor 1238	537	58.5	1.61	8.79	141	323	-3.66	0.749	-4.89	1.02e-06	1.13e-05
Olfr1368	olfactory receptor 1368	223	19	0	0	50.7	133	-4	0.819	-4.89	1.02e-06	1.13e-05
A730071L15Rik	RIKEN cDNA A730071L15Rik gene	23.7	7.9	0	0	21.1	14.1	-3.95	0.808	-4.89	1.02e-06	1.14e-05
Olfr1111	olfactory receptor 1111	158	20.5	0	4.76	46.7	94.8	-3.61	0.739	-4.89	1.03e-06	1.14e-05
Olfr1121	olfactory receptor 1121	44.6	6.72	0	10.8	0	26.7	-4.09	0.839	-4.87	1.1e-06	1.22e-05
Olfr166	olfactory receptor 166	2590	166	105	85.6	300	1570	-3.96	0.814	-4.87	1.13e-06	1.25e-05
Olfr1512	olfactory receptor 1512	199	8.2	0	13.1	0	119	-3.9	0.801	-4.86	1.15e-06	1.27e-05
Olfr1349	olfactory receptor 1349	2220	114	30.9	79	172	1330	-4.29	0.881	-4.86	1.16e-06	1.28e-05
5530401A14Rik	RIKEN cDNA 5530401A14 gene	21.6	0	2.26	0	0	13	-6.85	1.41	-4.85	1.2e-06	1.33e-05
Ric8b	RIC8 guanine nucleotide exchange factor B	51100	33900	2790	35200	31900	37900	-0.59	0.122	-4.85	1.21e-06	1.33e-05
Casp3	caspase 3	1670	791	761	847	698	1300	-1.08	0.222	-4.85	1.23e-06	1.35e-05
Olfr834	olfactory receptor 834	23.8	0	0	0	0	13.9	-6.99	1.44	-4.84	1.27e-06	1.39e-05
Olfr849	olfactory receptor 849	298	5.03	0	8.05	0	178	-3.91	0.808	-4.84	1.27e-06	1.4e-05
Olfr656	olfactory receptor 656	214	13.8	0	2.96	31.8	128	-3.94	0.814	-4.84	1.31e-06	1.43e-05
Tbc1d10c	TBC1 domain family, member 10c	577	214	8.5	265	127	386	-1.43	0.297	-4.84	1.33e-06	1.45e-05
Olfr983	olfactory receptor 983	290	5.2	0	8.32	0	174	-3.68	0.76	-4.83	1.33e-06	1.45e-05
Olfr204	olfactory receptor 204	352	26.9	3.97	13.4	49.3	212	-3.72	0.769	-4.83	1.34e-06	1.46e-05
Mogs	mannosyl-oligosaccharide glucosidase	1230	831	1320	863	776	1160	-0.566	0.117	-4.82	1.4e-06	1.53e-05
Olfr1229	olfactory receptor 1229	711	72.4	3.66	19.4	161	432	-3.31	0.686	-4.82	1.44e-06	1.56e-05
Prtn3	proteinase 3	64.7	2.94	11.2	4.54	0.265	40.6	-4.43	0.919	-4.82	1.47e-06	1.59e-05
Olfr150	olfactory receptor 150	158	8.06	4.09	12.9	0	94.9	-4.32	0.899	-4.8	1.58e-06	1.71e-05
Olfr1326-ps1	olfactory receptor 1326, pseudogene 1	1030	28.9	10.4	46.3	0	625	-5.15	1.07	-4.8	1.62e-06	1.75e-05
Olfr659	olfactory receptor 659	101	3.52	6.26	5.64	0	60.9	-4.77	0.995	-4.79	1.64e-06	1.78e-05
Olfr1209	olfactory receptor 1209	335	2.44	0	3.9	0	200	-4.06	0.848	-4.79	1.66e-06	1.8e-05
Dthd1	death domain containing 1	0.39	0	33.4	0	0	6.71	-17	3.54	-4.79	1.7e-06	1.83e-05
Znhit1	zinc finger, HIT domain containing 1	1680	1020	748	994	1060	1350	-0.717	0.15	-4.79	1.71e-06	1.84e-05
Dbndd2	dysbindin (dystrobrevin binding protein 1) domain containing 2	1980	983	768	1020	923	1520	-1.01	0.212	-4.78	1.77e-06	1.9e-05
Sema7a	sema domain, immunoglobulin domain (Ig), and GPI membrane anchor, (semaphorin) 7A	10900	5310	2620	6730	2950	8020	-1.03	0.216	-4.77	1.81e-06	1.94e-05
Pdp1	pyruvate dehyrogenase phosphatase catalytic subunit 1	998	647	267	632	671	778	-0.625	0.131	-4.76	1.92e-06	2.06e-05
Olfr1216	olfactory receptor 1216	109	8.68	0	13.9	0	65.7	-3.77	0.792	-4.76	1.95e-06	2.09e-05
Panx1	pannexin 1	1810	607	150	551	700	1220	-1.57	0.331	-4.75	1.98e-06	2.12e-05
Ak1	adenylate kinase 1	26600	17200	960	17600	16700	19500	-0.622	0.131	-4.75	1.99e-06	2.12e-05
Mustn1	musculoskeletal, embryonic nuclear protein 1	44	2.14	1.7	3.42	0	26.5	-4.35	0.916	-4.75	2.02e-06	2.15e-05
Olfr711	olfactory receptor 711	651	40	15.4	28.5	59.3	392	-4.03	0.849	-4.75	2.02e-06	2.16e-05
Olfr164	olfactory receptor 164	290	9.88	0	15.8	0	173	-3.95	0.832	-4.75	2.03e-06	2.16e-05
Rasgrp4	RAS guanyl releasing protein 4	1320	73.8	21.9	56.5	103	790	-4.16	0.875	-4.75	2.03e-06	2.17e-05
Ppp1r3c	protein phosphatase 1, regulatory subunit 3C	336	75.6	1.59	73.4	79.4	213	-2.15	0.453	-4.75	2.05e-06	2.18e-05
Dhx15	DEAH (Asp-Glu-Ala-His) box polypeptide 15	4810	3330	3920	3150	3630	4310	-0.532	0.112	-4.75	2.06e-06	2.19e-05
Olfr1199	olfactory receptor 1199	271	43.4	1.38	6.44	105	163	-3.77	0.794	-4.75	2.06e-06	2.19e-05
Nfatc2	nuclear factor of activated T cells, cytoplasmic, calcineurin dependent 2	594	86.2	681	81.6	94	498	-2.78	0.588	-4.74	2.17e-06	2.3e-05
Olfr339	olfactory receptor 339	357	73.8	4.42	0	197	214	-4.18	0.885	-4.73	2.26e-06	2.39e-05
Zfp459	zinc finger protein 459	16.1	0.0284	5.33	0.0454	0	10.5	-6.37	1.35	-4.72	2.35e-06	2.48e-05
Olfr800	olfactory receptor 800	218	14.2	6.94	16.2	10.7	132	-3.97	0.84	-4.72	2.36e-06	2.49e-05
Olfr1423	olfactory receptor 1423	780	56.8	7.97	26.8	107	480	-3.78	0.802	-4.71	2.48e-06	2.61e-05
Tubgcp2	tubulin, gamma complex associated protein 2	1290	958	813	936	994	1120	-0.425	0.0905	-4.69	2.67e-06	2.8e-05
Fibin	fin bud initiation factor homolog (zebrafish)	233	34.2	3.44	50.5	7.07	144	-2.76	0.588	-4.69	2.68e-06	2.81e-05
Olfr1386	olfactory receptor 1386	379	25.3	2.11	40.4	0	227	-3.9	0.833	-4.69	2.75e-06	2.88e-05
Sphkap	SPHK1 interactor, AKAP domain containing	180	10.7	80.5	17.1	0	123	-4.06	0.868	-4.68	2.81e-06	2.94e-05
Olfr1049	olfactory receptor 1049	14.8	0	0	0	0	8.66	-6.31	1.35	-4.68	2.84e-06	2.96e-05
P2ry13	purinergic receptor P2Y, G-protein coupled 13	13.7	0	1.1	0	0	8.19	-6.19	1.33	-4.67	3.09e-06	3.21e-05
Olfr1408	olfactory receptor 1408	286	23.1	0	3.9	55	172	-3.61	0.775	-4.66	3.11e-06	3.24e-05
Atp5c1	ATP synthase, H+ transporting, mitochondrial F1 complex, gamma polypeptide 1	5360	3360	1860	3170	3680	4240	-0.673	0.144	-4.66	3.14e-06	3.26e-05
Gm13440	predicted gene 13440	19.8	0	0	0	0	11.6	-6.73	1.44	-4.66	3.21e-06	3.33e-05
Adamdec1	ADAM-like, decysin 1	430	136	215	132	142	323	-1.67	0.358	-4.66	3.22e-06	3.34e-05
App	amyloid beta (A4) precursor protein	47300	32400	15000	32300	32500	37700	-0.545	0.117	-4.65	3.32e-06	3.43e-05
Syp	synaptophysin	29100	19200	1090	18100	21000	21500	-0.6	0.129	-4.65	3.34e-06	3.45e-05
Olfr820	olfactory receptor 820	424	50.1	0	8.42	120	255	-3.7	0.798	-4.64	3.43e-06	3.54e-05
Olfr720	olfactory receptor 720	351	48.6	1.72	9.85	113	216	-2.87	0.618	-4.64	3.5e-06	3.61e-05
4930432K21Rik	RIKEN cDNA 4930432K21 gene	25.9	0.442	19.7	0.708	0	19.1	-5.59	1.21	-4.64	3.54e-06	3.64e-05
Olfr1000	olfactory receptor 1000	119	11.8	0	0	31.4	71.3	-4.09	0.883	-4.64	3.56e-06	3.66e-05
Bpifc	BPI fold containing family C	11.7	0	0	0	0	6.82	-5.96	1.29	-4.64	3.57e-06	3.67e-05
Olfr699	olfactory receptor 699	64.1	1.76	5.04	2.82	0	38.8	-5.11	1.1	-4.63	3.61e-06	3.71e-05
Olfr736	olfactory receptor 736	151	10	0	0	26.7	90.2	-3.88	0.838	-4.63	3.68e-06	3.77e-05
Olfr715	olfactory receptor 715	159	13.6	0.833	0	36.3	95	-3.93	0.851	-4.62	3.82e-06	3.91e-05
Mbnl2	muscleblind like splicing factor 2	6130	4390	3850	4440	4310	5300	-0.481	0.104	-4.62	3.88e-06	3.97e-05
Olfr183	olfactory receptor 183	121	16.7	0	26.7	0	74.1	-2.84	0.615	-4.62	3.89e-06	3.97e-05
Acsm4	acyl-CoA synthetase medium-chain family member 4	2600	947	779	492	1700	1880	-1.46	0.315	-4.62	3.9e-06	3.98e-05
Olfr461	olfactory receptor 461	92.1	41.3	6.38	0.536	109	56.3	-3.88	0.842	-4.62	3.91e-06	3.99e-05
Celf3	CUGBP, Elav-like family member 3	5790	1960	582	2250	1480	3920	-1.56	0.339	-4.61	4.05e-06	4.13e-05
Smim18	small integral membrane protein 18	13	0	3.5	0	0	8.25	-6.11	1.33	-4.61	4.06e-06	4.14e-05
Olfr596	olfactory receptor 596	159	7.14	7.01	11.4	0	96	-4.46	0.969	-4.6	4.23e-06	4.3e-05
Olfr455	olfactory receptor 455	2370	218	39.9	219	218	1440	-3.44	0.748	-4.6	4.28e-06	4.35e-05
Olfr702	olfactory receptor 702	10.8	0	2.87	0	0	6.87	-5.85	1.27	-4.59	4.4e-06	4.46e-05
Olfr1250	olfactory receptor 1250	250	32.9	0.873	22.8	49.9	153	-2.96	0.644	-4.59	4.47e-06	4.53e-05
Olfr771	olfactory receptor 771	239	41	0	11.8	89.8	149	-2.55	0.557	-4.58	4.54e-06	4.6e-05
Gm5069	predicted pseudogene 5069	375	92.3	27.2	116	52.8	245	-2.03	0.443	-4.58	4.59e-06	4.64e-05
Itih2	inter-alpha trypsin inhibitor, heavy chain 2	0.392	0	20.4	0	0	4.2	-16.9	3.69	-4.58	4.62e-06	4.67e-05
Olfr582	olfactory receptor 582	114	9.8	0	15.7	0	68.9	-3.52	0.769	-4.58	4.76e-06	4.81e-05
Olfr490	olfactory receptor 490	18.4	0	0	0	0	10.8	-6.62	1.45	-4.57	4.81e-06	4.86e-05
Gas1	growth arrest specific 1	620	129	162	140	109	422	-2.27	0.498	-4.57	4.92e-06	4.95e-05
Olfr1341	olfactory receptor 1341	399	7.56	0.696	12.1	0	238	-3.99	0.874	-4.57	4.93e-06	4.97e-05
Brinp2	bone morphogenic protein/retinoic acid inducible neural-specific 2	4660	1810	246	2020	1450	3170	-1.37	0.3	-4.56	5.15e-06	5.18e-05
Olfr394	olfactory receptor 394	732	47.8	0	8.24	114	439	-3.7	0.811	-4.56	5.15e-06	5.18e-05
Bex3	brain expressed X-linked 3	2220	1520	3570	1420	1690	2330	-0.546	0.12	-4.56	5.19e-06	5.22e-05
Col1a1	collagen, type I, alpha 1	123	2.35	130	3.76	0	97.8	-5.7	1.25	-4.54	5.6e-06	5.6e-05
Olfr653	olfactory receptor 653	335	7.84	0.716	12.5	0	200	-3.96	0.875	-4.53	5.82e-06	5.82e-05
Glo1	glyoxalase 1	4400	2700	1500	2460	3090	3460	-0.707	0.156	-4.53	5.91e-06	5.91e-05
Fcgr1	Fc receptor, IgG, high affinity I	16.3	0	1.47	0	0	9.82	-6.43	1.42	-4.53	5.99e-06	5.98e-05
Olfr732	olfactory receptor 732	210	2.12	4.07	3.4	0	126	-3.96	0.874	-4.52	6.04e-06	6.03e-05
Olfr536	olfactory receptor 536	5120	439	89.7	124	964	3100	-3.55	0.784	-4.52	6.07e-06	6.05e-05
Bub1	BUB1, mitotic checkpoint serine/threonine kinase	0.325	0	48.9	0	0	9.68	-16.7	3.69	-4.52	6.09e-06	6.07e-05
Olfr1348	olfactory receptor 1348	1890	321	68.6	375	233	1180	-2.56	0.566	-4.52	6.25e-06	6.22e-05
Olfr1173	olfactory receptor 1173	108	12.3	0.314	10.5	15.2	65.7	-3.11	0.689	-4.51	6.5e-06	6.47e-05
Tmem151b	transmembrane protein 151B	9890	6790	444	6490	7290	7370	-0.544	0.121	-4.51	6.61e-06	6.56e-05
Nfe2l2	nuclear factor, erythroid derived 2, like 2	8830	6230	1900	6300	6120	6910	-0.503	0.112	-4.5	6.72e-06	6.66e-05
Atp2b2	ATPase, Ca++ transporting, plasma membrane 2	13	0	43.7	0	0	16.1	-6.12	1.36	-4.5	6.83e-06	6.76e-05
Cry1	cryptochrome 1 (photolyase-like)	1050	697	893	712	673	878	-0.591	0.131	-4.5	6.85e-06	6.78e-05
Olfr382	olfactory receptor 382	12.6	0	0	0	0	7.38	-6.08	1.35	-4.5	6.85e-06	6.78e-05
Tmem50a	transmembrane protein 50A	4400	2920	1730	2750	3210	3550	-0.591	0.131	-4.5	6.86e-06	6.78e-05
Olfr1565	olfactory receptor 1565	143	6.49	0.813	10.4	0	85.3	-4.55	1.01	-4.49	7.2e-06	7.11e-05
Olfr1218	olfactory receptor 1218	38	2.43	0	3.88	0	22.7	-3.9	0.87	-4.49	7.28e-06	7.19e-05
Olfr524	olfactory receptor 524	1280	72.3	6.63	116	0	765	-4.15	0.925	-4.48	7.31e-06	7.21e-05
Olfr898	olfactory receptor 898	10.9	0	0.819	0	0	6.53	-5.86	1.31	-4.48	7.45e-06	7.34e-05
Olfr76	olfactory receptor 76	562	11.4	0	18.3	0	336	-3.89	0.87	-4.47	7.68e-06	7.55e-05
Atp5o	ATP synthase, H+ transporting, mitochondrial F1 complex, O subunit	7630	4550	1230	4540	4560	5700	-0.745	0.167	-4.47	7.7e-06	7.56e-05
Olfr384	olfactory receptor 384	14.1	0	0.283	0	0	8.28	-6.23	1.39	-4.47	7.83e-06	7.68e-05
Olfr1449	olfactory receptor 1449	16.4	0	0	0	0	9.57	-6.45	1.45	-4.46	8.03e-06	7.87e-05
Olfr1189	olfactory receptor 1189	83.7	5.09	5.77	8.14	0	51.1	-4.09	0.916	-4.46	8.26e-06	8.07e-05
Olfr333-ps1	olfactory receptor 333, pseudogene 1	10.5	0	0	0	0	6.11	-5.8	1.3	-4.46	8.3e-06	8.11e-05
Gnb1	guanine nucleotide binding protein (G protein), beta 1	131000	96400	12300	98000	93700	100000	-0.442	0.0993	-4.45	8.54e-06	8.32e-05
Olfr1511	olfactory receptor 1511	200	19.2	0	30.7	0	121	-3.38	0.76	-4.45	8.65e-06	8.43e-05
Dalrd3	DALR anticodon binding domain containing 3	2440	973	2160	1010	910	2060	-1.33	0.299	-4.43	9.41e-06	9.14e-05
Nphs1	nephrosis 1, nephrin	1690	188	59.9	124	295	1040	-3.16	0.714	-4.43	9.46e-06	9.18e-05
Nell2	NEL-like 2	184	24.2	1.73	29	16.3	113	-2.92	0.659	-4.43	9.59e-06	9.29e-05
Rnaseh2b	ribonuclease H2, subunit B	527	248	213	230	279	404	-1.08	0.245	-4.43	9.64e-06	9.34e-05
Olfr370	olfactory receptor 370	747	36.4	15.7	58.2	0	455	-4.36	0.987	-4.42	9.77e-06	9.45e-05
Retreg1	reticulophagy regulator 1	5230	3360	1080	3580	3010	4010	-0.637	0.144	-4.42	9.9e-06	9.57e-05
Olfr547	olfactory receptor 547	13.6	0	0	0	0	7.95	-6.19	1.4	-4.42	9.97e-06	9.62e-05
Zfp558	zinc finger protein 558	14.1	0	0.546	0	0	8.31	-6.23	1.41	-4.42	1.01e-05	9.72e-05
Syngr1	synaptogyrin 1	12900	5040	835	5870	3650	8810	-1.36	0.307	-4.41	1.01e-05	9.77e-05
Ces1a	carboxylesterase 1A	16.8	0	38.7	0	0	17.3	-6.49	1.47	-4.41	1.02e-05	9.86e-05
Olfr804	olfactory receptor 804	349	34.6	1.4	46.8	14.2	211	-3.34	0.757	-4.41	1.03e-05	9.88e-05
Chgb	chromogranin B	3480	1010	173	1040	944	2290	-1.79	0.406	-4.41	1.04e-05	9.95e-05
Fndc4	fibronectin type III domain containing 4	59.5	3.54	10.8	5.66	0	37.6	-3.98	0.902	-4.41	1.04e-05	0.0001
Olfr770	olfactory receptor 770	90.1	7.12	0	11.4	0	54.1	-3.68	0.837	-4.4	1.06e-05	0.000102
Olfr1331	olfactory receptor 1331	26.1	0	0	0	0	15.2	-7.12	1.62	-4.4	1.07e-05	0.000103
Cct6b	chaperonin containing Tcp1, subunit 6b (zeta)	16.3	0	15.2	0	0	12.4	-6.44	1.46	-4.4	1.09e-05	0.000105
Olfr373	olfactory receptor 373	106	5.39	0	8.62	0	62.8	-4.27	0.971	-4.4	1.11e-05	0.000106
Olfr796	olfactory receptor 796	707	24.2	8.26	8.76	50	426	-3.72	0.846	-4.39	1.11e-05	0.000106
Olfr1459	olfactory receptor 1459	247	10.6	61.6	17	0	158	-4.52	1.03	-4.39	1.13e-05	0.000108
Arpc4	actin related protein 2/3 complex, subunit 4	5740	3450	1890	3240	3790	4480	-0.736	0.168	-4.39	1.15e-05	0.000109
Olfr263	olfactory receptor 263	347	42.4	0	25.2	71	212	-3.04	0.693	-4.39	1.16e-05	0.00011
Tmem64	transmembrane protein 64	5850	2250	569	1970	2700	4020	-1.38	0.315	-4.39	1.16e-05	0.00011
Col27a1	collagen, type XXVII, alpha 1	984	118	167	128	101	633	-3.06	0.699	-4.38	1.16e-05	0.000111
Olfr845	olfactory receptor 845	212	19.7	0	31.5	0	128	-3.44	0.786	-4.38	1.17e-05	0.000111
Slc25a33	solute carrier family 25, member 33	1750	922	608	922	921	1350	-0.927	0.212	-4.38	1.17e-05	0.000111
Olfr1024	olfactory receptor 1024	13.4	0	3.09	0	0	8.4	-6.16	1.41	-4.38	1.18e-05	0.000111
Olfr466	olfactory receptor 466	180	2.41	2.33	3.86	0	108	-3.94	0.9	-4.38	1.18e-05	0.000112
Tcf7	transcription factor 7, T cell specific	46	2.89	57.9	4.46	0.279	38.7	-3.93	0.897	-4.38	1.19e-05	0.000113
Rraga	Ras-related GTP binding A	2050	1320	1330	1210	1490	1750	-0.639	0.146	-4.38	1.2e-05	0.000114
Asf1b	anti-silencing function 1B histone chaperone	18.2	0	40.6	0	0	18.5	-6.58	1.5	-4.37	1.24e-05	0.000117
Zdhhc5	zinc finger, DHHC domain containing 5	3860	2900	3010	2690	3260	3480	-0.409	0.0937	-4.37	1.25e-05	0.000118
Olfr1100	olfactory receptor 1100	179	16.9	3.36	17.5	16	109	-3.4	0.777	-4.37	1.25e-05	0.000118
Prkcsh	protein kinase C substrate 80K-H	4620	3330	2360	3420	3180	3890	-0.473	0.108	-4.37	1.27e-05	0.00012
Olfr578	olfactory receptor 578	166	10.5	7.34	0	28	100	-3.88	0.888	-4.36	1.28e-05	0.00012
Olfr1112	olfactory receptor 1112	367	33.8	19.2	30.4	39.3	225	-3.45	0.791	-4.36	1.29e-05	0.000121
Atp5b	ATP synthase, H+ transporting mitochondrial F1 complex, beta subunit	30600	21700	13100	20700	23300	25200	-0.499	0.114	-4.36	1.29e-05	0.000122
Spcs1	signal peptidase complex subunit 1 homolog (S. cerevisiae)	3690	2180	1070	1960	2550	2850	-0.763	0.175	-4.36	1.32e-05	0.000124
Cant1	calcium activated nucleotidase 1	3270	2460	1300	2560	2300	2710	-0.411	0.0945	-4.36	1.33e-05	0.000124
Olfr1217	olfactory receptor 1217	312	31.7	0	50.7	0	189	-3.38	0.776	-4.35	1.33e-05	0.000125
Olfr284	olfactory receptor 284	11.4	0	0	0	0	6.63	-5.92	1.36	-4.35	1.34e-05	0.000125
Meaf6	MYST/Esa1-associated factor 6	2370	1600	1330	1750	1350	2000	-0.561	0.129	-4.35	1.34e-05	0.000125
Olfr317	olfactory receptor 317	17	0	0	0	0	9.9	-6.5	1.49	-4.35	1.35e-05	0.000126
Olfr955	olfactory receptor 955	15	0	0	0	0	8.76	-6.32	1.45	-4.35	1.38e-05	0.000128
Gpr35	G protein-coupled receptor 35	46.9	14.2	105	0	38	28.7	-4.73	1.09	-4.35	1.39e-05	0.000129
Prkcg	protein kinase C, gamma	16.5	0	6.56	0	0	10.9	-6.39	1.47	-4.34	1.42e-05	0.000132
Cntnap4	contactin associated protein-like 4	263	18.6	68.4	20.8	14.9	171	-3.82	0.88	-4.34	1.44e-05	0.000134
Rab12	RAB12, member RAS oncogene family	594	228	213	280	142	439	-1.38	0.319	-4.34	1.45e-05	0.000134
Pex14	peroxisomal biogenesis factor 14	1370	998	930	1040	937	1200	-0.462	0.106	-4.33	1.46e-05	0.000136
Olfr272	olfactory receptor 272	375	80.2	0	26.1	170	236	-2.23	0.515	-4.33	1.48e-05	0.000137
Cby1	chibby family member 1, beta catenin antagonist	2870	1890	294	1900	1870	2150	-0.605	0.14	-4.33	1.5e-05	0.000138
Isl2	insulin related protein 2 (islet 2)	24.7	1.66	0	0	4.43	14.8	-3.69	0.853	-4.33	1.52e-05	0.00014
Akt2	thymoma viral proto-oncogene 2	4300	2960	2530	3300	2410	3660	-0.536	0.124	-4.32	1.57e-05	0.000145
Ugt2b36	UDP glucuronosyltransferase 2 family, polypeptide B36	11.1	0	0	0	0	6.48	-5.89	1.36	-4.32	1.58e-05	0.000145
Rps27a-ps1	ribosomal protein S27A, pseudogene 1	0.178	0	19.3	0	0	3.86	-16	3.69	-4.32	1.58e-05	0.000145
Foxd2	forkhead box D2	0.177	0	35.2	0	0	6.96	-15.9	3.69	-4.31	1.61e-05	0.000148
Mrpl9	mitochondrial ribosomal protein L9	948	596	720	678	460	826	-0.668	0.155	-4.31	1.62e-05	0.000149
Olfr1254	olfactory receptor 1254	672	55.8	22.2	73.4	26.4	409	-3.59	0.834	-4.3	1.67e-05	0.000153
Cnppd1	cyclin Pas1/PHO80 domain containing 1	7650	5230	1220	5890	4120	5860	-0.548	0.128	-4.3	1.71e-05	0.000157
Gng13	guanine nucleotide binding protein (G protein), gamma 13	27100	18100	3740	17800	18600	20600	-0.583	0.136	-4.29	1.8e-05	0.000165
Adgrb3	adhesion G protein-coupled receptor B3	316	148	3.91	145	154	218	-1.09	0.255	-4.28	1.86e-05	0.000169
Gdi1	guanosine diphosphate (GDP) dissociation inhibitor 1	13000	9160	5030	10300	7260	10600	-0.502	0.117	-4.28	1.87e-05	0.000171
Lgals3bp	lectin, galactoside-binding, soluble, 3 binding protein	969	264	661	186	392	752	-1.88	0.439	-4.28	1.91e-05	0.000173
Olfr813	olfactory receptor 813	84.6	5.35	0	0	14.3	50.5	-3.91	0.914	-4.27	1.91e-05	0.000174
Omp	olfactory marker protein	219000	141000	4490	138000	146000	160000	-0.635	0.149	-4.27	1.93e-05	0.000176
Hint1	histidine triad nucleotide binding protein 1	9810	6090	1570	6070	6120	7390	-0.689	0.161	-4.27	1.94e-05	0.000176
Olfr593	olfactory receptor 593	16.1	0	0	0	0	9.4	-6.43	1.51	-4.26	2.02e-05	0.000183
Olfr1502	olfactory receptor 1502	17.4	0	0	0	0	10.1	-6.54	1.54	-4.26	2.06e-05	0.000186
Olfr303	olfactory receptor 303	349	42.9	24.4	26.6	70	218	-3.05	0.717	-4.26	2.06e-05	0.000186
Cntn2	contactin 2	34.8	1.58	11	2.52	0	22.8	-4.36	1.02	-4.26	2.08e-05	0.000187
Olfr805	olfactory receptor 805	672	108	0	101	121	416	-2.63	0.62	-4.25	2.11e-05	0.00019
Spop	speckle-type BTB/POZ protein	5290	3910	3060	4060	3670	4550	-0.435	0.102	-4.25	2.13e-05	0.000192
Erbin	Erbb2 interacting protein	7640	5040	9200	5030	5050	7360	-0.601	0.142	-4.25	2.18e-05	0.000196
Olfr124	olfactory receptor 124	600	45.3	46.9	27.6	74.8	369	-3.73	0.881	-4.24	2.24e-05	0.000201
Olfr195	olfactory receptor 195	299	50.1	2.61	45.9	57.2	186	-2.58	0.608	-4.24	2.25e-05	0.000201
Olfr1388	olfactory receptor 1388	142	18.7	2.8	15.8	23.7	87.5	-2.9	0.686	-4.24	2.27e-05	0.000204
Atp9a	ATPase, class II, type 9A	13200	9740	6450	9610	9970	11100	-0.437	0.103	-4.23	2.32e-05	0.000207
Tnfrsf23	tumor necrosis factor receptor superfamily, member 23	9.14	0	66.4	0	0	18.2	-5.6	1.33	-4.22	2.41e-05	0.000215
Il10ra	interleukin 10 receptor, alpha	35.5	25.1	18.7	0.392	66.3	25	-3.65	0.863	-4.22	2.41e-05	0.000215
Clstn1	calsyntenin 1	63300	46600	8920	48400	43600	49000	-0.442	0.105	-4.22	2.44e-05	0.000218
Ldhb	lactate dehydrogenase B	17500	12400	2050	11600	13800	13400	-0.498	0.118	-4.22	2.44e-05	0.000218
Olfr1333	olfactory receptor 1333	74	4.19	0	6.7	0	44.1	-4.09	0.97	-4.22	2.45e-05	0.000218
Slc48a1	solute carrier family 48 (heme transporter), member 1	3340	2320	1160	2190	2540	2690	-0.528	0.125	-4.22	2.49e-05	0.000222
Olfr61	olfactory receptor 61	256	27.5	0	44	0	156	-3.26	0.773	-4.21	2.52e-05	0.000224
Cdkn2aipnl	CDKN2A interacting protein N-terminal like	2120	1260	768	1230	1290	1660	-0.753	0.179	-4.21	2.52e-05	0.000224
Pnck	pregnancy upregulated non-ubiquitously expressed CaM kinase	8.52	0	42.9	0	0	13.3	-5.5	1.31	-4.21	2.54e-05	0.000226
Olfr342	olfactory receptor 342	600	18.4	28.4	0	49	364	-3.97	0.944	-4.21	2.57e-05	0.000228
Ptgds	prostaglandin D2 synthase (brain)	19.3	0.219	62.4	0.35	0	23.5	-5.98	1.42	-4.2	2.62e-05	0.000232
Olfr1080	olfactory receptor 1080	99	12.2	0	9.62	16.5	60.5	-3	0.715	-4.2	2.66e-05	0.000235
Olfr123	olfactory receptor 123	248	6.08	10.9	9.72	0	150	-4	0.955	-4.19	2.75e-05	0.000242
Zbed3	zinc finger, BED type containing 3	565	370	986	396	326	604	-0.608	0.145	-4.19	2.77e-05	0.000245
Arfgap2	ADP-ribosylation factor GTPase activating protein 2	1280	856	2510	812	931	1420	-0.572	0.137	-4.19	2.79e-05	0.000246
Taar7b	trace amine-associated receptor 7B	119	7	11.2	3.02	13.6	73.2	-4.08	0.973	-4.19	2.79e-05	0.000246
Olfr1418	olfactory receptor 1418	452	43.2	49.7	31.4	62.7	281	-3.4	0.813	-4.19	2.85e-05	0.000251
Sars	seryl-aminoacyl-tRNA synthetase	4440	3040	1910	3180	2810	3640	-0.545	0.13	-4.18	2.9e-05	0.000255
Olfr362	olfactory receptor 362	861	144	1.3	137	155	534	-2.59	0.62	-4.18	2.92e-05	0.000257
Hk1	hexokinase 1	4810	3690	4900	3630	3810	4580	-0.381	0.0912	-4.18	2.95e-05	0.000259
Olfr784	olfactory receptor 784	449	82	40.1	35.3	160	288	-2.45	0.588	-4.17	3.02e-05	0.000265
Npr2	natriuretic peptide receptor 2	17.9	0	12.3	0	0	12.8	-6.56	1.57	-4.17	3.03e-05	0.000266
Olfr135	olfactory receptor 135	12.4	0	0	0	0	7.23	-6.04	1.45	-4.17	3.04e-05	0.000266
Olfr206	olfactory receptor 206	149	5.34	8.04	0	14.2	90.5	-4.15	0.994	-4.17	3.06e-05	0.000268
Glul	glutamate-ammonia ligase (glutamine synthetase)	11800	8230	5750	8300	8130	9810	-0.516	0.124	-4.17	3.08e-05	0.000269
Cct3	chaperonin containing Tcp1, subunit 3 (gamma)	3370	2430	2180	2370	2530	2930	-0.471	0.113	-4.17	3.11e-05	0.000272
Crhr1	corticotropin releasing hormone receptor 1	10.9	0	0	0	0	6.38	-5.87	1.41	-4.17	3.11e-05	0.000272
Olfr220	olfactory receptor 220	1000	74.4	9.37	54.5	108	601	-3.76	0.903	-4.16	3.16e-05	0.000276
Olfr1047	olfactory receptor 1047	11.2	0	0	0	0	6.54	-5.9	1.42	-4.16	3.16e-05	0.000276
Tipin	timeless interacting protein	616	323	309	317	332	491	-0.93	0.224	-4.16	3.17e-05	0.000276
Cwc15	CWC15 spliceosome-associated protein	1650	1200	913	1240	1150	1410	-0.454	0.109	-4.15	3.35e-05	0.000291
Olfr1205	olfactory receptor 1205	524	87.7	0.731	126	23.5	325	-2.58	0.623	-4.15	3.35e-05	0.000291
Pde10a	phosphodiesterase 10A	95.5	5.14	35.9	2.16	10.1	63.8	-4.2	1.01	-4.15	3.36e-05	0.000292
Ccdc28b	coiled coil domain containing 28B	1010	636	756	669	582	877	-0.662	0.16	-4.13	3.57e-05	0.000309
Olfr1251	olfactory receptor 1251	595	76	16.6	49	121	367	-2.97	0.72	-4.13	3.57e-05	0.000309
Olfr872	olfactory receptor 872	135	19	2.5	0	50.7	81.1	-3.86	0.933	-4.13	3.59e-05	0.000309
Olfr43	olfactory receptor 43	524	39.7	4.51	12.7	84.7	322	-3.73	0.903	-4.13	3.6e-05	0.00031
Olfr171	olfactory receptor 171	207	16.1	6.56	11.8	23.4	125	-3.68	0.891	-4.13	3.65e-05	0.000314
Olfr791	olfactory receptor 791	426	74	1.48	25.5	155	265	-2.52	0.612	-4.12	3.73e-05	0.000321
Nppc	natriuretic peptide type C	93.7	6.41	13.7	0	17.1	57.7	-3.75	0.909	-4.12	3.76e-05	0.000323
Olfr522	olfactory receptor 522	1180	48.5	28	20.2	95.7	707	-4.61	1.12	-4.12	3.78e-05	0.000325
Pdcd6	programmed cell death 6	1550	1040	1440	1030	1060	1420	-0.572	0.139	-4.11	3.89e-05	0.000333
Gm4853	predicted pseudogene 4853	6.53	0.204	0.0954	0.326	0	3.87	-4.77	1.16	-4.11	3.89e-05	0.000333
Scg2	secretogranin II	384	56.4	50.1	67.3	38.3	246	-2.76	0.673	-4.1	4.06e-05	0.000347
Olfr1231	olfactory receptor 1231	213	21.6	0	0	57.7	129	-3.38	0.824	-4.1	4.07e-05	0.000348
Olfr1253	olfactory receptor 1253	550	37	24.7	8.38	84.7	334	-3.9	0.953	-4.1	4.18e-05	0.000356
Sub1	SUB1 homolog, transcriptional regulator	5500	3730	2330	3620	3910	4490	-0.56	0.137	-4.1	4.21e-05	0.000358
Olfr9	olfactory receptor 9	66.2	5.28	0	8.44	0	39.8	-3.64	0.89	-4.09	4.23e-05	0.00036
Glt8d1	glycosyltransferase 8 domain containing 1	973	567	665	600	513	823	-0.785	0.192	-4.09	4.25e-05	0.000362
Olfr1310	olfactory receptor 1310	243	27.4	4.99	43.9	0	149	-3.15	0.77	-4.09	4.3e-05	0.000365
Olfr419	olfactory receptor 419	376	26.2	11.1	41.9	0	227	-3.85	0.94	-4.09	4.32e-05	0.000367
Olfr1037	olfactory receptor 1037	45.9	3.34	0	5.34	0	27.5	-3.78	0.925	-4.08	4.45e-05	0.000377
Slc49a4	solute carrier family 49 member 4	2460	1470	959	1380	1640	1950	-0.741	0.182	-4.08	4.49e-05	0.000381
Olfr789	olfactory receptor 789	917	128	19	45	266	567	-2.84	0.697	-4.08	4.52e-05	0.000383
Kcna3	potassium voltage-gated channel, shaker-related subfamily, member 3	16.8	0	0	0	0	9.8	-6.49	1.59	-4.08	4.53e-05	0.000383
Olfr446	olfactory receptor 446	250	23	0	0	61.3	151	-3.53	0.866	-4.08	4.59e-05	0.000388
Olfr190	olfactory receptor 190	299	59.4	0	28.3	111	188	-2.4	0.59	-4.07	4.62e-05	0.00039
Olfr669	olfactory receptor 669	139	8.94	38.9	0	23.8	84.7	-4.1	1.01	-4.07	4.68e-05	0.000395
Gm14744	predicted gene 14744	119	0	18.2	0	0	22.6	-7.65	1.88	-4.07	4.7e-05	0.000396
Olfr601	olfactory receptor 601	139	15.2	0	0	40.6	84.7	-3.21	0.79	-4.07	4.77e-05	0.000402
Cirbp	cold inducible RNA binding protein	3880	2680	4350	2670	2680	3700	-0.535	0.132	-4.06	4.8e-05	0.000404
Olfr776	olfactory receptor 776	555	57.9	34	13	133	343	-3.27	0.803	-4.06	4.8e-05	0.000404
Ank	progressive ankylosis	3020	2320	1370	2300	2350	2550	-0.384	0.0945	-4.06	4.88e-05	0.00041
Bmerb1	bMERB domain containing 1	14.2	0	10.5	0	0	10.3	-6.24	1.54	-4.05	5.03e-05	0.000423
Eif4h	eukaryotic translation initiation factor 4H	6340	5040	6680	5080	4980	6120	-0.331	0.0817	-4.05	5.06e-05	0.000424
H2-M10.3	histocompatibility 2, M region locus 10.3	11.6	0	0	0	0	6.77	-5.95	1.47	-4.05	5.06e-05	0.000424
Olfr1414	olfactory receptor 1414	338	31	9.15	9.66	66.7	206	-3.44	0.85	-4.05	5.09e-05	0.000427
Olfr1031	olfactory receptor 1031	89.2	5.21	0	8.34	0	53.1	-4.08	1.01	-4.05	5.14e-05	0.00043
Olfr1252	olfactory receptor 1252	706	177	6.09	140	239	452	-1.99	0.493	-4.05	5.19e-05	0.000434
Olfr1204	olfactory receptor 1204	182	14.6	1.01	1.79	36	109	-3.63	0.898	-4.05	5.2e-05	0.000434
Rbmx	RNA binding motif protein, X chromosome	1770	1300	2480	1450	1050	1800	-0.443	0.11	-4.04	5.24e-05	0.000437
Olfr821	olfactory receptor 821	271	38.9	0	28.9	55.7	166	-2.79	0.691	-4.04	5.26e-05	0.000439
Gm10310	predicted pseudogene 10310	14.7	0	10.7	0	0	10.7	-6.3	1.57	-4.02	5.72e-05	0.000476
Olfr884	olfactory receptor 884	162	117	1.38	14.4	287	98.8	-3.06	0.762	-4.02	5.83e-05	0.000483
Gps1	G protein pathway suppressor 1	1950	1450	1380	1490	1400	1730	-0.426	0.106	-4.01	6.05e-05	0.0005
Olfr1286	olfactory receptor 1286	97.8	10.8	0	17.3	0	59.5	-3.23	0.804	-4.01	6.05e-05	0.0005
Cstf2t	cleavage stimulation factor, 3' pre-RNA subunit 2, tau	2000	1320	1070	1370	1230	1670	-0.607	0.151	-4.01	6.08e-05	0.000503
F2rl3	coagulation factor II (thrombin) receptor-like 3	10	0	0	0	0	5.86	-5.75	1.43	-4.01	6.18e-05	0.00051
Mgst3	microsomal glutathione S-transferase 3	7060	3960	1530	3480	4770	5300	-0.835	0.209	-4	6.25e-05	0.000515
C4b	complement component 4B (Chido blood group)	18.8	0.236	91.6	0.378	0	28.8	-5.92	1.48	-4	6.31e-05	0.000519
Olfr974	olfactory receptor 974	76.8	6.5	0	10.4	0	46.3	-3.59	0.899	-4	6.41e-05	0.000527
Cox6b1	cytochrome c oxidase, subunit 6B1	3740	2460	1490	2300	2740	3020	-0.604	0.151	-3.99	6.47e-05	0.000532
Zbed5	zinc finger, BED type containing 5	32.1	2.48	30.2	3.96	0	25.2	-3.66	0.916	-3.99	6.48e-05	0.000532
Mroh5	maestro heat-like repeat family member 5	14.7	0	3.33	0	0	9.21	-6.29	1.58	-3.99	6.49e-05	0.000532
Olfr1382	olfactory receptor 1382	769	75.4	13.4	20.2	167	468	-3.33	0.837	-3.98	6.76e-05	0.000553
Cfap36	cilia and flagella associated protein 36	5230	3820	1160	4080	3390	4130	-0.454	0.114	-3.98	6.82e-05	0.000557
Gm13723	predicted gene 13723	454	18.6	7.11	0	49.7	273	-4.02	1.01	-3.98	6.84e-05	0.000559
Ppp1cb	protein phosphatase 1 catalytic subunit beta	4620	2950	3180	2620	3490	3970	-0.649	0.163	-3.98	6.89e-05	0.000562
Olfr213	olfactory receptor 213	801	103	13.8	135	50.1	493	-2.96	0.743	-3.98	6.9e-05	0.000563
Mest	mesoderm specific transcript	16.3	74.5	1.52	0	199	9.8	-6.1	1.53	-3.98	6.93e-05	0.000566
Schip1	schwannomin interacting protein 1	2160	1280	503	1330	1200	1640	-0.753	0.189	-3.98	7.03e-05	0.000573
Ncf1	neutrophil cytosolic factor 1	27.3	1.26	20	2.02	0	20.1	-4.42	1.11	-3.97	7.07e-05	0.000575
Olfr98	olfactory receptor 98	14.5	0	0	0	0	8.48	-6.28	1.58	-3.97	7.1e-05	0.000578
Olfr802	olfactory receptor 802	323	23.9	7	38.2	0	195	-3.76	0.946	-3.97	7.24e-05	0.000588
Olfr986	olfactory receptor 986	370	50.5	0	11.4	116	227	-2.88	0.726	-3.97	7.31e-05	0.000593
Olfr815	olfactory receptor 815	16.1	0	13.9	0	0	12.1	-6.42	1.62	-3.96	7.38e-05	0.000599
Rxfp2	relaxin/insulin-like family peptide receptor 2	27.6	2.05	0	3.28	0	16.6	-3.73	0.941	-3.96	7.4e-05	0.0006
Olfr1202	olfactory receptor 1202	91.6	8.77	0	0.268	22.9	55.4	-3.33	0.842	-3.96	7.57e-05	0.000613
Trmt2b	TRM2 tRNA methyltransferase 2B	846	542	1250	489	630	857	-0.642	0.162	-3.96	7.6e-05	0.000616
Olfr1039	olfactory receptor 1039	35.9	3	0	4.8	0	21.6	-3.74	0.945	-3.96	7.62e-05	0.000616
Olfr1328	olfactory receptor 1328	163	14.8	1.35	23.6	0	98.6	-3.63	0.917	-3.96	7.62e-05	0.000616
Nudc	nudC nuclear distribution protein	5940	4440	2480	4530	4310	4930	-0.418	0.106	-3.95	7.79e-05	0.00063
Olfr1291-ps1	olfactory receptor 1291, pseudogene 1	76.9	3.14	15.6	0	8.37	48.6	-4.54	1.15	-3.95	7.85e-05	0.000634
Hnrnpk	heterogeneous nuclear ribonucleoprotein K	16700	12500	15400	12200	13100	15600	-0.416	0.105	-3.95	7.85e-05	0.000634
Rrp1	ribosomal RNA processing 1 homolog (S. cerevisiae)	5660	4530	5230	4680	4290	5330	-0.322	0.0817	-3.95	7.89e-05	0.000637
Fgr	FGR proto-oncogene, Src family tyrosine kinase	8.52	0	17.4	0	0	8.36	-5.51	1.4	-3.95	7.91e-05	0.000638
Hdhd5	haloacid dehalogenase like hydrolase domain containing 5	599	284	277	293	270	466	-1.08	0.273	-3.94	7.99e-05	0.000645
Saraf	store-operated calcium entry-associated regulatory factor	43600	31300	8350	29800	33700	34000	-0.479	0.122	-3.94	8.01e-05	0.000645
Slc12a3	solute carrier family 12, member 3	20.8	0	0	0	0	12.1	-6.79	1.72	-3.94	8.03e-05	0.000647
Olfr746	olfactory receptor 746	12.5	0	0	0	0	7.29	-6.06	1.54	-3.94	8.18e-05	0.000657
Phactr3	phosphatase and actin regulator 3	9.73	0	0	0	0	5.68	-5.7	1.45	-3.94	8.32e-05	0.000667
Atp5j2	ATP synthase, H+ transporting, mitochondrial F0 complex, subunit F2	2700	1690	644	1660	1750	2080	-0.674	0.171	-3.93	8.39e-05	0.000672
Olfr550	olfactory receptor 550	468	61.6	12.3	30.6	113	289	-2.93	0.744	-3.93	8.41e-05	0.000674
Olfr49	olfactory receptor 49	606	60.2	6.21	15.3	135	368	-3.34	0.85	-3.92	8.7e-05	0.000696
Olfr1192-ps1	olfactory receptor 1192, pseudogene 1	919	158	45.9	178	126	580	-2.54	0.647	-3.92	8.74e-05	0.000698
Atp6v1e1	ATPase, H+ transporting, lysosomal V1 subunit E1	4280	3060	2580	2700	3650	3680	-0.486	0.124	-3.92	8.88e-05	0.000709
H1f8	H1.8 linker histone	17.2	0	6.39	0	0	11.3	-6.52	1.67	-3.91	9.21e-05	0.000734
Gm6419	predicted gene 6419	9.61	0	0	0	0	5.6	-5.68	1.45	-3.91	9.35e-05	0.000745
Olfr609	olfactory receptor 609	222	28.7	3.57	10.2	59.5	136	-2.94	0.753	-3.91	9.39e-05	0.000747
Chtop	chromatin target of PRMT1	6570	5130	4200	5200	5010	5790	-0.356	0.0914	-3.9	9.69e-05	0.000769
Gpr162	G protein-coupled receptor 162	4160	1020	282	938	1150	2750	-2.03	0.522	-3.9	9.71e-05	0.00077
Phospho1	phosphatase, orphan 1	5450	2290	154	2670	1660	3720	-1.25	0.321	-3.89	9.88e-05	0.000782
Ivns1abp	influenza virus NS1A binding protein	25500	19700	19300	19300	20500	23000	-0.366	0.094	-3.89	9.88e-05	0.000782
Ddx25	DEAD (Asp-Glu-Ala-Asp) box polypeptide 25	21.1	16.1	2.49	25.8	0	13.1	-4.05	1.04	-3.89	9.92e-05	0.000784
Aig1	androgen-induced 1	4610	2620	820	2440	2920	3430	-0.816	0.21	-3.89	0.000102	0.000802
Gm15710	predicted gene 15710	21.8	0.346	33.2	0	0.923	19.2	-5.72	1.47	-3.88	0.000104	0.000818
Ism2	isthmin 2	13.8	26.9	28.2	0	71.7	13.6	-5.66	1.46	-3.87	0.000107	0.000844
Mrps9	mitochondrial ribosomal protein S9	705	374	845	448	250	659	-0.915	0.236	-3.87	0.000109	0.000857
Olfr1426	olfactory receptor 1426	1260	89.7	17.7	7.44	227	775	-3.81	0.986	-3.87	0.00011	0.000862
Olfr1494	olfactory receptor 1494	442	49.5	18.2	66.5	21.1	273	-3.16	0.816	-3.87	0.00011	0.000864
Olfr1506	olfactory receptor 1506	44.8	0	0	0	0	26.2	-7.91	2.05	-3.86	0.000113	0.000883
Cox5a	cytochrome c oxidase subunit 5A	4110	2870	627	2950	2750	3160	-0.516	0.134	-3.86	0.000114	0.000888
P2rx5	purinergic receptor P2X, ligand-gated ion channel, 5	7.99	0	0	0	0	4.66	-5.42	1.4	-3.86	0.000115	0.000894
Olfr843	olfactory receptor 843	168	14.9	23.6	23.8	0	105	-3.77	0.978	-3.86	0.000116	0.000901
Olfr1347	olfactory receptor 1347	397	55	5.87	30	96.8	245	-2.85	0.739	-3.85	0.000116	0.000904
Olfr411	olfactory receptor 411	123	9.62	11	15.4	0	76	-3.66	0.949	-3.85	0.000116	0.000904
Tm6sf1	transmembrane 6 superfamily member 1	66.5	29.4	48.5	47	0	49.6	-3.46	0.899	-3.85	0.000118	0.000921
Gm5709	predicted gene 5709	7.98	0	0	0	0	4.65	-5.41	1.41	-3.85	0.000119	0.000928
Defb25	defensin beta 25	10.1	0.376	0	0.602	0	5.96	-4.63	1.2	-3.84	0.000122	0.000944
S100a13	S100 calcium binding protein A13	954	478	389	473	486	739	-0.996	0.26	-3.83	0.000127	0.000982
Hopx	HOP homeobox	374	68.9	67.7	53.8	94	245	-2.44	0.638	-3.83	0.000129	0.000997
Nsg2	neuron specific gene family member 2	5880	1980	203	1770	2320	3910	-1.57	0.411	-3.83	0.000129	0.000998
Pde1c	phosphodiesterase 1C	24100	10400	749	11200	9230	16500	-1.21	0.315	-3.83	0.00013	0.001
Astn2	astrotactin 2	5270	3560	1300	3490	3680	4120	-0.565	0.148	-3.82	0.000131	0.00101
Mef2b	myocyte enhancer factor 2B	2370	788	176	799	768	1590	-1.59	0.416	-3.82	0.000133	0.00102
Eef1akmt3	EEF1A lysine methyltransferase 3	9.6	0	0	0	0	5.6	-5.68	1.49	-3.82	0.000134	0.00103
Olfr320	olfactory receptor 320	437	47.9	25.1	63.7	21.7	270	-3.19	0.835	-3.82	0.000135	0.00104
Ly6m	lymphocyte antigen 6 complex, locus M	0.0424	0	46.2	0	0	9.03	-14.1	3.68	-3.82	0.000135	0.00104
Olfr1241	olfactory receptor 1241	407	61.6	7.83	65	56	253	-2.74	0.718	-3.82	0.000135	0.00104
AC109138.2		9.71	0	2.6	0	0	6.17	-5.7	1.49	-3.81	0.000136	0.00104
Dpysl4	dihydropyrimidinase-like 4	13.1	0	4.72	0	0	8.59	-6.11	1.6	-3.81	0.000136	0.00105
Gpr34	G protein-coupled receptor 34	10.8	0	0	0	0	6.31	-5.85	1.53	-3.81	0.000137	0.00105
Espl1	extra spindle pole bodies 1, separase	33.6	100	113	1.13	265	21.4	-4.98	1.31	-3.81	0.000138	0.00106
Rdh9	retinol dehydrogenase 9	10.1	0	0	0	0	5.87	-5.75	1.51	-3.81	0.000138	0.00106
Fut8	fucosyltransferase 8	3000	2310	1060	2210	2480	2470	-0.377	0.099	-3.81	0.000141	0.00108
Obp1a	odorant binding protein IA	61	0	21.6	0	0	11.5	-6.72	1.76	-3.81	0.000142	0.00108
Dgkg	diacylglycerol kinase, gamma	196	35.9	1010	42.2	25.5	319	-2.44	0.642	-3.8	0.000144	0.0011
Copz1	coatomer protein complex, subunit zeta 1	3060	2240	2350	2030	2600	2740	-0.449	0.118	-3.8	0.000145	0.00111
Olfr553	olfactory receptor 553	262	30.1	0	2.98	75.3	160	-3.13	0.823	-3.8	0.000146	0.00111
Hmgn3	high mobility group nucleosomal binding domain 3	6810	4710	559	5250	3820	5130	-0.532	0.14	-3.79	0.000148	0.00112
Eif3g	eukaryotic translation initiation factor 3, subunit G	2010	1560	1620	1470	1730	1830	-0.358	0.0946	-3.79	0.000151	0.00114
Olfr1116	olfactory receptor 1116	153	17.2	0	2.25	42	92.8	-3.14	0.83	-3.79	0.000151	0.00115
Olfr476	olfactory receptor 476	73.2	5.38	3.67	8.6	0	44.6	-3.81	1.01	-3.79	0.000152	0.00115
Olfr168	olfactory receptor 168	1020	62.8	44.8	35.9	108	626	-3.41	0.901	-3.79	0.000152	0.00115
Rnpep	arginyl aminopeptidase (aminopeptidase B)	3100	2440	1370	2500	2330	2620	-0.348	0.0921	-3.78	0.000155	0.00117
Atpif1	ATPase inhibitory factor 1	4600	2940	1320	2820	3140	3590	-0.644	0.17	-3.78	0.000156	0.00118
Olfr222	olfactory receptor 222	1180	118	45.4	66	206	724	-3.32	0.878	-3.78	0.000158	0.00119
Kti12	KTI12 homolog, chromatin associated	571	319	278	317	323	458	-0.838	0.222	-3.77	0.00016	0.00121
Col1a2	collagen, type I, alpha 2	69.9	2.02	73.7	3.24	0	55.6	-5.07	1.34	-3.77	0.00016	0.00121
Olfr781	olfactory receptor 781	44.1	23	11.5	0	61.3	28.4	-4.2	1.11	-3.77	0.000164	0.00123
Rprm	reprimo, TP53 dependent G2 arrest mediator candidate	524	125	120	94.2	177	357	-2.07	0.549	-3.77	0.000166	0.00125
Olfr984	olfactory receptor 984	424	70.5	0	46.4	111	263	-2.6	0.691	-3.76	0.000167	0.00126
Trpc4	transient receptor potential cation channel, subfamily C, member 4	178	35.6	1.99	37.2	33	112	-2.31	0.615	-3.76	0.000168	0.00126
Colgalt2	collagen beta(1-O)galactosyltransferase 2	11.2	0	5.94	0	0	7.66	-5.9	1.57	-3.76	0.00017	0.00128
Olfr1179	olfactory receptor 1179	101	10.4	0	16.6	0	61.4	-3.3	0.877	-3.76	0.000171	0.00128
Olfr1493-ps1	olfactory receptor 1493, pseudogene 1	184	19.1	4.86	14.1	27.5	114	-3.26	0.868	-3.75	0.000174	0.00131
1110051M20Rik	RIKEN cDNA 1110051M20 gene	2920	1870	876	1890	1830	2290	-0.649	0.173	-3.75	0.000175	0.00131
Olfr777	olfactory receptor 777	1130	123	14.5	61.3	227	704	-3.19	0.851	-3.75	0.000175	0.00131
Olfr1086	olfactory receptor 1086	12.3	0	0.491	0	0	7.27	-6.04	1.61	-3.75	0.000176	0.00132
Ndufb8	NADH:ubiquinone oxidoreductase subunit B8	4220	2430	821	2230	2770	3160	-0.793	0.212	-3.75	0.00018	0.00134
Tmed4	transmembrane p24 trafficking protein 4	3980	2600	2530	2610	2570	3390	-0.616	0.164	-3.74	0.000181	0.00135
Atp5k	ATP synthase, H+ transporting, mitochondrial F1F0 complex, subunit E	2780	1760	615	1700	1850	2130	-0.665	0.178	-3.73	0.000188	0.0014
Inpp5f	inositol polyphosphate-5-phosphatase F	2530	1150	375	1050	1320	1810	-1.14	0.306	-3.73	0.000191	0.00142
Tbx15	T-box 15	17.8	9.66	0.0841	15.5	0	10.4	-6.22	1.67	-3.73	0.000191	0.00142
Drc3	dynein regulatory complex subunit 3	3990	2820	471	2690	3040	3040	-0.499	0.134	-3.73	0.000192	0.00142
Cox14	cytochrome c oxidase assembly protein 14	2460	1660	654	1500	1920	1930	-0.574	0.154	-3.72	0.000197	0.00146
Fam57b	family with sequence similarity 57, member B	9.93	0	3.07	0	0	6.39	-5.72	1.54	-3.72	0.000198	0.00146
Sdhc	succinate dehydrogenase complex, subunit C, integral membrane protein	3500	2150	1240	1970	2450	2760	-0.7	0.188	-3.72	0.000201	0.00148
Tmpo	thymopoietin	4050	3260	2500	3220	3330	3580	-0.315	0.0848	-3.72	0.000202	0.00149
Fabp7	fatty acid binding protein 7, brain	12.2	0	17.4	0	0	10.5	-6.03	1.62	-3.72	0.000202	0.00149
Nsg1	neuron specific gene family member 1	61200	40700	1400	38900	43700	45000	-0.588	0.158	-3.71	0.000205	0.00151
Olfr1499	olfactory receptor 1499	13.4	0	0	0	0	7.84	-6.17	1.66	-3.71	0.000209	0.00154
Olfr525	olfactory receptor 525	325	9.64	19.3	12.1	5.47	200	-3.69	0.996	-3.71	0.000211	0.00154
Olfr677	olfactory receptor 677	66.8	4.16	8.84	0	11.1	41.5	-3.95	1.07	-3.7	0.000213	0.00156
Olfr1126	olfactory receptor 1126	133	13	0	20.8	0	80.3	-3.35	0.904	-3.7	0.000217	0.00159
Olfr794	olfactory receptor 794	701	218	0.949	144	340	442	-2.23	0.605	-3.7	0.000219	0.0016
Ppp1r14b	protein phosphatase 1, regulatory inhibitor subunit 14B	2710	1700	589	1870	1420	2080	-0.674	0.183	-3.69	0.000221	0.00161
Olfr874	olfactory receptor 874	19.8	0	0	0	0	11.5	-6.73	1.82	-3.69	0.000222	0.00162
Mrpl42	mitochondrial ribosomal protein L42	1260	870	558	823	946	1040	-0.534	0.145	-3.69	0.000225	0.00164
Olfr506	olfactory receptor 506	362	18.1	211	0	48.3	224	-3.83	1.04	-3.69	0.000227	0.00165
Mdh2	malate dehydrogenase 2, NAD (mitochondrial)	8680	6310	2900	5880	7030	7030	-0.46	0.125	-3.69	0.000227	0.00165
Adprh	ADP-ribosylarginine hydrolase	3110	1810	987	1710	1960	2410	-0.785	0.213	-3.68	0.00023	0.00167
Dusp15	dual specificity phosphatase-like 15	50.9	4.01	0	6.42	0	30.6	-3.61	0.98	-3.68	0.000231	0.00168
Olfr665	olfactory receptor 665	383	41.8	20.1	47.1	33	237	-3.19	0.869	-3.68	0.000236	0.00172
Nkpd1	NTPase, KAP family P-loop domain containing 1	11.5	0	0	0	0	6.74	-5.95	1.62	-3.67	0.000238	0.00173
Usp29	ubiquitin specific peptidase 29	131	31.2	0	29.8	33.6	83.5	-2.07	0.563	-3.67	0.000239	0.00173
Efhd1	EF hand domain containing 1	9.02	0	0	0	0	5.26	-5.59	1.52	-3.67	0.00024	0.00174
Olfr1346	olfactory receptor 1346	397	61	10.8	67.7	50	247	-2.71	0.739	-3.67	0.000242	0.00175
Ndufa13	NADH:ubiquinone oxidoreductase subunit A13	4090	2820	1480	2980	2550	3300	-0.537	0.146	-3.67	0.000244	0.00177
Mlf1	myeloid leukemia factor 1	2980	2220	1040	2280	2130	2430	-0.423	0.116	-3.66	0.000248	0.0018
Pitpna	phosphatidylinositol transfer protein, alpha	7360	5910	2600	6170	5480	6110	-0.318	0.0868	-3.66	0.000249	0.0018
Mboat2	membrane bound O-acyltransferase domain containing 2	434	149	586	105	221	400	-1.55	0.423	-3.66	0.000251	0.00182
Olfr1006	olfactory receptor 1006	218	8.49	21.3	0	22.6	135	-3.89	1.06	-3.66	0.000254	0.00183
Tnr	tenascin R	11.3	0	0	0	0	6.61	-5.81	1.59	-3.66	0.000254	0.00183
Olfr1337	olfactory receptor 1337	15.9	0	0	0	0	9.27	-6.41	1.75	-3.66	0.000254	0.00183
Tmem132b	transmembrane protein 132B	28.8	2.37	1.58	3.79	0	17.6	-3.52	0.962	-3.66	0.000255	0.00184
Pja2	praja ring finger ubiquitin ligase 2	4010	2890	2480	2940	2810	3470	-0.472	0.129	-3.66	0.000257	0.00185
Ctsa	cathepsin A	8630	6040	3150	5760	6500	6980	-0.513	0.141	-3.65	0.000259	0.00186
Olfr173	olfactory receptor 173	201	17.8	9.3	0	47.3	122	-3.91	1.07	-3.65	0.000259	0.00186
Siah1a	siah E3 ubiquitin protein ligase 1A	454	246	491	288	175	415	-0.878	0.24	-3.65	0.000259	0.00186
Ercc6l	excision repair cross-complementing rodent repair deficiency complementation group 6 like	12.9	4.49	5.43	0.188	11.7	7.7	-4.31	1.18	-3.65	0.000263	0.00189
Olfr730	olfactory receptor 730	1530	491	64.4	479	511	1010	-1.64	0.451	-3.64	0.000276	0.00198
Olfr155	olfactory receptor 155	564	113	0	32.8	246	354	-2.32	0.638	-3.63	0.000279	0.002
Klc2	kinesin light chain 2	14300	11400	1700	12000	10500	11200	-0.327	0.0901	-3.63	0.000279	0.002
Emilin1	elastin microfibril interfacer 1	15.5	4.22	3.63	6.76	0	9.87	-4.84	1.33	-3.63	0.000284	0.00203
Gpr137	G protein-coupled receptor 137	3270	2340	881	2480	2110	2600	-0.482	0.133	-3.63	0.000287	0.00205
Myl9	myosin, light polypeptide 9, regulatory	9.53	0	64.7	0	0	18.1	-5.66	1.56	-3.62	0.000293	0.00209
Nid1	nidogen 1	19.2	15.6	0.99	25	0	11.5	-6.33	1.75	-3.62	0.000299	0.00213
Olfr32	olfactory receptor 32	198	32.3	0	0	86.2	122	-2.6	0.721	-3.61	0.000302	0.00215
Igsf8	immunoglobulin superfamily, member 8	41000	31300	25400	30600	32600	35800	-0.387	0.107	-3.61	0.000306	0.00218
Col15a1	collagen, type XV, alpha 1	19.4	0	7.46	0	0	12.8	-6.69	1.85	-3.61	0.000307	0.00218
Ddx42	DEAD (Asp-Glu-Ala-Asp) box polypeptide 42	2650	2160	2830	2250	2010	2580	-0.292	0.0808	-3.61	0.000309	0.0022
Atp5g3	ATP synthase, H+ transporting, mitochondrial F0 complex, subunit C3 (subunit 9)	6000	4210	1440	3760	4970	4720	-0.51	0.141	-3.61	0.000309	0.0022
Spin1	spindlin 1	2120	1650	2080	1600	1730	2010	-0.358	0.0994	-3.61	0.000311	0.00221
Slc12a9	solute carrier family 12 (potassium/chloride transporters), member 9	1090	711	610	635	837	913	-0.615	0.171	-3.61	0.000311	0.00221
Ttf2	transcription termination factor, RNA polymerase II	464	178	145	194	152	338	-1.38	0.382	-3.61	0.000311	0.00221
Gas8	growth arrest specific 8	1990	1360	635	1500	1120	1590	-0.554	0.154	-3.61	0.000312	0.00221
Taf6	TATA-box binding protein associated factor 6	1140	796	640	853	702	967	-0.518	0.144	-3.6	0.000317	0.00225
Egflam	EGF-like, fibronectin type III and laminin G domains	113	13.4	15.8	9.88	19.2	72.1	-3.06	0.85	-3.6	0.00032	0.00226
Olfr1104	olfactory receptor 1104	174	24.3	0	28	18.1	107	-2.85	0.793	-3.6	0.000321	0.00227
Fam47e	family with sequence similarity 47, member E	10.2	0	9.5	0	0	7.77	-5.76	1.6	-3.59	0.000327	0.00231
Ndfip2	Nedd4 family interacting protein 2	2640	1780	941	1680	1940	2120	-0.576	0.16	-3.59	0.00033	0.00233
Nsmce4a	NSE4 homolog A, SMC5-SMC6 complex component	1410	858	921	844	880	1190	-0.714	0.199	-3.59	0.00033	0.00233
Syn2	synapsin II	3970	1940	319	2200	1510	2810	-1.03	0.287	-3.59	0.00033	0.00233
Ikzf3	IKAROS family zinc finger 3	8.34	0	0	0	0	4.86	-5.48	1.53	-3.59	0.000331	0.00234
Olfr1212	olfactory receptor 1212	442	37.2	3.21	20.9	64.3	272	-3.58	0.999	-3.58	0.000338	0.00238
Olfr867	olfactory receptor 867	247	104	2.06	9.14	262	154	-2.54	0.709	-3.58	0.000342	0.00241
Mxi1	MAX interactor 1, dimerization protein	2670	1870	1320	1980	1680	2230	-0.514	0.144	-3.58	0.000343	0.00241
Mef2a	myocyte enhancer factor 2A	3830	2640	2650	2850	2290	3340	-0.534	0.149	-3.58	0.000348	0.00244
Smarcd2	SWI/SNF related, matrix associated, actin dependent regulator of chromatin, subfamily d, member 2	2460	1790	3350	1780	1790	2480	-0.46	0.129	-3.58	0.000349	0.00245
Drp2	dystrophin related protein 2	9.83	0	0	0	0	5.73	-5.71	1.6	-3.57	0.00036	0.00252
Vmn2r29	vomeronasal 2, receptor 29	25.2	10.5	6.04	16.7	0	16	-5.18	1.45	-3.57	0.000363	0.00254
Tmem91	transmembrane protein 91	10.7	0	0	0	0	6.24	-5.84	1.64	-3.57	0.000363	0.00254
Cops3	COP9 signalosome subunit 3	2250	1530	895	1500	1560	1820	-0.558	0.156	-3.57	0.000364	0.00254
Lgals1	lectin, galactose binding, soluble 1	9.38	0	31.6	0	0	11.6	-5.65	1.58	-3.56	0.000366	0.00256
Sugp1	SURP and G patch domain containing 1	1160	716	1140	724	703	1060	-0.692	0.194	-3.56	0.000372	0.0026
St3gal4	ST3 beta-galactoside alpha-2,3-sialyltransferase 4	3170	1850	164	1670	2140	2290	-0.782	0.22	-3.56	0.000373	0.00261
Stoml1	stomatin-like 1	2920	2160	1170	2350	1840	2410	-0.438	0.123	-3.56	0.000374	0.00261
Tspan13	tetraspanin 13	6380	4600	3310	4300	5090	5390	-0.473	0.133	-3.56	0.000375	0.00261
Yy2	Yy2 transcription factor	14.4	0	5.47	0	0	9.49	-6.27	1.76	-3.56	0.000376	0.00262
Olfr77	olfactory receptor 77	152	16.6	7.09	0.41	43.5	94.6	-3.21	0.903	-3.56	0.000377	0.00263
Nop56	NOP56 ribonucleoprotein	2200	1510	1850	1650	1280	1980	-0.542	0.152	-3.55	0.000379	0.00264
Zfp207	zinc finger protein 207	3500	2520	2540	2610	2370	3090	-0.471	0.133	-3.55	0.000389	0.0027
Cyyr1	cysteine and tyrosine-rich protein 1	9.02	0.204	0.504	0.326	0	5.41	-5.14	1.45	-3.55	0.000391	0.00271
Olfr308	olfactory receptor 308	533	75.3	1.02	58.3	104	328	-2.83	0.799	-3.55	0.000392	0.00272
Mrpl41	mitochondrial ribosomal protein L41	1250	784	255	683	952	953	-0.676	0.191	-3.54	0.000394	0.00273
St8sia4	ST8 alpha-N-acetyl-neuraminide alpha-2,8-sialyltransferase 4	7.26	0	0.583	0	0	4.35	-5.28	1.49	-3.53	0.00041	0.00284
Rab6a	RAB6A, member RAS oncogene family	11600	8780	3460	8950	8510	9390	-0.402	0.114	-3.53	0.000418	0.00289
Cenpw	centromere protein W	7.96	0.0589	27.7	0.0942	0	10	-5.18	1.47	-3.53	0.000419	0.0029
Pcbp1	poly(rC) binding protein 1	7220	5760	5620	5770	5750	6580	-0.326	0.0924	-3.53	0.00042	0.0029
Syf2	SYF2 homolog, RNA splicing factor (S. cerevisiae)	2170	1650	2000	1620	1710	2020	-0.391	0.111	-3.52	0.000428	0.00295
Khk	ketohexokinase	308	183	374	190	170	293	-0.754	0.214	-3.52	0.000428	0.00295
Olfr709-ps1	olfactory receptor 709, pseudogene 1	65	4.11	0.46	6.58	0	39	-3.96	1.13	-3.52	0.000429	0.00295
Tmem212	transmembrane protein 212	6.94	0	14.1	0	0	6.79	-5.21	1.48	-3.52	0.000429	0.00295
Ankrd61	ankyrin repeat domain 61	8.19	0	0	0	0	4.78	-5.45	1.55	-3.52	0.00043	0.00296
Klc3	kinesin light chain 3	3000	1900	739	1800	2060	2310	-0.656	0.186	-3.52	0.000432	0.00298
Nptx2	neuronal pentraxin 2	5970	2810	317	2710	2970	4170	-1.09	0.309	-3.52	0.000435	0.00299
Slc27a2	solute carrier family 27 (fatty acid transporter), member 2	9620	7100	5660	6500	8110	8290	-0.438	0.125	-3.51	0.000446	0.00306
Cdk7	cyclin-dependent kinase 7	651	420	340	406	443	539	-0.629	0.179	-3.51	0.000447	0.00307
Olfr1391	olfactory receptor 1391	354	56.3	65.9	12.5	129	227	-3.36	0.958	-3.51	0.000449	0.00308
H2-M10.6	histocompatibility 2, M region locus 10.6	10.6	0	0	0	0	6.19	-5.82	1.66	-3.51	0.000456	0.00313
Il20rb	interleukin 20 receptor beta	9	0	32.8	0	0	11.6	-5.58	1.59	-3.5	0.000457	0.00313
Slc6a17	solute carrier family 6 (neurotransmitter transporter), member 17	5140	1730	329	2070	1150	3450	-1.57	0.449	-3.5	0.000458	0.00314
Olfr118	olfactory receptor 118	7.28	0	0	0	0	4.25	-5.28	1.51	-3.5	0.000462	0.00316
Olfr892-ps1	olfactory receptor 892, pseudogene 1	8.34	0	0	0	0	4.87	-5.48	1.56	-3.5	0.000462	0.00316
Olfr1395	olfactory receptor 1395	1340	81.4	17.9	7.16	205	809	-3.73	1.06	-3.5	0.000464	0.00317
Nlrc4	NLR family, CARD domain containing 4	7.85	0	3.03	0	0	5.17	-5.39	1.54	-3.5	0.000464	0.00317
Hcls1	hematopoietic cell specific Lyn substrate 1	26.4	29.5	67.7	0	78.7	16.4	-3.75	1.07	-3.5	0.000465	0.00318
Col2a1	collagen, type II, alpha 1	34	2.3	52.9	3.68	0	30.6	-3.83	1.09	-3.5	0.000466	0.00319
Prkar1a	protein kinase, cAMP dependent regulatory, type I, alpha	8500	6590	6790	6650	6490	7740	-0.368	0.105	-3.5	0.000473	0.00323
Sytl3	synaptotagmin-like 3	51.8	17.5	25.6	0.574	45.7	36.1	-3.61	1.03	-3.49	0.000475	0.00324
Olfr1191-ps1	olfactory receptor 1191, pseudogene 1	308	11.8	30.7	0	31.3	190	-3.72	1.07	-3.49	0.000481	0.00328
Olfr354	olfactory receptor 354	558	146	11	119	192	360	-1.93	0.555	-3.48	0.000494	0.00336
H4f16	H4 histone 16	8.99	0	47.4	0	0	14.5	-5.59	1.6	-3.48	0.000498	0.00338
Olfr1417	olfactory receptor 1417	1150	106	14.4	95.4	125	712	-3.43	0.986	-3.48	0.0005	0.00339
Olfr854	olfactory receptor 854	43.5	3.44	5.53	5.5	0	27.2	-3.65	1.05	-3.48	0.000501	0.0034
Cldn9	claudin 9	5460	3720	718	3570	3990	4150	-0.552	0.159	-3.48	0.000505	0.00342
Sema6c	sema domain, transmembrane domain (TM), and cytoplasmic domain, (semaphorin) 6C	1170	701	3020	748	624	1420	-0.736	0.212	-3.47	0.000514	0.00348
Olfr360	olfactory receptor 360	924	109	22	102	120	577	-3.08	0.888	-3.47	0.000515	0.00348
Sh3gl3	SH3-domain GRB2-like 3	33	2.56	30.1	0	6.83	25.7	-3.6	1.04	-3.47	0.000523	0.00353
Olfr1325	olfactory receptor 1325	699	102	13.9	24.3	231	433	-2.79	0.803	-3.47	0.000526	0.00355
Gm15603	predicted gene 15603	7.29	0.706	3.23	1.13	0	5.04	-3.45	0.995	-3.47	0.000527	0.00356
Ly6h	lymphocyte antigen 6 complex, locus H	193	32.8	125	18.3	57	144	-2.56	0.741	-3.46	0.000536	0.00361
Lyl1	lymphoblastomic leukemia 1	9.16	0	6.61	0	0	6.63	-5.61	1.62	-3.46	0.000537	0.00362
Ankrd65	ankyrin repeat domain 65	9.71	0	0	0	0	5.67	-5.7	1.65	-3.46	0.000538	0.00362
Arl6ip5	ADP-ribosylation factor-like 6 interacting protein 5	3090	2170	2920	2260	2010	2850	-0.51	0.147	-3.46	0.00054	0.00363
Gm16209	predicted gene 16209	21	0.857	6.04	1.37	0	13.6	-4.74	1.37	-3.46	0.00054	0.00363
Ptov1	prostate tumor over expressed gene 1	3730	2680	5410	2620	2790	3830	-0.475	0.137	-3.46	0.000549	0.00369
Mettl24	methyltransferase like 24	50.9	9.68	0	10.5	8.33	31.8	-2.41	0.697	-3.45	0.000553	0.00372
Gm13199	predicted gene 13199	14.6	0	0	0	0	8.54	-6.29	1.82	-3.45	0.000554	0.00372
Olfr1262	olfactory receptor 1262	612	99.8	58	48.4	186	391	-2.62	0.76	-3.45	0.000556	0.00373
Rxfp1	relaxin/insulin-like family peptide receptor 1	10.9	0	0	0	0	6.34	-5.86	1.7	-3.45	0.000558	0.00374
Arap3	ArfGAP with RhoGAP domain, ankyrin repeat and PH domain 3	14.8	0	63.6	0	0	8.96	-6.29	1.82	-3.45	0.000566	0.00379
Caly	calcyon neuron-specific vesicular protein	1300	332	30.3	305	379	860	-1.97	0.571	-3.45	0.000566	0.00379
Olfr1281	olfactory receptor 1281	489	79	6	68.2	97	304	-2.63	0.765	-3.44	0.000587	0.00392
Psmc5	protease (prosome, macropain) 26S subunit, ATPase 5	4620	3350	1220	3310	3410	3680	-0.463	0.135	-3.44	0.000587	0.00392
Gm18180	predicted gene, 18180	26.5	0.91	46.7	0	2.43	24.8	-4.73	1.38	-3.44	0.000592	0.00395
Olfr266	olfactory receptor 266	46.4	4.12	0	0	11	28	-3.4	0.994	-3.43	0.000613	0.00409
Olfr1137	olfactory receptor 1137	25.3	1.59	0	2.55	0	15.1	-3.98	1.16	-3.42	0.000617	0.00411
Gm12166	predicted gene 12166	16	0	1.77	0	0	9.7	-6.42	1.88	-3.42	0.000621	0.00413
Pa2g4	proliferation-associated 2G4	2620	2010	2450	2070	1910	2450	-0.379	0.111	-3.42	0.000621	0.00413
Atf5	activating transcription factor 5	127000	93300	6390	92300	95000	96300	-0.447	0.131	-3.42	0.000622	0.00414
Dnajb11	DnaJ heat shock protein family (Hsp40) member B11	4090	3180	1660	3360	2880	3410	-0.363	0.106	-3.42	0.000627	0.00417
Morn1	MORN repeat containing 1	982	592	667	514	722	834	-0.73	0.213	-3.42	0.000628	0.00417
Plcxd3	phosphatidylinositol-specific phospholipase C, X domain containing 3	128	11.6	19.2	0	31	80.7	-3.47	1.01	-3.42	0.000628	0.00417
Olfr1336	olfactory receptor 1336	444	68.3	72.5	102	13	283	-2.7	0.791	-3.42	0.000637	0.00422
Olfr1242	olfactory receptor 1242	182	18	9.51	28.8	0	112	-3.36	0.984	-3.41	0.000639	0.00423
Slc25a5	solute carrier family 25 (mitochondrial carrier, adenine nucleotide translocator), member 5	13000	9210	4520	8580	10300	10500	-0.496	0.145	-3.41	0.00064	0.00424
Arl8a	ADP-ribosylation factor-like 8A	5660	4530	2520	4480	4600	4800	-0.321	0.0942	-3.41	0.000642	0.00425
Eef1a2	eukaryotic translation elongation factor 1 alpha 2	26800	18900	664	18500	19600	20000	-0.502	0.147	-3.41	0.000645	0.00427
Olfr1504	olfactory receptor 1504	7.2	0	0	0	0	4.2	-5.27	1.54	-3.41	0.000648	0.00428
Sympk	symplekin	5510	4270	1950	4460	3960	4540	-0.368	0.108	-3.41	0.000653	0.00432
Rfc2	replication factor C (activator 1) 2	1390	979	1000	1040	882	1220	-0.507	0.149	-3.41	0.000661	0.00436
Olfr63	olfactory receptor 63	563	8.81	7.26	0	23.5	345	-3.92	1.15	-3.4	0.000672	0.00444
Cilp2	cartilage intermediate layer protein 2	9.09	0	0	0	0	5.3	-5.6	1.65	-3.4	0.000681	0.0045
Dynll1	dynein light chain LC8-type 1	3870	2830	3170	2660	3120	3500	-0.45	0.133	-3.39	0.000688	0.00453
Lgmn	legumain	7120	4650	1240	4150	5500	5430	-0.614	0.181	-3.39	0.00069	0.00455
Nckap1l	NCK associated protein 1 like	49.9	60.5	11.2	2.82	157	32.5	-3.18	0.938	-3.39	0.000698	0.0046
Glp2r	glucagon-like peptide 2 receptor	9.81	0	0	0	0	5.72	-5.71	1.68	-3.39	0.000701	0.00461
Olfr527	olfactory receptor 527	798	38	17.2	60.7	0	491	-3.77	1.11	-3.38	0.000716	0.00471
Pdhb	pyruvate dehydrogenase (lipoamide) beta	3870	2790	1280	2910	2590	3130	-0.476	0.141	-3.38	0.000719	0.00472
Atp5md	ATP synthase membrane subunit DAPIT	1310	810	464	775	869	1040	-0.695	0.206	-3.38	0.000733	0.0048
D130007C19Rik	RIKEN cDNA D130007C19 gene	30.4	3.51	0	5.62	0	18.5	-3.1	0.918	-3.38	0.000734	0.00481
Olfr1390	olfactory receptor 1390	9.47	0	0	0	0	5.52	-5.66	1.68	-3.38	0.000737	0.00483
Olfr808	olfactory receptor 808	106	12.6	0	0	33.6	64.5	-3.03	0.899	-3.37	0.00074	0.00484
Psmb3	proteasome (prosome, macropain) subunit, beta type 3	2680	1710	764	1590	1900	2090	-0.651	0.193	-3.37	0.000747	0.00488
Tnfrsf4	tumor necrosis factor receptor superfamily, member 4	10.3	0	0	0	0	5.98	-5.77	1.71	-3.37	0.000747	0.00488
Slc7a14	solute carrier family 7 (cationic amino acid transporter, y+ system), member 14	15.3	0.535	0	0	1.43	9.05	-4.68	1.39	-3.37	0.00076	0.00496
Ldb1	LIM domain binding 1	4510	3060	2800	3280	2680	3850	-0.561	0.167	-3.36	0.000767	0.005
Olfr995	olfactory receptor 995	9	0	0	0	0	5.25	-5.59	1.66	-3.36	0.000768	0.00501
Arhgap31	Rho GTPase activating protein 31	1660	972	702	1120	733	1320	-0.772	0.229	-3.36	0.000773	0.00504
Olfr392	olfactory receptor 392	1060	274	23.5	182	428	686	-1.96	0.582	-3.36	0.000776	0.00505
Cox6a1	cytochrome c oxidase subunit 6A1	5570	3800	2630	3390	4480	4610	-0.554	0.165	-3.36	0.000777	0.00506
Cox4i1	cytochrome c oxidase subunit 4I1	10000	6500	3260	6250	6920	7920	-0.624	0.186	-3.36	0.000778	0.00506
Psmd8	proteasome (prosome, macropain) 26S subunit, non-ATPase, 8	3000	2160	2330	2040	2360	2680	-0.472	0.141	-3.36	0.000778	0.00506
Syt4	synaptotagmin IV	1810	794	48.1	842	712	1240	-1.19	0.354	-3.36	0.000785	0.0051
Fem1b	fem 1 homolog b	1590	1160	1880	1090	1270	1550	-0.46	0.137	-3.36	0.000788	0.00512
A930017K11Rik	RIKEN cDNA A930017K11 gene	9.32	0	0	0	0	5.44	-5.64	1.68	-3.36	0.00079	0.00513
Naa20	N(alpha)-acetyltransferase 20, NatB catalytic subunit	1330	865	657	855	882	1100	-0.623	0.186	-3.36	0.00079	0.00513
Ece2	endothelin converting enzyme 2	8.38	0	0	0	0	4.89	-5.48	1.63	-3.36	0.000793	0.00514
Fam133b	family with sequence similarity 133, member B	519	338	499	355	309	475	-0.619	0.184	-3.35	0.000796	0.00516
Gm12543	predicted gene 12543	6.26	0.243	0	0.389	0	3.71	-4.33	1.29	-3.35	0.000801	0.00519
Slc8a1	solute carrier family 8 (sodium/calcium exchanger), member 1	9620	2320	199	2560	1930	6320	-2.05	0.611	-3.35	0.000805	0.0052
Pfkp	phosphofructokinase, platelet	2660	1740	3280	1640	1910	2580	-0.615	0.184	-3.35	0.000821	0.00531
Scg5	secretogranin V	3660	2400	862	2380	2440	2830	-0.603	0.18	-3.34	0.000826	0.00533
Gm19058	predicted gene, 19058	9.83	0	0	0	0	5.73	-5.71	1.71	-3.34	0.000837	0.00539
Fam3a	family with sequence similarity 3, member A	1440	1020	1260	924	1170	1310	-0.506	0.152	-3.34	0.00084	0.00541
Eomes	eomesodermin	1420	655	17.1	675	621	976	-1.12	0.334	-3.34	0.000844	0.00543
Arpc1a	actin related protein 2/3 complex, subunit 1A	2510	1970	1610	1900	2090	2220	-0.353	0.106	-3.33	0.000853	0.00548
Atp5d	ATP synthase, H+ transporting, mitochondrial F1 complex, delta subunit	5090	3720	3000	3240	4530	4380	-0.451	0.135	-3.33	0.000864	0.00554
Adipor1	adiponectin receptor 1	34600	26200	4240	25600	27000	26800	-0.405	0.122	-3.33	0.000866	0.00555
Olfr2	olfactory receptor 2	462	67.7	51.3	58.2	83.4	292	-2.77	0.833	-3.33	0.000872	0.00559
Dok2	docking protein 2	14.1	0	31	0	0	14.2	-6.2	1.86	-3.32	0.000885	0.00567
Trappc1	trafficking protein particle complex 1	1100	727	404	821	569	881	-0.599	0.18	-3.32	0.000885	0.00567
Rell1	RELT-like 1	508	128	85.3	134	117	341	-1.99	0.599	-3.32	0.000886	0.00567
Ndufa7	NADH:ubiquinone oxidoreductase subunit A7	1740	1150	984	1030	1340	1460	-0.595	0.179	-3.32	0.000898	0.00574
Pacsin3	protein kinase C and casein kinase substrate in neurons 3	2180	1270	220	1510	867	1600	-0.779	0.235	-3.32	0.000902	0.00576
Scarb2	scavenger receptor class B, member 2	3230	2410	3590	2190	2770	3120	-0.423	0.128	-3.31	0.00092	0.00587
Uba2	ubiquitin-like modifier activating enzyme 2	3880	2840	2380	2690	3100	3350	-0.448	0.135	-3.31	0.000921	0.00587
Olfr463	olfactory receptor 463	251	44.8	0.763	30.2	69	157	-2.51	0.758	-3.31	0.000922	0.00588
1500011B03Rik	RIKEN cDNA 1500011B03 gene	4390	2940	738	2630	3460	3360	-0.578	0.175	-3.31	0.000928	0.00591
Dnajc12	DnaJ heat shock protein family (Hsp40) member C12	687	306	432	357	220	553	-1.17	0.353	-3.31	0.000929	0.00592
Dctn3	dynactin 3	2250	1590	706	1690	1410	1800	-0.5	0.151	-3.31	0.000935	0.00595
Retreg3	reticulophagy regulator family member 3	4240	3180	1570	3130	3260	3490	-0.417	0.126	-3.3	0.000958	0.00609
Tex45	testis expressed 45	9.11	0	2.63	0	0	5.82	-5.6	1.7	-3.3	0.000964	0.00612
Olfr480	olfactory receptor 480	8.83	0	0	0	0	5.15	-5.56	1.68	-3.3	0.000965	0.00612
Olfr1097	olfactory receptor 1097	479	90.1	5.47	99.9	73.7	306	-2.41	0.73	-3.3	0.000969	0.00614
Sinhcaf	SIN3-HDAC complex associated factor	1100	736	1110	642	892	1020	-0.586	0.178	-3.3	0.00097	0.00615
Olfr117	olfactory receptor 117	421	91.1	4.99	68.2	129	267	-2.21	0.671	-3.3	0.000972	0.00616
Trim24	tripartite motif-containing 24	2310	1330	2160	1370	1270	2070	-0.795	0.241	-3.3	0.000974	0.00617
Ssc5d	scavenger receptor cysteine rich family, 5 domains	68	7.73	0	12.4	0	41.4	-3.12	0.948	-3.3	0.000983	0.00622
Tuba1a	tubulin, alpha 1A	117000	79800	35400	77400	83700	92700	-0.55	0.167	-3.29	0.000987	0.00624
Gpi1	glucose-6-phosphate isomerase 1	14000	9620	6460	9080	10500	11500	-0.536	0.163	-3.29	0.000995	0.00628
Serinc1	serine incorporator 1	6110	4670	2670	4680	4660	5120	-0.388	0.118	-3.29	0.00101	0.00635
Olfr1420	olfactory receptor 1420	1250	128	6.74	25.2	300	779	-3.29	0.999	-3.29	0.00101	0.00639
Fbxl5	F-box and leucine-rich repeat protein 5	3530	2510	2590	2290	2890	3120	-0.489	0.149	-3.28	0.00102	0.00643
Wdr66	WD repeat domain 66	1040	462	225	553	311	751	-1.16	0.355	-3.28	0.00102	0.00643
Prnp	prion protein	23800	17400	1260	16600	18700	18000	-0.456	0.139	-3.28	0.00103	0.00645
Tstd1	thiosulfate sulfurtransferase (rhodanese)-like domain containing 1	1330	475	31.9	457	507	889	-1.49	0.453	-3.28	0.00103	0.00649
Syt11	synaptotagmin XI	23600	16100	1270	16400	15700	17600	-0.55	0.168	-3.28	0.00106	0.00663
Acss2	acyl-CoA synthetase short-chain family member 2	5770	3930	2240	3980	3840	4670	-0.554	0.169	-3.27	0.00106	0.00663
Olfr1428	olfactory receptor 1428	1380	308	6.68	37.5	759	857	-2.66	0.813	-3.27	0.00107	0.00669
Olfr450	olfactory receptor 450	89.9	14.9	0	13.8	16.7	55.8	-2.62	0.8	-3.27	0.00107	0.00669
Ifit1bl2	interferon induced protein with tetratricopeptide repeats 1B like 2	91.2	19.6	0	16.7	24.3	57.6	-2.2	0.673	-3.27	0.00107	0.00669
Pmepa1	prostate transmembrane protein, androgen induced 1	1600	726	101	940	368	1110	-1.14	0.348	-3.27	0.00108	0.00675
Glipr1	GLI pathogenesis-related 1 (glioma)	11.1	0	0	0	0	6.45	-5.87	1.8	-3.27	0.00109	0.00678
Gm2000	predicted gene 2000	163	14.7	218	16	12.6	141	-3.47	1.06	-3.26	0.0011	0.00684
Olfr358	olfactory receptor 358	357	69	0	30.9	133	224	-2.39	0.731	-3.26	0.0011	0.00684
Snx14	sorting nexin 14	2620	2210	985	2130	2350	2210	-0.243	0.0743	-3.26	0.0011	0.00684
Olfr285	olfactory receptor 285	793	44.9	125	0	120	491	-3.72	1.14	-3.26	0.0011	0.00685
Slc25a4	solute carrier family 25 (mitochondrial carrier, adenine nucleotide translocator), member 4	1470	1070	994	1000	1190	1290	-0.453	0.139	-3.26	0.0011	0.00687
Olfr1303	olfactory receptor 1303	134	18.1	5.91	29	0	83.1	-2.88	0.883	-3.26	0.0011	0.00687
Eif2ak3	eukaryotic translation initiation factor 2 alpha kinase 3	1240	806	1370	858	720	1020	-0.617	0.19	-3.26	0.00113	0.007
Gmcl1	germ cell-less, spermatogenesis associated 1	1490	1040	452	1050	1030	1190	-0.512	0.157	-3.26	0.00113	0.00703
Olfr905	olfactory receptor 905	10.4	0	0	0	0	6.05	-5.79	1.78	-3.26	0.00113	0.00703
Septin8	septin 8	4380	3390	2700	3520	3170	3830	-0.37	0.114	-3.25	0.00115	0.0071
Hgs	HGF-regulated tyrosine kinase substrate	4570	3770	2790	3920	3530	4040	-0.277	0.0851	-3.25	0.00115	0.00711
Ksr2	kinase suppressor of ras 2	4630	2310	634	2530	1930	3340	-1.01	0.309	-3.25	0.00115	0.00711
Tmem30a	transmembrane protein 30A	6770	5050	2780	4920	5260	5610	-0.423	0.13	-3.25	0.00115	0.00714
Gm47874	predicted gene, 47874	33.2	4.6	0	7.36	0	20.4	-2.84	0.875	-3.25	0.00116	0.00718
Acot13	acyl-CoA thioesterase 13	1180	842	363	823	873	949	-0.494	0.152	-3.25	0.00116	0.00719
Bloc1s1	biogenesis of lysosomal organelles complex-1, subunit 1	1670	1160	482	1150	1190	1330	-0.522	0.161	-3.25	0.00117	0.0072
Olfr353	olfactory receptor 353	96.3	11.6	0	5.64	21.6	58.7	-3.02	0.931	-3.25	0.00117	0.00721
Eif1	eukaryotic translation initiation factor 1	14700	12200	14800	12500	11700	14200	-0.265	0.0815	-3.25	0.00117	0.00724
Rarg	retinoic acid receptor, gamma	9690	7430	1230	8220	6120	7550	-0.385	0.119	-3.24	0.00119	0.00734
Btbd2	BTB (POZ) domain containing 2	2080	1550	1380	1520	1600	1820	-0.424	0.131	-3.24	0.00119	0.00736
Spns3	spinster homolog 3	8.08	0	0	0	0	4.71	-5.43	1.68	-3.24	0.0012	0.00737
Col26a1	collagen, type XXVI, alpha 1	19.1	21.1	18.2	33.8	0	6.96	-5.69	1.76	-3.24	0.0012	0.00737
Adamts15	a disintegrin-like and metallopeptidase (reprolysin type) with thrombospondin type 1 motif, 15	503	160	38.1	178	129	337	-1.65	0.511	-3.23	0.00122	0.00752
Mylk	myosin, light polypeptide kinase	10	0	41.7	0	0	14	-5.72	1.77	-3.23	0.00123	0.00754
Ctxn3	cortexin 3	11600	5880	281	5460	6580	8120	-0.98	0.303	-3.23	0.00123	0.00755
Reep2	receptor accessory protein 2	6.23	0	1.74	0	0	3.97	-5.06	1.56	-3.23	0.00123	0.00756
Psmb7	proteasome (prosome, macropain) subunit, beta type 7	3490	2450	1150	2280	2750	2810	-0.51	0.158	-3.23	0.00124	0.0076
Apba1	amyloid beta (A4) precursor protein binding, family A, member 1	5770	3730	863	4040	3210	4360	-0.631	0.196	-3.23	0.00125	0.00767
4930471M09Rik	RIKEN cDNA 4930471M09 gene	7.66	0	0	0	0	4.47	-5.35	1.66	-3.23	0.00126	0.00769
Kif5b	kinesin family member 5B	12700	9700	8480	10300	8700	11200	-0.388	0.12	-3.23	0.00126	0.0077
Glcci1	glucocorticoid induced transcript 1	3910	2570	2210	2570	2560	3280	-0.604	0.187	-3.22	0.00127	0.00776
Olfr491	olfactory receptor 491	491	3.86	16.4	6.18	0	301	-3.87	1.2	-3.22	0.00127	0.00777
Tmem150c	transmembrane protein 150C	4100	2580	690	2460	2770	3100	-0.666	0.207	-3.22	0.00128	0.00781
Ascc1	activating signal cointegrator 1 complex subunit 1	2430	1720	738	1750	1670	1940	-0.502	0.156	-3.22	0.00129	0.00786
Olfr1289	olfactory receptor 1289	9.15	0	0	0	0	5.34	-5.61	1.74	-3.22	0.00129	0.00787
Olfr1415	olfactory receptor 1415	139	14.4	14	23	0	87.2	-3.41	1.06	-3.22	0.0013	0.00789
Psma5	proteasome subunit alpha 5	1250	968	738	1000	911	1090	-0.361	0.112	-3.22	0.0013	0.0079
Wdr34	WD repeat domain 34	2900	1910	558	1800	2110	2220	-0.597	0.186	-3.22	0.0013	0.0079
Spryd4	SPRY domain containing 4	40.9	4.95	26	7.92	0	30	-3.03	0.943	-3.22	0.0013	0.0079
Mat2b	methionine adenosyltransferase II, beta	3670	2750	1250	2860	2580	3000	-0.416	0.129	-3.21	0.00131	0.00795
Klhdc2	kelch domain containing 2	1990	1420	990	1350	1530	1670	-0.492	0.153	-3.21	0.00132	0.00802
Spsb4	splA/ryanodine receptor domain and SOCS box containing 4	9.29	0	8.74	0	0	7.12	-5.63	1.76	-3.21	0.00134	0.00813
Olfr679	olfactory receptor 679	85.3	11.5	0	18.4	0	52.3	-2.97	0.926	-3.21	0.00134	0.00816
Hspa9	heat shock protein 9	4190	3380	2870	3570	3060	3760	-0.311	0.0969	-3.21	0.00135	0.00817
Elp3	elongator acetyltransferase complex subunit 3	1030	761	1130	850	614	991	-0.438	0.137	-3.2	0.00135	0.0082
Nanos3	nanos C2HC-type zinc finger 3	6.73	0	0.141	0	0	3.95	-5.16	1.61	-3.2	0.00136	0.00823
Olfr790	olfactory receptor 790	126	20.8	0	9.88	39	77.9	-2.59	0.807	-3.2	0.00136	0.00824
Supt4a	SPT4A, DSIF elongation factor subunit	1380	902	634	917	876	1130	-0.611	0.191	-3.2	0.00136	0.00825
Trim7	tripartite motif-containing 7	30.2	2.63	99	4.21	0	37.5	-3.47	1.08	-3.2	0.00137	0.00827
Olfr429	olfactory receptor 429	176	49.8	2.03	13.7	110	109	-2.82	0.884	-3.2	0.00139	0.00841
Olfr1275	olfactory receptor 1275	170	31.9	6.39	29.1	36.4	107	-2.41	0.755	-3.19	0.0014	0.00845
Olfr654	olfactory receptor 654	133	23.3	0	0	62.1	82.5	-2.55	0.799	-3.19	0.0014	0.00845
Ric3	RIC3 acetylcholine receptor chaperone	2710	2030	1120	2280	1600	2250	-0.419	0.131	-3.19	0.0014	0.00845
Tlr7	toll-like receptor 7	12.3	0	2.16	0	0	7.59	-5.96	1.87	-3.19	0.0014	0.00845
Amz2	archaelysin family metallopeptidase 2	1380	917	1140	930	896	1230	-0.589	0.184	-3.19	0.00141	0.00853
1700024G13Rik	RIKEN cDNA 1700024G13 gene	57.6	10	48.8	16	0	45.3	-2.51	0.788	-3.19	0.00142	0.00855
Tmed10	transmembrane p24 trafficking protein 10	8300	6270	4060	5920	6850	7030	-0.405	0.127	-3.19	0.00143	0.00863
Ptn	pleiotrophin	2230	1500	457	1270	1900	1730	-0.571	0.18	-3.18	0.00147	0.00884
Plpp6	phospholipid phosphatase 6	763	490	396	464	532	631	-0.64	0.202	-3.18	0.00148	0.0089
Aplp1	amyloid beta (A4) precursor-like protein 1	69800	48200	2010	48500	47800	51800	-0.534	0.168	-3.18	0.00148	0.0089
Psmc4	proteasome (prosome, macropain) 26S subunit, ATPase, 4	3200	2480	1180	2670	2150	2650	-0.371	0.117	-3.18	0.00149	0.0089
Tnfrsf21	tumor necrosis factor receptor superfamily, member 21	10000	7590	1770	7760	7320	7870	-0.397	0.125	-3.18	0.00149	0.00893
Calm2	calmodulin 2	52300	40000	22200	38200	43100	43700	-0.387	0.122	-3.17	0.0015	0.00897
Mtg2	mitochondrial ribosome associated GTPase 2	526	364	315	350	387	449	-0.534	0.168	-3.17	0.0015	0.00899
Olfr871	olfactory receptor 871	6.59	0	0	0	0	3.84	-5.14	1.62	-3.17	0.00154	0.00917
Jmjd8	jumonji domain containing 8	1870	1420	1310	1570	1160	1660	-0.4	0.126	-3.17	0.00154	0.00917
Olfr1311	olfactory receptor 1311	197	38.8	0	27.6	57.7	124	-2.34	0.739	-3.17	0.00154	0.00917
Olfr493	olfactory receptor 493	6.89	0	0	0	0	4.02	-5.2	1.64	-3.16	0.00155	0.00924
Usp4	ubiquitin specific peptidase 4 (proto-oncogene)	3400	2720	2430	2580	2960	3060	-0.319	0.101	-3.16	0.00157	0.00932
Acvrl1	activin A receptor, type II-like 1	8.01	0	23.2	0	0	9.18	-5.41	1.71	-3.16	0.00157	0.00934
Ift27	intraflagellar transport 27	1780	1290	392	1260	1340	1400	-0.467	0.148	-3.16	0.00157	0.00934
Etv4	ets variant 4	279	67.3	85.4	101	11.7	194	-2.06	0.652	-3.16	0.00159	0.00943
9530068E07Rik	RIKEN cDNA 9530068E07 gene	7590	5850	3420	5800	5930	6390	-0.375	0.119	-3.16	0.00159	0.00944
Txndc15	thioredoxin domain containing 15	2010	1180	839	1040	1410	1600	-0.764	0.242	-3.16	0.00159	0.00944
Olfr644	olfactory receptor 644	96.7	12	0	19.3	0	59	-3.05	0.966	-3.16	0.0016	0.00946
Cox7c	cytochrome c oxidase subunit 7C	1800	1240	694	1000	1640	1460	-0.535	0.169	-3.16	0.0016	0.0095
Dlg2	discs large MAGUK scaffold protein 2	3800	1950	917	1440	2790	2810	-0.964	0.306	-3.15	0.00161	0.00952
C1qtnf1	C1q and tumor necrosis factor related protein 1	147	29.9	73.9	31.5	27.4	107	-2.3	0.73	-3.15	0.00161	0.00953
Ldha-ps2	lactate dehydrogenase A, pseudogene 2	7.35	0	0	0	0	4.28	-5.29	1.68	-3.15	0.00162	0.00956
Ddb1	damage specific DNA binding protein 1	7160	5370	9840	5350	5400	7280	-0.414	0.131	-3.15	0.00162	0.00961
Itm2c	integral membrane protein 2C	6670	4610	3130	4690	4490	5530	-0.533	0.169	-3.15	0.00166	0.00979
Stub1	STIP1 homology and U-Box containing protein 1	1990	1600	1980	1610	1580	1900	-0.311	0.0989	-3.15	0.00166	0.00979
Cebpa	CCAAT/enhancer binding protein (C/EBP), alpha	871	631	1880	675	556	1010	-0.464	0.147	-3.14	0.00166	0.00979
Sdhb	succinate dehydrogenase complex, subunit B, iron sulfur (Ip)	3420	2380	1300	2370	2410	2780	-0.523	0.166	-3.14	0.00167	0.00982
S100g	S100 calcium binding protein G	7.76	0	0	0	0	4.53	-5.37	1.71	-3.14	0.00167	0.00983
Rinl	Ras and Rab interactor-like	19	1.7	8.77	2.72	0	13.2	-3.33	1.06	-3.14	0.00167	0.00985
Eml5	echinoderm microtubule associated protein like 5	3850	1410	1120	1440	1350	2770	-1.45	0.462	-3.14	0.0017	0.01
Creb3l1	cAMP responsive element binding protein 3-like 1	5990	2560	266	2650	2410	4110	-1.23	0.392	-3.13	0.00173	0.0102
Ddx20	DEAD (Asp-Glu-Ala-Asp) box polypeptide 20	593	405	547	421	378	542	-0.55	0.176	-3.13	0.00174	0.0102
Pappa2	pappalysin 2	8.42	0	0	0	0	4.91	-5.46	1.74	-3.13	0.00175	0.0102
Ppdpf	pancreatic progenitor cell differentiation and proliferation factor	2920	2050	1070	1900	2300	2360	-0.509	0.163	-3.13	0.00175	0.0102
Rrm2	ribonucleotide reductase M2	68.9	9.22	46.7	0	24.6	51.3	-2.87	0.919	-3.13	0.00176	0.0103
Ghdc	GH3 domain containing	545	318	424	333	293	471	-0.774	0.248	-3.13	0.00176	0.0103
Map1lc3a	microtubule-associated protein 1 light chain 3 alpha	5040	3580	1510	3210	4200	4030	-0.493	0.158	-3.13	0.00177	0.0103
Golga7b	golgi autoantigen, golgin subfamily a, 7B	3640	1960	220	2150	1630	2600	-0.897	0.287	-3.13	0.00177	0.0104
Pafah1b3	platelet-activating factor acetylhydrolase, isoform 1b, subunit 3	1490	1010	1020	1050	936	1290	-0.567	0.182	-3.12	0.00179	0.0104
Thsd1	thrombospondin, type I, domain 1	314	71.4	33.7	67.4	78.2	206	-2.14	0.685	-3.12	0.00179	0.0104
Olfr733	olfactory receptor 733	262	33.1	16.4	3.96	81.7	163	-3	0.96	-3.12	0.00179	0.0104
Olfr214	olfactory receptor 214	768	135	18.3	55.2	269	482	-2.5	0.802	-3.12	0.00179	0.0105
Olfr1101	olfactory receptor 1101	41.1	4.64	0	7.42	0	25	-3.27	1.05	-3.12	0.0018	0.0105
Psap	prosaposin	76400	58700	25700	56300	62600	62600	-0.382	0.122	-3.12	0.0018	0.0105
Tcf15	transcription factor 15	26.7	3.9	0	6.24	0	16.5	-2.76	0.883	-3.12	0.00181	0.0105
Olfr1381	olfactory receptor 1381	183	25	2.7	30.6	15.8	113	-2.87	0.922	-3.12	0.00182	0.0106
Cbx4	chromobox 4	16000	11000	6230	12300	8850	13000	-0.536	0.172	-3.12	0.00182	0.0106
Krt90	keratin 90	347	84.3	2.14	96.5	64	222	-2.04	0.655	-3.12	0.00183	0.0106
Olfr131	olfactory receptor 131	1030	73.6	12.6	23.4	157	639	-3.3	1.06	-3.12	0.00183	0.0106
Tusc3	tumor suppressor candidate 3	4820	3160	1190	2930	3550	3750	-0.609	0.195	-3.12	0.00183	0.0106
Cox7a2	cytochrome c oxidase subunit 7A2	2470	1470	770	1360	1670	1920	-0.745	0.239	-3.12	0.00183	0.0106
Acss1	acyl-CoA synthetase short-chain family member 1	5800	3670	2830	3700	3630	4750	-0.658	0.211	-3.12	0.00183	0.0106
Impg2	interphotoreceptor matrix proteoglycan 2	8.51	0	221	0	0	4.96	-5.4	1.73	-3.12	0.00184	0.0107
Mapk1	mitogen-activated protein kinase 1	2850	2360	3000	2510	2130	2770	-0.27	0.0869	-3.11	0.00185	0.0107
Ttc5	tetratricopeptide repeat domain 5	2620	1980	1020	1940	2070	2170	-0.402	0.129	-3.11	0.00186	0.0108
Atp5j	ATP synthase, H+ transporting, mitochondrial F0 complex, subunit F	2420	1660	1070	1720	1560	1990	-0.543	0.175	-3.11	0.00187	0.0108
Septin6	septin 6	502	198	319	217	168	399	-1.34	0.432	-3.1	0.00193	0.0111
Tm6sf2	transmembrane 6 superfamily member 2	12.7	0	0	0	0	7.4	-6.08	1.96	-3.1	0.00195	0.0112
Ahrr	aryl-hydrocarbon receptor repressor	9.94	325	0	520	0	5.8	-5.14	1.66	-3.1	0.00195	0.0112
Bglap3	bone gamma-carboxyglutamate protein 3	10.2	0	16.3	0	0	9.13	-5.77	1.86	-3.1	0.00195	0.0113
Rnps1	RNA binding protein with serine rich domain 1	2190	1790	1920	1910	1590	2050	-0.293	0.0948	-3.09	0.00197	0.0114
Ndufa12	NADH:ubiquinone oxidoreductase subunit A12	2220	1520	994	1510	1540	1830	-0.55	0.178	-3.09	0.00198	0.0114
Lrrc17	leucine rich repeat containing 17	184	36.6	13.4	19.1	65.8	118	-2.33	0.755	-3.09	0.00198	0.0114
Mageh1	melanoma antigen, family H, 1	839	459	167	467	447	624	-0.87	0.281	-3.09	0.00198	0.0114
Uqcrc2	ubiquinol cytochrome c reductase core protein 2	5500	4000	2470	3590	4690	4580	-0.459	0.149	-3.09	0.00199	0.0114
Mcfd2	multiple coagulation factor deficiency 2	1250	656	576	739	517	985	-0.925	0.299	-3.09	0.00199	0.0114
Mapk10	mitogen-activated protein kinase 10	7840	5050	1180	5020	5110	5920	-0.634	0.205	-3.09	0.00199	0.0114
Olfr199	olfactory receptor 199	98.2	13.6	0.499	0	36.3	60.4	-2.82	0.914	-3.09	0.00202	0.0116
Dnm1	dynamin 1	23000	11500	1140	11900	10700	16200	-1.01	0.327	-3.08	0.0021	0.012
Hsbp1	heat shock factor binding protein 1	3140	2250	1750	2170	2370	2670	-0.48	0.156	-3.07	0.00211	0.012
Cdc5l	cell division cycle 5-like (S. pombe)	2540	1960	2060	2030	1830	2310	-0.375	0.122	-3.07	0.00212	0.0121
Arhgap24	Rho GTPase activating protein 24	18.4	1.45	2.6	2.32	0	11.6	-3.62	1.18	-3.07	0.00214	0.0122
Rnf114	ring finger protein 114	1370	1080	1810	1090	1060	1390	-0.347	0.113	-3.06	0.0022	0.0125
AC154013.1	pseudogene, ortologue of ZBED6 C-terminal like ZBED6CL	6.41	0	0	0	0	3.74	-5.1	1.67	-3.06	0.00221	0.0126
Cd99l2	CD99 antigen-like 2	1410	1050	1020	946	1220	1260	-0.43	0.141	-3.06	0.00223	0.0127
Olfr683	olfactory receptor 683	204	29.1	1.61	46.6	0	126	-2.83	0.925	-3.06	0.00223	0.0127
Slc26a4	solute carrier family 26, member 4	7.16	0	3.38	0	0	4.84	-5.26	1.72	-3.06	0.00225	0.0128
Rhebl1	Ras homolog enriched in brain like 1	113	19.2	54.2	30.8	0	80.5	-2.55	0.834	-3.05	0.00227	0.0129
Atp6v0d1	ATPase, H+ transporting, lysosomal V0 subunit D1	4860	3730	1830	3260	4510	4020	-0.383	0.126	-3.05	0.00228	0.0129
Pde4a	phosphodiesterase 4A, cAMP specific	28200	21600	1110	22800	19600	21400	-0.382	0.125	-3.05	0.00228	0.0129
Sdr42e1	short chain dehydrogenase/reductase family 42E, member 1	475	196	298	187	212	379	-1.27	0.417	-3.05	0.00228	0.0129
Olfr30	olfactory receptor 30	577	82	12.1	12.3	198	358	-3.49	1.15	-3.05	0.00229	0.013
Slc2a6	solute carrier family 2 (facilitated glucose transporter), member 6	15.4	0.321	0	0	0.857	9.08	-5.36	1.76	-3.05	0.00229	0.013
Scamp4	secretory carrier membrane protein 4	1840	1400	1580	1300	1570	1690	-0.389	0.128	-3.05	0.00229	0.013
Eml2	echinoderm microtubule associated protein like 2	24200	17500	1380	17800	17100	18300	-0.467	0.153	-3.05	0.00231	0.0131
Olfr681	olfactory receptor 681	322	69.3	1.5	52.8	96.9	204	-2.24	0.735	-3.05	0.00231	0.0131
Olfr860	olfactory receptor 860	71.3	9.44	0.954	0	25.2	43.9	-2.99	0.982	-3.05	0.00232	0.0131
Klk1b22	kallikrein 1-related peptidase b22	11.2	0	21.1	0	0	10.7	-5.91	1.94	-3.05	0.00232	0.0132
Sdhd	succinate dehydrogenase complex, subunit D, integral membrane protein	2310	1580	813	1560	1610	1860	-0.554	0.182	-3.04	0.00238	0.0134
Naxd	NAD(P)HX dehydratase	1540	1120	771	1100	1150	1300	-0.46	0.152	-3.04	0.00239	0.0135
Scn3b	sodium channel, voltage-gated, type III, beta	11900	5620	281	5520	5790	8260	-1.08	0.357	-3.04	0.0024	0.0136
Olfr750	olfactory receptor 750	175	25	0	40	0	108	-2.8	0.923	-3.03	0.00243	0.0137
Olfr153	olfactory receptor 153	15.5	1.38	0	2.2	0	9.33	-3.47	1.15	-3.03	0.00244	0.0137
Sun1	Sad1 and UNC84 domain containing 1	11800	10000	3340	10400	9370	9770	-0.238	0.0785	-3.03	0.00247	0.0139
Olfr1299	olfactory receptor 1299	223	23.2	3	0	62	136	-3.26	1.08	-3.03	0.00247	0.0139
Serpinb6c	serine (or cysteine) peptidase inhibitor, clade B, member 6c	6.56	0	0	0	0	3.83	-5.12	1.69	-3.03	0.00247	0.0139
Olfr140	olfactory receptor 140	809	249	51.2	65.6	555	525	-2.26	0.748	-3.03	0.00248	0.0139
Sult4a1	sulfotransferase family 4A, member 1	7250	5180	396	4870	5690	5460	-0.487	0.161	-3.02	0.00253	0.0142
Nedd9	neural precursor cell expressed, developmentally down-regulated gene 9	816	503	1080	529	461	797	-0.696	0.231	-3.02	0.00254	0.0142
Rabac1	Rab acceptor 1 (prenylated)	4420	3010	2540	2520	3820	3740	-0.556	0.184	-3.02	0.00257	0.0144
Tmc5	transmembrane channel-like gene family 5	3430	2320	440	2470	2080	2600	-0.563	0.187	-3.01	0.00257	0.0144
Arxes2	adipocyte-related X-chromosome expressed sequence 2	2190	812	154	805	823	1490	-1.43	0.475	-3.01	0.00258	0.0144
Wdr6	WD repeat domain 6	7130	5240	3730	4520	6430	6050	-0.445	0.148	-3.01	0.00258	0.0144
Olfr356	olfactory receptor 356	8.13	0	0	0	0	4.74	-5.44	1.81	-3.01	0.00259	0.0145
Tpd52l2	tumor protein D52-like 2	7740	6080	1280	6200	5890	6120	-0.347	0.115	-3.01	0.00259	0.0145
Ndufs7	NADH:ubiquinone oxidoreductase core subunit S7	2140	1600	846	1350	2010	1770	-0.426	0.141	-3.01	0.0026	0.0145
Calm3	calmodulin 3	32000	23800	5540	22600	25900	25000	-0.425	0.141	-3.01	0.00263	0.0147
Rtkn	rhotekin	1730	914	399	904	932	1290	-0.923	0.307	-3.01	0.00265	0.0148
Chchd2	coiled-coil-helix-coiled-coil-helix domain containing 2	6350	4510	2880	4050	5280	5270	-0.494	0.164	-3	0.00269	0.015
Dnajc8	DnaJ heat shock protein family (Hsp40) member C8	2420	1780	1560	1860	1650	2110	-0.444	0.148	-3	0.00271	0.0151
Olfr273	olfactory receptor 273	1010	290	0	45.7	698	653	-1.8	0.6	-3	0.00273	0.0152
Olfr816	olfactory receptor 816	93.5	14.5	0	15.6	12.6	57.8	-2.68	0.895	-2.99	0.00275	0.0153
Trdmt1	tRNA aspartic acid methyltransferase 1	147	44.1	136	24.1	77.6	122	-1.77	0.59	-2.99	0.00275	0.0153
Eaf1	ELL associated factor 1	10600	7260	2180	8310	5520	8210	-0.543	0.181	-2.99	0.00275	0.0153
Olfr1239	olfactory receptor 1239	221	30.1	21.8	7.98	67	140	-2.9	0.969	-2.99	0.00276	0.0153
Tspyl4	TSPY-like 4	11800	8570	1020	8310	9000	9000	-0.464	0.155	-2.99	0.00276	0.0153
Olfr57	olfactory receptor 57	90.1	14.5	0	0	38.7	55.8	-2.66	0.888	-2.99	0.00276	0.0153
I830077J02Rik	RIKEN cDNA I830077J02 gene	12.6	0.241	0.419	0	0.643	7.46	-4.98	1.67	-2.99	0.00282	0.0156
Abcf2	ATP-binding cassette, sub-family F (GCN20), member 2	2110	1610	1090	1660	1520	1800	-0.393	0.132	-2.99	0.00282	0.0156
Mb21d2	Mab-21 domain containing 2	4720	3700	2190	3810	3530	4000	-0.35	0.118	-2.98	0.00289	0.016
Dnajc6	DnaJ heat shock protein family (Hsp40) member C6	2640	1820	1170	1880	1710	2170	-0.54	0.181	-2.98	0.00292	0.0161
Ino80b	INO80 complex subunit B	864	586	593	605	556	749	-0.559	0.188	-2.98	0.00293	0.0161
Eif3c	eukaryotic translation initiation factor 3, subunit C	7770	6110	6350	6060	6190	7130	-0.348	0.117	-2.98	0.00293	0.0161
Arhgef19	Rho guanine nucleotide exchange factor (GEF) 19	1410	888	967	1040	638	1210	-0.672	0.226	-2.97	0.00294	0.0161
Calr	calreticulin	17400	13100	18100	12200	14500	16600	-0.406	0.137	-2.97	0.00294	0.0162
Mtln	mitoregulin	214	111	228	122	91.7	194	-0.948	0.319	-2.97	0.00295	0.0162
Fam131b	family with sequence similarity 131, member B	845	372	34.5	332	438	582	-1.18	0.398	-2.97	0.00295	0.0162
S100a8	S100 calcium binding protein A8 (calgranulin A)	5.53	0	131	0	0	28.7	-4.88	1.64	-2.97	0.00296	0.0162
Tspan31	tetraspanin 31	3900	2710	1150	2460	3140	3100	-0.523	0.176	-2.97	0.00297	0.0163
Olfr275	olfactory receptor 275	46.1	7.48	0	2.4	15.9	28.5	-2.67	0.899	-2.97	0.003	0.0164
Arhgef28	Rho guanine nucleotide exchange factor (GEF) 28	6800	5080	4890	5390	4570	6040	-0.42	0.142	-2.97	0.003	0.0164
Dpp9	dipeptidylpeptidase 9	1650	1260	943	1220	1330	1420	-0.384	0.13	-2.97	0.00301	0.0164
Olfr181	olfactory receptor 181	151	15.4	65.4	7.31	28.8	104	-3.31	1.12	-2.96	0.00304	0.0166
Gabra3	gamma-aminobutyric acid (GABA) A receptor, subunit alpha 3	9.03	28.8	0	46	0	5.27	-5.53	1.87	-2.96	0.00304	0.0166
Gm9892	predicted gene 9892	6.42	0.593	37	0.948	0	4.05	-3.34	1.13	-2.96	0.00308	0.0168
Togaram2	TOG array regulator of axonemal microtubules 2	13100	8380	1420	9430	6610	9770	-0.641	0.217	-2.96	0.00309	0.0168
Olfr1372-ps1	olfactory receptor 1372, pseudogene 1	3330	619	445	940	84	2170	-2.43	0.821	-2.96	0.0031	0.0169
Gm6030	predicted gene 6030	8.24	0.439	2.65	0.515	0.312	5.42	-4.32	1.46	-2.96	0.00311	0.017
Ctsb	cathepsin B	22300	16300	4100	15300	17900	17400	-0.455	0.154	-2.96	0.00312	0.017
Wbp1	WW domain binding protein 1	4550	3480	1290	3820	2920	3680	-0.386	0.131	-2.96	0.00312	0.017
Kntc1	kinetochore associated 1	49.6	7.45	5.36	11.9	0	31.6	-2.77	0.937	-2.95	0.00314	0.0171
Tbcb	tubulin folding cofactor B	1930	1290	1100	1250	1360	1630	-0.588	0.199	-2.95	0.00317	0.0172
Olfr1362	olfactory receptor 1362	254	36.6	5.2	0	97.7	157	-2.79	0.945	-2.95	0.00317	0.0172
Pdia3	protein disulfide isomerase associated 3	8930	6930	9650	6630	7420	8630	-0.366	0.124	-2.95	0.00317	0.0172
Prepl	prolyl endopeptidase-like	2050	1620	1170	1620	1630	1780	-0.335	0.114	-2.95	0.00319	0.0173
Mpc1	mitochondrial pyruvate carrier 1	2460	1820	1150	1640	2120	2060	-0.434	0.147	-2.95	0.0032	0.0173
Zim1	zinc finger, imprinted 1	7.35	0	0	0	0	4.29	-5.29	1.8	-2.94	0.00324	0.0175
Eif3l	eukaryotic translation initiation factor 3, subunit L	4110	3030	2440	3090	2940	3550	-0.442	0.15	-2.94	0.00324	0.0175
Pecam1	platelet/endothelial cell adhesion molecule 1	236	49.4	64.1	79	0	161	-2.26	0.768	-2.94	0.00324	0.0175
Mtarc1	mitochondrial amidoxime reducing component 1	7.15	0	0	0	0	4.17	-5.25	1.79	-2.94	0.00328	0.0177
Grcc10	gene rich cluster, C10 gene	4600	2980	2910	2580	3630	3910	-0.631	0.215	-2.94	0.0033	0.0178
Rmnd5b	required for meiotic nuclear division 5 homolog B	1580	1120	840	1150	1060	1330	-0.496	0.169	-2.94	0.0033	0.0178
Col11a2	collagen, type XI, alpha 2	31.1	2.84	217	4.55	0	60.8	-3.4	1.16	-2.94	0.0033	0.0178
Atp2a2	ATPase, Ca++ transporting, cardiac muscle, slow twitch 2	14800	12100	6730	12700	11200	12600	-0.289	0.0983	-2.94	0.00332	0.0179
Mrps14	mitochondrial ribosomal protein S14	551	245	592	230	270	491	-1.17	0.398	-2.94	0.00332	0.0179
Rtf2	replication termination factor 2	3070	2420	1760	2260	2700	2670	-0.341	0.116	-2.94	0.00332	0.0179
Sgca	sarcoglycan, alpha (dystrophin-associated glycoprotein)	169	29.4	88.4	39.2	13.1	122	-2.52	0.859	-2.94	0.00332	0.0179
Ppp2r5b	protein phosphatase 2, regulatory subunit B', beta	6740	3770	1040	3850	3630	4970	-0.839	0.286	-2.93	0.00338	0.0182
Akirin1	akirin 1	3240	2280	2890	2340	2180	2960	-0.507	0.173	-2.93	0.00344	0.0185
Fstl5	follistatin-like 5	83700	60200	3480	59600	61300	62900	-0.475	0.162	-2.93	0.00344	0.0185
Efcab10	EF-hand calcium binding domain 10	1150	508	28.2	515	496	790	-1.18	0.404	-2.92	0.00346	0.0186
Stip1	stress-induced phosphoprotein 1	5090	4140	3270	4040	4310	4530	-0.3	0.103	-2.92	0.00348	0.0187
Olfr332	olfactory receptor 332	2070	333	2.17	132	668	1320	-2.63	0.902	-2.92	0.00351	0.0188
Olfr297	olfactory receptor 297	262	54.2	1.87	40.5	77	165	-2.27	0.778	-2.92	0.00351	0.0188
Tmem132a	transmembrane protein 132A	2570	1820	7460	2070	1420	3350	-0.492	0.169	-2.92	0.00355	0.019
Mup5	major urinary protein 5	57.4	0	13.7	0	0	12.1	-6.43	2.21	-2.91	0.00357	0.0191
Ino80c	INO80 complex subunit C	398	247	538	274	203	392	-0.693	0.238	-2.91	0.00358	0.0191
Olfr1122	olfactory receptor 1122	182	34.7	2.34	11.3	73.7	114	-2.43	0.834	-2.91	0.0036	0.0192
Olfr1330	olfactory receptor 1330	441	123	0	175	37	284	-1.85	0.637	-2.91	0.0036	0.0192
Mycbp	MYC binding protein	3520	2500	349	2580	2370	2680	-0.491	0.169	-2.91	0.00361	0.0193
Park7	Parkinson disease (autosomal recessive, early onset) 7	3150	2340	1780	2400	2240	2700	-0.433	0.149	-2.91	0.00361	0.0193
Raver1	ribonucleoprotein, PTB-binding 1	3220	2680	2660	2870	2370	2990	-0.263	0.0904	-2.91	0.00362	0.0193
Tafa4	TAFA chemokine like family member 4	74.3	13.2	24.4	9.32	19.6	51	-2.49	0.856	-2.91	0.00364	0.0194
Selenok	selenoprotein K	3360	2500	2170	2370	2720	2940	-0.428	0.147	-2.91	0.00366	0.0195
Fam174a	family with sequence similarity 174, member A	1400	895	686	966	778	1150	-0.647	0.223	-2.91	0.00367	0.0195
Dio2	deiodinase, iodothyronine, type II	1300	540	74.1	694	282	890	-1.27	0.436	-2.9	0.00368	0.0196
Grb7	growth factor receptor bound protein 7	548	356	1050	344	376	603	-0.62	0.214	-2.9	0.00373	0.0198
Olfr959	olfactory receptor 959	208	25.5	10	40.8	0	129	-3.02	1.04	-2.9	0.00374	0.0199
Ifi44	interferon-induced protein 44	11.6	1.45	2.46	2.32	0	7.26	-5.65	1.95	-2.9	0.00375	0.0199
Ap2a2	adaptor-related protein complex 2, alpha 2 subunit	3800	3110	2390	3130	3080	3370	-0.287	0.0991	-2.9	0.00375	0.0199
Banf1	BAF nuclear assembly factor 1	902	647	671	598	729	801	-0.479	0.165	-2.9	0.00377	0.02
Gm8756	predicted gene 8756	7.17	1.15	2.2	0.369	2.44	4.87	-2.66	0.917	-2.9	0.00377	0.02
Rbx1	ring-box 1	1790	1270	906	1380	1070	1500	-0.497	0.172	-2.9	0.00378	0.02
Atf6b	activating transcription factor 6 beta	4790	3510	3020	3330	3810	4160	-0.45	0.155	-2.9	0.00379	0.0201
Tmem17	transmembrane protein 17	593	289	76.3	249	355	425	-1.04	0.359	-2.89	0.00379	0.0201
U2af2	U2 small nuclear ribonucleoprotein auxiliary factor (U2AF) 2	7140	5860	4810	5970	5670	6400	-0.284	0.0982	-2.89	0.0038	0.0201
Plekhb1	pleckstrin homology domain containing, family B (evectins) member 1	111000	83900	4430	82000	87200	84400	-0.407	0.141	-2.89	0.00385	0.0204
Olfr1537	olfactory receptor 1537	199	27.3	6.89	8.04	59.3	124	-2.87	0.995	-2.89	0.00389	0.0205
Mrps23	mitochondrial ribosomal protein S23	1020	470	561	491	434	811	-1.12	0.39	-2.88	0.00396	0.0209
Gm19716	predicted gene, 19716	7.13	0.12	0	0.192	0	4.19	-4.89	1.7	-2.88	0.00396	0.0209
Axdnd1	axonemal dynein light chain domain containing 1	15.3	1.92	3.31	3.08	0	9.39	-5.14	1.78	-2.88	0.00398	0.021
Gars	glycyl-tRNA synthetase	2720	2040	1420	2060	2000	2320	-0.417	0.145	-2.88	0.004	0.0211
Atox1	antioxidant 1 copper chaperone	4470	3050	890	2830	3410	3460	-0.554	0.192	-2.88	0.00401	0.0211
Rasgrp3	RAS, guanyl releasing protein 3	11.7	5.89	21	0	15.7	7.3	-4.66	1.62	-2.88	0.00402	0.0211
Ccdc66	coiled-coil domain containing 66	1300	748	319	791	677	987	-0.798	0.278	-2.87	0.00408	0.0215
Olfr223	olfactory receptor 223	6.97	0	0	0	0	4.07	-5.22	1.82	-2.87	0.00409	0.0215
Obp2a	odorant binding protein 2A	29.5	0	2.03	0	0	9.05	-6.37	2.22	-2.87	0.00409	0.0215
Gm6169	predicted gene 6169	12.7	0	0.901	0	0	7.56	-6.08	2.12	-2.87	0.0041	0.0215
Slc39a3	solute carrier family 39 (zinc transporter), member 3	4860	3630	785	3700	3520	3790	-0.419	0.146	-2.87	0.00413	0.0216
Abhd16a	abhydrolase domain containing 16A	14300	11200	4930	12000	9730	11800	-0.354	0.123	-2.87	0.00415	0.0217
Wdr54	WD repeat domain 54	4960	2350	126	2270	2470	3440	-1.08	0.376	-2.87	0.00415	0.0217
Lta4h	leukotriene A4 hydrolase	1080	699	738	824	492	928	-0.635	0.222	-2.87	0.00416	0.0218
Ccdc141	coiled-coil domain containing 141	95.2	13.2	12.1	9.94	18.7	60.8	-2.84	0.992	-2.86	0.00418	0.0219
Snap47	synaptosomal-associated protein, 47	2150	1630	599	1710	1510	1730	-0.395	0.138	-2.86	0.00419	0.0219
Rrad	Ras-related associated with diabetes	5.86	0	19.1	0	0	7.13	-4.95	1.73	-2.86	0.0042	0.022
Ssb	Sjogren syndrome antigen B	3330	2730	2360	2570	3000	3010	-0.29	0.101	-2.86	0.0042	0.022
Mss51	MSS51 mitochondrial translational activator	15.4	1.2	18.2	1.81	0.187	12.8	-3.66	1.28	-2.86	0.00421	0.022
Olfr1406	olfactory receptor 1406	232	34	10.5	54.5	0	145	-2.77	0.969	-2.86	0.00422	0.022
Dchs1	dachsous cadherin related 1	9.28	0	19	0	0	9.11	-5.6	1.96	-2.86	0.00422	0.022
Olfr74	olfactory receptor 74	7.04	0	0	0	0	4.1	-5.23	1.83	-2.86	0.00424	0.0221
Rsph1	radial spoke head 1 homolog (Chlamydomonas)	3600	2750	474	2790	2670	2800	-0.389	0.136	-2.86	0.00425	0.0222
Afg1l	AFG1 like ATPase	456	328	261	344	302	389	-0.474	0.166	-2.86	0.00426	0.0222
Ndufa5	NADH:ubiquinone oxidoreductase subunit A5	1670	1120	560	1090	1160	1330	-0.579	0.202	-2.86	0.00426	0.0222
Adap2	ArfGAP with dual PH domains 2	31.9	3.55	0	0	9.47	6.1	-4.6	1.61	-2.86	0.00428	0.0223
Zfp940	zinc finger protein 940	201	72.7	56.9	77.7	64.4	144	-1.47	0.514	-2.86	0.00429	0.0223
Dnah17	dynein, axonemal, heavy chain 17	29.7	2	0	3.2	0	17.8	-3.86	1.35	-2.86	0.0043	0.0223
Endou	endonuclease, polyU-specific	6.76	0	0	0	0	3.94	-5.17	1.81	-2.85	0.00432	0.0224
Cox5b-ps	cytochrome c oxidase subunit 5B, pseudogene	4.99	0.72	0.47	0.778	0.623	3.16	-2.74	0.96	-2.85	0.00434	0.0225
Farsa	phenylalanyl-tRNA synthetase, alpha subunit	1160	831	935	890	733	1040	-0.478	0.167	-2.85	0.00434	0.0225
Sgta	small glutamine-rich tetratricopeptide repeat (TPR)-containing, alpha	4080	3280	2350	3460	2970	3570	-0.315	0.11	-2.85	0.00434	0.0225
Phactr1	phosphatase and actin regulator 1	3070	1570	254	1950	945	2190	-0.964	0.338	-2.85	0.00438	0.0227
Ubr7	ubiquitin protein ligase E3 component n-recognin 7 (putative)	1450	1060	842	1080	1020	1240	-0.448	0.157	-2.85	0.00439	0.0227
C1qtnf5	C1q and tumor necrosis factor related protein 5	7.29	0	5.46	0	0	5.31	-5.28	1.85	-2.85	0.00439	0.0227
Olfr801	olfactory receptor 801	766	91.9	26.1	8.3	231	472	-3.06	1.07	-2.85	0.00439	0.0227
Gm11223	predicted gene 11223	4.7	0.239	23.3	0.382	0	7.31	-3.91	1.37	-2.85	0.00441	0.0228
Nomo1	nodal modulator 1	3750	3000	2780	2920	3140	3390	-0.321	0.113	-2.85	0.00444	0.0229
Fkbp1a	FK506 binding protein 1a	2730	1930	2210	1890	2000	2450	-0.502	0.177	-2.84	0.00445	0.023
Nptx1	neuronal pentraxin 1	6.83	0	38.2	0	0	11.4	-5.19	1.83	-2.84	0.00451	0.0232
Mfsd6l	major facilitator superfamily domain containing 6-like	296	182	380	166	209	287	-0.699	0.246	-2.84	0.00451	0.0233
Clptm1	cleft lip and palate associated transmembrane protein 1	10500	7770	4300	7250	8620	8720	-0.441	0.156	-2.84	0.00458	0.0236
Hmgb1-ps7	high-mobility group high mobility group box 1, pseudogene 7	3.27	0.238	5.42	0.199	0.305	3.01	-3.39	1.2	-2.84	0.00458	0.0236
Ypel3	yippee like 3	7790	6530	2440	6370	6790	6470	-0.255	0.0898	-2.83	0.00459	0.0236
Ppp1ca	protein phosphatase 1 catalytic subunit alpha	5580	4290	4080	4000	4770	5000	-0.381	0.134	-2.83	0.0046	0.0236
Col4a1	collagen, type IV, alpha 1	29.9	1.01	2.56	0	2.7	9.95	-5.65	2	-2.83	0.00464	0.0238
Smc1b	structural maintenance of chromosomes 1B	59.3	11.9	1.38	16.2	4.77	37.5	-2.3	0.813	-2.83	0.00468	0.024
Clip4	CAP-GLY domain containing linker protein family, member 4	3720	1780	114	2110	1240	2590	-1.06	0.376	-2.83	0.0047	0.0241
Trem2	triggering receptor expressed on myeloid cells 2	42.9	45.2	0	7.8	108	26.7	-2.55	0.902	-2.83	0.00471	0.0241
Tsga10ip	testis specific 10 interacting protein	32.3	3.26	1.84	0	8.7	20	-3.22	1.14	-2.83	0.00472	0.0242
Aspg	asparaginase	92.7	13.3	0	21.3	0	57.1	-2.8	0.99	-2.82	0.00474	0.0243
Dynlrb1	dynein light chain roadblock-type 1	4080	3020	1480	2840	3310	3340	-0.436	0.154	-2.82	0.00474	0.0243
Gm11620	predicted gene 11620	7.17	0	2.16	0	0	4.6	-5.26	1.86	-2.82	0.00475	0.0243
Slc43a2	solute carrier family 43, member 2	5970	4060	1770	4270	3730	4730	-0.555	0.197	-2.82	0.00476	0.0243
Sestd1	SEC14 and spectrin domains 1	1200	572	103	683	389	845	-1.06	0.376	-2.82	0.00479	0.0245
Vps28	vacuolar protein sorting 28	2450	1900	1120	1760	2140	2070	-0.367	0.13	-2.82	0.00483	0.0247
Fhad1	forkhead-associated (FHA) phosphopeptide binding domain 1	4270	2550	665	2850	2040	3180	-0.744	0.264	-2.82	0.00484	0.0247
Jph4	junctophilin 4	85.9	17.8	3.24	28.4	0	54.7	-2.27	0.806	-2.82	0.00484	0.0247
Atp5e	ATP synthase, H+ transporting, mitochondrial F1 complex, epsilon subunit	2030	1430	650	1290	1660	1630	-0.511	0.182	-2.81	0.00492	0.025
Gm12403	predicted gene 12403	4.37	0.295	19.6	0.359	0.188	2.65	-3.5	1.24	-2.81	0.00492	0.025
Cfap221	cilia and flagella associated protein 221	15.9	11.8	170	18.9	0	11	-2.98	1.06	-2.81	0.00494	0.0251
Ccno	cyclin O	420	199	709	189	215	427	-1.08	0.384	-2.81	0.00495	0.0252
Klhdc3	kelch domain containing 3	1930	1430	822	1500	1320	1600	-0.43	0.153	-2.81	0.00495	0.0252
Tmem132c	transmembrane protein 132C	8.29	0	4.87	0	0	5.78	-5.44	1.93	-2.81	0.00495	0.0252
H2-DMb2	histocompatibility 2, class II, locus Mb2	1260	535	111	511	575	886	-1.23	0.44	-2.81	0.00498	0.0253
Gpr158	G protein-coupled receptor 158	2540	1020	63.9	1120	867	1720	-1.31	0.468	-2.81	0.00499	0.0254
Olfr1124	olfactory receptor 1124	304	56.2	9.27	89.9	0	191	-2.44	0.869	-2.81	0.005	0.0254
Hnrnpc	heterogeneous nuclear ribonucleoprotein C	5750	4520	6460	4270	4940	5610	-0.346	0.123	-2.81	0.005	0.0254
Olfr1131	olfactory receptor 1131	6.29	0	0	0	0	3.67	-5.07	1.81	-2.8	0.00507	0.0257
Trim43a	tripartite motif-containing 43A	10.3	0	0	0	0	6	-5.76	2.05	-2.8	0.00507	0.0257
Olfr1305	olfactory receptor 1305	158	28.6	36	29.5	27.1	101	-2.46	0.878	-2.8	0.00513	0.026
Olfr1175	olfactory receptor 1175	47	8.22	0	13.2	0	29.3	-2.5	0.895	-2.8	0.00515	0.0261
Gm14766	predicted gene 14766	6.14	0	0	0	0	3.58	-5.03	1.8	-2.79	0.00521	0.0263
Samhd1	SAM domain and HD domain, 1	1280	886	645	1020	666	1070	-0.527	0.189	-2.79	0.00521	0.0263
Cenpv	centromere protein V	907	575	591	564	593	772	-0.658	0.235	-2.79	0.00524	0.0264
Ankfn1	ankyrin-repeat and fibronectin type III domain containing 1	8.03	0.145	4.27	0.232	0	5.55	-5	1.79	-2.79	0.00527	0.0265
Camk2d	calcium/calmodulin-dependent protein kinase II, delta	13700	10600	6920	10200	11100	11700	-0.37	0.133	-2.79	0.00527	0.0265
Abr	active BCR-related gene	12300	9490	6130	10300	8130	10500	-0.37	0.133	-2.79	0.00528	0.0266
Begain	brain-enriched guanylate kinase-associated	7.23	0	8.07	0	0	5.79	-5.26	1.89	-2.79	0.00528	0.0266
Espnl	espin-like	6.6	0	0	0	0	3.85	-5.14	1.84	-2.79	0.00529	0.0266
Wbp2	WW domain binding protein 2	13200	10600	9790	10000	11700	11900	-0.307	0.11	-2.79	0.00532	0.0267
Olfr1030	olfactory receptor 1030	118	25.2	0	27.6	21.2	74.4	-2.23	0.8	-2.79	0.00533	0.0268
Rnf167	ring finger protein 167	4320	3320	2850	3510	2990	3810	-0.381	0.137	-2.78	0.00541	0.0271
Matn2	matrilin 2	864	384	55.4	425	315	600	-1.17	0.421	-2.78	0.00544	0.0273
P2rx7	purinergic receptor P2X, ligand-gated ion channel, 7	13.1	2.82	6.22	0	7.53	8.89	-4.95	1.78	-2.78	0.00546	0.0274
Skap1	src family associated phosphoprotein 1	106	18.6	0	17	21.4	66.3	-2.53	0.91	-2.78	0.00547	0.0274
Tmem216	transmembrane protein 216	392	180	243	201	146	316	-1.12	0.403	-2.78	0.00549	0.0275
Ubb	ubiquitin B	84700	64900	50800	59500	73800	73700	-0.386	0.139	-2.78	0.00549	0.0275
Mtcl1	microtubule crosslinking factor 1	7130	4620	5200	4800	4300	6200	-0.628	0.226	-2.78	0.0055	0.0275
Vdac1	voltage-dependent anion channel 1	7930	5930	3080	6460	5050	6540	-0.418	0.151	-2.78	0.00552	0.0276
Tmbim6	transmembrane BAX inhibitor motif containing 6	57900	45800	14400	42300	51600	46800	-0.337	0.122	-2.77	0.00557	0.0278
Bcl2a1b	B cell leukemia/lymphoma 2 related protein A1b	7.94	0	2.41	0	0	5.1	-5.41	1.95	-2.77	0.0056	0.0279
Lrrn4cl	LRRN4 C-terminal like	21.9	2.49	0.833	3.98	0	13.5	-3.12	1.13	-2.77	0.00561	0.028
Pmpcb	peptidase (mitochondrial processing) beta	2090	1490	1190	1310	1780	1780	-0.491	0.177	-2.77	0.00563	0.0281
Cd9	CD9 antigen	16000	11200	2420	10100	13100	12300	-0.514	0.186	-2.77	0.00566	0.0282
Olfr868	olfactory receptor 868	678	201	14.3	162	265	443	-1.76	0.635	-2.77	0.00567	0.0282
Olfr597	olfactory receptor 597	15.1	0	0	0	0	8.8	-6.33	2.29	-2.77	0.00567	0.0282
Tmem107	transmembrane protein 107	1980	1270	800	1200	1390	1590	-0.637	0.23	-2.76	0.0057	0.0284
D6Wsu163e	DNA segment, Chr 6, Wayne State University 163, expressed	967	732	926	831	568	907	-0.416	0.15	-2.76	0.00571	0.0284
Ptchd1	patched domain containing 1	617	308	6.1	397	158	430	-1.01	0.367	-2.76	0.00576	0.0286
Dyrk4	dual-specificity tyrosine-(Y)-phosphorylation regulated kinase 4	3530	1480	155	1580	1300	2420	-1.26	0.456	-2.76	0.00577	0.0286
Olfr1258	olfactory receptor 1258	246	42.8	3.93	0	114	154	-2.53	0.918	-2.76	0.00581	0.0288
Gm7803	predicted gene 7803	4.56	0.451	0.999	0.54	0.303	2.95	-3.15	1.14	-2.76	0.00581	0.0288
Tmtc2	transmembrane and tetratricopeptide repeat containing 2	2210	1120	560	1290	830	1650	-0.983	0.357	-2.76	0.00583	0.0289
Med7	mediator complex subunit 7	550	351	622	303	432	520	-0.646	0.234	-2.76	0.00585	0.029
Tsc22d1	TSC22 domain family, member 1	16100	12400	9020	11800	13500	13900	-0.374	0.136	-2.75	0.00587	0.0291
Tmem134	transmembrane protein 134	2530	1680	1290	1760	1540	2100	-0.595	0.216	-2.75	0.00588	0.0291
Olfr459	olfactory receptor 459	527	136	0.0739	70.8	244	338	-1.96	0.712	-2.75	0.00589	0.0291
Obscn	obscurin, cytoskeletal calmodulin and titin-interacting RhoGEF	10.3	0	19	0	0	9.72	-5.77	2.1	-2.75	0.00589	0.0291
Clec2l	C-type lectin domain family 2, member L	7.23	0	6.19	0	0	5.42	-5.26	1.91	-2.75	0.0059	0.0292
Atp5pb	ATP synthase peripheral stalk-membrane subunit b	5790	4430	2030	4220	4780	4750	-0.385	0.14	-2.75	0.00592	0.0293
Ppargc1a	peroxisome proliferative activated receptor, gamma, coactivator 1 alpha	1960	919	142	1100	625	1380	-1.09	0.397	-2.75	0.00593	0.0293
Sdcbp	syndecan binding protein	8630	6310	3540	6230	6450	7120	-0.451	0.164	-2.75	0.00593	0.0293
Olfr1232	olfactory receptor 1232	99.3	22.8	0.336	17.9	31	63.1	-2.12	0.769	-2.75	0.00594	0.0293
Olfr1438-ps1	olfactory receptor 1438, pseudogene 1	1130	219	22.6	90	435	726	-2.37	0.86	-2.75	0.00595	0.0294
Gm26602	predicted gene, 26602	4.96	0.107	2.1	0.171	0	3.32	-4.37	1.59	-2.75	0.006	0.0296
Olfr1278	olfactory receptor 1278	346	78.9	32.4	116	17.1	226	-2.14	0.778	-2.75	0.00601	0.0296
Spta1	spectrin alpha, erythrocytic 1	6.79	0	12.9	0	0	6.48	-5.18	1.88	-2.75	0.00602	0.0297
Olfr1223	olfactory receptor 1223	8.01	0	0	0	0	4.67	-5.42	1.98	-2.74	0.00613	0.0302
Gm50483	predicted gene, 50483	5.78	0	0	0	0	3.37	-4.95	1.81	-2.74	0.00617	0.0304
Tpgs1	tubulin polyglutamylase complex subunit 1	1710	1200	444	1140	1310	1350	-0.506	0.185	-2.74	0.00617	0.0304
Olfr433	olfactory receptor 433	50	7.95	0	12.7	0	30.9	-2.64	0.965	-2.74	0.00618	0.0304
Stard8	START domain containing 8	10	0	18.8	0	0	9.49	-5.71	2.08	-2.74	0.00619	0.0304
Inpp5j	inositol polyphosphate 5-phosphatase J	1730	1220	2340	1230	1200	1740	-0.51	0.186	-2.74	0.00619	0.0305
Oaz2	ornithine decarboxylase antizyme 2	6390	5080	2190	4860	5440	5280	-0.332	0.121	-2.74	0.00622	0.0306
Sh3gl1	SH3-domain GRB2-like 1	990	714	1180	869	455	966	-0.471	0.172	-2.74	0.00622	0.0306
Zfp64	zinc finger protein 64	2880	1890	403	1960	1760	2180	-0.611	0.224	-2.73	0.00633	0.031
BC029722	cDNA sequence BC029722	917	613	452	551	716	759	-0.58	0.213	-2.72	0.00646	0.0316
AB124611	cDNA sequence AB124611	6.51	0	15.4	0	0	6.8	-5.12	1.88	-2.72	0.00648	0.0317
Jam2	junction adhesion molecule 2	8.05	0	4.5	0	0	5.57	-5.42	1.99	-2.72	0.00648	0.0317
Yjefn3	YjeF N-terminal domain containing 3	102	18.9	17.2	18.6	19.5	67	-2.43	0.894	-2.72	0.00649	0.0317
Rnh1	ribonuclease/angiogenin inhibitor 1	5260	4040	5580	4540	3220	5050	-0.379	0.139	-2.72	0.00651	0.0318
Tshz2	teashirt zinc finger family member 2	30900	21300	2730	23800	17300	23300	-0.537	0.197	-2.72	0.00653	0.0319
Tmx2	thioredoxin-related transmembrane protein 2	2200	1660	666	1560	1830	1780	-0.407	0.15	-2.72	0.00655	0.032
Olfr11	olfactory receptor 11	231	61.5	0	73.9	40.8	149	-1.92	0.706	-2.72	0.00657	0.032
Gfy	golgi-associated olfactory signaling regulator	286000	213000	8760	209000	218000	216000	-0.426	0.157	-2.72	0.0066	0.0321
Wdr93	WD repeat domain 93	69.1	16.6	3.06	4.62	36.6	44.6	-2.04	0.752	-2.72	0.00663	0.0323
Gm11677	predicted gene 11677	4.97	0	22	0	0	7.17	-4.73	1.74	-2.71	0.00665	0.0323
Dnajb2	DnaJ heat shock protein family (Hsp40) member B2	3400	2480	1710	2790	1960	2870	-0.459	0.169	-2.71	0.0067	0.0326
Adgre5	adhesion G protein-coupled receptor E5	59.7	6.44	155	10.3	0	66.4	-3.24	1.2	-2.71	0.00672	0.0326
Lipo3	lipase, member O3	254	110	657	99.8	127	301	-1.21	0.446	-2.71	0.00677	0.0329
Olfr964-ps1	olfactory receptor 964, pseudogene 1	7.59	0	0	0	0	4.43	-5.34	1.98	-2.71	0.00682	0.0331
Olfr560	olfactory receptor 560	10.8	0	0	0	0	6.32	-5.86	2.16	-2.7	0.00684	0.0332
Olfr125	olfactory receptor 125	142	27.6	8.16	1.63	71	90.4	-2.36	0.872	-2.7	0.00687	0.0333
Olfr788	olfactory receptor 788	1250	237	54.2	38.5	567	794	-2.4	0.889	-2.7	0.00689	0.0334
Cfap20	cilia and flagella associated protein 20	4660	3360	1280	3660	2860	3720	-0.472	0.175	-2.7	0.00692	0.0335
Gm5619	predicted gene 5619	12.2	31.9	1.58	49.9	1.81	8.33	-1.61	0.597	-2.7	0.00692	0.0335
Spcs2	signal peptidase complex subunit 2 homolog (S. cerevisiae)	3280	2500	1560	2430	2630	2770	-0.387	0.144	-2.7	0.00699	0.0338
Gnb4	guanine nucleotide binding protein (G protein), beta 4	22.8	1.96	6.64	3.14	0	15	-3.47	1.29	-2.7	0.007	0.0338
Camk1	calcium/calmodulin-dependent protein kinase I	2630	1450	628	1360	1590	1980	-0.858	0.318	-2.7	0.007	0.0338
Dcdc5	doublecortin domain containing 5	1170	532	31.2	597	422	806	-1.14	0.422	-2.69	0.00706	0.034
Adam28	a disintegrin and metallopeptidase domain 28	2110	1270	543	1290	1250	1620	-0.728	0.27	-2.69	0.00706	0.034
Gid8	GID complex subunit 8	1190	956	1140	994	892	1130	-0.311	0.115	-2.69	0.00707	0.0341
Rundc1	RUN domain containing 1	1470	1060	1360	1130	958	1360	-0.469	0.174	-2.69	0.00709	0.0341
Ubl4a	ubiquitin-like 4A	2790	2230	1460	2340	2050	2410	-0.323	0.12	-2.69	0.00712	0.0343
1110059G10Rik	RIKEN cDNA 1110059G10 gene	303	166	469	203	104	305	-0.868	0.323	-2.69	0.00714	0.0343
Bcap31	B cell receptor associated protein 31	3940	2800	1270	2590	3140	3170	-0.496	0.184	-2.69	0.00717	0.0345
Mea1	male enhanced antigen 1	1320	1090	677	1060	1140	1140	-0.274	0.102	-2.69	0.0072	0.0346
Sco2	SCO2 cytochrome c oxidase assembly protein	875	521	147	558	458	655	-0.75	0.279	-2.69	0.00721	0.0346
Celf6	CUGBP, Elav-like family member 6	178	61.4	297	85.3	21.5	175	-1.53	0.57	-2.69	0.00723	0.0347
Nob1	NIN1/RPN12 binding protein 1 homolog	441	192	219	192	190	343	-1.21	0.449	-2.69	0.00723	0.0347
Pdrg1	p53 and DNA damage regulated 1	1780	1250	1500	1220	1300	1610	-0.51	0.19	-2.69	0.00724	0.0347
Ccar2	cell cycle activator and apoptosis regulator 2	2790	2230	1310	2420	1920	2380	-0.323	0.12	-2.69	0.00725	0.0347
Anxa5	annexin A5	6710	4970	3470	4540	5700	5690	-0.432	0.161	-2.68	0.00728	0.0348
Mrps24	mitochondrial ribosomal protein S24	616	450	461	391	547	549	-0.454	0.169	-2.68	0.0073	0.0349
Clasp2	CLIP associating protein 2	3470	2660	1120	2680	2610	2830	-0.384	0.143	-2.68	0.00731	0.0349
Hnrnph3	heterogeneous nuclear ribonucleoprotein H3	1380	940	1310	946	930	1270	-0.554	0.206	-2.68	0.00731	0.0349
Dleu7	deleted in lymphocytic leukemia, 7	103	35.5	0	46.5	17.2	68.2	-1.54	0.573	-2.68	0.00732	0.035
Aldh1a2	aldehyde dehydrogenase family 1, subfamily A2	5.99	0	33	0	0	9.9	-5	1.87	-2.68	0.00735	0.0351
Olfr488	olfactory receptor 488	114	29	0	46.4	0	73.1	-1.98	0.741	-2.68	0.00745	0.0355
Map3k6	mitogen-activated protein kinase kinase kinase 6	21.2	3.02	0.51	4.84	0	13.1	-2.81	1.05	-2.68	0.00745	0.0355
Adgrl3	adhesion G protein-coupled receptor L3	5260	3920	3600	4040	3730	4640	-0.421	0.157	-2.68	0.00746	0.0356
Gm17999	predicted gene, 17999	9.32	0	2.5	0	0	5.92	-5.64	2.11	-2.68	0.00747	0.0356
Olfr96	olfactory receptor 96	232	39.9	14.1	53.1	17.9	147	-2.54	0.948	-2.68	0.00747	0.0356
H13	histocompatibility 13	2760	2080	1960	1900	2390	2460	-0.405	0.151	-2.67	0.00749	0.0356
Ppia	peptidylprolyl isomerase A	8560	6350	8650	5970	6990	8090	-0.431	0.161	-2.67	0.00749	0.0357
Olfr1185-ps1	olfactory receptor 1185, pseudogene 1	6.28	0	6.14	0	0	4.86	-5.07	1.9	-2.67	0.00751	0.0357
Dip2c	disco interacting protein 2 homolog C	2520	1980	902	2110	1760	2090	-0.348	0.13	-2.67	0.00751	0.0357
Srsf3-ps	serine and arginine rich splicing factor 3, pseudogene	5.04	4.36	5.5	6.62	0.603	4.09	-3.62	1.36	-2.67	0.00755	0.0359
Gm6123	predicted gene 6123	10.4	1.78	20.5	1.14	2.86	10.5	-2.54	0.952	-2.67	0.00758	0.036
Rnf212b	ring finger protein 212B	5.3	0	0	0	0	3.09	-4.83	1.81	-2.67	0.00759	0.036
Zfp853	zinc finger protein 853	6.65	0	13.5	0	0	6.51	-5.15	1.93	-2.66	0.0077	0.0365
Nlrp4f	NLR family, pyrin domain containing 4F	18.7	1.61	0	2.58	0	11.3	-3.42	1.29	-2.66	0.00783	0.0371
Emg1	EMG1 N1-specific pseudouridine methyltransferase	1060	821	1090	847	776	951	-0.369	0.139	-2.66	0.00785	0.0372
Rbm11	RNA binding motif protein 11	376	159	28.3	192	104	260	-1.24	0.467	-2.66	0.00787	0.0373
Cplx2	complexin 2	13300	7270	996	7740	6490	9540	-0.866	0.326	-2.66	0.00788	0.0373
Rpp25l	ribonuclease P/MRP 25 subunit-like	403	219	291	235	194	341	-0.878	0.33	-2.66	0.0079	0.0374
Gm3362	predicted pseudogene 3362	11.4	0.704	29.1	1.13	0	12.5	-3.96	1.49	-2.65	0.00801	0.0378
Olfr270	olfactory receptor 270	153	31.1	0	4.41	75.7	96.2	-2.3	0.867	-2.65	0.00805	0.038
Cope	coatomer protein complex, subunit epsilon	1720	1340	1880	1350	1340	1670	-0.358	0.135	-2.65	0.00808	0.0381
Fetub	fetuin beta	26600	18700	1850	18900	18500	20000	-0.504	0.19	-2.65	0.00812	0.0383
Gm27021	predicted gene, 27021	26	1.62	11.5	2.6	0	17.8	-3.99	1.51	-2.64	0.00817	0.0385
Inha	inhibin alpha	172	55.1	7.71	63.4	41.3	114	-1.64	0.62	-2.64	0.0082	0.0386
Psmc1	protease (prosome, macropain) 26S subunit, ATPase 1	4540	3500	1390	3670	3200	3700	-0.378	0.143	-2.64	0.00824	0.0387
Trappc6b	trafficking protein particle complex 6B	905	633	707	689	540	806	-0.513	0.194	-2.64	0.00823	0.0387
Stx7	syntaxin 7	2940	1960	1430	2010	1870	2430	-0.584	0.221	-2.64	0.00826	0.0388
Nucb1	nucleobindin 1	9180	7610	7140	7440	7900	8430	-0.271	0.103	-2.64	0.00829	0.0389
Imp3	IMP3, U3 small nucleolar ribonucleoprotein	1450	992	955	875	1190	1250	-0.553	0.21	-2.64	0.00831	0.0389
Cox6c	cytochrome c oxidase subunit 6C	2100	1610	1090	1420	1930	1800	-0.385	0.146	-2.64	0.00833	0.039
Ttll7	tubulin tyrosine ligase-like family, member 7	20400	16700	3580	17500	15500	16300	-0.288	0.109	-2.64	0.00834	0.039
Col10a1	collagen, type X, alpha 1	7.13	0	1.02	0	0	4.36	-5.25	1.99	-2.64	0.0084	0.0393
Uck1	uridine-cytidine kinase 1	1170	851	847	851	852	1040	-0.459	0.174	-2.64	0.00841	0.0393
Rbm3	RNA binding motif (RNP1, RRM) protein 3	6150	4980	3480	5270	4510	5370	-0.303	0.115	-2.63	0.00842	0.0394
Tlr8	toll-like receptor 8	7.64	0	2.57	0	0	4.96	-5.33	2.02	-2.63	0.00847	0.0396
Fbxw5	F-box and WD-40 domain protein 5	2160	1730	859	1730	1740	1810	-0.32	0.121	-2.63	0.00847	0.0396
Tns4	tensin 4	8.02	0	64.2	0	0	17.2	-5.37	2.04	-2.63	0.00848	0.0396
Gm49527	predicted gene, 49527	9.53	0	0	0	0	5.56	-5.67	2.15	-2.63	0.00848	0.0396
Dctn2	dynactin 2	5180	4330	3240	4570	3930	4610	-0.258	0.0981	-2.63	0.0085	0.0397
Idh3g	isocitrate dehydrogenase 3 (NAD+), gamma	2940	2220	1770	2390	1950	2550	-0.401	0.152	-2.63	0.00852	0.0397
Kcnd3	potassium voltage-gated channel, Shal-related family, member 3	28	23.2	11.2	4.96	53.7	17.5	-2.68	1.02	-2.63	0.00853	0.0397
Mup4	major urinary protein 4	31.7	5.01	16.2	8.02	0	12.7	-5.03	1.91	-2.63	0.00853	0.0397
Htra4	HtrA serine peptidase 4	25.5	4.49	0	7.18	0	15.9	-2.5	0.949	-2.63	0.00854	0.0398
Ptges3l	prostaglandin E synthase 3 like	5.57	12	18.5	19.2	0	3.3	-4.66	1.77	-2.63	0.00855	0.0398
Suclg1	succinate-CoA ligase, GDP-forming, alpha subunit	2640	2020	1040	1970	2090	2190	-0.388	0.148	-2.63	0.00856	0.0398
Calcoco2	calcium binding and coiled-coil domain 2	130	43	7.47	49.7	32	87.1	-1.6	0.608	-2.63	0.00864	0.0401
Swi5	SWI5 recombination repair homolog (yeast)	2470	1800	1650	1850	1730	2160	-0.45	0.171	-2.63	0.00864	0.0401
Rtn3	reticulon 3	14000	11500	4640	11300	12000	11600	-0.275	0.105	-2.63	0.00864	0.0401
Uqcrh	ubiquinol-cytochrome c reductase hinge protein	4630	3040	2390	2630	3720	3840	-0.607	0.231	-2.63	0.00866	0.0402
Olfr1110	olfactory receptor 1110	449	118	23	67.6	202	293	-1.93	0.734	-2.62	0.00867	0.0402
Stx1b	syntaxin 1B	472	278	1080	238	345	547	-0.765	0.291	-2.62	0.00867	0.0402
Tmed7	transmembrane p24 trafficking protein 7	2240	1660	2270	1710	1590	2120	-0.435	0.166	-2.62	0.00869	0.0403
Uqcrfs1	ubiquinol-cytochrome c reductase, Rieske iron-sulfur polypeptide 1	3160	2320	903	2010	2840	2530	-0.444	0.169	-2.62	0.00871	0.0404
Chmp2a	charged multivesicular body protein 2A	2980	2420	2300	2380	2480	2720	-0.301	0.115	-2.62	0.00871	0.0404
Chek1	checkpoint kinase 1	6.43	0	1.2	0	0	3.99	-5.1	1.95	-2.62	0.0088	0.0407
Trp53i13	transformation related protein 53 inducible protein 13	422	209	290	253	135	349	-1.01	0.386	-2.62	0.0088	0.0407
Kdelr2	KDEL (Lys-Asp-Glu-Leu) endoplasmic reticulum protein retention receptor 2	1000	760	1250	694	872	997	-0.397	0.152	-2.62	0.00884	0.0409
Gm13437	predicted gene 13437	4.96	0.125	0	0.2	0	2.92	-4.37	1.67	-2.62	0.00889	0.0411
Ndufb9	NADH:ubiquinone oxidoreductase subunit B9	2730	1820	1000	1570	2250	2190	-0.579	0.221	-2.61	0.00894	0.0413
Gm17655	predicted gene, 17655	6.51	0	13.7	0	0	6.47	-5.04	1.93	-2.61	0.00901	0.0415
Stmn3	stathmin-like 3	7440	3750	205	3470	4220	5210	-0.988	0.378	-2.61	0.00902	0.0416
Olfr56	olfactory receptor 56	230	54.4	0	12.5	124	146	-2.08	0.795	-2.61	0.00903	0.0416
U2af1	U2 small nuclear ribonucleoprotein auxiliary factor (U2AF) 1	983	698	1670	765	587	1050	-0.5	0.192	-2.61	0.00907	0.0418
Prdx3	peroxiredoxin 3	1680	1160	683	1040	1370	1370	-0.529	0.203	-2.61	0.00909	0.0418
Gm16274	predicted gene 16274	6.31	0	0	0	0	3.68	-5.08	1.95	-2.61	0.00914	0.042
Erg28	ergosterol biosynthesis 28	468	308	1020	348	240	538	-0.605	0.232	-2.61	0.00917	0.0421
Mrpl17	mitochondrial ribosomal protein L17	1300	962	629	803	1230	1100	-0.437	0.168	-2.61	0.00918	0.0422
Atp5mpl	ATP synthase membrane subunit 6.8PL	1490	1020	279	1070	938	1150	-0.55	0.211	-2.6	0.00919	0.0422
Ppp2r1a	protein phosphatase 2, regulatory subunit A, alpha	8040	6720	6880	6600	6930	7520	-0.257	0.0988	-2.6	0.00919	0.0422
Rnf103	ring finger protein 103	1510	1170	1400	1360	843	1410	-0.367	0.141	-2.6	0.00923	0.0424
S100a4	S100 calcium binding protein A4	6.69	0	0	0	0	3.9	-5.16	1.98	-2.6	0.00927	0.0425
Olfr729	olfactory receptor 729	318	61	15.8	72.6	41.7	202	-2.39	0.92	-2.6	0.00927	0.0425
Olfr1243	olfactory receptor 1243	137	48.7	0	55.9	36.7	90.8	-1.5	0.578	-2.6	0.00942	0.0431
Rab4b	RAB4B, member RAS oncogene family	2560	1950	1110	1920	2020	2150	-0.392	0.151	-2.59	0.00952	0.0435
Taar8b	trace amine-associated receptor 8B	6.59	0	0	0	0	3.84	-5.14	1.98	-2.59	0.00958	0.0437
Nsmce3	NSE3 homolog, SMC5-SMC6 complex component	624	489	815	461	535	631	-0.356	0.137	-2.59	0.0096	0.0438
Ficd	FIC domain containing	1170	869	377	946	740	950	-0.432	0.167	-2.59	0.0096	0.0438
Nsl1	NSL1, MIS12 kinetochore complex component	24.5	3.26	27.2	5.21	0	20.3	-2.85	1.1	-2.59	0.00972	0.0443
Srprb	signal recognition particle receptor, B subunit	3410	2280	1160	2180	2450	2720	-0.578	0.224	-2.59	0.00972	0.0443
Gm12258	predicted gene 12258	309	102	38.5	130	56	211	-1.6	0.619	-2.58	0.00979	0.0445
S100a6	S100 calcium binding protein A6 (calcyclin)	172	59.7	67.5	52.3	72.1	126	-1.53	0.592	-2.58	0.00979	0.0445
Gm12892	predicted gene 12892	4.94	1.05	0	0.694	1.65	3.12	-2.25	0.871	-2.58	0.0098	0.0445
Ocrl	OCRL, inositol polyphosphate-5-phosphatase	1830	1250	987	1380	1030	1540	-0.546	0.211	-2.58	0.00984	0.0447
Olfr1366	olfactory receptor 1366	128	21.1	15.4	33.8	0	82.6	-2.61	1.01	-2.58	0.0099	0.045
Fgd2	FYVE, RhoGEF and PH domain containing 2	465	292	581	267	333	449	-0.673	0.261	-2.58	0.00998	0.0453
Cabp4	calcium binding protein 4	1060	663	12.3	672	647	770	-0.682	0.265	-2.58	0.01	0.0454
Ppm1b	protein phosphatase 1B, magnesium dependent, beta isoform	2250	1760	1320	1890	1550	1960	-0.352	0.137	-2.57	0.0101	0.0458
Trappc5	trafficking protein particle complex 5	1790	1270	489	1150	1460	1420	-0.497	0.193	-2.57	0.0101	0.0458
Snrpd1	small nuclear ribonucleoprotein D1	557	388	443	360	434	497	-0.52	0.202	-2.57	0.0101	0.0458
Smu1	smu-1 suppressor of mec-8 and unc-52 homolog (C. elegans)	1920	1470	2180	1360	1650	1870	-0.384	0.149	-2.57	0.0101	0.0459
Rab11b	RAB11B, member RAS oncogene family	8070	6930	3770	6960	6880	6980	-0.219	0.0853	-2.57	0.0102	0.046
Olfr591	olfactory receptor 591	236	48.6	0	0	130	148	-2.28	0.889	-2.57	0.0102	0.046
Nbl1	NBL1, DAN family BMP antagonist	10.6	1.2	10	1.92	0	8.39	-3.06	1.19	-2.57	0.0102	0.046
Olfr71	olfactory receptor 71	1240	238	9.09	235	244	799	-2.38	0.928	-2.57	0.0102	0.0461
Ngdn	neuroguidin, EIF4E binding protein	821	566	504	486	700	703	-0.536	0.209	-2.57	0.0103	0.0464
Pkd2l2	polycystic kidney disease 2-like 2	3.36	0	65.2	0	0	14.6	-4.16	1.62	-2.57	0.0103	0.0464
Snx22	sorting nexin 22	1060	524	44.7	456	636	740	-1.01	0.394	-2.56	0.0104	0.0467
B3galt6	UDP-Gal:betaGal beta 1,3-galactosyltransferase, polypeptide 6	268	115	132	112	119	208	-1.22	0.477	-2.56	0.0104	0.0467
Cebpg	CCAAT/enhancer binding protein (C/EBP), gamma	6860	5430	1900	5460	5400	5580	-0.336	0.131	-2.56	0.0104	0.0467
Gm6210	predicted gene 6210	22.2	11.2	9.7	9.48	14.1	17.3	-0.984	0.384	-2.56	0.0104	0.0468
Mrpl58	mitochondrial ribosomal protein L58	1530	1090	590	1170	945	1250	-0.492	0.192	-2.56	0.0104	0.0468
Cops7a	COP9 signalosome subunit 7A	1930	1460	1640	1430	1500	1770	-0.41	0.16	-2.56	0.0104	0.047
Fam13c	family with sequence similarity 13, member C	1030	460	62.4	503	388	714	-1.16	0.454	-2.56	0.0105	0.047
Ssna1	SS nuclear autoantigen 1	625	434	602	442	421	578	-0.526	0.205	-2.56	0.0105	0.047
Dok3	docking protein 3	84.2	17.6	229	28.2	0	97.6	-2.25	0.88	-2.56	0.0105	0.0473
Egfl7	EGF-like domain 7	5.45	0	4.76	0	0	4.11	-4.86	1.9	-2.56	0.0106	0.0474
Dnajc10	DnaJ heat shock protein family (Hsp40) member C10	1080	774	873	691	912	970	-0.478	0.187	-2.56	0.0106	0.0474
Atp5h	ATP synthase, H+ transporting, mitochondrial F0 complex, subunit D	4750	3430	1610	3320	3610	3840	-0.47	0.184	-2.56	0.0106	0.0475
Rarres1	retinoic acid receptor responder (tazarotene induced) 1	5.95	0	25.7	0	0	3.47	-4.99	1.95	-2.56	0.0106	0.0476
Rpl41	ribosomal protein L41	9400	7300	8650	6880	8000	8790	-0.366	0.143	-2.56	0.0106	0.0476
Sucla2	succinate-Coenzyme A ligase, ADP-forming, beta subunit	2400	1930	1080	1780	2170	2040	-0.317	0.124	-2.55	0.0107	0.0478
Ctbp1	C-terminal binding protein 1	6280	5080	3500	5520	4360	5480	-0.305	0.12	-2.55	0.0107	0.048
Atp6v1b2	ATPase, H+ transporting, lysosomal V1 subunit B2	3700	2930	1790	2960	2890	3160	-0.335	0.131	-2.55	0.0108	0.0484
Col3a1	collagen, type III, alpha 1	9.23	0	3.8	0	0	6.11	-5.59	2.19	-2.55	0.0108	0.0484
Ypel4	yippee like 4	2800	1200	99.6	1430	814	1920	-1.22	0.48	-2.55	0.0108	0.0484
Ywhaq	tyrosine 3-monooxygenase/tryptophan 5-monooxygenase activation protein theta	7490	5830	5240	5760	5940	6680	-0.362	0.142	-2.55	0.0108	0.0484
Olfr701	olfactory receptor 701	259	62	0	32.2	112	165	-2.07	0.813	-2.55	0.0109	0.0486
Tcte3	t-complex-associated testis expressed 3	15.2	0	0	0	0	8.86	-6.34	2.49	-2.55	0.0109	0.0486
Foxj1	forkhead box J1	6160	4800	790	5020	4440	4820	-0.359	0.141	-2.55	0.0109	0.0487
Dnase1l2	deoxyribonuclease 1-like 2	51.2	5.66	20.6	9.05	0	35.1	-3.15	1.24	-2.55	0.0109	0.0487
Olfr453	olfactory receptor 453	176	30.7	5.33	1.57	79.2	110	-2.52	0.989	-2.54	0.0109	0.0488
Mapre2	microtubule-associated protein, RP/EB family, member 2	6160	5110	1670	4760	5690	5050	-0.269	0.106	-2.54	0.0111	0.0493
Ighm	immunoglobulin heavy constant mu	29.2	4.69	3.03	0.626	11.5	18.7	-2.59	1.02	-2.54	0.0111	0.0495
Tmem59	transmembrane protein 59	9390	7450	7330	6710	8680	8560	-0.335	0.132	-2.54	0.0112	0.0498

## Sheet: sig_up
Name	DESC	OSN_GFP-_avg	OSN_GFP+_avg	MVC_avg	male_avg	fem_avg	baseMean	log2FoldChange	lfcSE	stat	pvalue	padj	Ratio
Adgrg6	adhesion G protein-coupled receptor G6	21.1	8210	109000	7220	9870	22900	8.6	0.314	27.4	4.39e-165	7.45e-161
eGFP	eGFP	92.3	3900	6930	3830	4020	2270	5.4	0.209	25.9	9.62e-148	8.17e-144	42.2535
Trpm5	transient receptor potential cation channel, subfamily M, member 5	87.5	9200	127000	7420	12200	26900	6.72	0.313	21.5	2.06e-102	4.99e-99	105.143
Avil	advillin	20.4	3560	46000	2820	4800	9750	7.45	0.371	20.1	1.57e-89	2.96e-86
Gm5662	predicted gene 5662	0	40.7	485	20.8	74	103	23.3	1.37	17.1	3.24e-65	5.5e-62
Espn	espin	47	1240	15900	1050	1570	3390	4.73	0.288	16.4	1.33e-60	1.88e-57
Plk2	polo like kinase 2	55.2	3140	37600	2630	3990	8040	5.85	0.366	15.9	2.87e-57	3.74e-54
Atp2a3	ATPase, Ca++ transporting, ubiquitous	101	7570	96300	6110	10000	20500	6.24	0.393	15.9	5.74e-57	6.96e-54
Cd24a	CD24a antigen	92.1	2400	29200	1840	3340	6270	4.71	0.303	15.6	9.67e-55	1.09e-51
Egr3	early growth response 3	20.9	4870	60100	3780	6680	12800	7.92	0.514	15.4	1.56e-53	1.65e-50
St6gal2	beta galactoside alpha 2,6 sialyltransferase 2	0	25.3	469	40.5	0	96.9	22.6	1.51	15	1.51e-50	1.35e-47
Krt8	keratin 8	421	6150	51600	5350	7470	11600	3.87	0.262	14.8	1.76e-49	1.49e-46
Krt18	keratin 18	612	6690	40700	5300	9010	9770	3.45	0.236	14.6	1.75e-48	1.35e-45
Atp1a2	ATPase, Na+/K+ transporting, alpha 2 polypeptide	21.7	1250	14200	1030	1620	3060	5.85	0.409	14.3	2.77e-46	1.81e-43
Anxa4	annexin A4	41.2	1630	18400	1240	2260	3960	5.31	0.372	14.3	3.09e-46	1.94e-43
Ano7	anoctamin 7	0.551	434	5410	370	541	1150	9.75	0.685	14.2	4.97e-46	3.02e-43
Il13ra1	interleukin 13 receptor, alpha 1	62.7	1150	12500	877	1600	2720	4.2	0.296	14.2	1.09e-45	6.17e-43
Btg2	BTG anti-proliferation factor 2	478	5220	40200	4180	6950	9250	3.45	0.244	14.1	1.95e-45	1.07e-42
Sdc4	syndecan 4	176	4940	54000	4000	6500	11700	4.81	0.347	13.9	8.32e-44	4.42e-41
Cldn7	claudin 7	103	1200	10800	1080	1390	2420	3.55	0.256	13.9	1.19e-43	6.1e-41
Plcg2	phospholipase C, gamma 2	27.8	1260	15400	1060	1610	3300	5.51	0.406	13.6	5.32e-42	2.51e-39
Egr2	early growth response 2	32.9	3300	30700	2570	4520	6720	6.69	0.494	13.5	1.18e-41	5.28e-39
Zfp36	zinc finger protein 36	496	5520	31600	5250	5970	7660	3.48	0.257	13.5	1.23e-41	5.36e-39
Klf4	Kruppel-like factor 4 (gut)	180	3490	32700	3080	4170	7240	4.28	0.317	13.5	1.79e-41	7.61e-39
Ptgs1	prostaglandin-endoperoxide synthase 1	28.2	2490	31500	2000	3320	6690	6.49	0.482	13.5	2.71e-41	1.12e-38
Eppk1	epiplakin 1	15.8	3820	76800	3580	4240	15800	7.92	0.595	13.3	1.75e-40	7.09e-38
Egr1	early growth response 1	2430	25200	231000	21800	31000	51900	3.37	0.254	13.3	3.13e-40	1.24e-37
Cdh1	cadherin 1	369	4540	25500	4300	4950	6180	3.62	0.278	13	6.49e-39	2.4e-36
Hmx2	H6 homeobox 2	1.01	301	3660	239	406	779	8.15	0.63	12.9	2.87e-38	1.04e-35
H2-D1	histocompatibility 2, D region locus 1	254	1650	13400	1300	2220	3130	2.7	0.212	12.7	4.51e-37	1.53e-34
Elf3	E74-like factor 3	61.4	1490	19300	1130	2090	4110	4.61	0.364	12.7	8.51e-37	2.78e-34
Sh2d7	SH2 domain containing 7	10.2	3920	47900	3330	4910	10200	8.6	0.68	12.6	1.12e-36	3.6e-34
Sox9	SRY (sex determining region Y)-box 9	12.9	1400	18600	1270	1610	3940	6.75	0.55	12.3	1.23e-34	3.48e-32
Fosb	FBJ osteosarcoma oncogene B	2910	32000	272000	25800	42300	61700	3.46	0.283	12.2	2.26e-34	6.2e-32
Sh2d6	SH2 domain containing 6	11.8	1100	17200	1030	1240	3590	6.55	0.536	12.2	2.48e-34	6.7e-32
Atf3	activating transcription factor 3	383	3620	35000	3020	4610	7840	3.24	0.266	12.2	5.35e-34	1.38e-31
Raver2	ribonucleoprotein, PTB-binding 2	57.3	861	4100	769	1010	1020	3.91	0.322	12.1	6.33e-34	1.61e-31
Kcnk1	potassium channel, subfamily K, member 1	39.5	510	2640	484	552	650	3.69	0.305	12.1	1.21e-33	2.93e-31
Erbb3	erb-b2 receptor tyrosine kinase 3	103	1160	6820	1030	1390	1640	3.49	0.291	12	3.68e-33	8.44e-31
Dsp	desmoplakin	350	3010	11900	3660	1920	3180	3.11	0.262	11.8	2.59e-32	5.3e-30
Foxe1	forkhead box E1	0	199	2060	135	305	444	10.3	0.872	11.8	2.87e-32	5.8e-30
Rims3	regulating synaptic membrane exocytosis 3	5790	24400	502	26100	21500	8900	2.07	0.175	11.8	2.91e-32	5.82e-30
Tyro3	TYRO3 protein tyrosine kinase 3	545	4720	2710	4610	4900	1890	3.12	0.265	11.8	5.2e-32	1.03e-29
Eya4	EYA transcriptional coactivator and phosphatase 4	68	799	2790	734	907	760	3.56	0.304	11.7	1.51e-31	2.91e-29
Nr4a1	nuclear receptor subfamily 4, group A, member 1	874	7700	64800	6540	9650	14800	3.14	0.27	11.6	2.85e-31	5.44e-29
Vav1	vav 1 oncogene	23	1440	20300	1160	1900	4290	5.97	0.515	11.6	5.03e-31	9.49e-29
Pde2a	phosphodiesterase 2A, cGMP-stimulated	103	2100	20200	1620	2900	4460	4.35	0.376	11.6	5.19e-31	9.69e-29
Cnn3	calponin 3, acidic	1320	3910	13200	3390	4780	4210	1.57	0.135	11.6	5.43e-31	1e-28
Pou2f3	POU domain, class 2, transcription factor 3	251	1320	12900	1060	1760	2950	2.4	0.21	11.4	2.9e-30	5.13e-28
Nkd1	naked cuticle 1	25.9	930	10200	650	1400	2200	5.18	0.454	11.4	3.34e-30	5.84e-28
Mfap3l	microfibrillar-associated protein 3-like	337	2290	2030	2280	2300	1100	2.76	0.243	11.4	6.07e-30	1.03e-27
Cd44	CD44 antigen	48.5	848	10600	748	1010	2280	4.14	0.366	11.3	1.1e-29	1.79e-27
Ezr	ezrin	549	3270	8540	2940	3820	2710	2.57	0.227	11.3	1.1e-29	1.79e-27
Gnb2	guanine nucleotide binding protein (G protein), beta 2	178	1460	7440	1370	1620	1880	3.05	0.27	11.3	1.35e-29	2.15e-27
Kremen1	kringle containing transmembrane protein 1	229	1090	1870	1210	889	739	2.25	0.2	11.2	2.71e-29	4.23e-27
Pik3cg	phosphatidylinositol-4,5-bisphosphate 3-kinase catalytic subunit gamma	12.2	1740	20000	1580	2020	4280	7.16	0.64	11.2	4.85e-29	7.29e-27
Gfi1b	growth factor independent 1B	0.69	93.6	1620	59.4	151	337	8.69	0.781	11.1	8.73e-29	1.29e-26
Gusb	glucuronidase, beta	245	2190	6180	1990	2530	1830	3.16	0.285	11.1	1.2e-28	1.72e-26
Abca13	ATP-binding cassette, sub-family A (ABC1), member 13	601	7040	6090	6970	7170	3100	3.55	0.321	11.1	1.72e-28	2.42e-26
Pstpip2	proline-serine-threonine phosphatase-interacting protein 2	20	612	5550	525	757	1230	4.95	0.449	11	2.48e-28	3.32e-26
Fosl2	fos-like antigen 2	43.8	760	5390	651	941	1240	4.12	0.379	10.9	1.36e-27	1.67e-25
Aldh2	aldehyde dehydrogenase 2, mitochondrial	1770	11900	21600	10600	13900	7860	2.75	0.254	10.8	3.92e-27	4.55e-25
Junb	jun B proto-oncogene	1730	9390	52500	8260	11300	13300	2.44	0.226	10.8	4.07e-27	4.67e-25
Aqp3	aquaporin 3	531	3750	2320	3150	4750	1600	2.82	0.262	10.8	5.47e-27	6.15e-25
Gm2016	predicted gene 2016	0	14.7	504	5.4	30.3	101	21.9	2.04	10.7	7.91e-27	8.78e-25
Ptk7	PTK7 protein tyrosine kinase 7	32	463	2590	378	604	624	3.85	0.362	10.6	1.9e-26	1.99e-24
Lrp5	low density lipoprotein receptor-related protein 5	105	612	3910	538	735	957	2.54	0.24	10.6	3.69e-26	3.77e-24
Gnat3	guanine nucleotide binding protein, alpha transducing 3	0	123	1690	53.9	239	357	9.62	0.909	10.6	3.73e-26	3.8e-24
Parva	parvin, alpha	515	3670	4060	3320	4260	1910	2.84	0.269	10.5	5.79e-26	5.85e-24
Cd300lf	CD300 molecule like family member F	4.68	289	3490	216	412	745	6.01	0.571	10.5	6.38e-26	6.41e-24
Por	P450 (cytochrome) oxidoreductase	4810	15200	8270	14100	17100	7800	1.66	0.158	10.5	8.91e-26	8.85e-24
Sptb	spectrin beta, erythrocytic	6.47	780	12200	743	841	2540	6.91	0.662	10.4	1.62e-25	1.58e-23
Gnas	GNAS (guanine nucleotide binding protein, alpha stimulating) complex locus	473	3020	10900	2280	4240	3070	2.67	0.257	10.4	2.08e-25	2e-23
Txnip	thioredoxin interacting protein	467	2200	10400	2330	2000	2790	2.24	0.215	10.4	2.69e-25	2.54e-23
Klf5	Kruppel-like factor 5	81	1170	7270	874	1670	1720	3.85	0.372	10.4	3.59e-25	3.31e-23
Rasgrf2	RAS protein-specific guanine nucleotide-releasing factor 2	1	340	4390	328	360	929	8.69	0.84	10.3	4.53e-25	4.11e-23
Tuba1c	tubulin, alpha 1C	55	1020	13000	618	1690	2790	4.22	0.408	10.3	4.54e-25	4.11e-23
Alox5ap	arachidonate 5-lipoxygenase activating protein	15.3	927	12000	555	1550	2540	5.95	0.575	10.3	4.98e-25	4.41e-23
Elf5	E74-like factor 5	219	1530	1070	1330	1860	676	2.81	0.272	10.3	6.21e-25	5.43e-23
Pik3r1	phosphoinositide-3-kinase regulatory subunit 1	158	1060	2800	1110	974	873	2.75	0.266	10.3	6.4e-25	5.57e-23
Cyp2a5	cytochrome P450, family 2, subfamily a, polypeptide 5	11700	88600	42100	80200	103000	34700	2.92	0.284	10.3	6.91e-25	5.99e-23
Cat	catalase	170	774	1690	543	1160	600	2.19	0.213	10.3	7.75e-25	6.68e-23
Inafm2	InaF motif containing 2	59.9	413	3730	341	533	853	2.78	0.271	10.3	9.64e-25	8.27e-23
Fyb	FYN binding protein	47.5	1160	15900	948	1500	3380	4.64	0.453	10.3	1.15e-24	9.81e-23
Basp1	brain abundant, membrane attached signal protein 1	172	921	4480	853	1040	1180	2.42	0.237	10.2	1.73e-24	1.45e-22
Lrmp	lymphoid-restricted membrane protein	12.4	1780	23200	1710	1890	4910	7.18	0.704	10.2	1.83e-24	1.51e-22
Cdhr5	cadherin-related family member 5	0.182	159	1300	168	144	287	9.07	0.892	10.2	2.72e-24	2.2e-22
Neto1	neuropilin (NRP) and tolloid (TLL)-like 1	0	12.8	403	6.42	23.5	81.4	21.7	2.14	10.1	3.55e-24	2.83e-22
Gnai2	guanine nucleotide binding protein (G protein), alpha inhibiting 2	151	1970	17800	1510	2730	3990	3.71	0.366	10.1	3.92e-24	3.1e-22
Olfr728	olfactory receptor 728	2150	45700	320	63700	15800	11500	4.41	0.438	10.1	7.94e-24	6.13e-22
Fos	FBJ osteosarcoma oncogene	6040	26600	126000	24500	30100	33900	2.14	0.213	10	1.1e-23	8.46e-22
Il25	interleukin 25	5.67	2760	35400	1900	4200	7490	8.93	0.89	10	1.14e-23	8.71e-22
Ldlr	low density lipoprotein receptor	460	1990	12000	2030	1910	3040	2.11	0.211	10	1.37e-23	1.04e-21
Cbr2	carbonyl reductase 2	3760	26000	15400	22000	32600	11000	2.79	0.283	9.87	5.4e-23	3.89e-21
Gadd45b	growth arrest and DNA-damage-inducible 45 beta	59.9	561	2830	518	632	710	3.23	0.328	9.86	6.36e-23	4.52e-21
Runx1	runt related transcription factor 1	57.6	997	11200	1040	922	2430	4.12	0.423	9.75	1.89e-22	1.3e-20
Six2	sine oculis-related homeobox 2	64	636	3710	505	855	900	3.31	0.34	9.74	1.95e-22	1.33e-20
AI661453	expressed sequence AI661453	13.7	280	4210	312	229	890	4.38	0.449	9.74	1.99e-22	1.35e-20
Vat1	vesicle amine transport 1	73.5	425	2870	390	485	696	2.53	0.26	9.73	2.35e-22	1.59e-20
Calb2	calbindin 2	2640	26300	398	23300	31400	7460	3.31	0.344	9.65	4.97e-22	3.27e-20
Zfp36l1	zinc finger protein 36, C3H type-like 1	286	2150	4670	1970	2460	1550	2.92	0.304	9.61	7.61e-22	4.91e-20
Gstm1	glutathione S-transferase, mu 1	2060	12800	9950	11300	15200	5970	2.63	0.274	9.6	7.93e-22	5.1e-20
Pawr	PRKC, apoptosis, WT1, regulator	46.6	593	1110	721	380	376	3.67	0.383	9.6	8.12e-22	5.2e-20
Sec14l3	SEC14-like lipid binding 3	6140	45200	20800	43300	48400	17700	2.88	0.301	9.57	1.08e-21	6.89e-20
Triobp	TRIO and F-actin binding protein	210	823	1460	818	831	589	1.97	0.206	9.56	1.15e-21	7.29e-20
Alox15	arachidonate 15-lipoxygenase	153	1310	655	1220	1460	508	3.1	0.325	9.54	1.39e-21	8.77e-20
Il17rb	interleukin 17 receptor B	1.1	426	5300	290	652	1130	8.67	0.911	9.51	1.91e-21	1.19e-19
Tor4a	torsin family 4, member A	18.3	447	3240	296	699	739	4.61	0.487	9.48	2.49e-21	1.54e-19
Notch2	notch 2	111	1350	3460	1470	1150	1040	3.61	0.383	9.41	4.77e-21	2.84e-19
Cpm	carboxypeptidase M	342	3200	1570	3020	3510	1220	3.23	0.343	9.41	4.95e-21	2.94e-19
Cdkn1b	cyclin-dependent kinase inhibitor 1B	42.3	531	4380	332	861	995	3.65	0.388	9.4	5.37e-21	3.18e-19
Igfbp5	insulin-like growth factor binding protein 5	593	3530	8740	3850	3000	2830	2.57	0.274	9.39	5.84e-21	3.43e-19
Atp6v1b1	ATPase, H+ transporting, lysosomal V1 subunit B1	210	1730	1130	1700	1780	727	3.04	0.324	9.39	6.1e-21	3.57e-19
Nrgn	neurogranin	7.33	854	11500	594	1290	2420	6.96	0.744	9.36	8.27e-21	4.82e-19
Cyp2g1	cytochrome P450, family 2, subfamily g, polypeptide 1	7100	52500	24900	48300	59500	20700	2.89	0.31	9.3	1.35e-20	7.75e-19
Ppp3ca	protein phosphatase 3, catalytic subunit, alpha isoform	3560	8640	6590	8030	9650	5280	1.28	0.138	9.29	1.48e-20	8.47e-19
Plekhg5	pleckstrin homology domain containing, family G (with RhoGef domain) member 5	54.6	914	8230	671	1320	1840	4.08	0.44	9.28	1.76e-20	1e-18
Pygl	liver glycogen phosphorylase	155	696	2810	521	990	792	2.17	0.235	9.26	1.98e-20	1.12e-18
Drd4	dopamine receptor D4	0.875	135	2230	102	191	464	7.23	0.78	9.26	2e-20	1.13e-18
Chdh	choline dehydrogenase	17.2	1070	15600	950	1280	3290	5.97	0.645	9.25	2.22e-20	1.25e-18
Cited4	Cbp/p300-interacting transactivator, with Glu/Asp-rich carboxy-terminal domain, 4	0.675	272	4110	208	380	859	8.72	0.943	9.25	2.28e-20	1.28e-18
LT629151.4	schlafen 5	0	19.9	108	0.2	52.8	25.4	22.3	2.41	9.25	2.35e-20	1.31e-18
Cyp1a2	cytochrome P450, family 1, subfamily a, polypeptide 2	571	3670	2290	2990	4820	1590	2.69	0.291	9.24	2.38e-20	1.32e-18
Muc2	mucin 2	367	8190	5380	7230	9800	3080	4.48	0.485	9.24	2.4e-20	1.33e-18
Tmigd1	transmembrane and immunoglobulin domain containing 1	0	40.4	21.4	54.8	16.4	13.1	23.4	2.53	9.24	2.56e-20	1.41e-18
Ptpn6	protein tyrosine phosphatase, non-receptor type 6	496	1630	9340	1350	2090	2470	1.72	0.187	9.24	2.58e-20	1.42e-18
Cdc42ep4	CDC42 effector protein (Rho GTPase binding) 4	73.6	545	1680	420	752	492	2.89	0.315	9.19	3.91e-20	2.12e-18
Marveld3	MARVEL (membrane-associating) domain containing 3	79.6	454	1640	439	479	467	2.51	0.273	9.19	4.08e-20	2.21e-18
Cyp2f2	cytochrome P450, family 2, subfamily f, polypeptide 2	3290	23400	13200	20000	29100	9690	2.83	0.309	9.17	4.84e-20	2.59e-18
Lzts3	leucine zipper, putative tumor suppressor family member 3	519	2080	6590	2070	2080	2050	2	0.218	9.16	5.33e-20	2.84e-18
Lmo7	LIM domain only 7	95	1880	10400	1470	2550	2490	4.31	0.472	9.14	6.18e-20	3.27e-18
Tcerg1l	transcription elongation regulator 1-like	0	14.6	95.1	23.4	0	21.7	21.9	2.41	9.08	1.04e-19	5.42e-18
Dgki	diacylglycerol kinase, iota	177	1480	10200	1700	1120	2410	3.07	0.339	9.06	1.3e-19	6.67e-18
Lrrtm3	leucine rich repeat transmembrane neuronal 3	0	20.1	75.8	32.2	0	19.2	22.3	2.47	9.05	1.49e-19	7.62e-18
Nr4a3	nuclear receptor subfamily 4, group A, member 3	52.4	1380	7800	1360	1400	1850	4.73	0.523	9.04	1.59e-19	8.1e-18
Anxa1	annexin A1	60.3	837	9800	743	992	2130	3.81	0.422	9.01	2.04e-19	1.03e-17
AU021092	expressed sequence AU021092	336	2320	942	1990	2870	894	2.78	0.309	9.01	2.09e-19	1.06e-17
Gldn	gliomedin	204	1590	897	1470	1800	647	2.97	0.329	9.01	2.15e-19	1.08e-17
Rab15	RAB15, member RAS oncogene family	46.1	567	1380	532	626	422	3.62	0.402	9	2.19e-19	1.1e-17
Kirrel3	kirre like nephrin family adhesion molecule 3	3140	6920	2830	6560	7520	3920	1.14	0.127	9	2.24e-19	1.12e-17
Eya1	EYA transcriptional coactivator and phosphatase 1	148	1220	1570	1310	1080	663	3.04	0.339	8.97	2.88e-19	1.44e-17
Itpr2	inositol 1,4,5-triphosphate receptor 2	66.2	1380	10000	1760	742	2300	4.4	0.493	8.93	4.31e-19	2.1e-17
Sox2	SRY (sex determining region Y)-box 2	75.2	718	2580	696	754	706	3.25	0.365	8.92	4.68e-19	2.28e-17
Dcn	decorin	331	2600	1200	2040	3540	1010	2.97	0.333	8.92	4.75e-19	2.31e-17
Ugt2a1	UDP glucuronosyltransferase 2 family, polypeptide A1	4340	29600	14500	25200	37100	11900	2.77	0.311	8.9	5.55e-19	2.68e-17
Itprid1	ITPR interacting domain containing 1	26.8	550	5510	429	752	1210	4.36	0.491	8.87	7.11e-19	3.4e-17
Cyb5r3	cytochrome b5 reductase 3	1620	4020	8470	3520	4860	3490	1.31	0.147	8.87	7.28e-19	3.47e-17
B4galt6	UDP-Gal:betaGlcNAc beta 1,4-galactosyltransferase, polypeptide 6	19.9	400	4140	350	482	905	4.33	0.49	8.83	1.01e-18	4.8e-17
Atp7b	ATPase, Cu++ transporting, beta polypeptide	121	659	1260	707	579	462	2.45	0.277	8.83	1.03e-18	4.86e-17
Thbs1	thrombospondin 1	77.2	877	619	641	1270	360	3.51	0.397	8.83	1.03e-18	4.86e-17
Rgs13	regulator of G-protein signaling 13	1.04	538	5320	428	720	1150	9.07	1.03	8.82	1.1e-18	5.17e-17
Kit	KIT proto-oncogene receptor tyrosine kinase	12.7	355	4050	297	453	873	4.86	0.552	8.82	1.16e-18	5.38e-17
Prdx6	peroxiredoxin 6	2050	11200	10400	8640	15500	5700	2.45	0.278	8.82	1.17e-18	5.42e-17
Ehf	ets homologous factor	53	894	12200	824	1010	2600	4.1	0.465	8.81	1.26e-18	5.82e-17
Pla2g7	phospholipase A2, group VII (platelet-activating factor acetylhydrolase, plasma)	17.8	687	7230	467	1050	1570	5.29	0.6	8.81	1.27e-18	5.85e-17
Epas1	endothelial PAS domain protein 1	1020	8750	7180	9600	7340	3940	3.11	0.353	8.81	1.29e-18	5.91e-17
Mn1	meningioma 1	1.43	410	6460	353	504	1350	8.17	0.928	8.81	1.29e-18	5.91e-17
1810046K07Rik	RIKEN cDNA 1810046K07 gene	3.54	426	6200	374	514	1300	6.9	0.784	8.8	1.39e-18	6.33e-17
Arpc5	actin related protein 2/3 complex, subunit 5	299	983	3240	819	1260	1020	1.72	0.195	8.79	1.45e-18	6.62e-17
S100a11	S100 calcium binding protein A11	47.5	513	2650	345	794	657	3.43	0.392	8.76	1.97e-18	8.93e-17
Rdx	radixin	68.7	644	3060	621	684	779	3.23	0.369	8.76	2.03e-18	9.19e-17
Nr4a2	nuclear receptor subfamily 4, group A, member 2	30.4	601	4820	624	564	1090	4.31	0.493	8.74	2.28e-18	1.03e-16
Tent5b	terminal nucleotidyltransferase 5B	28.8	337	2140	333	345	509	3.55	0.408	8.71	3.06e-18	1.37e-16
Clu	clusterin	582	3380	2390	2840	4280	1560	2.54	0.292	8.7	3.4e-18	1.52e-16
Olfr390	olfactory receptor 390	101	10800	43.1	10100	11900	2470	6.74	0.775	8.69	3.51e-18	1.56e-16
Ccn1	cellular communication network factor 1	267	1860	1480	1890	1810	856	2.8	0.323	8.68	3.79e-18	1.68e-16
Cacna2d2	calcium channel, voltage-dependent, alpha 2/delta subunit 2	0.941	272	2770	76.7	597	600	8.3	0.956	8.68	3.93e-18	1.72e-16
Hepacam2	HEPACAM family member 2	37	811	11300	712	975	2390	4.46	0.516	8.66	4.73e-18	2.03e-16
Ermn	ermin, ERM-like protein	192	1200	610	1100	1360	496	2.64	0.305	8.66	4.86e-18	2.09e-16
Zdhhc9	zinc finger, DHHC domain containing 9	94.6	541	2980	477	647	755	2.51	0.291	8.64	5.85e-18	2.49e-16
Rai14	retinoic acid induced 14	43.2	454	1620	474	421	441	3.41	0.396	8.61	7.24e-18	3.04e-16
Mettl7a1	methyltransferase like 7A1	1180	3980	2270	3700	4440	2010	1.75	0.204	8.61	7.33e-18	3.07e-16
Eps8	epidermal growth factor receptor pathway substrate 8	9.29	301	3670	179	504	786	5.05	0.588	8.59	8.71e-18	3.6e-16
Dsg2	desmoglein 2	126	1140	12300	1030	1340	2730	3.19	0.371	8.59	8.89e-18	3.67e-16
Cdh26	cadherin-like 26	457	1790	1110	1690	1950	881	1.97	0.23	8.58	9.67e-18	3.98e-16
Ly6d	lymphocyte antigen 6 complex, locus D	0.547	101	1130	65.5	160	243	7.5	0.876	8.57	1.04e-17	4.24e-16
Cyp4f15	cytochrome P450, family 4, subfamily f, polypeptide 15	57.3	538	289	523	563	209	3.23	0.378	8.56	1.15e-17	4.66e-16
Abca1	ATP-binding cassette, sub-family A (ABC1), member 1	62	827	13500	725	998	2840	3.75	0.438	8.55	1.24e-17	4.98e-16
Kcnj5	potassium inwardly-rectifying channel, subfamily J, member 5	277	2170	3670	2220	2100	1360	2.97	0.348	8.54	1.29e-17	5.2e-16
Tst	thiosulfate sulfurtransferase, mitochondrial	827	3380	2170	3200	3670	1650	2.03	0.238	8.54	1.33e-17	5.3e-16
Coro2b	coronin, actin binding protein, 2B	368	1250	5210	1220	1290	1500	1.77	0.207	8.53	1.43e-17	5.68e-16
Spib	Spi-B transcription factor (Spi-1/PU.1 related)	5.4	1910	22300	1410	2740	4770	8.47	0.993	8.53	1.48e-17	5.86e-16
Tagln2	transgelin 2	113	726	2290	650	853	672	2.68	0.315	8.51	1.67e-17	6.55e-16
Muc16	mucin 16	253	5330	3640	5090	5730	2040	4.4	0.517	8.51	1.73e-17	6.76e-16
Gas7	growth arrest specific 7	66.1	1090	12200	965	1310	2660	4.06	0.478	8.5	1.89e-17	7.34e-16
Krt23	keratin 23	48.1	440	1510	378	543	420	3.19	0.376	8.5	1.89e-17	7.34e-16
Ces1d	carboxylesterase 1D	474	3490	2080	3190	3980	1460	2.88	0.34	8.47	2.41e-17	9.29e-16
Olfr1434	olfactory receptor 1434	53.3	7730	0	4680	12800	1750	7.2	0.851	8.47	2.53e-17	9.71e-16
Olfr391	olfactory receptor 391	156	8000	9.79	7400	9000	1870	5.68	0.671	8.46	2.65e-17	1.01e-15
Insig1	insulin induced gene 1	126	960	5460	866	1120	1350	2.93	0.347	8.43	3.46e-17	1.31e-15
Inpp5d	inositol polyphosphate-5-phosphatase D	37.4	1330	10800	1480	1080	2430	5.19	0.616	8.42	3.83e-17	1.45e-15
Degs2	delta(4)-desaturase, sphingolipid 2	0.437	104	602	87.6	132	140	8	0.952	8.41	4.16e-17	1.56e-15
H2-K1	histocompatibility 2, K1, K region	191	1180	4440	854	1720	1240	2.63	0.312	8.41	4.15e-17	1.56e-15
Tnk1	tyrosine kinase, non-receptor, 1	16.3	237	1150	234	242	286	3.85	0.457	8.41	4.16e-17	1.56e-15
Six1	sine oculis-related homeobox 1	91.2	700	2180	724	661	633	2.95	0.35	8.41	4.19e-17	1.56e-15
Csrnp1	cysteine-serine-rich nuclear protein 1	317	1730	14000	1580	1980	3290	2.45	0.291	8.41	4.25e-17	1.58e-15
Pea15a	phosphoprotein enriched in astrocytes 15A	288	1550	4760	1140	2240	1440	2.44	0.29	8.4	4.5e-17	1.67e-15
Cebpd	CCAAT/enhancer binding protein (C/EBP), delta	46.1	476	2220	387	625	565	3.37	0.402	8.38	5.13e-17	1.9e-15
Capn1	calpain 1	50.6	425	2100	378	503	532	3.07	0.368	8.36	6.06e-17	2.24e-15
Slc31a1	solute carrier family 31, member 1	541	1990	3210	1760	2380	1380	1.88	0.226	8.34	7.27e-17	2.67e-15
Cmtm8	CKLF-like MARVEL transmembrane domain containing 8	22.9	396	3390	214	699	761	4.11	0.494	8.32	9.06e-17	3.32e-15
B3galt5	UDP-Gal:betaGlcNAc beta 1,3-galactosyltransferase, polypeptide 5	0	75.6	728	50.4	118	159	8.91	1.07	8.31	9.28e-17	3.39e-15
Rassf6	Ras association (RalGDS/AF-6) domain family member 6	129	511	4660	385	721	1100	1.98	0.239	8.31	9.87e-17	3.58e-15
Tmem30b	transmembrane protein 30B	148	1380	8950	1280	1550	2130	3.22	0.388	8.3	1.08e-16	3.92e-15
Abcd3	ATP-binding cassette, sub-family D (ALD), member 3	334	1060	2010	880	1370	823	1.67	0.202	8.27	1.36e-16	4.92e-15
Cyp2j6	cytochrome P450, family 2, subfamily j, polypeptide 6	335	1910	2110	1760	2170	1030	2.51	0.304	8.26	1.47e-16	5.29e-15
Sez6l2	seizure related 6 homolog like 2	37.6	475	4320	298	770	968	3.67	0.445	8.26	1.49e-16	5.34e-15
Six3	sine oculis-related homeobox 3	38.5	393	928	301	546	290	3.35	0.408	8.22	2.04e-16	7.26e-15
Gpr155	G protein-coupled receptor 155	613	4250	2420	4210	4330	1770	2.8	0.34	8.22	2.11e-16	7.49e-15
Pcdh20	protocadherin 20	1.69	410	4940	432	372	1050	7.96	0.97	8.21	2.23e-16	7.88e-15
Cd164	CD164 antigen	1370	3550	7810	3400	3810	3110	1.37	0.167	8.19	2.66e-16	9.34e-15
Slc44a3	solute carrier family 44, member 3	52.2	519	4090	356	792	941	3.32	0.406	8.19	2.67e-16	9.34e-15
Tkt	transketolase	2250	5640	4910	5060	6610	3520	1.32	0.162	8.18	2.9e-16	1.01e-14
Anxa2	annexin A2	146	858	2780	711	1100	816	2.56	0.313	8.17	2.97e-16	1.03e-14
Plscr1	phospholipid scramblase 1	57.1	439	2400	377	542	599	2.95	0.361	8.16	3.23e-16	1.12e-14
Pon1	paraoxonase 1	456	3020	1270	2610	3720	1190	2.73	0.336	8.12	4.58e-16	1.57e-14
Sec14l2	SEC14-like lipid binding 2	3210	8710	3530	8850	8480	4490	1.44	0.177	8.12	4.72e-16	1.61e-14
Ier3	immediate early response 3	83	652	969	553	816	382	2.97	0.367	8.1	5.58e-16	1.9e-14
Cldn4	claudin 4	67.6	931	2670	652	1400	765	3.78	0.467	8.1	5.6e-16	1.9e-14
Hk2	hexokinase 2	107	751	1360	824	629	494	2.81	0.348	8.09	5.79e-16	1.96e-14
Ephb4	Eph receptor B4	12.1	212	2830	211	214	605	4.14	0.511	8.09	5.82e-16	1.97e-14
Aqp4	aquaporin 4	377	2390	1310	1860	3280	1010	2.67	0.33	8.09	6.11e-16	2.05e-14
Il33	interleukin 33	424	2770	1500	2460	3270	1150	2.71	0.335	8.09	6.2e-16	2.08e-14
Zyx	zyxin	48.5	439	3720	476	378	849	3.19	0.394	8.08	6.34e-16	2.12e-14
Sh3d19	SH3 domain protein D19	60.9	677	935	657	711	368	3.48	0.432	8.04	8.67e-16	2.87e-14
Gsta4	glutathione S-transferase, alpha 4	162	1060	640	791	1520	455	2.71	0.338	8.04	8.96e-16	2.96e-14
Mocos	molybdenum cofactor sulfurase	46.3	458	997	417	526	322	3.3	0.411	8.04	9.07e-16	2.99e-14
Rab27b	RAB27B, member RAS oncogene family	29.6	446	4070	329	641	908	3.91	0.487	8.03	9.76e-16	3.21e-14
Rab44	RAB44, member RAS oncogene family	0	43.4	1330	33.6	59.8	269	8.11	1.01	8.03	9.81e-16	3.22e-14
Galm	galactose mutarotase	824	4650	2910	4040	5660	2080	2.5	0.312	8.01	1.16e-15	3.79e-14
Steap2	six transmembrane epithelial antigen of prostate 2	205	986	743	836	1240	483	2.27	0.284	8	1.24e-15	4.05e-14
Pik3r5	phosphoinositide-3-kinase regulatory subunit 5	24.1	408	4700	405	413	1020	4.1	0.513	8	1.26e-15	4.11e-14
Mllt1	myeloid/lymphoid or mixed-lineage leukemia; translocated to, 1	63.3	500	1600	525	457	458	2.99	0.374	8	1.28e-15	4.15e-14
B2m	beta-2 microglobulin	428	1500	1890	1180	2040	950	1.81	0.226	8	1.28e-15	4.16e-14
Tmc4	transmembrane channel-like gene family 4	61.7	525	2820	427	689	702	3.1	0.388	7.99	1.33e-15	4.29e-14
2700081O15Rik	RIKEN cDNA 2700081O15 gene	66.2	388	721	282	564	265	2.55	0.319	7.98	1.41e-15	4.55e-14
Myh14	myosin, heavy polypeptide 14	263	1980	8180	1940	2040	2190	2.92	0.365	7.98	1.42e-15	4.56e-14
Ptprm	protein tyrosine phosphatase, receptor type, M	52.8	643	1850	615	689	534	3.61	0.453	7.97	1.55e-15	4.95e-14
Lrrfip1	leucine rich repeat (in FLII) interacting protein 1	86.3	851	5470	955	678	1300	3.3	0.414	7.97	1.6e-15	5.1e-14
Vamp8	vesicle-associated membrane protein 8	72	550	1450	478	670	447	2.93	0.368	7.96	1.68e-15	5.34e-14
Acadl	acyl-Coenzyme A dehydrogenase, long-chain	37.2	368	1170	389	334	331	3.3	0.415	7.96	1.77e-15	5.59e-14
Ephx1	epoxide hydrolase 1, microsomal	1980	6700	3280	5550	8600	3280	1.76	0.221	7.94	1.96e-15	6.17e-14
Otx1	orthodenticle homeobox 1	45.6	459	2500	381	589	615	3.34	0.42	7.94	2e-15	6.27e-14
Il17re	interleukin 17 receptor E	31.3	394	204	456	291	146	3.66	0.461	7.94	2.05e-15	6.4e-14
[truncated: 1,755 more rows]

## Sheet: olfr_sig
Name	DESC	OSN_GFP-_avg	OSN_GFP+_avg	MVC_avg	male_avg	fem_avg	baseMean	log2FoldChange	lfcSE	stat	pvalue	padj
[truncated: 848 more rows]

[truncated: 8 more sheets: OSN_eGFP+_olfr, olfr_sig_filt, inflam_sig, inflam_genes_sig_filt, chemo_genes_sig, chemo_genes_sig_filt, immune_genes_sig, immune_genes_sig_filt]
