# Supplementary material for: Transcriptional profiling reveals potential involvement of microvillous TRPM5-expressing cells in viral infection of the olfactory epithelium
Source: BMC Genomics. 2021 Mar 30;22:224. doi: 10.1186/s12864-021-07528-y (PMC8007386; doi:10.1186/s12864-021-07528-y)
Supplement: Supplementary file 1 — Additional file 1. [file 12864_2021_7528_MOESM1_ESM.zip › Figure 4 Sup 3 MVC_v_OSN_GFP+.xlsx]

## Sheet: all_genes
Name

## Sheet: sig_down
Name

## Sheet: sig_up
Name

## Sheet: olfr_sig
Name

## Sheet: olfr_sig_filt
Name

## Sheet: inflam_sig
Name

## Sheet: inflam_genes_sig_filt
Name

## Sheet: chemo_genes_sig
Name

## Sheet: chemo_genes_sig_filt
Name

## Sheet: immune_genes_sig
Name

[truncated: 1 more sheets: immune_genes_sig_filt]
